# Supplementary material for: A disease model resource reveals core principles of tissue-specific cancer evolution
Source: Nature. 2026 Feb 25;653(8113):57. doi: 10.1038/s41586-026-10187-2 (PMC13149333; doi:10.1038/s41586-026-10187-2)
Supplement: Supplementary file 1 — Supplementary Tables 1–19. [file 41586_2026_10187_MOESM1_ESM.zip]

Archive with 20 entries (20 files):
- 2024-10-21642B-s1/SupplementaryTable1.xlsx
- 2024-10-21642B-s1/SupplementaryTable10.xlsx
- 2024-10-21642B-s1/SupplementaryTable11.xlsx
- 2024-10-21642B-s1/SupplementaryTable12.xlsx
- 2024-10-21642B-s1/SupplementaryTable13.xlsx
- 2024-10-21642B-s1/SupplementaryTable14.xlsx
- 2024-10-21642B-s1/SupplementaryTable15.xlsx
- 2024-10-21642B-s1/SupplementaryTable16.xlsx
- 2024-10-21642B-s1/SupplementaryTable17.xlsx
- 2024-10-21642B-s1/SupplementaryTable18.xlsx
- 2024-10-21642B-s1/SupplementaryTable19.xlsx
- 2024-10-21642B-s1/SupplementaryTable2.xlsx
- 2024-10-21642B-s1/SupplementaryTable3.xlsx
- 2024-10-21642B-s1/SupplementaryTable5.xlsx
- 2024-10-21642B-s1/SupplementaryTable6.xlsx
- 2024-10-21642B-s1/SupplementaryTable7.xlsx
- 2024-10-21642B-s1/SupplementaryTable8.xlsx
- 2024-10-21642B-s1/SupplementaryTable9.xlsx
- 2024-10-21642B-s1/Supplementary-Table-Legends.docx
- 2024-10-21642B-s1/SupplementaryTable4.xlsx
