# Supplementary material for: A disease model resource reveals core principles of tissue-specific cancer evolution
Source: Nature. 2026 Feb 25;653(8113):57. doi: 10.1038/s41586-026-10187-2 (PMC13149333; doi:10.1038/s41586-026-10187-2)
Supplement: Supplementary file 1 — Supplementary Tables 1–19. [file 41586_2026_10187_MOESM1_ESM.zip › 2024-10-21642B-s1/SupplementaryTable1.xlsx]

## Sheet: Overview
Supplementary Table 1. Annotation of MCCA lines - Overview
MCCA-ID	CellLineSource	CellLineCharacterization	CellLineDistributor	PMID	PublicationStatus	MouseID	TumorLocation	CellLineName	MouseModelType	MouseModel	MouseModelDetailed	Tissue	Lineage	Site	CancerType	CancerTypeDetailed	Media	CellCultureSystem	MicroscopicMorphology	MicroscopicMorphologyDetailed	SurvivalDays	DistantMetastasis	ComplexRearrangement	Chromothripsis
MCCA0021	Dieter,Saur	Roland,Rad	Sebastian,Mueller&Roland,Rad	Unpublished	MCCA-Unpublished	AK1299	PTu-1	AK1299_PTu-1	GEMM-Endogenous	PP_Cdkn1b	Pdx1-Cre;Rosa26,LSL-PIK3CA-H1047R/+;Cdkn1b,FL/FL	EpithelialTissue	BileDuct	Primary	CholangioCarcinoma	ExtrahepaticCholangioCellularCarcinoma	DMEM-10%FCS-1%P/S	2D-TissueCultureTreated	2D-MES	2D-MESlow	89	No	No	No
MCCA0022	Dieter,Saur	Roland,Rad	Sebastian,Mueller&Roland,Rad	Unpublished	MCCA-Unpublished	AK495	PTu-1	AK495_PTu-1	GEMM-Endogenous	PP_Trp53	Pdx1-Cre;Rosa26,LSL-PIK3CA-H1047R/+;Trp53,FL/+	EpithelialTissue	BileDuct	Primary	CholangioCarcinoma	ExtrahepaticCholangioCellularCarcinoma	DMEM-10%FCS-1%P/S	2D-TissueCultureTreated	2D-EPI	2D-EPI	88	No	No	No
MCCA0023	Dieter,Saur	Roland,Rad	Sebastian,Mueller&Roland,Rad	Unpublished	MCCA-Unpublished	AK735	PTu-1	AK735_PTu-1	GEMM-Endogenous	PP_Trp53	Pdx1-Cre;Rosa26,LSL-PIK3CA-H1047R/LSL-PIK3CA-H1047R;Trp53,FL/FL	EpithelialTissue	BileDuct	Primary	CholangioCarcinoma	ExtrahepaticCholangioCellularCarcinoma	DMEM-10%FCS-1%P/S	2D-TissueCultureTreated	2D-MES	2D-MESlow	52	No	No	No
MCCA0024	Dieter,Saur	Roland,Rad	Sebastian,Mueller&Roland,Rad	Unpublished	MCCA-Unpublished	E361	PTu-1	E361_PTu-1	GEMM-Endogenous	PP_Trp53	Pdx1-Cre;Rosa26,LSL-PIK3CA-H1047R/+;Trp53,LSL-R172H/+;Rosa26,LSL-tdEG/+	EpithelialTissue	BileDuct	Primary	CholangioCarcinoma	ExtrahepaticCholangioCellularCarcinoma	DMEM-10%FCS-1%P/S	2D-TissueCultureTreated	2D-EPI	2D-EPI	200	Yes	No	No
MCCA0025	Dieter,Saur	Roland,Rad	Sebastian,Mueller&Roland,Rad	Unpublished	MCCA-Unpublished	V1901	PTu-1	V1901_PTu-1	GEMM-Endogenous	PK_Trp53	Pdx1-Flp;Kras,FSF-G12D/+;Trp53,FF/+;Rosa26,FSF-CAG-CreERT2/+;Braf,FL/+;Raf1,FL/FL;Pdk1,FL/FL	EpithelialTissue	BileDuct	Primary	CholangioCarcinoma	ExtrahepaticCholangioCellularCarcinoma	DMEM-10%FCS-1%P/S	2D-TissueCultureTreated	2D-EPI	2D-QM	39	No	No	No
MCCA0001	Allan,Bradley	Roland,Rad	Sebastian,Mueller&Roland,Rad	Unpublished	MCCA-Unpublished	37-5B	PTu-1	37-5B_PTu-1	GEMM-Endogenous	Blm_Irradiation-G	Bloom,M3/M3;Irradiation,G	ConnectiveAndSupportiveTissue	Bone	Primary	Sarcoma	Osteosarcoma	DMEM-10%FCS-1%P/S	2D-TissueCultureTreated	2D-MES	2D-MESlow	786	NA	No	No
MCCA0002	Roland,Rad	Roland,Rad	Sebastian,Mueller&Roland,Rad	Unpublished	MCCA-Unpublished	SPP-1-1k	PTu-1	SPP-1-1k_PTu-1	GEMM-Endogenous	Trp53	Trp53,LSL-R172H/+;Rosa26,LSL-PB/+;ETP-SAM	ConnectiveAndSupportiveTissue	Bone	Primary	Sarcoma	Osteosarcoma	DMEM-10%FCS-1%P/S	2D-CollagenTypeICoating	2D-MES	2D-MESlow	622	No	No	No
MCCA0506	Commercial-DSMZ	Roland,Rad	Commercial-DSMZ	16734735	Commercial-Published	GL261	PTu-1	GL261	Wildtype	Wt_Chemical	Wt;Chemical,3Methylcholanthrene	NeuralTissue	CentralNervousSystem	Primary	Glioma	Glioblastoma	DMEM-10%FCS-LGlutamine-1%P/S	2D-TissueCultureTreated	2D-MES	2D-MESlow	NA	NA	Yes	No
MCCA0507	Louis,Chesler	Roland,Rad	Louis,Chesler	25785590	MCCA-Published	M0983	PTu-1	M0983	GEMM-Endogenous	GT_Myc	Glt1-rtTA;TRE-MYCN-Luc	NeuralTissue	CentralNervousSystem	Primary	Medulloblastoma	Medulloblastoma	DMEM/F12-10%FCS-BEF-1%P/S	2D-TissueCultureTreated	2D-Spheroid	2D-Spheroid	NA	NA	No	No
MCCA0508	Louis,Chesler	Roland,Rad	Louis,Chesler	25785590	MCCA-Published	M10519	PTu-1	M10519	GEMM-Endogenous	GT_Myc	Glt1-rtTA;TRE-MYCN-Luc	NeuralTissue	CentralNervousSystem	Primary	Medulloblastoma	Medulloblastoma	DMEM/F12-10%FCS-BEF-1%P/S	2D-TissueCultureTreated	2D-Spheroid	2D-Spheroid	NA	NA	No	No
MCCA0509	Louis,Chesler	Roland,Rad	Louis,Chesler	25785590	MCCA-Published	M14942	PTu-1	M14942	GEMM-Endogenous	GT_Myc	Glt1-rtTA;TRE-MYCN-Luc	NeuralTissue	CentralNervousSystem	Primary	Medulloblastoma	Medulloblastoma	DMEM/F12-10%FCS-BEF-1%P/S	2D-TissueCultureTreated	2D-Spheroid	2D-Spheroid	NA	NA	No	No
MCCA0581	Michael,Quante	Roland,Rad	Michael,Quante	22264787	MCCA-Published	3020-216	PTu-1	3020-216	GEMM-Endogenous	L2	L2-IL1b	EpithelialTissue	Esophagus	Primary	EsophagealCancer	EsophagealAdenocarcinoma	DMEM-75%ConditionedByLWRNcells-10%FCS10%FCS25%ConditionedWithWnt3a-Lglutamine-HEPES-1%P/S	3D-Matrigel	Organoid	Organoid	380	No	No	No
MCCA0582	Michael,Quante	Roland,Rad	Michael,Quante	22264787	MCCA-Published	3020-311	PTu-1	3020-311	GEMM-Endogenous	L2	L2-IL1b	EpithelialTissue	Esophagus	Primary	EsophagealCancer	EsophagealAdenocarcinoma	DMEM-75%ConditionedByLWRNcells-10%FCS10%FCS25%ConditionedWithWnt3a-Lglutamine-HEPES-1%P/S	3D-Matrigel	Organoid	Organoid	462	No	No	No
MCCA0587	Michael,Quante	Roland,Rad	Michael,Quante	doi: https://doi.org/10.1101/2024.05.07.592904	MCCA-PrePublication	3021-366	PTu-1	3021-366	GEMM-Endogenous	L2LK_Trp53_Cdkn2a	L2-IL1b;Lgr5,EGFP-CreERT2/+;Kras,LSL-G12D/+;Trp53,FL/FL;Ink4a,FL/FL	EpithelialTissue	Esophagus	Primary	EsophagealCancer	EsophagealAdenocarcinoma	DMEM-75%ConditionedByLWRNcells-10%FCS10%FCS25%ConditionedWithWnt3a-Lglutamine-HEPES-1%P/S	3D-Matrigel	Organoid	Organoid	215	No	No	No
MCCA0583	Michael,Quante	Roland,Rad	Michael,Quante	doi: https://doi.org/10.1101/2024.05.07.592904	MCCA-PrePublication	3022-144	PTu-1	3022-144	GEMM-Endogenous	L2LK	L2-IL1b;Lgr5,EGFP-CreERT2/+;Kras,LSL-G12D/+	EpithelialTissue	Esophagus	Primary	EsophagealCancer	EsophagealAdenocarcinoma	DMEM-75%ConditionedByLWRNcells-10%FCS10%FCS25%ConditionedWithWnt3a-Lglutamine-HEPES-1%P/S	3D-Matrigel	Organoid	Organoid	185	No	No	No
MCCA0588	Michael,Quante	Roland,Rad	Michael,Quante	doi: https://doi.org/10.1101/2024.05.07.592904	MCCA-PrePublication	3022-357	PTu-1	3022-357	GEMM-Endogenous	L2LK_Trp53_Rb1	L2-IL1b;Lgr5,EGFP-CreERT2/+;Kras,LSL-G12D/+;Trp53,FL/FL;Rb1,FL/FL	EpithelialTissue	Esophagus	Primary	EsophagealCancer	EsophagealAdenocarcinoma	DMEM-75%ConditionedByLWRNcells-10%FCS10%FCS25%ConditionedWithWnt3a-Lglutamine-HEPES-1%P/S	3D-Matrigel	Organoid	Organoid	191	No	No	No
MCCA0589	Michael,Quante	Roland,Rad	Michael,Quante	doi: https://doi.org/10.1101/2024.05.07.592904	MCCA-PrePublication	3022-479	PTu-1	3022-479	GEMM-Endogenous	L2LK_Trp53_Rb1	L2-IL1b;Lgr5,EGFP-CreERT2/+;Kras,LSL-G12D/+;Trp53,FL/FL;Rb1,FL/FL	EpithelialTissue	Esophagus	Primary	EsophagealCancer	EsophagealAdenocarcinoma	DMEM-75%ConditionedByLWRNcells-10%FCS10%FCS25%ConditionedWithWnt3a-Lglutamine-HEPES-1%P/S	3D-Matrigel	Organoid	Organoid	187	No	No	No
MCCA0590	Michael,Quante	Roland,Rad	Michael,Quante	doi: https://doi.org/10.1101/2024.05.07.592904	MCCA-PrePublication	3022-492	PTu-1	3022-492	GEMM-Endogenous	L2LK_Trp53_Rb1	L2-IL1b;Lgr5,EGFP-CreERT2/+;Kras,LSL-G12D/+;Trp53,FL/FL;Rb1,FL/FL	EpithelialTissue	Esophagus	Primary	EsophagealCancer	EsophagealAdenocarcinoma	DMEM-75%ConditionedByLWRNcells-10%FCS10%FCS25%ConditionedWithWnt3a-Lglutamine-HEPES-1%P/S	3D-Matrigel	Organoid	Organoid	193	No	No	No
MCCA0584	Michael,Quante	Roland,Rad	Michael,Quante	doi: https://doi.org/10.1101/2024.05.07.592904	MCCA-PrePublication	3022-576	PTu-1	3022-576	GEMM-Endogenous	L2LK_Trp53	L2-IL1b;Lgr5,EGFP-CreERT2/+;Kras,LSL-G12D/+;Trp53,FL/FL	EpithelialTissue	Esophagus	Primary	EsophagealCancer	EsophagealAdenocarcinoma	DMEM-75%ConditionedByLWRNcells-10%FCS10%FCS25%ConditionedWithWnt3a-Lglutamine-HEPES-1%P/S	3D-Matrigel	Organoid	Organoid	222	No	No	No
MCCA0591	Michael,Quante	Roland,Rad	Michael,Quante	doi: https://doi.org/10.1101/2024.05.07.592904	MCCA-PrePublication	3022-622	PTu-1	3022-622	GEMM-Endogenous	L2L_Trp53	L2-IL1b;Lgr5,EGFP-CreERT2/+;Trp53,FL/FL	EpithelialTissue	Esophagus	Primary	EsophagealCancer	EsophagealAdenocarcinoma	DMEM-75%ConditionedByLWRNcells-10%FCS10%FCS25%ConditionedWithWnt3a-Lglutamine-HEPES-1%P/S	3D-Matrigel	Organoid	Organoid	378	No	No	No
MCCA0592	Michael,Quante	Roland,Rad	Michael,Quante	doi: https://doi.org/10.1101/2024.05.07.592904	MCCA-PrePublication	3022-635	PTu-1	3022-635	GEMM-Endogenous	L2L_Trp53	L2-IL1b;Lgr5,EGFP-CreERT2/+;Trp53,FL/FL	EpithelialTissue	Esophagus	Primary	EsophagealCancer	EsophagealAdenocarcinoma	DMEM-75%ConditionedByLWRNcells-10%FCS10%FCS25%ConditionedWithWnt3a-Lglutamine-HEPES-1%P/S	3D-Matrigel	Organoid	Organoid	376	No	No	No
MCCA0593	Michael,Quante	Roland,Rad	Michael,Quante	doi: https://doi.org/10.1101/2024.05.07.592904	MCCA-PrePublication	3022-639	PTu-1	3022-639	GEMM-Endogenous	L2L_Trp53	L2-IL1b;Lgr5,EGFP-CreERT2/+;Trp53,FL/FL	EpithelialTissue	Esophagus	Primary	EsophagealCancer	EsophagealAdenocarcinoma	DMEM-75%ConditionedByLWRNcells-10%FCS10%FCS25%ConditionedWithWnt3a-Lglutamine-HEPES-1%P/S	3D-Matrigel	Organoid	Organoid	370	No	No	No
MCCA0585	Michael,Quante	Roland,Rad	Michael,Quante	doi: https://doi.org/10.1101/2024.05.07.592904	MCCA-PrePublication	3022-699	PTu-1	3022-699	GEMM-Endogenous	L2LK_Trp53	L2-IL1b;Lgr5,EGFP-CreERT2/+;Kras,LSL-G12D/+;Trp53,FL/FL	EpithelialTissue	Esophagus	Primary	EsophagealCancer	EsophagealAdenocarcinoma	DMEM-75%ConditionedByLWRNcells-10%FCS10%FCS25%ConditionedWithWnt3a-Lglutamine-HEPES-1%P/S	3D-Matrigel	Organoid	Organoid	338	No	No	No
MCCA0586	Michael,Quante	Roland,Rad	Michael,Quante	doi: https://doi.org/10.1101/2024.05.07.592904	MCCA-PrePublication	3022-777	PTu-1	3022-777	GEMM-Endogenous	L2LK_Trp53	L2-IL1b;Lgr5,EGFP-CreERT2/+;Kras,LSL-G12D/+;Trp53,FL/FL	EpithelialTissue	Esophagus	Primary	EsophagealCancer	EsophagealAdenocarcinoma	DMEM-75%ConditionedByLWRNcells-10%FCS10%FCS25%ConditionedWithWnt3a-Lglutamine-HEPES-1%P/S	3D-Matrigel	Organoid	Organoid	233	No	No	No
MCCA0042	Markus,Tschurtschenthaler&Dieter,Saur	Roland,Rad	Markus,Tschurtschenthaler	Unpublished	MCCA-Unpublished	B6-2	Colon	B6-2_Colon	Wildtype	Wt	Wt	EpithelialTissue	IntestineLarge	Primary	IntestinalHealthyTissue	IntestinalHealthyTissue	DMEM/F12Advanced-50%ConditionedByLWRNcells-10%FCS-1%P/S	3D-Matrigel	Organoid	Organoid	64	No	No	No
MCCA0043	Markus,Tschurtschenthaler&Dieter,Saur	Roland,Rad	Markus,Tschurtschenthaler	Unpublished	MCCA-Unpublished	B6-3	Colon	B6-3_Colon	Wildtype	Wt	Wt	EpithelialTissue	IntestineLarge	Primary	IntestinalHealthyTissue	IntestinalHealthyTissue	DMEM/F12Advanced-50%ConditionedByLWRNcells-10%FCS-1%P/S	3D-Matrigel	Organoid	Organoid	64	No	No	No
MCCA0044	Markus,Tschurtschenthaler&Dieter,Saur	Roland,Rad	Markus,Tschurtschenthaler	Unpublished	MCCA-Unpublished	B6-4	Colon	B6-4_Colon	Wildtype	Wt	Wt	EpithelialTissue	IntestineLarge	Primary	IntestinalHealthyTissue	IntestinalHealthyTissue	DMEM/F12Advanced-50%ConditionedByLWRNcells-10%FCS-1%P/S	3D-Matrigel	Organoid	Organoid	64	No	No	No
MCCA0045	Markus,Tschurtschenthaler&Dieter,Saur	Roland,Rad	Markus,Tschurtschenthaler	Unpublished	MCCA-Unpublished	B6-5	Colon	B6-5_Colon	Wildtype	Wt	Wt	EpithelialTissue	IntestineLarge	Primary	IntestinalHealthyTissue	IntestinalHealthyTissue	DMEM/F12Advanced-50%ConditionedByLWRNcells-10%FCS-1%P/S	3D-Matrigel	Organoid	Organoid	71	No	No	No
MCCA0038	Commercial-ATCC	Roland,Rad	Commercial-ATCC	722371	Commercial-Published	CMT93	PTu-1	CMT93	Wildtype	Wt_Chemical	Wt;Chemical,MAMacetate	EpithelialTissue	IntestineLarge	Primary	IntestinalCancer	IntestinalAdenocarcinoma	DMEM-10%FCS-1%P/S	2D-TissueCultureTreated	2D-EPI	2D-EPI	NA	NA	Yes	No
MCCA0039	Commercial-ATCC	Roland,Rad	Commercial-ATCC	6992981	Commercial-Published	CT26	PTu-1	CT26	Wildtype	Wt_Chemical	Wt;Chemical,NnitrosoNMethylUrethane-NNMU	EpithelialTissue	IntestineLarge	Primary	IntestinalCancer	IntestinalAdenocarcinoma	DMEM-10%FCS-1%P/S	2D-TissueCultureTreated	2D-MES	2D-MESlow	NA	NA	No	No
MCCA0048	Markus,Tschurtschenthaler&Dieter,Saur	Roland,Rad	Markus,Tschurtschenthaler	Unpublished	MCCA-Unpublished	MT314	Colon	MT314_Colon	GEMM-Endogenous	VK	Vil-Cre;Kras,LSL-G12D/+	EpithelialTissue	IntestineLarge	Primary	IntestinalPrecursorLesion	KrasInitiatedIntestinalHyperplasia	DMEM/F12Advanced-50%ConditionedByLWRNcells-10%FCS-1%P/S	3D-Matrigel	Organoid	Organoid	203	No	No	No
MCCA0046	Markus,Tschurtschenthaler&Dieter,Saur	Roland,Rad	Markus,Tschurtschenthaler	Unpublished	MCCA-Unpublished	MT383	Colon	MT383_Colon	Wildtype	Wt	Wt	EpithelialTissue	IntestineLarge	Primary	IntestinalHealthyTissue	IntestinalHealthyTissue	DMEM/F12Advanced-50%ConditionedByLWRNcells-10%FCS-1%P/S	3D-Matrigel	Organoid	Organoid	155	No	No	No
MCCA0047	Markus,Tschurtschenthaler&Dieter,Saur	Roland,Rad	Markus,Tschurtschenthaler	Unpublished	MCCA-Unpublished	MT711	PTu-4	MT711_PTu-4	GEMM-Endogenous	VK	Vil-Cre;Kras,LSL-G12D/+	EpithelialTissue	IntestineLarge	Primary	IntestinalPrecursorLesion	KrasInitiated"Traditional"SerratedIntestinalAdenoma	DMEM/F12Advanced-50%ConditionedByLWRNcells-10%FCS-1%P/S	3D-Matrigel	Organoid	Organoid	615	No	No	No
MCCA0040	Markus,Tschurtschenthaler&Dieter,Saur	Roland,Rad	Markus,Tschurtschenthaler	Unpublished	MCCA-Unpublished	NSG613	PTu-4.2	NSG613_PTu-4.2	GEMM-Implanted	VK	Vil-Cre;Kras,LSL-G12D/+	EpithelialTissue	IntestineLarge	Primary	IntestinalCancer	KrasInitiated"Traditional"SerratedIntestinalAdenocarcinoma	DMEM/F12Advanced-50%ConditionedByLWRNcells-10%FCS-1%P/S	3D-Matrigel	Organoid	Organoid	80	Yes	No	No
MCCA0037	Markus,Tschurtschenthaler&Dieter,Saur	Roland,Rad	Markus,Tschurtschenthaler	Unpublished	MCCA-Unpublished	NSG614	LivMet-1	NSG614_LivMet-1	GEMM-Implanted	VK	Vil-Cre;Kras,LSL-G12D/+	EpithelialTissue	IntestineLarge	Metastasis	IntestinalCancer	KrasInitiated"Traditional"SerratedIntestinalAdenocarcinomaMetastasis	DMEM/F12Advanced-50%ConditionedByLWRNcells-10%FCS-1%P/S	3D-Matrigel	Organoid	Organoid	108	Yes	No	No
MCCA0049	Markus,Tschurtschenthaler&Dieter,Saur	Roland,Rad	Markus,Tschurtschenthaler	Unpublished	MCCA-Unpublished	TM2015	Colon	TM2015_Colon	GEMM-Endogenous	VK	Vil-Cre;Kras,LSL-G12D/+	EpithelialTissue	IntestineLarge	Primary	IntestinalPrecursorLesion	KrasInitiatedIntestinalHyperplasia	DMEM/F12Advanced-50%ConditionedByLWRNcells-10%FCS-1%P/S	3D-Matrigel	Organoid	Organoid	107	No	No	No
MCCA0041	Markus,Tschurtschenthaler&Dieter,Saur	Roland,Rad	Markus,Tschurtschenthaler	Unpublished	MCCA-Unpublished	VB436	PTu-4	VB436_PTu-4	GEMM-Implanted	VK	Vil-Cre;Kras,LSL-G12D/+	EpithelialTissue	IntestineLarge	Primary	IntestinalCancer	KrasInitiated"Traditional"SerratedIntestinalAdenocarcinoma	DMEM/F12Advanced-50%ConditionedByLWRNcells-10%FCS-1%P/S	3D-Matrigel	Organoid	Organoid	85	No	No	No
MCCA0059	Markus,Tschurtschenthaler&Dieter,Saur	Roland,Rad	Markus,Tschurtschenthaler	Unpublished	MCCA-Unpublished	1115	PTu-4.1	1115_PTu-4.1	GEMM-Implanted	VK	Vil-Cre;Kras,LSL-G12D/+	EpithelialTissue	IntestineSmall	Primary	IntestinalCancer	KrasInitiated"Traditional"SerratedIntestinalAdenocarcinoma	DMEM/F12Advanced-50%ConditionedByLWRNcells-10%FCS-1%P/S	3D-Matrigel	Organoid	Organoid	17	No	No	No
MCCA0060	Markus,Tschurtschenthaler&Dieter,Saur	Roland,Rad	Markus,Tschurtschenthaler	Unpublished	MCCA-Unpublished	1117	PTu-4.1	1117_PTu-4.1	GEMM-Implanted	VK	Vil-Cre;Kras,LSL-G12D/+	EpithelialTissue	IntestineSmall	Primary	IntestinalCancer	KrasInitiated"Traditional"SerratedIntestinalAdenocarcinoma	DMEM/F12Advanced-50%ConditionedByLWRNcells-10%FCS-1%P/S	3D-Matrigel	Organoid	Organoid	17	No	No	No
MCCA0061	Markus,Tschurtschenthaler&Dieter,Saur	Roland,Rad	Markus,Tschurtschenthaler	Unpublished	MCCA-Unpublished	1119	PTu-4	1119_PTu-4	GEMM-Implanted	VK	Vil-Cre;Kras,LSL-G12D/+	EpithelialTissue	IntestineSmall	Primary	IntestinalCancer	KrasInitiated"Traditional"SerratedIntestinalAdenocarcinoma	DMEM/F12Advanced-50%ConditionedByLWRNcells-10%FCS-1%P/S	3D-Matrigel	Organoid	Organoid	83	No	No	No
MCCA0062	Markus,Tschurtschenthaler&Dieter,Saur	Roland,Rad	Markus,Tschurtschenthaler	Unpublished	MCCA-Unpublished	1120	PTu-4	1120_PTu-4	GEMM-Implanted	VK	Vil-Cre;Kras,LSL-G12D/+	EpithelialTissue	IntestineSmall	Primary	IntestinalCancer	KrasInitiated"Traditional"SerratedIntestinalAdenocarcinoma	DMEM/F12Advanced-50%ConditionedByLWRNcells-10%FCS-1%P/S	3D-Matrigel	Organoid	Organoid	79	No	No	No
MCCA0063	Markus,Tschurtschenthaler&Dieter,Saur	Roland,Rad	Markus,Tschurtschenthaler	Unpublished	MCCA-Unpublished	1121	PTu-4	1121_PTu-4	GEMM-Implanted	VK	Vil-Cre;Kras,LSL-G12D/+	EpithelialTissue	IntestineSmall	Primary	IntestinalCancer	KrasInitiated"Traditional"SerratedIntestinalAdenocarcinoma	DMEM/F12Advanced-50%ConditionedByLWRNcells-10%FCS-1%P/S	3D-Matrigel	Organoid	Organoid	83	No	No	No
MCCA0064	Markus,Tschurtschenthaler&Dieter,Saur	Roland,Rad	Markus,Tschurtschenthaler	Unpublished	MCCA-Unpublished	1122	PTu-4.1	1122_PTu-4.1	GEMM-Implanted	VK	Vil-Cre;Kras,LSL-G12D/+	EpithelialTissue	IntestineSmall	Primary	IntestinalCancer	KrasInitiated"Traditional"SerratedIntestinalAdenocarcinoma	DMEM/F12Advanced-50%ConditionedByLWRNcells-10%FCS-1%P/S	3D-Matrigel	Organoid	Organoid	70	No	No	No
MCCA0065	Markus,Tschurtschenthaler&Dieter,Saur	Roland,Rad	Markus,Tschurtschenthaler	Unpublished	MCCA-Unpublished	1123	PTu-4	1123_PTu-4	GEMM-Implanted	VK	Vil-Cre;Kras,LSL-G12D/+	EpithelialTissue	IntestineSmall	Primary	IntestinalCancer	KrasInitiated"Traditional"SerratedIntestinalAdenocarcinoma	DMEM/F12Advanced-50%ConditionedByLWRNcells-10%FCS-1%P/S	3D-Matrigel	Organoid	Organoid	111	Yes	No	No
MCCA0066	Markus,Tschurtschenthaler&Dieter,Saur	Roland,Rad	Markus,Tschurtschenthaler	Unpublished	MCCA-Unpublished	1138	PTu-4	1138_PTu-4	GEMM-Implanted	VK	Vil-Cre;Kras,LSL-G12D/+	EpithelialTissue	IntestineSmall	Primary	IntestinalCancer	KrasInitiated"Traditional"SerratedIntestinalAdenocarcinoma	DMEM/F12Advanced-50%ConditionedByLWRNcells-10%FCS-1%P/S	3D-Matrigel	Organoid	Organoid	81	Yes	No	No
MCCA0067	Markus,Tschurtschenthaler&Dieter,Saur	Roland,Rad	Markus,Tschurtschenthaler	Unpublished	MCCA-Unpublished	1139	PTu-4	1139_PTu-4	GEMM-Implanted	VK	Vil-Cre;Kras,LSL-G12D/+	EpithelialTissue	IntestineSmall	Primary	IntestinalCancer	KrasInitiated"Traditional"SerratedIntestinalAdenocarcinoma	DMEM/F12Advanced-50%ConditionedByLWRNcells-10%FCS-1%P/S	3D-Matrigel	Organoid	Organoid	123	No	No	No
MCCA0050	Markus,Tschurtschenthaler&Dieter,Saur	Roland,Rad	Markus,Tschurtschenthaler	Unpublished	MCCA-Unpublished	1242	LivMet-1	1242_LivMet-1	GEMM-Implanted	VK	Vil-Cre;Kras,LSL-G12D/+	EpithelialTissue	IntestineSmall	Metastasis	IntestinalCancer	KrasInitiated"Traditional"SerratedIntestinalAdenocarcinomaMetastasis	DMEM/F12Advanced-50%ConditionedByLWRNcells-10%FCS-1%P/S	3D-Matrigel	Organoid	Organoid	102	Yes	Yes	Yes
MCCA0068	Markus,Tschurtschenthaler&Dieter,Saur	Roland,Rad	Markus,Tschurtschenthaler	Unpublished	MCCA-Unpublished	1242	PTu-4	1242_PTu-4	GEMM-Implanted	VK	Vil-Cre;Kras,LSL-G12D/+	EpithelialTissue	IntestineSmall	Primary	IntestinalCancer	KrasInitiated"Traditional"SerratedIntestinalAdenocarcinoma	DMEM/F12Advanced-50%ConditionedByLWRNcells-10%FCS-1%P/S	3D-Matrigel	Organoid	Organoid	102	Yes	No	No
MCCA0107	Allan,Bradley	Roland,Rad	Sebastian,Mueller&Roland,Rad	Unpublished	MCCA-Unpublished	39-1b	PTu-1	39-1b_PTu-1	GEMM-Endogenous	Blm_Irradiation-G	Bloom,M3/M3;Irradiation,G	EpithelialTissue	IntestineSmall	Primary	IntestinalCancer	IntestinalUndifferentiatedCarcinoma	DMEM-10%FCS-1%P/S	2D-TissueCultureTreated	2D-EPI	2D-QM	674	NA	No	No
MCCA0108	Markus,Tschurtschenthaler&Dieter,Saur	Roland,Rad	Markus,Tschurtschenthaler	Unpublished	MCCA-Unpublished	435	Duodenum	435_Duodenum	Wildtype	Wt	Wt	EpithelialTissue	IntestineSmall	Primary	IntestinalHealthyTissue	IntestinalHealthyTissue	DMEM/F12Advanced-50%ConditionedByLWRNcells-10%FCS-1%P/S	3D-Matrigel	Organoid	Organoid	184	No	No	No
MCCA0106	Allan,Bradley	Roland,Rad	Sebastian,Mueller&Roland,Rad	Unpublished	MCCA-Unpublished	55-5J	PTu-1	55-5J_PTu-1	GEMM-Endogenous	Blm_Irradiation-G	Bloom,M3/M3;Irradiation,G	EpithelialTissue	IntestineSmall	Primary	IntestinalCancer	IntestinalCancerNOS	DMEM-10%FCS-1%P/S	2D-TissueCultureTreated	2D-MES	2D-MESlow	517	No	No	No
MCCA0109	Markus,Tschurtschenthaler&Dieter,Saur	Roland,Rad	Markus,Tschurtschenthaler	Unpublished	MCCA-Unpublished	B6-2	Duodenum	B6-2_Duodenum	Wildtype	Wt	Wt	EpithelialTissue	IntestineSmall	Primary	IntestinalHealthyTissue	IntestinalHealthyTissue	DMEM/F12Advanced-50%ConditionedByLWRNcells-10%FCS-1%P/S	3D-Matrigel	Organoid	Organoid	64	No	No	No
MCCA0110	Markus,Tschurtschenthaler&Dieter,Saur	Roland,Rad	Markus,Tschurtschenthaler	Unpublished	MCCA-Unpublished	B6-3	Duodenum	B6-3_Duodenum	Wildtype	Wt	Wt	EpithelialTissue	IntestineSmall	Primary	IntestinalHealthyTissue	IntestinalHealthyTissue	DMEM/F12Advanced-50%ConditionedByLWRNcells-10%FCS-1%P/S	3D-Matrigel	Organoid	Organoid	64	No	No	No
MCCA0111	Markus,Tschurtschenthaler&Dieter,Saur	Roland,Rad	Markus,Tschurtschenthaler	Unpublished	MCCA-Unpublished	B6-4	Duodenum	B6-4_Duodenum	Wildtype	Wt	Wt	EpithelialTissue	IntestineSmall	Primary	IntestinalHealthyTissue	IntestinalHealthyTissue	DMEM/F12Advanced-50%ConditionedByLWRNcells-10%FCS-1%P/S	3D-Matrigel	Organoid	Organoid	64	No	No	No
MCCA0112	Markus,Tschurtschenthaler&Dieter,Saur	Roland,Rad	Markus,Tschurtschenthaler	Unpublished	MCCA-Unpublished	B6-5	Duodenum	B6-5_Duodenum	Wildtype	Wt	Wt	EpithelialTissue	IntestineSmall	Primary	IntestinalHealthyTissue	IntestinalHealthyTissue	DMEM/F12Advanced-50%ConditionedByLWRNcells-10%FCS-1%P/S	3D-Matrigel	Organoid	Organoid	71	No	No	No
MCCA0069	Markus,Tschurtschenthaler&Dieter,Saur	Roland,Rad	Markus,Tschurtschenthaler	Unpublished	MCCA-Unpublished	Bl6-469	PTu-4.2	Bl6-469_PTu-4.2	GEMM-Implanted	VK	Vil-Cre;Kras,LSL-G12D/+	EpithelialTissue	IntestineSmall	Primary	IntestinalCancer	KrasInitiated"Traditional"SerratedIntestinalAdenocarcinoma	DMEM/F12Advanced-50%ConditionedByLWRNcells-10%FCS-1%P/S	3D-Matrigel	Organoid	Organoid	82	Yes	No	No
MCCA0070	Roland,Rad	Roland,Rad	Sebastian,Mueller&Roland,Rad	Unpublished	MCCA-Unpublished	IMSB-1-5c	PTu-1	IMSB-1-5c_PTu-1	GEMM-Endogenous	SI	Bloom,M3/M3;Rosa26,LSL-SB/+;ITP2-M	EpithelialTissue	IntestineSmall	Primary	IntestinalCancer	ApcInitiated"Classical"IntestinalAdenocarcinoma	DMEM-10%FCS-1%P/S	2D-TissueCultureTreated	2D-MES	2D-MESlow	445	No	No	No
MCCA0567	Markus,Tschurtschenthaler (gift of Dominique Kaiserlian)	Roland,Rad	Markus,Tschurtschenthaler	7693823	MCCA-Published	MODEK	PTu-1	MODEK	GEMM-Endogenous	LS	Lentiviral-SV40-T	EpithelialTissue	IntestineSmall	Primary	IntestinalHealthyTissue	IntestinalHealthyTissue	DMEM-10%FCS-1%P/S	2D-TissueCultureTreated	2D-EPI	2D-QM	NA	No	No	No
MCCA0113	Markus,Tschurtschenthaler&Dieter,Saur	Roland,Rad	Markus,Tschurtschenthaler	Unpublished	MCCA-Unpublished	MS11	Duodenum	MS11_Duodenum	Wildtype	Wt	Wt	EpithelialTissue	IntestineSmall	Primary	IntestinalHealthyTissue	IntestinalHealthyTissue	DMEM/F12Advanced-50%ConditionedByLWRNcells-10%FCS-1%P/S	3D-Matrigel	Organoid	Organoid	48	No	No	No
MCCA0114	Markus,Tschurtschenthaler&Dieter,Saur	Roland,Rad	Markus,Tschurtschenthaler	Unpublished	MCCA-Unpublished	MS2	Duodenum	MS2_Duodenum	Wildtype	Wt	Wt	EpithelialTissue	IntestineSmall	Primary	IntestinalHealthyTissue	IntestinalHealthyTissue	DMEM/F12Advanced-50%ConditionedByLWRNcells-10%FCS-1%P/S	3D-Matrigel	Organoid	Organoid	48	No	No	No
MCCA0115	Markus,Tschurtschenthaler&Dieter,Saur	Roland,Rad	Markus,Tschurtschenthaler	Unpublished	MCCA-Unpublished	MT1229	Duodenum	MT1229_Duodenum	Wildtype	Wt	Wt;Rosa26,LSL-CAG-tdTO/LSL-CAG-tdTO	EpithelialTissue	IntestineSmall	Primary	IntestinalHealthyTissue	IntestinalHealthyTissue	DMEM/F12Advanced-50%ConditionedByLWRNcells-10%FCS-1%P/S	3D-Matrigel	Organoid	Organoid	604	No	No	No
MCCA0051	Markus,Tschurtschenthaler&Dieter,Saur	Roland,Rad	Markus,Tschurtschenthaler	Unpublished	MCCA-Unpublished	MT1429	LivMet-1	MT1429_LivMet-1	GEMM-Endogenous	VK	Vil-Cre;Kras,LSL-G12D/+;Rosa26,LSL-Cas9/+	EpithelialTissue	IntestineSmall	Metastasis	IntestinalCancer	KrasInitiated"Traditional"SerratedIntestinalAdenocarcinomaMetastasis	DMEM/F12Advanced-50%ConditionedByLWRNcells-10%FCS-1%P/S	3D-Matrigel	Organoid	Organoid	777	Yes	No	No
MCCA0071	Markus,Tschurtschenthaler&Dieter,Saur	Roland,Rad	Markus,Tschurtschenthaler	Unpublished	MCCA-Unpublished	MT1429	PTu-1	MT1429_PTu-1	GEMM-Endogenous	VK	Vil-Cre;Kras,LSL-G12D/+;Rosa26,LSL-Cas9/+	EpithelialTissue	IntestineSmall	Primary	IntestinalCancer	KrasInitiated"Traditional"SerratedIntestinalAdenocarcinoma	DMEM/F12Advanced-50%ConditionedByLWRNcells-10%FCS-1%P/S	3D-Matrigel	Organoid	Organoid	777	Yes	No	No
MCCA0072	Markus,Tschurtschenthaler&Dieter,Saur	Roland,Rad	Markus,Tschurtschenthaler	Unpublished	MCCA-Unpublished	MT1460	PTu-4	MT1460_PTu-4	GEMM-Implanted	VK	Vil-Cre;Kras,LSL-G12D/+	EpithelialTissue	IntestineSmall	Primary	IntestinalCancer	KrasInitiated"Traditional"SerratedIntestinalAdenocarcinoma	DMEM/F12Advanced-50%ConditionedByLWRNcells-10%FCS-1%P/S	3D-Matrigel	Organoid	Organoid	162	No	No	No
MCCA0117	Markus,Tschurtschenthaler&Dieter,Saur	Roland,Rad	Markus,Tschurtschenthaler	Unpublished	MCCA-Unpublished	MT1510	PTu-2	MT1510_PTu-2	GEMM-Endogenous	VK	Vil-Cre;Kras,LSL-G12D/+;Rosa26,LSL-CAG-tdTO/+	EpithelialTissue	IntestineSmall	Primary	IntestinalPrecursorLesion	KrasInitiated"Traditional"SerratedIntestinalAdenoma	DMEM/F12Advanced-50%ConditionedByLWRNcells-10%FCS-1%P/S	3D-Matrigel	Organoid	Organoid	777	No	No	No
MCCA0073	Markus,Tschurtschenthaler&Dieter,Saur	Roland,Rad	Markus,Tschurtschenthaler	Unpublished	MCCA-Unpublished	MT2429	PTu-4.2	MT2429_PTu-4.2	GEMM-Implanted	VK	Vil-Cre;Kras,LSL-G12D/+	EpithelialTissue	IntestineSmall	Primary	IntestinalCancer	KrasInitiated"Traditional"SerratedIntestinalAdenocarcinoma	DMEM/F12Advanced-50%ConditionedByLWRNcells-10%FCS-1%P/S	3D-Matrigel	Organoid	Organoid	30	No	No	No
MCCA0074	Markus,Tschurtschenthaler&Dieter,Saur	Roland,Rad	Markus,Tschurtschenthaler	Unpublished	MCCA-Unpublished	MT2430	PTu-4.2	MT2430_PTu-4.2	GEMM-Implanted	VK	Vil-Cre;Kras,LSL-G12D/+	EpithelialTissue	IntestineSmall	Primary	IntestinalCancer	KrasInitiated"Traditional"SerratedIntestinalAdenocarcinoma	DMEM/F12Advanced-50%ConditionedByLWRNcells-10%FCS-1%P/S	3D-Matrigel	Organoid	Organoid	30	Yes	No	No
MCCA0075	Markus,Tschurtschenthaler&Dieter,Saur	Roland,Rad	Markus,Tschurtschenthaler	Unpublished	MCCA-Unpublished	MT2432	PTu-4.1	MT2432_PTu-4.1	GEMM-Implanted	VK	Vil-Cre;Kras,LSL-G12D/+	EpithelialTissue	IntestineSmall	Primary	IntestinalCancer	KrasInitiated"Traditional"SerratedIntestinalAdenocarcinoma	DMEM/F12Advanced-50%ConditionedByLWRNcells-10%FCS-1%P/S	3D-Matrigel	Organoid	Organoid	31	No	No	No
MCCA0076	Markus,Tschurtschenthaler&Dieter,Saur	Roland,Rad	Markus,Tschurtschenthaler	Unpublished	MCCA-Unpublished	MT2433	PTu-4.1	MT2433_PTu-4.1	GEMM-Implanted	VK	Vil-Cre;Kras,LSL-G12D/+	EpithelialTissue	IntestineSmall	Primary	IntestinalCancer	KrasInitiated"Traditional"SerratedIntestinalAdenocarcinoma	DMEM/F12Advanced-50%ConditionedByLWRNcells-10%FCS-1%P/S	3D-Matrigel	Organoid	Organoid	59	Yes	No	No
MCCA0052	Markus,Tschurtschenthaler&Dieter,Saur	Roland,Rad	Markus,Tschurtschenthaler	Unpublished	MCCA-Unpublished	MT2434	LivMet-1	MT2434_LivMet-1	GEMM-Implanted	VK	Vil-Cre;Kras,LSL-G12D/+	EpithelialTissue	IntestineSmall	Metastasis	IntestinalCancer	KrasInitiated"Traditional"SerratedIntestinalAdenocarcinomaMetastasis	DMEM/F12Advanced-50%ConditionedByLWRNcells-10%FCS-1%P/S	3D-Matrigel	Organoid	Organoid	73	Yes	No	No
MCCA0077	Markus,Tschurtschenthaler&Dieter,Saur	Roland,Rad	Markus,Tschurtschenthaler	Unpublished	MCCA-Unpublished	MT2434	PTu-4.1	MT2434_PTu-4.1	GEMM-Implanted	VK	Vil-Cre;Kras,LSL-G12D/+	EpithelialTissue	IntestineSmall	Primary	IntestinalCancer	KrasInitiated"Traditional"SerratedIntestinalAdenocarcinoma	DMEM/F12Advanced-50%ConditionedByLWRNcells-10%FCS-1%P/S	3D-Matrigel	Organoid	Organoid	73	Yes	No	No
MCCA0053	Markus,Tschurtschenthaler&Dieter,Saur	Roland,Rad	Markus,Tschurtschenthaler	Unpublished	MCCA-Unpublished	MT2436	LivMet-1	MT2436_LivMet-1	GEMM-Implanted	VK	Vil-Cre;Kras,LSL-G12D/+	EpithelialTissue	IntestineSmall	Metastasis	IntestinalCancer	KrasInitiated"Traditional"SerratedIntestinalAdenocarcinomaMetastasis	DMEM/F12Advanced-50%ConditionedByLWRNcells-10%FCS-1%P/S	3D-Matrigel	Organoid	Organoid	64	Yes	No	No
MCCA0078	Markus,Tschurtschenthaler&Dieter,Saur	Roland,Rad	Markus,Tschurtschenthaler	Unpublished	MCCA-Unpublished	MT2499	PTu-4	MT2499_PTu-4	GEMM-Implanted	VK	Vil-Cre;Kras,LSL-G12D/+	EpithelialTissue	IntestineSmall	Primary	IntestinalCancer	KrasInitiated"Traditional"SerratedIntestinalAdenocarcinoma	DMEM/F12Advanced-50%ConditionedByLWRNcells-10%FCS-1%P/S	3D-Matrigel	Organoid	Organoid	208	No	No	No
MCCA0079	Markus,Tschurtschenthaler&Dieter,Saur	Roland,Rad	Markus,Tschurtschenthaler	Unpublished	MCCA-Unpublished	MT2822	PTu-4	MT2822_PTu-4	GEMM-Implanted	VK	Vil-Cre;Kras,LSL-G12D/+	EpithelialTissue	IntestineSmall	Primary	IntestinalCancer	KrasInitiated"Traditional"SerratedIntestinalAdenocarcinoma	DMEM/F12Advanced-50%ConditionedByLWRNcells-10%FCS-1%P/S	3D-Matrigel	Organoid	Organoid	180	No	No	No
MCCA0141	Markus,Tschurtschenthaler&Dieter,Saur	Roland,Rad	Markus,Tschurtschenthaler	Unpublished	MCCA-Unpublished	MT312	Duodenum	MT312_Duodenum	GEMM-Endogenous	VK	Vil-Cre;Kras,LSL-G12D/+	EpithelialTissue	IntestineSmall	Primary	IntestinalPrecursorLesion	KrasInitiatedIntestinalHyperplasia	DMEM/F12Advanced-50%ConditionedByLWRNcells-10%FCS-1%P/S	3D-Matrigel	Organoid	Organoid	581	No	No	No
MCCA0118	Markus,Tschurtschenthaler&Dieter,Saur	Roland,Rad	Markus,Tschurtschenthaler	Unpublished	MCCA-Unpublished	MT312	PTu-2	MT312_PTu-2	GEMM-Endogenous	VK	Vil-Cre;Kras,LSL-G12D/+	EpithelialTissue	IntestineSmall	Primary	IntestinalPrecursorLesion	KrasInitiated"Traditional"SerratedIntestinalAdenoma	DMEM/F12Advanced-50%ConditionedByLWRNcells-10%FCS-1%P/S	3D-Matrigel	Organoid	Organoid	581	No	No	No
MCCA0142	Markus,Tschurtschenthaler&Dieter,Saur	Roland,Rad	Markus,Tschurtschenthaler	Unpublished	MCCA-Unpublished	MT314	Duodenum	MT314_Duodenum	GEMM-Endogenous	VK	Vil-Cre;Kras,LSL-G12D/+	EpithelialTissue	IntestineSmall	Primary	IntestinalPrecursorLesion	KrasInitiatedIntestinalHyperplasia	DMEM/F12Advanced-50%ConditionedByLWRNcells-10%FCS-1%P/S	3D-Matrigel	Organoid	Organoid	203	No	No	No
MCCA0080	Markus,Tschurtschenthaler&Dieter,Saur	Roland,Rad	Markus,Tschurtschenthaler	Unpublished	MCCA-Unpublished	MT345	PTu-4.2	MT345_PTu-4.2	GEMM-Implanted	VK	Vil-Cre;Kras,LSL-G12D/+	EpithelialTissue	IntestineSmall	Primary	IntestinalCancer	KrasInitiated"Traditional"SerratedIntestinalAdenocarcinoma	DMEM/F12Advanced-50%ConditionedByLWRNcells-10%FCS-1%P/S	3D-Matrigel	Organoid	Organoid	112	Yes	No	No
MCCA0081	Markus,Tschurtschenthaler&Dieter,Saur	Roland,Rad	Markus,Tschurtschenthaler	Unpublished	MCCA-Unpublished	MT3673	PTu-4	MT3673_PTu-4	GEMM-Implanted	VK	Vil-Cre;Kras,LSL-G12D/+	EpithelialTissue	IntestineSmall	Primary	IntestinalCancer	KrasInitiated"Traditional"SerratedIntestinalAdenocarcinoma	DMEM/F12Advanced-50%ConditionedByLWRNcells-10%FCS-1%P/S	3D-Matrigel	Organoid	Organoid	32	Yes	No	No
MCCA0082	Markus,Tschurtschenthaler&Dieter,Saur	Roland,Rad	Markus,Tschurtschenthaler	Unpublished	MCCA-Unpublished	MT3674	PTu-4	MT3674_PTu-4	GEMM-Implanted	VK	Vil-Cre;Kras,LSL-G12D/+	EpithelialTissue	IntestineSmall	Primary	IntestinalCancer	KrasInitiated"Traditional"SerratedIntestinalAdenocarcinoma	DMEM/F12Advanced-50%ConditionedByLWRNcells-10%FCS-1%P/S	3D-Matrigel	Organoid	Organoid	41	Yes	No	No
MCCA0143	Markus,Tschurtschenthaler&Dieter,Saur	Roland,Rad	Markus,Tschurtschenthaler	Unpublished	MCCA-Unpublished	MT377	Duodenum	MT377_Duodenum	GEMM-Endogenous	VK	Vil-Cre;Kras,LSL-G12D/+;Rosa26,LSL-Cas9/+	EpithelialTissue	IntestineSmall	Primary	IntestinalPrecursorLesion	KrasInitiatedIntestinalHyperplasia	DMEM/F12Advanced-50%ConditionedByLWRNcells-10%FCS-1%P/S	3D-Matrigel	Organoid	Organoid	712	No	No	No
MCCA0119	Markus,Tschurtschenthaler&Dieter,Saur	Roland,Rad	Markus,Tschurtschenthaler	Unpublished	MCCA-Unpublished	MT377	PTu-1	MT377_PTu-1	GEMM-Endogenous	VK	Vil-Cre;Kras,LSL-G12D/+;Rosa26,LSL-Cas9/+	EpithelialTissue	IntestineSmall	Primary	IntestinalPrecursorLesion	KrasInitiated"Traditional"SerratedIntestinalAdenoma	DMEM/F12Advanced-50%ConditionedByLWRNcells-10%FCS-1%P/S	3D-Matrigel	Organoid	Organoid	712	No	No	No
MCCA0083	Markus,Tschurtschenthaler&Dieter,Saur	Roland,Rad	Markus,Tschurtschenthaler	Unpublished	MCCA-Unpublished	MT388	PTu-4	MT388_PTu-4	GEMM-Implanted	VK	Vil-Cre;Kras,LSL-G12D/+	EpithelialTissue	IntestineSmall	Primary	IntestinalCancer	KrasInitiated"Traditional"SerratedIntestinalAdenocarcinoma	DMEM/F12Advanced-50%ConditionedByLWRNcells-10%FCS-1%P/S	3D-Matrigel	Organoid	Organoid	129	No	No	No
MCCA0144	Markus,Tschurtschenthaler&Dieter,Saur	Roland,Rad	Markus,Tschurtschenthaler	Unpublished	MCCA-Unpublished	MT546	Duodenum	MT546_Duodenum	GEMM-Endogenous	VK	Vil-Cre;Kras,LSL-G12D/+	EpithelialTissue	IntestineSmall	Primary	IntestinalPrecursorLesion	KrasInitiatedIntestinalHyperplasia	DMEM/F12Advanced-50%ConditionedByLWRNcells-10%FCS-1%P/S	3D-Matrigel	Organoid	Organoid	491	No	No	No
MCCA0120	Markus,Tschurtschenthaler&Dieter,Saur	Roland,Rad	Markus,Tschurtschenthaler	Unpublished	MCCA-Unpublished	MT546	PTu-1.1	MT546_PTu-1.1	GEMM-Endogenous	VK	Vil-Cre;Kras,LSL-G12D/+	EpithelialTissue	IntestineSmall	Primary	IntestinalPrecursorLesion	KrasInitiated"Traditional"SerratedIntestinalAdenoma	DMEM/F12Advanced-50%ConditionedByLWRNcells-10%FCS-1%P/S	3D-Matrigel	Organoid	Organoid	491	No	No	No
MCCA0145	Markus,Tschurtschenthaler&Dieter,Saur	Roland,Rad	Markus,Tschurtschenthaler	Unpublished	MCCA-Unpublished	MT577	Duodenum	MT577_Duodenum	GEMM-Endogenous	VK	Vil-Cre;Kras,LSL-G12D/+	EpithelialTissue	IntestineSmall	Primary	IntestinalPrecursorLesion	KrasInitiatedIntestinalHyperplasia	DMEM/F12Advanced-50%ConditionedByLWRNcells-10%FCS-1%P/S	3D-Matrigel	Organoid	Organoid	648	Yes	No	No
MCCA0054	Markus,Tschurtschenthaler&Dieter,Saur	Roland,Rad	Markus,Tschurtschenthaler	Unpublished	MCCA-Unpublished	MT577	LivMet-1	MT577_LivMet-1	GEMM-Endogenous	VK	Vil-Cre;Kras,LSL-G12D/+	EpithelialTissue	IntestineSmall	Metastasis	IntestinalCancer	KrasInitiated"Traditional"SerratedIntestinalAdenocarcinomaMetastasis	DMEM/F12Advanced-50%ConditionedByLWRNcells-10%FCS-1%P/S	3D-Matrigel	Organoid	Organoid	648	Yes	No	No
MCCA0055	Markus,Tschurtschenthaler&Dieter,Saur	Roland,Rad	Markus,Tschurtschenthaler	Unpublished	MCCA-Unpublished	MT577	LivMet-2	MT577_LivMet-2	GEMM-Endogenous	VK	Vil-Cre;Kras,LSL-G12D/+	EpithelialTissue	IntestineSmall	Metastasis	IntestinalCancer	KrasInitiated"Traditional"SerratedIntestinalAdenocarcinomaMetastasis	DMEM/F12Advanced-50%ConditionedByLWRNcells-10%FCS-1%P/S	3D-Matrigel	Organoid	Organoid	648	Yes	No	No
MCCA0084	Markus,Tschurtschenthaler&Dieter,Saur	Roland,Rad	Markus,Tschurtschenthaler	37875245	MCCA-Published	MT577	PTu-1.2	MT577_PTu-1.2	GEMM-Endogenous	VK	Vil-Cre;Kras,LSL-G12D/+	EpithelialTissue	IntestineSmall	Primary	IntestinalCancer	KrasInitiated"Traditional"SerratedIntestinalAdenocarcinoma	DMEM/F12Advanced-50%ConditionedByLWRNcells-10%FCS-1%P/S	3D-Matrigel	Organoid	Organoid	648	Yes	No	No
MCCA0146	Markus,Tschurtschenthaler&Dieter,Saur	Roland,Rad	Markus,Tschurtschenthaler	Unpublished	MCCA-Unpublished	MT692	Duodenum	MT692_Duodenum	GEMM-Endogenous	VK	Vil-Cre;Kras,LSL-G12D/+	EpithelialTissue	IntestineSmall	Primary	IntestinalPrecursorLesion	KrasInitiatedIntestinalHyperplasia	DMEM/F12Advanced-50%ConditionedByLWRNcells-10%FCS-1%P/S	3D-Matrigel	Organoid	Organoid	479	No	No	No
MCCA0121	Markus,Tschurtschenthaler&Dieter,Saur	Roland,Rad	Markus,Tschurtschenthaler	Unpublished	MCCA-Unpublished	MT692	PTu-1	MT692_PTu-1	GEMM-Endogenous	VK	Vil-Cre;Kras,LSL-G12D/+	EpithelialTissue	IntestineSmall	Primary	IntestinalPrecursorLesion	KrasInitiated"Traditional"SerratedIntestinalAdenoma	DMEM/F12Advanced-50%ConditionedByLWRNcells-10%FCS-1%P/S	3D-Matrigel	Organoid	Organoid	479	No	No	No
MCCA0116	Markus,Tschurtschenthaler&Dieter,Saur	Roland,Rad	Markus,Tschurtschenthaler	Unpublished	MCCA-Unpublished	MT693	Duodenum	MT693_Duodenum	Wildtype	Wt	Wt	EpithelialTissue	IntestineSmall	Primary	IntestinalHealthyTissue	IntestinalHealthyTissue	DMEM/F12Advanced-50%ConditionedByLWRNcells-10%FCS-1%P/S	3D-Matrigel	Organoid	Organoid	828	No	No	No
MCCA0147	Markus,Tschurtschenthaler&Dieter,Saur	Roland,Rad	Markus,Tschurtschenthaler	Unpublished	MCCA-Unpublished	MT711	Duodenum	MT711_Duodenum	GEMM-Endogenous	VK	Vil-Cre;Kras,LSL-G12D/+	EpithelialTissue	IntestineSmall	Primary	IntestinalPrecursorLesion	KrasInitiatedIntestinalHyperplasia	DMEM/F12Advanced-50%ConditionedByLWRNcells-10%FCS-1%P/S	3D-Matrigel	Organoid	Organoid	615	No	No	No
MCCA0085	Markus,Tschurtschenthaler&Dieter,Saur	Roland,Rad	Markus,Tschurtschenthaler	Unpublished	MCCA-Unpublished	NSG425	PTu-4	NSG425_PTu-4	GEMM-Implanted	VK	Vil-Cre;Kras,LSL-G12D/+	EpithelialTissue	IntestineSmall	Primary	IntestinalCancer	KrasInitiated"Traditional"SerratedIntestinalAdenocarcinoma	DMEM/F12Advanced-50%ConditionedByLWRNcells-10%FCS-1%P/S	3D-Matrigel	Organoid	Organoid	46	No	No	No
MCCA0086	Markus,Tschurtschenthaler&Dieter,Saur	Roland,Rad	Markus,Tschurtschenthaler	Unpublished	MCCA-Unpublished	NSG634	PTu-4	NSG634_PTu-4	GEMM-Implanted	VK	Vil-Cre;Kras,LSL-G12D/+	EpithelialTissue	IntestineSmall	Primary	IntestinalCancer	KrasInitiated"Traditional"SerratedIntestinalAdenocarcinoma	DMEM/F12Advanced-50%ConditionedByLWRNcells-10%FCS-1%P/S	3D-Matrigel	Organoid	Organoid	51	No	No	No
MCCA0087	Markus,Tschurtschenthaler&Dieter,Saur	Roland,Rad	Markus,Tschurtschenthaler	Unpublished	MCCA-Unpublished	NSG635	PTu-4.2	NSG635_PTu-4.2	GEMM-Implanted	VK	Vil-Cre;Kras,LSL-G12D/+	EpithelialTissue	IntestineSmall	Primary	IntestinalCancer	KrasInitiated"Traditional"SerratedIntestinalAdenocarcinoma	DMEM/F12Advanced-50%ConditionedByLWRNcells-10%FCS-1%P/S	3D-Matrigel	Organoid	Organoid	48	No	No	No
MCCA0088	Markus,Tschurtschenthaler&Dieter,Saur	Roland,Rad	Markus,Tschurtschenthaler	Unpublished	MCCA-Unpublished	NSG643	PTu-4	NSG643_PTu-4	GEMM-Implanted	VK	Vil-Cre;Kras,LSL-G12D/+	EpithelialTissue	IntestineSmall	Primary	IntestinalCancer	KrasInitiated"Traditional"SerratedIntestinalAdenocarcinoma	DMEM/F12Advanced-50%ConditionedByLWRNcells-10%FCS-1%P/S	3D-Matrigel	Organoid	Organoid	217	No	No	No
MCCA0056	Markus,Tschurtschenthaler&Dieter,Saur	Roland,Rad	Markus,Tschurtschenthaler	Unpublished	MCCA-Unpublished	NSG646	LivMet-1	NSG646_LivMet-1	GEMM-Implanted	VK	Vil-Cre;Kras,LSL-G12D/+	EpithelialTissue	IntestineSmall	Metastasis	IntestinalCancer	KrasInitiated"Traditional"SerratedIntestinalAdenocarcinomaMetastasis	DMEM/F12Advanced-50%ConditionedByLWRNcells-10%FCS-1%P/S	3D-Matrigel	Organoid	Organoid	217	Yes	No	No
MCCA0089	Markus,Tschurtschenthaler&Dieter,Saur	Roland,Rad	Markus,Tschurtschenthaler	Unpublished	MCCA-Unpublished	NSG646	PTu-4	NSG646_PTu-4	GEMM-Implanted	VK	Vil-Cre;Kras,LSL-G12D/+	EpithelialTissue	IntestineSmall	Primary	IntestinalCancer	KrasInitiated"Traditional"SerratedIntestinalAdenocarcinoma	DMEM/F12Advanced-50%ConditionedByLWRNcells-10%FCS-1%P/S	3D-Matrigel	Organoid	Organoid	217	Yes	No	No
MCCA0057	Markus,Tschurtschenthaler&Dieter,Saur	Roland,Rad	Markus,Tschurtschenthaler	Unpublished	MCCA-Unpublished	NSG675	LivMet-1	NSG675_LivMet-1	GEMM-Implanted	VK	Vil-Cre;Kras,LSL-G12D/+	EpithelialTissue	IntestineSmall	Metastasis	IntestinalCancer	KrasInitiated"Traditional"SerratedIntestinalAdenocarcinomaMetastasis	DMEM/F12Advanced-50%ConditionedByLWRNcells-10%FCS-1%P/S	3D-Matrigel	Organoid	Organoid	46	Yes	No	No
MCCA0090	Markus,Tschurtschenthaler&Dieter,Saur	Roland,Rad	Markus,Tschurtschenthaler	Unpublished	MCCA-Unpublished	NSG675	PTu-4	NSG675_PTu-4	GEMM-Implanted	VK	Vil-Cre;Kras,LSL-G12D/+	EpithelialTissue	IntestineSmall	Primary	IntestinalCancer	KrasInitiated"Traditional"SerratedIntestinalAdenocarcinoma	DMEM/F12Advanced-50%ConditionedByLWRNcells-10%FCS-1%P/S	3D-Matrigel	Organoid	Organoid	46	Yes	No	No
MCCA0091	Roland,Rad	Roland,Rad	Sebastian,Mueller&Roland,Rad	Unpublished	MCCA-Unpublished	PVKA-13-6d	PTu-1	PVKA-13-6d_PTu-1	GEMM-Endogenous	VK_PB	Vil-Cre;Kras,LSL-G12D/+;Rosa26,LSL-PB/+;ATP1-S2	EpithelialTissue	IntestineSmall	Primary	IntestinalCancer	KrasInitiated"Traditional"SerratedIntestinalAdenocarcinoma	DMEM-10%FCS-1%P/S	2D-TissueCultureTreated	2D-MES	2D-MESlow	233	No	No	No
MCCA0092	Roland,Rad	Roland,Rad	Sebastian,Mueller&Roland,Rad	Unpublished	MCCA-Unpublished	PVKA-19-4i	PTu-1	PVKA-19-4i_PTu-1	GEMM-Endogenous	VK_PB	Vil-Cre;Kras,LSL-G12D/+;Rosa26,LSL-PB/+;ATP1-S2	EpithelialTissue	IntestineSmall	Primary	IntestinalCancer	KrasInitiated"Traditional"SerratedIntestinalAdenocarcinoma	DMEM-10%FCS-1%P/S	2D-TissueCultureTreated	2D-MES	2D-MESlow	501	No	Yes	No
MCCA0093	Roland,Rad	Roland,Rad	Sebastian,Mueller&Roland,Rad	Unpublished	MCCA-Unpublished	PVKA-5-1e	PTu-1	PVKA-5-1e_PTu-1	GEMM-Endogenous	VK_PB	Vil-Cre;Kras,LSL-G12D/+;Rosa26,LSL-PB/+;ATP1-S2	EpithelialTissue	IntestineSmall	Primary	IntestinalCancer	KrasInitiated"Traditional"SerratedIntestinalAdenocarcinoma	DMEM-10%FCS-1%P/S	2D-TissueCultureTreated	2D-EPI	2D-QM	375	No	No	No
MCCA0094	Roland,Rad	Roland,Rad	Sebastian,Mueller&Roland,Rad	Unpublished	MCCA-Unpublished	PVKA-9-1g	PTu-1	PVKA-9-1g_PTu-1	GEMM-Endogenous	V_PB	Vil-Cre;Rosa26,LSL-PB/+;ATP1-S2	EpithelialTissue	IntestineSmall	Primary	IntestinalCancer	ApcInitiated"Classical"IntestinalAdenocarcinoma	DMEM-10%FCS-1%P/S	2D-TissueCultureTreated	2D-MES	2D-MESlow	722	No	No	No
MCCA0095	Markus,Tschurtschenthaler&Dieter,Saur	Roland,Rad	Markus,Tschurtschenthaler	Unpublished	MCCA-Unpublished	RagIL35	PTu-4	RagIL35_PTu-4	GEMM-Implanted	VK	Vil-Cre;Kras,LSL-G12D/+	EpithelialTissue	IntestineSmall	Primary	IntestinalCancer	KrasInitiated"Traditional"SerratedIntestinalAdenocarcinoma	DMEM/F12Advanced-50%ConditionedByLWRNcells-10%FCS-1%P/S	3D-Matrigel	Organoid	Organoid	35	Yes	No	No
MCCA0096	Markus,Tschurtschenthaler&Dieter,Saur	Roland,Rad	Markus,Tschurtschenthaler	Unpublished	MCCA-Unpublished	RagIL46	PTu-4.2	RagIL46_PTu-4.2	GEMM-Implanted	VK	Vil-Cre;Kras,LSL-G12D/+	EpithelialTissue	IntestineSmall	Primary	IntestinalCancer	KrasInitiated"Traditional"SerratedIntestinalAdenocarcinoma	DMEM/F12Advanced-50%ConditionedByLWRNcells-10%FCS-1%P/S	3D-Matrigel	Organoid	Organoid	48	No	No	No
MCCA0058	Markus,Tschurtschenthaler&Dieter,Saur	Roland,Rad	Markus,Tschurtschenthaler	Unpublished	MCCA-Unpublished	RagIL47	LivMet-1	RagIL47_LivMet-1	GEMM-Implanted	VK	Vil-Cre;Kras,LSL-G12D/+	EpithelialTissue	IntestineSmall	Metastasis	IntestinalCancer	KrasInitiated"Traditional"SerratedIntestinalAdenocarcinomaMetastasis	DMEM/F12Advanced-50%ConditionedByLWRNcells-10%FCS-1%P/S	3D-Matrigel	Organoid	Organoid	62	Yes	Yes	Yes
MCCA0097	Markus,Tschurtschenthaler&Dieter,Saur	Roland,Rad	Markus,Tschurtschenthaler	Unpublished	MCCA-Unpublished	RagIL47	PTu-4.1	RagIL47_PTu-4.1	GEMM-Implanted	VK	Vil-Cre;Kras,LSL-G12D/+	EpithelialTissue	IntestineSmall	Primary	IntestinalCancer	KrasInitiated"Traditional"SerratedIntestinalAdenocarcinoma	DMEM/F12Advanced-50%ConditionedByLWRNcells-10%FCS-1%P/S	3D-Matrigel	Organoid	Organoid	62	Yes	No	No
MCCA0098	Markus,Tschurtschenthaler&Dieter,Saur	Roland,Rad	Markus,Tschurtschenthaler	Unpublished	MCCA-Unpublished	RagIL48	PTu-4.2	RagIL48_PTu-4.2	GEMM-Implanted	VK	Vil-Cre;Kras,LSL-G12D/+	EpithelialTissue	IntestineSmall	Primary	IntestinalCancer	KrasInitiated"Traditional"SerratedIntestinalAdenocarcinoma	DMEM/F12Advanced-50%ConditionedByLWRNcells-10%FCS-1%P/S	3D-Matrigel	Organoid	Organoid	48	No	No	No
MCCA0099	Markus,Tschurtschenthaler&Dieter,Saur	Roland,Rad	Markus,Tschurtschenthaler	Unpublished	MCCA-Unpublished	RagIL49	PTu-4.2	RagIL49_PTu-4.2	GEMM-Implanted	VK	Vil-Cre;Kras,LSL-G12D/+	EpithelialTissue	IntestineSmall	Primary	IntestinalCancer	KrasInitiated"Traditional"SerratedIntestinalAdenocarcinoma	DMEM/F12Advanced-50%ConditionedByLWRNcells-10%FCS-1%P/S	3D-Matrigel	Organoid	Organoid	71	No	No	No
MCCA0148	Markus,Tschurtschenthaler&Dieter,Saur	Roland,Rad	Markus,Tschurtschenthaler	Unpublished	MCCA-Unpublished	TM1508	Duodenum	TM1508_Duodenum	GEMM-Endogenous	VK	Vil-Cre;Kras,LSL-G12D/+	EpithelialTissue	IntestineSmall	Primary	IntestinalPrecursorLesion	KrasInitiatedIntestinalHyperplasia	DMEM/F12Advanced-50%ConditionedByLWRNcells-10%FCS-1%P/S	3D-Matrigel	Organoid	Organoid	586	No	No	No
MCCA0122	Markus,Tschurtschenthaler&Dieter,Saur	Roland,Rad	Markus,Tschurtschenthaler	Unpublished	MCCA-Unpublished	TM1766	PTu-1.1	TM1766_PTu-1.1	GEMM-Endogenous	VK	Vil-Cre;Kras,LSL-G12D/+	EpithelialTissue	IntestineSmall	Primary	IntestinalPrecursorLesion	KrasInitiated"Traditional"SerratedIntestinalAdenoma	DMEM/F12Advanced-50%ConditionedByLWRNcells-10%FCS-1%P/S	3D-Matrigel	Organoid	Organoid	555	No	No	No
MCCA0123	Markus,Tschurtschenthaler&Dieter,Saur	Roland,Rad	Markus,Tschurtschenthaler	Unpublished	MCCA-Unpublished	TM1783	PTu-2.1	TM1783_PTu-2.1	GEMM-Endogenous	VK	Vil-Cre;Kras,LSL-G12D/+	EpithelialTissue	IntestineSmall	Primary	IntestinalPrecursorLesion	KrasInitiated"Traditional"SerratedIntestinalAdenoma	DMEM/F12Advanced-50%ConditionedByLWRNcells-10%FCS-1%P/S	3D-Matrigel	Organoid	Organoid	675	No	No	No
MCCA0124	Markus,Tschurtschenthaler&Dieter,Saur	Roland,Rad	Markus,Tschurtschenthaler	Unpublished	MCCA-Unpublished	TM1899	PTu-1.1	TM1899_PTu-1.1	GEMM-Endogenous	VK	Vil-Cre;Kras,LSL-G12D/+	EpithelialTissue	IntestineSmall	Primary	IntestinalPrecursorLesion	KrasInitiated"Traditional"SerratedIntestinalAdenoma	DMEM/F12Advanced-50%ConditionedByLWRNcells-10%FCS-1%P/S	3D-Matrigel	Organoid	Organoid	573	No	No	No
MCCA0125	Markus,Tschurtschenthaler&Dieter,Saur	Roland,Rad	Markus,Tschurtschenthaler	Unpublished	MCCA-Unpublished	TM1904	PTu-1	TM1904_PTu-1	GEMM-Endogenous	VK	Vil-Cre;Kras,LSL-G12D/+	EpithelialTissue	IntestineSmall	Primary	IntestinalPrecursorLesion	KrasInitiated"Traditional"SerratedIntestinalAdenoma	DMEM/F12Advanced-50%ConditionedByLWRNcells-10%FCS-1%P/S	3D-Matrigel	Organoid	Organoid	581	No	No	No
MCCA0126	Markus,Tschurtschenthaler&Dieter,Saur	Roland,Rad	Markus,Tschurtschenthaler	Unpublished	MCCA-Unpublished	TM1961	PTu-1	TM1961_PTu-1	GEMM-Endogenous	VK	Vil-Cre;Kras,LSL-G12D/+;Rosa26,LSL-Cas9/+	EpithelialTissue	IntestineSmall	Primary	IntestinalPrecursorLesion	KrasInitiated"Traditional"SerratedIntestinalAdenoma	DMEM/F12Advanced-50%ConditionedByLWRNcells-10%FCS-1%P/S	3D-Matrigel	Organoid	Organoid	612	No	No	No
MCCA0149	Markus,Tschurtschenthaler&Dieter,Saur	Roland,Rad	Markus,Tschurtschenthaler	Unpublished	MCCA-Unpublished	TM2065	Duodenum	TM2065_Duodenum	GEMM-Endogenous	VK	Vil-Cre;Kras,LSL-G12D/+	EpithelialTissue	IntestineSmall	Primary	IntestinalPrecursorLesion	KrasInitiatedIntestinalHyperplasia	DMEM/F12Advanced-50%ConditionedByLWRNcells-10%FCS-1%P/S	3D-Matrigel	Organoid	Organoid	630	No	No	No
MCCA0127	Markus,Tschurtschenthaler&Dieter,Saur	Roland,Rad	Markus,Tschurtschenthaler	Unpublished	MCCA-Unpublished	TM2065	PTu-1	TM2065_PTu-1	GEMM-Endogenous	VK	Vil-Cre;Kras,LSL-G12D/+	EpithelialTissue	IntestineSmall	Primary	IntestinalPrecursorLesion	KrasInitiated"Traditional"SerratedIntestinalAdenoma	DMEM/F12Advanced-50%ConditionedByLWRNcells-10%FCS-1%P/S	3D-Matrigel	Organoid	Organoid	630	No	No	No
MCCA0128	Markus,Tschurtschenthaler&Dieter,Saur	Roland,Rad	Markus,Tschurtschenthaler	Unpublished	MCCA-Unpublished	TM2106	PTu-1.1	TM2106_PTu-1.1	GEMM-Endogenous	VK	Vil-Cre;Kras,LSL-G12D/+	EpithelialTissue	IntestineSmall	Primary	IntestinalPrecursorLesion	KrasInitiated"Traditional"SerratedIntestinalAdenoma	DMEM/F12Advanced-50%ConditionedByLWRNcells-10%FCS-1%P/S	3D-Matrigel	Organoid	Organoid	554	No	No	No
MCCA0129	Markus,Tschurtschenthaler&Dieter,Saur	Roland,Rad	Markus,Tschurtschenthaler	Unpublished	MCCA-Unpublished	TM2189	PTu-1.2	TM2189_PTu-1.2	GEMM-Endogenous	VK	Vil-Cre;Kras,LSL-G12D/+	EpithelialTissue	IntestineSmall	Primary	IntestinalPrecursorLesion	KrasInitiated"Traditional"SerratedIntestinalAdenoma	DMEM/F12Advanced-50%ConditionedByLWRNcells-10%FCS-1%P/S	3D-Matrigel	Organoid	Organoid	580	No	No	No
MCCA0130	Markus,Tschurtschenthaler&Dieter,Saur	Roland,Rad	Markus,Tschurtschenthaler	Unpublished	MCCA-Unpublished	TM2189	PTu-3	TM2189_PTu-3	GEMM-Endogenous	VK	Vil-Cre;Kras,LSL-G12D/+	EpithelialTissue	IntestineSmall	Primary	IntestinalPrecursorLesion	KrasInitiated"Traditional"SerratedIntestinalAdenoma	DMEM/F12Advanced-50%ConditionedByLWRNcells-10%FCS-1%P/S	3D-Matrigel	Organoid	Organoid	580	No	No	No
MCCA0131	Markus,Tschurtschenthaler&Dieter,Saur	Roland,Rad	Markus,Tschurtschenthaler	Unpublished	MCCA-Unpublished	TM2280	PTu-1	TM2280_PTu-1	GEMM-Endogenous	VK	Vil-Cre;Kras,LSL-G12D/+	EpithelialTissue	IntestineSmall	Primary	IntestinalPrecursorLesion	KrasInitiated"Traditional"SerratedIntestinalAdenoma	DMEM/F12Advanced-50%ConditionedByLWRNcells-10%FCS-1%P/S	3D-Matrigel	Organoid	Organoid	441	No	No	No
MCCA0132	Markus,Tschurtschenthaler&Dieter,Saur	Roland,Rad	Markus,Tschurtschenthaler	Unpublished	MCCA-Unpublished	TM2281	PTu-1	TM2281_PTu-1	GEMM-Endogenous	VK	Vil-Cre;Kras,LSL-G12D/+	EpithelialTissue	IntestineSmall	Primary	IntestinalPrecursorLesion	KrasInitiated"Traditional"SerratedIntestinalAdenoma	DMEM/F12Advanced-50%ConditionedByLWRNcells-10%FCS-1%P/S	3D-Matrigel	Organoid	Organoid	791	No	No	No
MCCA0133	Markus,Tschurtschenthaler&Dieter,Saur	Roland,Rad	Markus,Tschurtschenthaler	Unpublished	MCCA-Unpublished	TM5805	PTu-1	TM5805_PTu-1	GEMM-Endogenous	VK	Vil-Cre;Kras,LSL-G12D/+	EpithelialTissue	IntestineSmall	Primary	IntestinalPrecursorLesion	KrasInitiated"Traditional"SerratedIntestinalAdenoma	DMEM/F12Advanced-50%ConditionedByLWRNcells-10%FCS-1%P/S	3D-Matrigel	Organoid	Organoid	550	No	No	No
MCCA0134	Markus,Tschurtschenthaler&Dieter,Saur	Roland,Rad	Markus,Tschurtschenthaler	Unpublished	MCCA-Unpublished	TM5805	PTu-1.1	TM5805_PTu-1.1	GEMM-Endogenous	VK	Vil-Cre;Kras,LSL-G12D/+	EpithelialTissue	IntestineSmall	Primary	IntestinalPrecursorLesion	KrasInitiated"Traditional"SerratedIntestinalAdenoma	DMEM/F12Advanced-50%ConditionedByLWRNcells-10%FCS-1%P/S	3D-Matrigel	Organoid	Organoid	550	No	No	No
MCCA0135	Markus,Tschurtschenthaler&Dieter,Saur	Roland,Rad	Markus,Tschurtschenthaler	Unpublished	MCCA-Unpublished	TM5807	PTu-1	TM5807_PTu-1	GEMM-Endogenous	VK	Vil-Cre;Kras,LSL-G12D/+	EpithelialTissue	IntestineSmall	Primary	IntestinalPrecursorLesion	KrasInitiated"Traditional"SerratedIntestinalAdenoma	DMEM/F12Advanced-50%ConditionedByLWRNcells-10%FCS-1%P/S	3D-Matrigel	Organoid	Organoid	376	No	No	No
MCCA0100	Markus,Tschurtschenthaler&Dieter,Saur	Roland,Rad	Markus,Tschurtschenthaler	Unpublished	MCCA-Unpublished	TM7348	PTu-1.2	TM7348_PTu-1.2	GEMM-Endogenous	VK	Vil-Cre;Kras,LSL-G12D/+	EpithelialTissue	IntestineSmall	Primary	IntestinalCancer	KrasInitiated"Traditional"SerratedIntestinalAdenocarcinoma	DMEM/F12Advanced-50%ConditionedByLWRNcells-10%FCS-1%P/S	3D-Matrigel	Organoid	Organoid	745	No	No	No
MCCA0136	Markus,Tschurtschenthaler&Dieter,Saur	Roland,Rad	Markus,Tschurtschenthaler	Unpublished	MCCA-Unpublished	TM7510	PTu-2.1	TM7510_PTu-2.1	GEMM-Endogenous	VK	Vil-Cre;Kras,LSL-G12D/+	EpithelialTissue	IntestineSmall	Primary	IntestinalPrecursorLesion	KrasInitiated"Traditional"SerratedIntestinalAdenoma	DMEM/F12Advanced-50%ConditionedByLWRNcells-10%FCS-1%P/S	3D-Matrigel	Organoid	Organoid	437	No	No	No
MCCA0137	Markus,Tschurtschenthaler&Dieter,Saur	Roland,Rad	Markus,Tschurtschenthaler	Unpublished	MCCA-Unpublished	TM7513	PTu-1.2	TM7513_PTu-1.2	GEMM-Endogenous	VK	Vil-Cre;Kras,LSL-G12D/+	EpithelialTissue	IntestineSmall	Primary	IntestinalPrecursorLesion	KrasInitiated"Traditional"SerratedIntestinalAdenoma	DMEM/F12Advanced-50%ConditionedByLWRNcells-10%FCS-1%P/S	3D-Matrigel	Organoid	Organoid	437	No	No	No
MCCA0138	Markus,Tschurtschenthaler&Dieter,Saur	Roland,Rad	Markus,Tschurtschenthaler	Unpublished	MCCA-Unpublished	TM7513	PTu-1.3	TM7513_PTu-1.3	GEMM-Endogenous	VK	Vil-Cre;Kras,LSL-G12D/+	EpithelialTissue	IntestineSmall	Primary	IntestinalPrecursorLesion	KrasInitiated"Traditional"SerratedIntestinalAdenoma	DMEM/F12Advanced-50%ConditionedByLWRNcells-10%FCS-1%P/S	3D-Matrigel	Organoid	Organoid	437	No	No	No
MCCA0101	Markus,Tschurtschenthaler&Dieter,Saur	Roland,Rad	Markus,Tschurtschenthaler	Unpublished	MCCA-Unpublished	TM7515	PTu-2.1	TM7515_PTu-2.1	GEMM-Endogenous	VK	Vil-Cre;Kras,LSL-G12D/+	EpithelialTissue	IntestineSmall	Primary	IntestinalCancer	KrasInitiated"Traditional"SerratedIntestinalAdenocarcinoma	DMEM/F12Advanced-50%ConditionedByLWRNcells-10%FCS-1%P/S	3D-Matrigel	Organoid	Organoid	708	No	No	No
MCCA0150	Markus,Tschurtschenthaler&Dieter,Saur	Roland,Rad	Markus,Tschurtschenthaler	Unpublished	MCCA-Unpublished	TM7873	Duodenum	TM7873_Duodenum	GEMM-Endogenous	VK	Vil-Cre;Kras,LSL-G12D/+	EpithelialTissue	IntestineSmall	Primary	IntestinalPrecursorLesion	KrasInitiatedIntestinalHyperplasia	DMEM/F12Advanced-50%ConditionedByLWRNcells-10%FCS-1%P/S	3D-Matrigel	Organoid	Organoid	708	No	No	No
MCCA0139	Markus,Tschurtschenthaler&Dieter,Saur	Roland,Rad	Markus,Tschurtschenthaler	Unpublished	MCCA-Unpublished	TM7873	PTu-1	TM7873_PTu-1	GEMM-Endogenous	VK	Vil-Cre;Kras,LSL-G12D/+	EpithelialTissue	IntestineSmall	Primary	IntestinalPrecursorLesion	KrasInitiated"Traditional"SerratedIntestinalAdenoma	DMEM/F12Advanced-50%ConditionedByLWRNcells-10%FCS-1%P/S	3D-Matrigel	Organoid	Organoid	708	No	No	No
MCCA0140	Markus,Tschurtschenthaler&Dieter,Saur	Roland,Rad	Markus,Tschurtschenthaler	Unpublished	MCCA-Unpublished	TM7908	PTu-1.1	TM7908_PTu-1.1	GEMM-Endogenous	VK	Vil-Cre;Kras,LSL-G12D/+	EpithelialTissue	IntestineSmall	Primary	IntestinalPrecursorLesion	KrasInitiated"Traditional"SerratedIntestinalAdenoma	DMEM/F12Advanced-50%ConditionedByLWRNcells-10%FCS-1%P/S	3D-Matrigel	Organoid	Organoid	551	No	No	No
MCCA0102	Roland,Rad	Roland,Rad	Sebastian,Mueller&Roland,Rad	Unpublished	MCCA-Unpublished	VBC-9-6f	PTu-1	VBC-9-6f_PTu-1	GEMM-Endogenous	VB_Ink4a	Vil-Cre;Braf,LSL-V600E/+;Ink4a,KO/+	EpithelialTissue	IntestineSmall	Primary	IntestinalCancer	BrafInitiatedSerratedIntestinalAdenocarcinoma	DMEM-10%FCS-1%P/S	2D-TissueCultureTreated	2D-EPI	2D-EPI	469	Yes	No	No
MCCA0104	Roland,Rad	Roland,Rad	Sebastian,Mueller&Roland,Rad	Unpublished	MCCA-Unpublished	VPFB-6-2g	PTu-1	VPFB-6-2g_PTu-1	GEMM-Endogenous	VB_Trp53_PB	Vil-Cre;Braf,LSL-V600E/+;Trp53,LSL-R172H/+;Rosa26,LSL-PB/+;ATP1-S2	EpithelialTissue	IntestineSmall	Primary	IntestinalCancer	BrafInitiatedSerratedIntestinalAdenocarcinoma	DMEM-10%FCS-1%P/S	2D-TissueCultureTreated	2D-EPI	2D-EPI	382	Yes	No	No
MCCA0151	Commercial-ATCC	Roland,Rad	Commercial-ATCC	4318843	Commercial-Published	RAG	PTu-1	RAG	Wildtype	Wt_Chemical	Wt;Resistance,8Azaguanine	EpithelialTissue	Kidney	Primary	KidneyCancer	RenalCellAdenocarcinoma	DMEM-10%FCS-1%P/S	2D-TissueCultureTreated	2D-MES	2D-MESlow	NA	NA	No	No
MCCA0152	Commercial-ATCC	Roland,Rad	Commercial-ATCC	3486710	Commercial-Published	RENCA	PTu-1	RENCA	Wildtype	Wt_Spontaneous	Wt;Spontaneous	EpithelialTissue	Kidney	Primary	KidneyCancer	RenalCellAdenocarcinoma	DMEM-10%FCS-1%P/S	2D-TissueCultureTreated	2D-EPI	2D-EPI	NA	NA	No	No
MCCA0220	Dieter,Saur	Roland,Rad	Sebastian,Mueller&Roland,Rad	Unpublished	MCCA-Unpublished	12047	PTu-1	12047_PTu-1	GEMM-Endogenous	AP	Alb-Cre;Rosa26,LSL-PIK3CA-H1047R/LSL-PIK3CA-H1047R	EpithelialTissue	Liver	Primary	LiverCancer	LiverCancerNOS	DMEM-10%FCS-1%P/S	2D-TissueCultureTreated	2D-MES	2D-MESlow	250	No	No	No
MCCA0162	Roland,Rad	Roland,Rad	Sebastian,Mueller&Roland,Rad	Unpublished	MCCA-Unpublished	14006m	PTu-1	14006m_PTu-1	GEMM-Endogenous	AK_Trp53	Alb-Cre;Kras,LSL-G12D/+;Trp53,FL/FL	EpithelialTissue	Liver	Primary	LiverCancer	HepatoCellularCarcinoma	WilliamsE-10%FCS-Insulin-Hydrocortisone-1%P/S	2D-CollagenTypeICoating	2D-EPI	2D-QM	360	No	No	No
MCCA0163	Roland,Rad	Roland,Rad	Sebastian,Mueller&Roland,Rad	Unpublished	MCCA-Unpublished	14007m	PTu-1	14007m_PTu-1	GEMM-Endogenous	AK	Alb-Cre;Kras,LSL-G12D/+	EpithelialTissue	Liver	Primary	LiverCancer	HepatoCellularCarcinoma	WilliamsE-10%FCS-Insulin-Hydrocortisone-1%P/S	2D-CollagenTypeICoating	2D-EPI	2D-QM	288	No	No	No
MCCA0164	Roland,Rad	Roland,Rad	Sebastian,Mueller&Roland,Rad	Unpublished	MCCA-Unpublished	14007m	PTu-2	14007m_PTu-2	GEMM-Endogenous	AK	Alb-Cre;Kras,LSL-G12D/+	EpithelialTissue	Liver	Primary	LiverCancer	HepatoCellularCarcinoma	WilliamsE-10%FCS-Insulin-Hydrocortisone-1%P/S	2D-CollagenTypeICoating	2D-MES	2D-MESlow	288	No	No	No
MCCA0165	Roland,Rad	Roland,Rad	Sebastian,Mueller&Roland,Rad	Unpublished	MCCA-Unpublished	14007m	PTu-3	14007m_PTu-3	GEMM-Endogenous	AK	Alb-Cre;Kras,LSL-G12D/+	EpithelialTissue	Liver	Primary	LiverCancer	HepatoCellularCarcinoma	WilliamsE-10%FCS-Insulin-Hydrocortisone-1%P/S	2D-CollagenTypeICoating	2D-MES	2D-MESlow	288	No	No	No
MCCA0221	Allan,Bradley	Roland,Rad	Sebastian,Mueller&Roland,Rad	Unpublished	MCCA-Unpublished	38-7B	PTu-1	38-7B_PTu-1	GEMM-Endogenous	Blm_Irradiation-G	Bloom,M3/M3;Irradiation,G	EpithelialTissue	Liver	Primary	LiverCancer	LiverCancerNOS	DMEM-10%FCS-1%P/S	2D-TissueCultureTreated	2D-MES	2D-MESlow	754	NA	No	No
MCCA0222	Allan,Bradley	Roland,Rad	Sebastian,Mueller&Roland,Rad	Unpublished	MCCA-Unpublished	42-5D	PTu-1	42-5D_PTu-1	GEMM-Endogenous	Blm_Irradiation-G	Bloom,M3/M3;Irradiation,G	EpithelialTissue	Liver	Primary	LiverCancer	LiverCancerNOS	DMEM-10%FCS-1%P/S	2D-TissueCultureTreated	2D-MES	2D-MESlow	NA	NA	No	No
MCCA0166	Allan,Bradley	Roland,Rad	Sebastian,Mueller&Roland,Rad	Unpublished	MCCA-Unpublished	51-4E	PTu-1	51-4E_PTu-1	GEMM-Endogenous	Blm_Irradiation-G	Bloom,M3/M3;Irradiation,G	EpithelialTissue	Liver	Primary	LiverCancer	HepatoCellularCarcinoma	DMEM-10%FCS-1%P/S	2D-TissueCultureTreated	2D-MES	2D-MESlow	632	No	Yes	Yes
MCCA0167	Allan,Bradley	Roland,Rad	Sebastian,Mueller&Roland,Rad	Unpublished	MCCA-Unpublished	53-5C	PTu-1	53-5C_PTu-1	GEMM-Endogenous	Blm_Irradiation-G	Bloom,M3/M3;Irradiation,G	EpithelialTissue	Liver	Primary	LiverCancer	HepatoCellularCarcinoma	DMEM-10%FCS-1%P/S	2D-TissueCultureTreated	2D-EPI	2D-QM	643	No	No	No
MCCA0168	Allan,Bradley	Roland,Rad	Sebastian,Mueller&Roland,Rad	Unpublished	MCCA-Unpublished	54-1E	PTu-1	54-1E_PTu-1	GEMM-Endogenous	Blm_Irradiation-G	Bloom,M3/M3;Irradiation,G	EpithelialTissue	Liver	Primary	LiverCancer	HepatoCellularCarcinoma	DMEM-10%FCS-1%P/S	2D-TissueCultureTreated	2D-EPI	2D-EPI	625	No	No	No
MCCA0169	Allan,Bradley	Roland,Rad	Sebastian,Mueller&Roland,Rad	Unpublished	MCCA-Unpublished	54-1G	PTu-1	54-1G_PTu-1	GEMM-Endogenous	Blm_Irradiation-G	Bloom,M3/M3;Irradiation,G	EpithelialTissue	Liver	Primary	LiverCancer	HepatoCellularCarcinoma	DMEM-10%FCS-1%P/S	2D-TissueCultureTreated	2D-MES	2D-MESlow	741	No	No	No
MCCA0223	Allan,Bradley	Roland,Rad	Sebastian,Mueller&Roland,Rad	Unpublished	MCCA-Unpublished	56-4D	PTu-1	56-4D_PTu-1	GEMM-Endogenous	Blm_Irradiation-G	Bloom,M3/M3;Irradiation,G	EpithelialTissue	Liver	Primary	LiverCancer	LiverCancerNOS	DMEM-10%FCS-1%P/S	2D-TissueCultureTreated	2D-MES	2D-MESlow	NA	NA	Yes	No
MCCA0224	Allan,Bradley	Roland,Rad	Sebastian,Mueller&Roland,Rad	Unpublished	MCCA-Unpublished	57-4E	PTu-1	57-4E_PTu-1	GEMM-Endogenous	Blm_Irradiation-G	Bloom,M3/M3;Irradiation,G	EpithelialTissue	Liver	Primary	LiverCancer	LiverCancerNOS	DMEM-10%FCS-1%P/S	2D-TissueCultureTreated	2D-MES	2D-MESlow	NA	NA	No	No
MCCA0170	Allan,Bradley	Roland,Rad	Sebastian,Mueller&Roland,Rad	Unpublished	MCCA-Unpublished	60-4C	PTu-1	60-4C_PTu-1	GEMM-Endogenous	Blm_Irradiation-G	Bloom,M3/M3;Irradiation,G	EpithelialTissue	Liver	Primary	LiverCancer	HepatoCellularCarcinoma	DMEM-10%FCS-1%P/S	2D-TissueCultureTreated	2D-MES	2D-MESlow	562	No	No	No
MCCA0171	Roland,Rad	Roland,Rad	Sebastian,Mueller&Roland,Rad	Unpublished	MCCA-Unpublished	AAVL-10-2b	PTu-1.3	AAVL-10-2b_PTu-1.3	GEMM-Endogenous	AK	Alb-Cre;Kras,LSL-G12D/+;Rosa26,LSL-Cas9/+;rAAV8-sgCtrl	EpithelialTissue	Liver	Primary	LiverCancer	HepatoCellularCarcinoma	WilliamsE-10%FCS-Insulin-Hydrocortisone-1%P/S	2D-CollagenTypeICoating	2D-EPI	2D-EPI	483	No	No	No
MCCA0172	Roland,Rad	Roland,Rad	Sebastian,Mueller&Roland,Rad	Unpublished	MCCA-Unpublished	AAVL-11-1c	PTu-1.2	AAVL-11-1c_PTu-1.2	GEMM-Endogenous	AK	Alb-Cre;Kras,LSL-G12D/+;Rosa26,LSL-Cas9/+;rAAV8-sgCtrl	EpithelialTissue	Liver	Primary	LiverCancer	HepatoCellularCarcinoma	WilliamsE-10%FCS-Insulin-Hydrocortisone-1%P/S	2D-CollagenTypeICoating	2D-EPI	2D-QM	321	No	No	No
MCCA0186	Roland,Rad	Roland,Rad	Sebastian,Mueller&Roland,Rad	Unpublished	MCCA-Unpublished	AAVL-1-1f	PTu-1	AAVL-1-1f_PTu-1	GEMM-Endogenous	AK	Alb-Cre;Kras,LSL-G12D/+;Rosa26,LSL-Cas9/+	EpithelialTissue	Liver	Primary	LiverCancer	IntrahepaticCholangioCellularCarcinoma	WilliamsE-10%FCS-Insulin-Hydrocortisone-1%P/S	2D-CollagenTypeICoating	2D-MES	2D-MESlow	407	No	Yes	No
MCCA0230	Roland,Rad	Roland,Rad	Sebastian,Mueller&Roland,Rad	Unpublished	MCCA-Unpublished	AAVL-1-1h	PTu-2	AAVL-1-1h_PTu-2	GEMM-Endogenous	AK	Alb-Cre;Kras,LSL-G12D/+;Rosa26,LSL-Cas9/+	EpithelialTissue	Liver	Primary	LiverCancer	MixedHepato/IntrahepaticCholangioCellularCarcinoma	WilliamsE-10%FCS-Insulin-Hydrocortisone-1%P/S	2D-CollagenTypeICoating	2D-MES	2D-MESlow	386	No	No	No
MCCA0187	Roland,Rad	Roland,Rad	Sebastian,Mueller&Roland,Rad	Unpublished	MCCA-Unpublished	AAVL-1-1i	PTu-1	AAVL-1-1i_PTu-1	GEMM-Endogenous	AK	Alb-Cre;Kras,LSL-G12D/+;Rosa26,LSL-Cas9/+;rAAV8-sgCdkn2aNoIndel	EpithelialTissue	Liver	Primary	LiverCancer	IntrahepaticCholangioCellularCarcinoma	WilliamsE-10%FCS-Insulin-Hydrocortisone-1%P/S	2D-CollagenTypeICoating	2D-MES	2D-MESlow	295	Yes	No	No
MCCA0231	Roland,Rad	Roland,Rad	Sebastian,Mueller&Roland,Rad	Unpublished	MCCA-Unpublished	AAVL-1-1k	PTu-4.3	AAVL-1-1k_PTu-4.3	GEMM-Endogenous	AK	Alb-Cre;Kras,LSL-G12D/+;Rosa26,LSL-Cas9/+;rAAV8-sgCdkn2aNoIndel	EpithelialTissue	Liver	Primary	LiverCancer	MixedHepato/IntrahepaticCholangioCellularCarcinoma	WilliamsE-10%FCS-Insulin-Hydrocortisone-1%P/S	2D-CollagenTypeICoating	2D-EPI	2D-EPI	391	No	No	No
MCCA0188	Roland,Rad	Roland,Rad	Sebastian,Mueller&Roland,Rad	Unpublished	MCCA-Unpublished	AAVL-1-1l	PTu-1.2	AAVL-1-1l_PTu-1.2	GEMM-Endogenous	AK_Cdkn2a	Alb-Cre;Kras,LSL-G12D/+;Rosa26,LSL-Cas9/+;rAAV8-sgCdkn2a	EpithelialTissue	Liver	Primary	LiverCancer	IntrahepaticCholangioCellularCarcinoma	WilliamsE-10%FCS-Insulin-Hydrocortisone-1%P/S	2D-CollagenTypeICoating	2D-MES	2D-MEShigh	268	Yes	No	No
MCCA0173	Roland,Rad	Roland,Rad	Sebastian,Mueller&Roland,Rad	Unpublished	MCCA-Unpublished	AAVL-1-1l	PTu-3.1	AAVL-1-1l_PTu-3.1	GEMM-Endogenous	AK_Cdkn2a	Alb-Cre;Kras,LSL-G12D/+;Rosa26,LSL-Cas9/+;rAAV8-sgCdkn2a	EpithelialTissue	Liver	Primary	LiverCancer	HepatoCellularCarcinoma	WilliamsE-10%FCS-Insulin-Hydrocortisone-1%P/S	2D-CollagenTypeICoating	2D-MES	2D-MEShigh	268	Yes	No	No
MCCA0185	Roland,Rad	Roland,Rad	Sebastian,Mueller&Roland,Rad	Unpublished	MCCA-Unpublished	AAVL-12-2n	PTu-3	AAVL-12-2n_PTu-3	GEMM-Endogenous	AK	Alb-Cre;Kras,LSL-G12D/+;Rosa26,LSL-Cas9/+	EpithelialTissue	Liver	Primary	LiverCancer	HepatoCellularCarcinoma	WilliamsE-10%FCS-Insulin-Hydrocortisone-1%P/S	2D-CollagenTypeICoating	2D-MES	2D-MESlow	376	No	No	No
MCCA0174	Roland,Rad	Roland,Rad	Sebastian,Mueller&Roland,Rad	Unpublished	MCCA-Unpublished	AAVL-1-2h	PTu-5	AAVL-1-2h_PTu-5	GEMM-Endogenous	AK	Alb-Cre;Kras,LSL-G12D/+;Rosa26,LSL-Cas9/+	EpithelialTissue	Liver	Primary	LiverCancer	HepatoCellularCarcinoma	WilliamsE-10%FCS-Insulin-Hydrocortisone-1%P/S	2D-CollagenTypeICoating	2D-EPI	2D-EPI	409	No	No	No
MCCA0175	Roland,Rad	Roland,Rad	Sebastian,Mueller&Roland,Rad	Unpublished	MCCA-Unpublished	AAVL-1-3i	PTu-2.2	AAVL-1-3i_PTu-2.2	GEMM-Endogenous	AK	Alb-Cre;Kras,LSL-G12D/+;Rosa26,LSL-Cas9/+;rAAV8-sgCdkn2aNoIndel	EpithelialTissue	Liver	Primary	LiverCancer	HepatoCellularCarcinoma	WilliamsE-10%FCS-Insulin-Hydrocortisone-1%P/S	2D-CollagenTypeICoating	2D-EPI	2D-EPI	391	No	No	No
MCCA0189	Roland,Rad	Roland,Rad	Sebastian,Mueller&Roland,Rad	Unpublished	MCCA-Unpublished	AAVL-1-3l	PTu-1	AAVL-1-3l_PTu-1	GEMM-Endogenous	AK	Alb-Cre;Kras,LSL-G12D/+;Rosa26,LSL-Cas9/+;rAAV8-sgCdkn2aNoIndel	EpithelialTissue	Liver	Primary	LiverCancer	IntrahepaticCholangioCellularCarcinoma	WilliamsE-10%FCS-Insulin-Hydrocortisone-1%P/S	2D-CollagenTypeICoating	2D-MES	2D-MESlow	348	Yes	No	No
MCCA0176	Roland,Rad	Roland,Rad	Sebastian,Mueller&Roland,Rad	Unpublished	MCCA-Unpublished	AAVL-17-1d	PTu-6	AAVL-17-1d_PTu-6	GEMM-Endogenous	AK	Alb-Cre;Kras,LSL-G12D/+;Rosa26,LSL-Cas9/+;rAAV8-sgCtrl	EpithelialTissue	Liver	Primary	LiverCancer	HepatoCellularCarcinoma	WilliamsE-10%FCS-Insulin-Hydrocortisone-1%P/S	2D-CollagenTypeICoating	2D-EPI	2D-QM	377	No	No	No
MCCA0153	Roland,Rad	Roland,Rad	Sebastian,Mueller&Roland,Rad	Unpublished	MCCA-Unpublished	AAVL-2-2d	Met-4	AAVL-2-2d_Met-4	GEMM-Endogenous	AK_Pten	Alb-Cre;Kras,LSL-G12D/+;Rosa26,LSL-Cas9/+;rAAV8-sgPten	EpithelialTissue	Liver	Metastasis	LiverCancer	IntrahepaticCholangioCellularCarcinomaMetastasis	WilliamsE-10%FCS-Insulin-Hydrocortisone-1%P/S	2D-CollagenTypeICoating	2D-EPI	2D-QM	452	Yes	No	No
MCCA0154	Roland,Rad	Roland,Rad	Sebastian,Mueller&Roland,Rad	Unpublished	MCCA-Unpublished	AAVL-2-3g	Met-1	AAVL-2-3g_Met-1	GEMM-Endogenous	AK	Alb-Cre;Kras,LSL-G12D/+;Rosa26,LSL-Cas9/+;rAAV8-sgCtrl	EpithelialTissue	Liver	Metastasis	LiverCancer	IntrahepaticCholangioCellularCarcinomaMetastasis	WilliamsE-10%FCS-Insulin-Hydrocortisone-1%P/S	2D-CollagenTypeICoating	2D-MES	2D-MESlow	368	Yes	No	No
MCCA0190	Roland,Rad	Roland,Rad	Sebastian,Mueller&Roland,Rad	Unpublished	MCCA-Unpublished	AAVL-5-1b	PTu-3	AAVL-5-1b_PTu-3	GEMM-Endogenous	AK_Pten	Alb-Cre;Kras,LSL-G12D/+;Rosa26,LSL-Cas9/+;rAAV8-sgPten	EpithelialTissue	Liver	Primary	LiverCancer	IntrahepaticCholangioCellularCarcinoma	WilliamsE-10%FCS-Insulin-Hydrocortisone-1%P/S	2D-CollagenTypeICoating	2D-EPI	2D-QM	387	No	No	No
MCCA0191	Roland,Rad	Roland,Rad	Sebastian,Mueller&Roland,Rad	Unpublished	MCCA-Unpublished	AAVL-5-3b	PTu-5	AAVL-5-3b_PTu-5	GEMM-Endogenous	AK_Pten	Alb-Cre;Kras,LSL-G12D/+;Rosa26,LSL-Cas9/+;rAAV8-sgPten	EpithelialTissue	Liver	Primary	LiverCancer	IntrahepaticCholangioCellularCarcinoma	WilliamsE-10%FCS-Insulin-Hydrocortisone-1%P/S	2D-CollagenTypeICoating	2D-MES	2D-MESlow	409	No	No	No
MCCA0192	Roland,Rad	Roland,Rad	Sebastian,Mueller&Roland,Rad	Unpublished	MCCA-Unpublished	AAVL-5-3i	PTu-8	AAVL-5-3i_PTu-8	GEMM-Endogenous	AK_Pten	Alb-Cre;Kras,LSL-G12D/+;Rosa26,LSL-Cas9/+;rAAV8-sgPten	EpithelialTissue	Liver	Primary	LiverCancer	IntrahepaticCholangioCellularCarcinoma	WilliamsE-10%FCS-Insulin-Hydrocortisone-1%P/S	2D-CollagenTypeICoating	2D-EPI	2D-QM	313	No	No	No
MCCA0193	Roland,Rad	Roland,Rad	Sebastian,Mueller&Roland,Rad	Unpublished	MCCA-Unpublished	AAVL-5-3i	PTu-9	AAVL-5-3i_PTu-9	GEMM-Endogenous	AK_Pten	Alb-Cre;Kras,LSL-G12D/+;Rosa26,LSL-Cas9/+;rAAV8-sgPten	EpithelialTissue	Liver	Primary	LiverCancer	IntrahepaticCholangioCellularCarcinoma	WilliamsE-10%FCS-Insulin-Hydrocortisone-1%P/S	2D-CollagenTypeICoating	2D-MES	2D-MESlow	313	No	No	No
MCCA0194	Roland,Rad	Roland,Rad	Sebastian,Mueller&Roland,Rad	Unpublished	MCCA-Unpublished	AAVL-5-3k	PTu-1	AAVL-5-3k_PTu-1	GEMM-Endogenous	AK_Pten	Alb-Cre;Kras,LSL-G12D/+;Rosa26,LSL-Cas9/+;rAAV8-sgPten	EpithelialTissue	Liver	Primary	LiverCancer	IntrahepaticCholangioCellularCarcinoma	WilliamsE-10%FCS-Insulin-Hydrocortisone-1%P/S	2D-CollagenTypeICoating	2D-EPI	2D-EPI	320	No	No	No
MCCA0232	Roland,Rad	Roland,Rad	Sebastian,Mueller&Roland,Rad	Unpublished	MCCA-Unpublished	AAVL-5-3l	PTu-5.5	AAVL-5-3l_PTu-5.5	GEMM-Endogenous	AK_Pten	Alb-Cre;Kras,LSL-G12D/+;Rosa26,LSL-Cas9/+;rAAV8-sgPten	EpithelialTissue	Liver	Primary	LiverCancer	MixedHepato/IntrahepaticCholangioCellularCarcinoma	WilliamsE-10%FCS-Insulin-Hydrocortisone-1%P/S	2D-CollagenTypeICoating	2D-MES	2D-MESlow	320	No	No	No
MCCA0177	Roland,Rad	Roland,Rad	Sebastian,Mueller&Roland,Rad	Unpublished	MCCA-Unpublished	AAVL-8-2c	PTu-1	AAVL-8-2c_PTu-1	GEMM-Endogenous	AK	Alb-Cre;Kras,LSL-G12D/+;Rosa26,LSL-Cas9/+;rAAV8-sgCtrl	EpithelialTissue	Liver	Primary	LiverCancer	HepatoCellularCarcinoma	WilliamsE-10%FCS-Insulin-Hydrocortisone-1%P/S	2D-CollagenTypeICoating	2D-EPI	2D-EPI	588	Yes	No	No
MCCA0195	Roland,Rad	Roland,Rad	Sebastian,Mueller&Roland,Rad	Unpublished	MCCA-Unpublished	AAVL-8-2g	PTu-5	AAVL-8-2g_PTu-5	GEMM-Endogenous	AK	Alb-Cre;Kras,LSL-G12D/+;Rosa26,LSL-Cas9/+;rAAV8-sgCtrl	EpithelialTissue	Liver	Primary	LiverCancer	IntrahepaticCholangioCellularCarcinoma	WilliamsE-10%FCS-Insulin-Hydrocortisone-1%P/S	2D-CollagenTypeICoating	2D-EPI	2D-QM	450	No	No	No
MCCA0225	Roland,Rad	Roland,Rad	Sebastian,Mueller&Roland,Rad	Unpublished	MCCA-Unpublished	AKCdkn2a-0132m	PTu-1	AKCdkn2a-0132m_PTu-1	GEMM-Endogenous	AK_Cdkn2a	Alb-Cre;Kras,LSL-G12D/+;Cdkn2a,FL/FL	EpithelialTissue	Liver	Primary	LiverCancer	LiverCancerNOS	WilliamsE-10%FCS-Insulin-Hydrocortisone-1%P/S	2D-CollagenTypeICoating	2D-EPI	2D-QM	92	No	No	No
MCCA0196	Roland,Rad	Roland,Rad	Sebastian,Mueller&Roland,Rad	Unpublished	MCCA-Unpublished	AKCdkn2a-0132m	PTu-2	AKCdkn2a-0132m_PTu-2	GEMM-Endogenous	AK_Cdkn2a	Alb-Cre;Kras,LSL-G12D/+;Cdkn2a,FL/FL	EpithelialTissue	Liver	Primary	LiverCancer	IntrahepaticCholangioCellularCarcinoma	WilliamsE-10%FCS-Insulin-Hydrocortisone-1%P/S	2D-CollagenTypeICoating	2D-MES	2D-MESlow	92	No	No	No
MCCA0197	Roland,Rad	Roland,Rad	Sebastian,Mueller&Roland,Rad	Unpublished	MCCA-Unpublished	AKCdkn2a-0133f	PTu-1	AKCdkn2a-0133f_PTu-1	GEMM-Endogenous	AK_Cdkn2a	Alb-Cre;Kras,LSL-G12D/+;Cdkn2a,FL/FL	EpithelialTissue	Liver	Primary	LiverCancer	IntrahepaticCholangioCellularCarcinoma	WilliamsE-10%FCS-Insulin-Hydrocortisone-1%P/S	2D-CollagenTypeICoating	2D-MES	2D-MESlow	151	No	No	No
MCCA0198	Roland,Rad	Roland,Rad	Sebastian,Mueller&Roland,Rad	Unpublished	MCCA-Unpublished	AKCdkn2a-0133f	PTu-3	AKCdkn2a-0133f_PTu-3	GEMM-Endogenous	AK_Cdkn2a	Alb-Cre;Kras,LSL-G12D/+;Cdkn2a,FL/FL	EpithelialTissue	Liver	Primary	LiverCancer	IntrahepaticCholangioCellularCarcinoma	WilliamsE-10%FCS-Insulin-Hydrocortisone-1%P/S	2D-CollagenTypeICoating	2D-MES	2D-MESlow	151	No	No	No
MCCA0155	Roland,Rad	Roland,Rad	Sebastian,Mueller&Roland,Rad	Unpublished	MCCA-Unpublished	AKCdkn2a-0222m	DiaMet-2	AKCdkn2a-0222m_DiaMet-2	GEMM-Endogenous	AK_Cdkn2a	Alb-Cre;Kras,LSL-G12D/+;Cdkn2a,FL/FL	EpithelialTissue	Liver	Metastasis	LiverCancer	IntrahepaticCholangioCellularCarcinomaMetastasis	WilliamsE-10%FCS-Insulin-Hydrocortisone-1%P/S	2D-CollagenTypeICoating	2D-MES	2D-MESlow	134	Yes	No	No
MCCA0199	Roland,Rad	Roland,Rad	Sebastian,Mueller&Roland,Rad	Unpublished	MCCA-Unpublished	AKCdkn2a-0222m	PTu-1	AKCdkn2a-0222m_PTu-1	GEMM-Endogenous	AK_Cdkn2a	Alb-Cre;Kras,LSL-G12D/+;Cdkn2a,FL/FL	EpithelialTissue	Liver	Primary	LiverCancer	IntrahepaticCholangioCellularCarcinoma	WilliamsE-10%FCS-Insulin-Hydrocortisone-1%P/S	2D-CollagenTypeICoating	2D-MES	2D-MESlow	134	Yes	No	No
MCCA0200	Roland,Rad	Roland,Rad	Sebastian,Mueller&Roland,Rad	Unpublished	MCCA-Unpublished	AKCdkn2a-0303m	PTu-2	AKCdkn2a-0303m_PTu-2	GEMM-Endogenous	AK_Cdkn2a	Alb-Cre;Kras,LSL-G12D/+;Cdkn2a,FL/FL	EpithelialTissue	Liver	Primary	LiverCancer	IntrahepaticCholangioCellularCarcinoma	WilliamsE-10%FCS-Insulin-Hydrocortisone-1%P/S	2D-CollagenTypeICoating	2D-EPI	2D-QM	147	No	No	No
MCCA0201	Roland,Rad	Roland,Rad	Sebastian,Mueller&Roland,Rad	Unpublished	MCCA-Unpublished	AKCdkn2a-0303m	PTu-3	AKCdkn2a-0303m_PTu-3	GEMM-Endogenous	AK_Cdkn2a	Alb-Cre;Kras,LSL-G12D/+;Cdkn2a,FL/FL	EpithelialTissue	Liver	Primary	LiverCancer	IntrahepaticCholangioCellularCarcinoma	WilliamsE-10%FCS-Insulin-Hydrocortisone-1%P/S	2D-CollagenTypeICoating	2D-EPI	2D-QM	147	No	No	No
MCCA0178	Roland,Rad	Roland,Rad	Sebastian,Mueller&Roland,Rad	Unpublished	MCCA-Unpublished	AKCdkn2a-0310f	PTu-1	AKCdkn2a-0310f_PTu-1	GEMM-Endogenous	AK_Cdkn2a	Alb-Cre;Kras,LSL-G12D/+;Cdkn2a,FL/FL	EpithelialTissue	Liver	Primary	LiverCancer	HepatoCellularCarcinoma	WilliamsE-10%FCS-Insulin-Hydrocortisone-1%P/S	2D-CollagenTypeICoating	2D-MES	2D-MESlow	447	No	No	No
MCCA0179	Roland,Rad	Roland,Rad	Sebastian,Mueller&Roland,Rad	Unpublished	MCCA-Unpublished	AKCdkn2a-0310f	PTu-3	AKCdkn2a-0310f_PTu-3	GEMM-Endogenous	AK_Cdkn2a	Alb-Cre;Kras,LSL-G12D/+;Cdkn2a,FL/FL	EpithelialTissue	Liver	Primary	LiverCancer	HepatoCellularCarcinoma	WilliamsE-10%FCS-Insulin-Hydrocortisone-1%P/S	2D-CollagenTypeICoating	2D-MES	2D-MESlow	447	No	No	No
MCCA0226	Roland,Rad	Roland,Rad	Sebastian,Mueller&Roland,Rad	Unpublished	MCCA-Unpublished	AKCdkn2a-0633f	PTu-2	AKCdkn2a-0633f_PTu-2	GEMM-Endogenous	AK_Cdkn2a	Alb-Cre;Kras,LSL-G12D/+;Cdkn2a,FL/FL	EpithelialTissue	Liver	Primary	LiverCancer	LiverCancerNOS	WilliamsE-10%FCS-Insulin-Hydrocortisone-1%P/S	2D-CollagenTypeICoating	2D-MES	2D-MESlow	237	No	No	No
MCCA0202	Roland,Rad	Roland,Rad	Sebastian,Mueller&Roland,Rad	Unpublished	MCCA-Unpublished	AKCdkn2a-0723f	PTu-1	AKCdkn2a-0723f_PTu-1	GEMM-Endogenous	AK_Cdkn2a	Alb-Cre;Kras,LSL-G12D/+;Cdkn2a,FL/FL	EpithelialTissue	Liver	Primary	LiverCancer	IntrahepaticCholangioCellularCarcinoma	WilliamsE-10%FCS-Insulin-Hydrocortisone-1%P/S	2D-CollagenTypeICoating	2D-MES	2D-MESlow	109	No	No	No
MCCA0203	Roland,Rad	Roland,Rad	Sebastian,Mueller&Roland,Rad	Unpublished	MCCA-Unpublished	AKCdkn2a-0723f	PTu-3	AKCdkn2a-0723f_PTu-3	GEMM-Endogenous	AK_Cdkn2a	Alb-Cre;Kras,LSL-G12D/+;Cdkn2a,FL/FL	EpithelialTissue	Liver	Primary	LiverCancer	IntrahepaticCholangioCellularCarcinoma	WilliamsE-10%FCS-Insulin-Hydrocortisone-1%P/S	2D-CollagenTypeICoating	2D-MES	2D-MESlow	109	No	No	No
MCCA0160	Roland,Rad	Roland,Rad	Sebastian,Mueller&Roland,Rad	Unpublished	MCCA-Unpublished	AKCdkn2a-0830f	LungMet-1	AKCdkn2a-0830f_LungMet-1	GEMM-Endogenous	AK_Cdkn2a	Alb-Cre;Kras,LSL-G12D/+;Cdkn2a,FL/FL	EpithelialTissue	Liver	Metastasis	LiverCancer	MixedHepato/IntrahepaticCholangioCellularCarcinomaMetastasis	WilliamsE-10%FCS-Insulin-Hydrocortisone-1%P/S	2D-CollagenTypeICoating	2D-MES	2D-MESlow	146	Yes	No	No
MCCA0161	Roland,Rad	Roland,Rad	Sebastian,Mueller&Roland,Rad	Unpublished	MCCA-Unpublished	AKCdkn2a-0830f	LungMet-2	AKCdkn2a-0830f_LungMet-2	GEMM-Endogenous	AK_Cdkn2a	Alb-Cre;Kras,LSL-G12D/+;Cdkn2a,FL/FL	EpithelialTissue	Liver	Metastasis	LiverCancer	MixedHepato/IntrahepaticCholangioCellularCarcinomaMetastasis	WilliamsE-10%FCS-Insulin-Hydrocortisone-1%P/S	2D-CollagenTypeICoating	2D-MES	2D-MESlow	146	Yes	No	No
MCCA0233	Roland,Rad	Roland,Rad	Sebastian,Mueller&Roland,Rad	Unpublished	MCCA-Unpublished	AKCdkn2a-0830f	PTu-1	AKCdkn2a-0830f_PTu-1	GEMM-Endogenous	AK_Cdkn2a	Alb-Cre;Kras,LSL-G12D/+;Cdkn2a,FL/FL	EpithelialTissue	Liver	Primary	LiverCancer	MixedHepato/IntrahepaticCholangioCellularCarcinoma	WilliamsE-10%FCS-Insulin-Hydrocortisone-1%P/S	2D-CollagenTypeICoating	2D-MES	2D-MESlow	146	Yes	No	No
MCCA0234	Roland,Rad	Roland,Rad	Sebastian,Mueller&Roland,Rad	Unpublished	MCCA-Unpublished	AKCdkn2a-0830f	PTu-3	AKCdkn2a-0830f_PTu-3	GEMM-Endogenous	AK_Cdkn2a	Alb-Cre;Kras,LSL-G12D/+;Cdkn2a,FL/FL	EpithelialTissue	Liver	Primary	LiverCancer	MixedHepato/IntrahepaticCholangioCellularCarcinoma	WilliamsE-10%FCS-Insulin-Hydrocortisone-1%P/S	2D-CollagenTypeICoating	2D-MES	2D-MESlow	146	Yes	No	No
MCCA0227	Roland,Rad	Roland,Rad	Sebastian,Mueller&Roland,Rad	Unpublished	MCCA-Unpublished	AKTrp53-0010f	PTu-1	AKTrp53-0010f_PTu-1	GEMM-Endogenous	AK_Trp53	Alb-Cre;Kras,LSL-G12D/+;Trp53,FL/FL	EpithelialTissue	Liver	Primary	LiverCancer	LiverCancerNOS	WilliamsE-10%FCS-Insulin-Hydrocortisone-1%P/S	2D-CollagenTypeICoating	2D-EPI	2D-EPI	117	No	No	No
MCCA0180	Roland,Rad	Roland,Rad	Sebastian,Mueller&Roland,Rad	Unpublished	MCCA-Unpublished	AKTrp53-0032f	PTu-2	AKTrp53-0032f_PTu-2	GEMM-Endogenous	AK_Trp53	Alb-Cre;Kras,LSL-G12D/+;Trp53,FL/FL	EpithelialTissue	Liver	Primary	LiverCancer	HepatoCellularCarcinoma	WilliamsE-10%FCS-Insulin-Hydrocortisone-1%P/S	2D-CollagenTypeICoating	2D-EPI	2D-QM	236	No	No	No
MCCA0228	Roland,Rad	Roland,Rad	Sebastian,Mueller&Roland,Rad	Unpublished	MCCA-Unpublished	AKTrp53-0032f	PTu-3	AKTrp53-0032f_PTu-3	GEMM-Endogenous	AK_Trp53	Alb-Cre;Kras,LSL-G12D/+;Trp53,FL/FL	EpithelialTissue	Liver	Primary	LiverCancer	LiverCancerNOS	WilliamsE-10%FCS-Insulin-Hydrocortisone-1%P/S	2D-CollagenTypeICoating	2D-EPI	2D-EPI	236	No	No	No
MCCA0204	Roland,Rad	Roland,Rad	Sebastian,Mueller&Roland,Rad	Unpublished	MCCA-Unpublished	AKTrp53-0110m	PTu-1	AKTrp53-0110m_PTu-1	GEMM-Endogenous	AK_Trp53	Alb-Cre;Kras,LSL-G12D/+;Trp53,FL/FL	EpithelialTissue	Liver	Primary	LiverCancer	IntrahepaticCholangioCellularCarcinoma	WilliamsE-10%FCS-Insulin-Hydrocortisone-1%P/S	2D-CollagenTypeICoating	2D-EPI	2D-QM	171	No	No	No
MCCA0205	Roland,Rad	Roland,Rad	Sebastian,Mueller&Roland,Rad	Unpublished	MCCA-Unpublished	AKTrp53-0110m	PTu-3	AKTrp53-0110m_PTu-3	GEMM-Endogenous	AK_Trp53	Alb-Cre;Kras,LSL-G12D/+;Trp53,FL/FL	EpithelialTissue	Liver	Primary	LiverCancer	IntrahepaticCholangioCellularCarcinoma	WilliamsE-10%FCS-Insulin-Hydrocortisone-1%P/S	2D-CollagenTypeICoating	2D-EPI	2D-QM	171	No	No	No
MCCA0156	Roland,Rad	Roland,Rad	Sebastian,Mueller&Roland,Rad	Unpublished	MCCA-Unpublished	AKTrp53-0121m	LNMet-1	AKTrp53-0121m_LNMet-1	GEMM-Endogenous	AK_Trp53	Alb-Cre;Kras,LSL-G12D/+;Trp53,FL/FL	EpithelialTissue	Liver	Metastasis	LiverCancer	IntrahepaticCholangioCellularCarcinomaMetastasis	WilliamsE-10%FCS-Insulin-Hydrocortisone-1%P/S	2D-CollagenTypeICoating	2D-MES	2D-MESlow	148	Yes	No	No
MCCA0157	Roland,Rad	Roland,Rad	Sebastian,Mueller&Roland,Rad	Unpublished	MCCA-Unpublished	AKTrp53-0121m	LungMet-1	AKTrp53-0121m_LungMet-1	GEMM-Endogenous	AK_Trp53	Alb-Cre;Kras,LSL-G12D/+;Trp53,FL/FL	EpithelialTissue	Liver	Metastasis	LiverCancer	IntrahepaticCholangioCellularCarcinomaMetastasis	WilliamsE-10%FCS-Insulin-Hydrocortisone-1%P/S	2D-CollagenTypeICoating	2D-EPI	2D-EPI	148	Yes	Yes	No
MCCA0158	Roland,Rad	Roland,Rad	Sebastian,Mueller&Roland,Rad	Unpublished	MCCA-Unpublished	AKTrp53-0121m	LungMet-2	AKTrp53-0121m_LungMet-2	GEMM-Endogenous	AK_Trp53	Alb-Cre;Kras,LSL-G12D/+;Trp53,FL/FL	EpithelialTissue	Liver	Metastasis	LiverCancer	IntrahepaticCholangioCellularCarcinomaMetastasis	WilliamsE-10%FCS-Insulin-Hydrocortisone-1%P/S	2D-CollagenTypeICoating	2D-EPI	2D-QM	148	Yes	Yes	No
MCCA0206	Roland,Rad	Roland,Rad	Sebastian,Mueller&Roland,Rad	Unpublished	MCCA-Unpublished	AKTrp53-0121m	PTu-1	AKTrp53-0121m_PTu-1	GEMM-Endogenous	AK_Trp53	Alb-Cre;Kras,LSL-G12D/+;Trp53,FL/FL	EpithelialTissue	Liver	Primary	LiverCancer	IntrahepaticCholangioCellularCarcinoma	WilliamsE-10%FCS-Insulin-Hydrocortisone-1%P/S	2D-CollagenTypeICoating	2D-EPI	2D-QM	148	Yes	Yes	No
MCCA0207	Roland,Rad	Roland,Rad	Sebastian,Mueller&Roland,Rad	Unpublished	MCCA-Unpublished	AKTrp53-0121m	PTu-3	AKTrp53-0121m_PTu-3	GEMM-Endogenous	AK_Trp53	Alb-Cre;Kras,LSL-G12D/+;Trp53,FL/FL	EpithelialTissue	Liver	Primary	LiverCancer	IntrahepaticCholangioCellularCarcinoma	WilliamsE-10%FCS-Insulin-Hydrocortisone-1%P/S	2D-CollagenTypeICoating	2D-EPI	2D-EPI	148	Yes	No	No
MCCA0208	Roland,Rad	Roland,Rad	Sebastian,Mueller&Roland,Rad	Unpublished	MCCA-Unpublished	AKTrp53-0123m	PTu-1	AKTrp53-0123m_PTu-1	GEMM-Endogenous	AK_Trp53	Alb-Cre;Kras,LSL-G12D/+;Trp53,FL/FL	EpithelialTissue	Liver	Primary	LiverCancer	IntrahepaticCholangioCellularCarcinoma	WilliamsE-10%FCS-Insulin-Hydrocortisone-1%P/S	2D-CollagenTypeICoating	2D-EPI	2D-QM	117	No	No	No
MCCA0209	Roland,Rad	Roland,Rad	Sebastian,Mueller&Roland,Rad	Unpublished	MCCA-Unpublished	AKTrp53-0123m	PTu-3	AKTrp53-0123m_PTu-3	GEMM-Endogenous	AK_Trp53	Alb-Cre;Kras,LSL-G12D/+;Trp53,FL/FL	EpithelialTissue	Liver	Primary	LiverCancer	IntrahepaticCholangioCellularCarcinoma	WilliamsE-10%FCS-Insulin-Hydrocortisone-1%P/S	2D-CollagenTypeICoating	2D-EPI	2D-QM	117	No	No	No
MCCA0229	Roland,Rad	Roland,Rad	Sebastian,Mueller&Roland,Rad	Unpublished	MCCA-Unpublished	AKTrp53-0210f	PTu-1	AKTrp53-0210f_PTu-1	GEMM-Endogenous	AK_Trp53	Alb-Cre;Kras,LSL-G12D/+;Trp53,FL/FL	EpithelialTissue	Liver	Primary	LiverCancer	LiverCancerNOS	WilliamsE-10%FCS-Insulin-Hydrocortisone-1%P/S	2D-CollagenTypeICoating	2D-EPI	2D-QM	177	No	No	No
MCCA0210	Roland,Rad	Roland,Rad	Sebastian,Mueller&Roland,Rad	Unpublished	MCCA-Unpublished	AKTrp53-0210f	PTu-3	AKTrp53-0210f_PTu-3	GEMM-Endogenous	AK_Trp53	Alb-Cre;Kras,LSL-G12D/+;Trp53,FL/FL	EpithelialTissue	Liver	Primary	LiverCancer	IntrahepaticCholangioCellularCarcinoma	WilliamsE-10%FCS-Insulin-Hydrocortisone-1%P/S	2D-CollagenTypeICoating	2D-MES	2D-MESlow	177	No	No	No
MCCA0211	Roland,Rad	Roland,Rad	Sebastian,Mueller&Roland,Rad	Unpublished	MCCA-Unpublished	AKTrp53-0211f	PTu-1	AKTrp53-0211f_PTu-1	GEMM-Endogenous	AK_Trp53	Alb-Cre;Kras,LSL-G12D/+;Trp53,FL/FL	EpithelialTissue	Liver	Primary	LiverCancer	IntrahepaticCholangioCellularCarcinoma	WilliamsE-10%FCS-Insulin-Hydrocortisone-1%P/S	2D-CollagenTypeICoating	2D-MES	2D-MESlow	162	No	No	No
MCCA0159	Roland,Rad	Roland,Rad	Sebastian,Mueller&Roland,Rad	Unpublished	MCCA-Unpublished	AKTrp53-0213f	LungMet-1	AKTrp53-0213f_LungMet-1	GEMM-Endogenous	AK_Trp53	Alb-Cre;Kras,LSL-G12D/+;Trp53,FL/FL	EpithelialTissue	Liver	Metastasis	LiverCancer	IntrahepaticCholangioCellularCarcinomaMetastasis	WilliamsE-10%FCS-Insulin-Hydrocortisone-1%P/S	2D-CollagenTypeICoating	2D-EPI	2D-EPI	118	Yes	No	No
MCCA0212	Roland,Rad	Roland,Rad	Sebastian,Mueller&Roland,Rad	Unpublished	MCCA-Unpublished	AKTrp53-0213f	PTu-2	AKTrp53-0213f_PTu-2	GEMM-Endogenous	AK_Trp53	Alb-Cre;Kras,LSL-G12D/+;Trp53,FL/FL	EpithelialTissue	Liver	Primary	LiverCancer	IntrahepaticCholangioCellularCarcinoma	WilliamsE-10%FCS-Insulin-Hydrocortisone-1%P/S	2D-CollagenTypeICoating	2D-EPI	2D-QM	118	Yes	No	No
MCCA0213	Roland,Rad	Roland,Rad	Sebastian,Mueller&Roland,Rad	Unpublished	MCCA-Unpublished	AKTrp53-0213f	PTu-3	AKTrp53-0213f_PTu-3	GEMM-Endogenous	AK_Trp53	Alb-Cre;Kras,LSL-G12D/+;Trp53,FL/FL	EpithelialTissue	Liver	Primary	LiverCancer	IntrahepaticCholangioCellularCarcinoma	WilliamsE-10%FCS-Insulin-Hydrocortisone-1%P/S	2D-CollagenTypeICoating	2D-EPI	2D-QM	118	Yes	No	No
MCCA0214	Roland,Rad	Roland,Rad	Sebastian,Mueller&Roland,Rad	Unpublished	MCCA-Unpublished	AKTrp53-0221m	PTu-1	AKTrp53-0221m_PTu-1	GEMM-Endogenous	AK_Trp53	Alb-Cre;Kras,LSL-G12D/+;Trp53,FL/FL	EpithelialTissue	Liver	Primary	LiverCancer	IntrahepaticCholangioCellularCarcinoma	WilliamsE-10%FCS-Insulin-Hydrocortisone-1%P/S	2D-CollagenTypeICoating	2D-EPI	2D-QM	128	No	No	No
MCCA0215	Roland,Rad	Roland,Rad	Sebastian,Mueller&Roland,Rad	Unpublished	MCCA-Unpublished	AKTrp53-0222m	PTu-3	AKTrp53-0222m_PTu-3	GEMM-Endogenous	AK_Trp53	Alb-Cre;Kras,LSL-G12D/+;Trp53,FL/FL	EpithelialTissue	Liver	Primary	LiverCancer	IntrahepaticCholangioCellularCarcinoma	WilliamsE-10%FCS-Insulin-Hydrocortisone-1%P/S	2D-CollagenTypeICoating	2D-EPI	2D-QM	133	Yes	No	No
MCCA0216	Roland,Rad	Roland,Rad	Sebastian,Mueller&Roland,Rad	Unpublished	MCCA-Unpublished	AKTrp53-0230f	PTu-1	AKTrp53-0230f_PTu-1	GEMM-Endogenous	AK_Trp53	Alb-Cre;Kras,LSL-G12D/+;Trp53,FL/FL	EpithelialTissue	Liver	Primary	LiverCancer	IntrahepaticCholangioCellularCarcinoma	WilliamsE-10%FCS-Insulin-Hydrocortisone-1%P/S	2D-CollagenTypeICoating	2D-EPI	2D-QM	131	No	No	No
MCCA0217	Roland,Rad	Roland,Rad	Sebastian,Mueller&Roland,Rad	Unpublished	MCCA-Unpublished	AKTrp53-0230f	PTu-2	AKTrp53-0230f_PTu-2	GEMM-Endogenous	AK_Trp53	Alb-Cre;Kras,LSL-G12D/+;Trp53,FL/FL	EpithelialTissue	Liver	Primary	LiverCancer	IntrahepaticCholangioCellularCarcinoma	WilliamsE-10%FCS-Insulin-Hydrocortisone-1%P/S	2D-CollagenTypeICoating	2D-EPI	2D-QM	131	No	No	No
MCCA0218	Roland,Rad	Roland,Rad	Sebastian,Mueller&Roland,Rad	Unpublished	MCCA-Unpublished	AKTrp53-0303m	PTu-1	AKTrp53-0303m_PTu-1	GEMM-Endogenous	AK_Trp53	Alb-Cre;Kras,LSL-G12D/+;Trp53,FL/FL	EpithelialTissue	Liver	Primary	LiverCancer	IntrahepaticCholangioCellularCarcinoma	WilliamsE-10%FCS-Insulin-Hydrocortisone-1%P/S	2D-CollagenTypeICoating	2D-EPI	2D-EPI	127	No	No	No
MCCA0219	Roland,Rad	Roland,Rad	Sebastian,Mueller&Roland,Rad	Unpublished	MCCA-Unpublished	AKTrp53-0303m	PTu-2	AKTrp53-0303m_PTu-2	GEMM-Endogenous	AK_Trp53	Alb-Cre;Kras,LSL-G12D/+;Trp53,FL/FL	EpithelialTissue	Liver	Primary	LiverCancer	IntrahepaticCholangioCellularCarcinoma	WilliamsE-10%FCS-Insulin-Hydrocortisone-1%P/S	2D-CollagenTypeICoating	2D-MES	2D-MESlow	127	No	No	No
MCCA0181	Dieter,Saur	Roland,Rad	Sebastian,Mueller&Roland,Rad	Unpublished	MCCA-Unpublished	CM138	PTu-1	CM138_PTu-1	GEMM-Endogenous	AP	Alb-Cre;Rosa26,LSL-PIK3CA-H1047R/LSL-PIK3CA-H1047R	EpithelialTissue	Liver	Primary	LiverCancer	HepatoCellularCarcinoma	DMEM-10%FCS-1%P/S	2D-TissueCultureTreated	2D-MES	2D-MESlow	181	No	No	No
MCCA0182	Dieter,Saur	Roland,Rad	Sebastian,Mueller&Roland,Rad	Unpublished	MCCA-Unpublished	CM232	PTu-1	CM232_PTu-1	GEMM-Endogenous	AP_Trp53	Alb-Cre;Rosa26,LSL-PIK3CA-H1047R/+;Trp53,FL/+;Rosa26,LSL-tdEG/+	EpithelialTissue	Liver	Primary	LiverCancer	HepatoCellularCarcinoma	DMEM-10%FCS-1%P/S	2D-TissueCultureTreated	2D-MES	2D-MESlow	311	No	No	No
MCCA0183	Roland,Rad	Roland,Rad	Sebastian,Mueller&Roland,Rad	Unpublished	MCCA-Unpublished	DY5-2d	PTu-1.2	DY5-2d_PTu-1.2	GEMM-Endogenous	AK	Alb-Cre;Kras,LSL-G12D/+;Rosa26,LSL-Cas9/+;rAAV8-sgCtrl	EpithelialTissue	Liver	Primary	LiverCancer	HepatoCellularCarcinoma	WilliamsE-10%FCS-Insulin-Hydrocortisone-1%P/S	2D-CollagenTypeICoating	2D-EPI	2D-QM	378	No	No	No
MCCA0184	Commercial-ATCC	Roland,Rad	Commercial-ATCC	6102619	Commercial-Published	HEPA1-6	PTu-1	HEPA1-6	Wildtype	Wt_Spontaneous	Wt;Spontaneous	EpithelialTissue	Liver	Primary	LiverCancer	HepatoCellularCarcinoma	DMEM-10%FCS-LGlutamine-1%P/S	2D-TissueCultureTreated	2D-MES	2D-MESlow	NA	NA	Yes	No
MCCA0237	Roland,Rad	Roland,Rad	Sebastian,Mueller&Roland,Rad	Unpublished	MCCA-Unpublished	10701m	PTu-1a	10701m_PTu-1a	GEMM-Endogenous	EKd	Ela-CreERTm;Kras,LSL-G12D/+;Rosa26,LSL-tdEG/+	EpithelialTissue	Lung	Primary	LungCancer	LungAdenocarcinoma	DMEM-10%FCS-1%P/S	2D-CollagenTypeICoating	2D-EPI	2D-EPI	572	No	No	No
MCCA0235	Roland,Rad	Roland,Rad	Sebastian,Mueller&Roland,Rad	Unpublished	MCCA-Unpublished	10730m	LNMet-1	10730m_LNMet-1	GEMM-Endogenous	EKd	Ela-CreERTm;Kras,LSL-G12D/+;Rosa26,LSL-tdEG/+	EpithelialTissue	Lung	Metastasis	LungCancer	LungAdenocarcinomaMetastasis	DMEM-10%FCS-1%P/S	2D-CollagenTypeICoating	2D-EPI	2D-QM	462	Yes	No	No
MCCA0236	Roland,Rad	Roland,Rad	Sebastian,Mueller&Roland,Rad	Unpublished	MCCA-Unpublished	10730m	LNMet-2	10730m_LNMet-2	GEMM-Endogenous	EKd	Ela-CreERTm;Kras,LSL-G12D/+;Rosa26,LSL-tdEG/+	EpithelialTissue	Lung	Metastasis	LungCancer	LungAdenocarcinomaMetastasis	DMEM-10%FCS-1%P/S	2D-CollagenTypeICoating	2D-EPI	2D-QM	462	Yes	No	No
MCCA0238	Roland,Rad	Roland,Rad	Sebastian,Mueller&Roland,Rad	Unpublished	MCCA-Unpublished	10730m	PTu-1	10730m_PTu-1	GEMM-Endogenous	EKd	Ela-CreERTm;Kras,LSL-G12D/+;Rosa26,LSL-tdEG/+	EpithelialTissue	Lung	Primary	LungCancer	LungAdenocarcinoma	DMEM-10%FCS-1%P/S	2D-CollagenTypeICoating	2D-MES	2D-MESlow	462	Yes	No	No
MCCA0239	Roland,Rad	Roland,Rad	Sebastian,Mueller&Roland,Rad	Unpublished	MCCA-Unpublished	10730m	PTu-2	10730m_PTu-2	GEMM-Endogenous	EKd	Ela-CreERTm;Kras,LSL-G12D/+;Rosa26,LSL-tdEG/+	EpithelialTissue	Lung	Primary	LungCancer	LungAdenocarcinoma	DMEM-10%FCS-1%P/S	2D-CollagenTypeICoating	2D-EPI	2D-QM	462	Yes	No	No
MCCA0240	Roland,Rad	Roland,Rad	Sebastian,Mueller&Roland,Rad	Unpublished	MCCA-Unpublished	13924	PTu-1	13924_PTu-1	GEMM-Endogenous	EKd	Ela-CreERTm;Kras,LSL-G12D/+	EpithelialTissue	Lung	Primary	LungCancer	LungAdenocarcinoma	DMEM-10%FCS-1%P/S	2D-TissueCultureTreated	2D-MES	2D-MESlow	477	No	No	No
MCCA0241	Roland,Rad	Roland,Rad	Sebastian,Mueller&Roland,Rad	Unpublished	MCCA-Unpublished	20388m	PTu-1a	20388m_PTu-1a	GEMM-Endogenous	EKd	Ela-CreERTm;Kras,LSL-G12D/+;Rosa26,LSL-tdEG/+	EpithelialTissue	Lung	Primary	LungCancer	LungAdenocarcinoma	DMEM-10%FCS-1%P/S	2D-CollagenTypeICoating	2D-MES	2D-MESlow	600	No	No	No
MCCA0242	Roland,Rad	Roland,Rad	Sebastian,Mueller&Roland,Rad	Unpublished	MCCA-Unpublished	20388m	PTu-3	20388m_PTu-3	GEMM-Endogenous	EKd	Ela-CreERTm;Kras,LSL-G12D/+;Rosa26,LSL-tdEG/+	EpithelialTissue	Lung	Primary	LungCancer	LungAdenocarcinoma	DMEM-10%FCS-1%P/S	2D-CollagenTypeICoating	2D-MES	2D-MEShigh	600	No	No	No
MCCA0243	Roland,Rad	Roland,Rad	Sebastian,Mueller&Roland,Rad	Unpublished	MCCA-Unpublished	20388m	PTu-4	20388m_PTu-4	GEMM-Endogenous	EKd	Ela-CreERTm;Kras,LSL-G12D/+;Rosa26,LSL-tdEG/+	EpithelialTissue	Lung	Primary	LungCancer	LungAdenocarcinoma	DMEM-10%FCS-1%P/S	2D-CollagenTypeICoating	2D-MES	2D-MESlow	600	No	No	No
MCCA0244	Roland,Rad	Roland,Rad	Sebastian,Mueller&Roland,Rad	Unpublished	MCCA-Unpublished	21460m	PTu-1b	21460m_PTu-1b	GEMM-Endogenous	EKd	Ela-CreERTm;Kras,LSL-G12D/+;Rosa26,LSL-tdEG/+	EpithelialTissue	Lung	Primary	LungCancer	LungAdenocarcinoma	DMEM-10%FCS-1%P/S	2D-CollagenTypeICoating	2D-EPI	2D-EPI	513	No	No	No
MCCA0245	Roland,Rad	Roland,Rad	Sebastian,Mueller&Roland,Rad	Unpublished	MCCA-Unpublished	21915f	PTu-1	21915f_PTu-1	GEMM-Endogenous	EKd	Ela-CreERTm;Kras,LSL-G12D/+	EpithelialTissue	Lung	Primary	LungCancer	LungAdenocarcinoma	DMEM-10%FCS-1%P/S	2D-CollagenTypeICoating	2D-EPI	2D-EPI	390	No	Yes	No
MCCA0246	Roland,Rad	Roland,Rad	Sebastian,Mueller&Roland,Rad	Unpublished	MCCA-Unpublished	21917f	PTu-1	21917f_PTu-1	GEMM-Endogenous	EKd_Trp53	Ela-CreERTm;Kras,LSL-G12D/+;Trp53,LSL-R172H/+;Rosa26,LSL-tdEG/+	EpithelialTissue	Lung	Primary	LungCancer	LungAdenocarcinoma	DMEM-10%FCS-1%P/S	2D-CollagenTypeICoating	2D-EPI	2D-EPI	224	No	No	No
MCCA0247	Roland,Rad	Roland,Rad	Sebastian,Mueller&Roland,Rad	Unpublished	MCCA-Unpublished	22731f	PTu-1	22731f_PTu-1	GEMM-Endogenous	EKd_Trp53	Ela-CreERTm;Kras,LSL-G12D/+;Trp53,LSL-R172H/+;Rosa26,LSL-tdEG/+	EpithelialTissue	Lung	Primary	LungCancer	LungAdenocarcinoma	DMEM-10%FCS-1%P/S	2D-CollagenTypeICoating	2D-MES	2D-MESlow	278	No	Yes	No
MCCA0248	Roland,Rad	Roland,Rad	Sebastian,Mueller&Roland,Rad	Unpublished	MCCA-Unpublished	22731f	PTu-2	22731f_PTu-2	GEMM-Endogenous	EKd_Trp53	Ela-CreERTm;Kras,LSL-G12D/+;Trp53,LSL-R172H/+;Rosa26,LSL-tdEG/+	EpithelialTissue	Lung	Primary	LungCancer	LungAdenocarcinoma	DMEM-10%FCS-1%P/S	2D-CollagenTypeICoating	2D-MES	2D-MESlow	278	No	No	No
MCCA0249	Roland,Rad	Roland,Rad	Sebastian,Mueller&Roland,Rad	Unpublished	MCCA-Unpublished	22731f	PTu-3	22731f_PTu-3	GEMM-Endogenous	EKd_Trp53	Ela-CreERTm;Kras,LSL-G12D/+;Trp53,LSL-R172H/+;Rosa26,LSL-tdEG/+	EpithelialTissue	Lung	Primary	LungCancer	LungAdenocarcinoma	DMEM-10%FCS-1%P/S	2D-CollagenTypeICoating	2D-MES	2D-MESlow	278	No	No	No
MCCA0250	Roland,Rad	Roland,Rad	Sebastian,Mueller&Roland,Rad	Unpublished	MCCA-Unpublished	22731f	PTu-4	22731f_PTu-4	GEMM-Endogenous	EKd_Trp53	Ela-CreERTm;Kras,LSL-G12D/+;Trp53,LSL-R172H/+;Rosa26,LSL-tdEG/+	EpithelialTissue	Lung	Primary	LungCancer	LungAdenocarcinoma	DMEM-10%FCS-1%P/S	2D-CollagenTypeICoating	2D-MES	2D-MESlow	278	No	No	No
MCCA0251	Roland,Rad	Roland,Rad	Sebastian,Mueller&Roland,Rad	Unpublished	MCCA-Unpublished	22731f	PTu-5	22731f_PTu-5	GEMM-Endogenous	EKd_Trp53	Ela-CreERTm;Kras,LSL-G12D/+;Trp53,LSL-R172H/+;Rosa26,LSL-tdEG/+	EpithelialTissue	Lung	Primary	LungCancer	LungAdenocarcinoma	DMEM-10%FCS-1%P/S	2D-CollagenTypeICoating	2D-MES	2D-MESlow	278	No	No	No
MCCA0252	Roland,Rad	Roland,Rad	Sebastian,Mueller&Roland,Rad	Unpublished	MCCA-Unpublished	23054f	PTu-1	23054f_PTu-1	GEMM-Endogenous	EKd_Trp53	Ela-CreERTm;Kras,LSL-G12D/+;Trp53,LSL-R172H/+	EpithelialTissue	Lung	Primary	LungCancer	LungAdenocarcinoma	DMEM-10%FCS-1%P/S	2D-CollagenTypeICoating	2D-EPI	2D-EPI	207	No	No	No
MCCA0253	Roland,Rad	Roland,Rad	Sebastian,Mueller&Roland,Rad	Unpublished	MCCA-Unpublished	23054f	PTu-2	23054f_PTu-2	GEMM-Endogenous	EKd_Trp53	Ela-CreERTm;Kras,LSL-G12D/+;Trp53,LSL-R172H/+	EpithelialTissue	Lung	Primary	LungCancer	LungAdenocarcinoma	DMEM-10%FCS-1%P/S	2D-CollagenTypeICoating	2D-EPI	2D-EPI	207	No	No	No
MCCA0254	Roland,Rad	Roland,Rad	Sebastian,Mueller&Roland,Rad	Unpublished	MCCA-Unpublished	23054f	PTu-3	23054f_PTu-3	GEMM-Endogenous	EKd_Trp53	Ela-CreERTm;Kras,LSL-G12D/+;Trp53,LSL-R172H/+	EpithelialTissue	Lung	Primary	LungCancer	LungAdenocarcinoma	DMEM-10%FCS-1%P/S	2D-CollagenTypeICoating	2D-EPI	2D-QM	207	No	No	No
MCCA0255	Allan,Bradley	Roland,Rad	Sebastian,Mueller&Roland,Rad	Unpublished	MCCA-Unpublished	23-6b	PTu-1	23-6b_PTu-1	GEMM-Endogenous	Blm_Irradiation-G	Bloom,M3/M3;Irradiation,G	EpithelialTissue	Lung	Primary	LungCancer	LungAdenocarcinoma	DMEM-10%FCS-1%P/S	2D-TissueCultureTreated	2D-MES	2D-MESlow	612	No	No	No
MCCA0256	Allan,Bradley	Roland,Rad	Sebastian,Mueller&Roland,Rad	Unpublished	MCCA-Unpublished	39-1a	PTu-1	39-1a_PTu-1	GEMM-Endogenous	Blm_Irradiation-G	Bloom,M3/M3;Irradiation,G	EpithelialTissue	Lung	Primary	LungCancer	LungAdenocarcinoma	DMEM-10%FCS-1%P/S	2D-TissueCultureTreated	2D-EPI	2D-QM	686	No	No	No
MCCA0257	Allan,Bradley	Roland,Rad	Sebastian,Mueller&Roland,Rad	Unpublished	MCCA-Unpublished	39-1b	PTu-1	39-1b_PTu-1	GEMM-Endogenous	Blm_Irradiation-G	Bloom,M3/M3;Irradiation,G	EpithelialTissue	Lung	Primary	LungCancer	LungAdenocarcinoma	DMEM-10%FCS-1%P/S	2D-TissueCultureTreated	2D-EPI	2D-QM	674	NA	No	No
MCCA0258	Allan,Bradley	Roland,Rad	Sebastian,Mueller&Roland,Rad	Unpublished	MCCA-Unpublished	39-3d	PTu-1	39-3d_PTu-1	GEMM-Endogenous	Blm_Irradiation-G	Bloom,M3/M3;Irradiation,G	EpithelialTissue	Lung	Primary	LungCancer	LungAdenocarcinoma	DMEM-10%FCS-1%P/S	2D-TissueCultureTreated	2D-EPI	2D-EPI	659	No	No	No
MCCA0260	Allan,Bradley	Roland,Rad	Sebastian,Mueller&Roland,Rad	Unpublished	MCCA-Unpublished	40-3a	PTu-1	40-3a_PTu-1	GEMM-Endogenous	Blm_Irradiation-G	Bloom,M3/M3;Irradiation,G	EpithelialTissue	Lung	Primary	LungCancer	LungAdenocarcinoma	DMEM-10%FCS-1%P/S	2D-TissueCultureTreated	2D-MES	2D-MESlow	349	No	No	No
MCCA0261	Allan,Bradley	Roland,Rad	Sebastian,Mueller&Roland,Rad	Unpublished	MCCA-Unpublished	42-1a	PTu-1	42-1a_PTu-1	GEMM-Endogenous	Blm_Irradiation-G	Bloom,M3/M3;Irradiation,G	EpithelialTissue	Lung	Primary	LungCancer	LungAdenocarcinoma	DMEM-10%FCS-1%P/S	2D-TissueCultureTreated	2D-MES	2D-MESlow	513	No	No	No
MCCA0262	Allan,Bradley	Roland,Rad	Sebastian,Mueller&Roland,Rad	Unpublished	MCCA-Unpublished	52-2c	PTu-1	52-2c_PTu-1	GEMM-Endogenous	Blm_Irradiation-G	Bloom,M3/M3;Irradiation,G	EpithelialTissue	Lung	Primary	LungCancer	LungAdenocarcinoma	DMEM-10%FCS-1%P/S	2D-TissueCultureTreated	2D-EPI	2D-EPI	700	No	No	No
MCCA0263	Allan,Bradley	Roland,Rad	Sebastian,Mueller&Roland,Rad	Unpublished	MCCA-Unpublished	54-2e	PTu-1	54-2e_PTu-1	GEMM-Endogenous	Blm_Irradiation-G	Bloom,M3/M3;Irradiation,G	EpithelialTissue	Lung	Primary	LungCancer	LungAdenocarcinoma	DMEM-10%FCS-1%P/S	2D-TissueCultureTreated	2D-EPI	2D-EPI	688	No	No	No
MCCA0264	Allan,Bradley	Roland,Rad	Sebastian,Mueller&Roland,Rad	Unpublished	MCCA-Unpublished	55-1c	PTu-1	55-1c_PTu-1	GEMM-Endogenous	Blm_Irradiation-G	Bloom,M3/M3;Irradiation,G	EpithelialTissue	Lung	Primary	LungCancer	LungAdenocarcinoma	DMEM-10%FCS-1%P/S	2D-TissueCultureTreated	2D-EPI	2D-QM	564	No	No	No
MCCA0265	Allan,Bradley	Roland,Rad	Sebastian,Mueller&Roland,Rad	Unpublished	MCCA-Unpublished	56-5b	PTu-1	56-5b_PTu-1	GEMM-Endogenous	Blm_Irradiation-G	Bloom,M3/M3;Irradiation,G	EpithelialTissue	Lung	Primary	LungCancer	LungAdenocarcinoma	DMEM-10%FCS-1%P/S	2D-TissueCultureTreated	2D-EPI	2D-QM	412	No	No	No
MCCA0266	Dieter,Saur	Roland,Rad	Sebastian,Mueller&Roland,Rad	Unpublished	MCCA-Unpublished	6318	PTu-1	6318_PTu-1	GEMM-Endogenous	EKd_Trp53	Ela-CreERTm;Kras,LSL-G12D/+;Trp53,LSL-R172H/+	EpithelialTissue	Lung	Primary	LungCancer	LungAdenocarcinoma	DMEM-10%FCS-1%P/S	2D-TissueCultureTreated	2D-MES	2D-MESlow	273	No	No	No
MCCA0515	Monica,Musteanu&Mariano,Barbacid	Roland,Rad	Monica,Musteanu&Mariano,Barbacid	Unpublished	MCCA-Unpublished	MGL1015	PTu-5	MGL1015_PTu-5	GEMM-Endogenous	CKv_Lkb1	Ad5-SPC-Cre;Kras,LSL-G12Vgeo/+;Lkb1,FL/FL	EpithelialTissue	Lung	Primary	LungCancer	LungAdenocarcinoma	DMEM-10%FCS-1%P/S	2D-TissueCultureTreated	2D-EPI	2D-QM	421	No	No	No
MCCA0516	Monica,Musteanu&Mariano,Barbacid	Roland,Rad	Monica,Musteanu&Mariano,Barbacid	Unpublished	MCCA-Unpublished	MGL1289	PTu-2	MGL1289_PTu-2	GEMM-Endogenous	CKv_Lkb1	Ad5-SPC-Cre;Kras,LSL-G12Vgeo/+;Lkb1,FL/FL	EpithelialTissue	Lung	Primary	LungCancer	LungAdenocarcinoma	DMEM-10%FCS-1%P/S	2D-TissueCultureTreated	2D-EPI	2D-EPI	474	No	Yes	Yes
MCCA0517	Monica,Musteanu&Mariano,Barbacid	Roland,Rad	Monica,Musteanu&Mariano,Barbacid	Unpublished	MCCA-Unpublished	MGL2580	PTu-1	MGL2580_PTu-1	GEMM-Endogenous	CKv_Lkb1	Ad5-SPC-Cre;Kras,LSL-G12Vgeo/+;Lkb1,FL/FL	EpithelialTissue	Lung	Primary	LungCancer	LungAdenocarcinoma	DMEM-10%FCS-1%P/S	2D-TissueCultureTreated	2D-EPI	2D-QM	395	No	No	No
MCCA0518	Monica,Musteanu&Mariano,Barbacid	Roland,Rad	Monica,Musteanu&Mariano,Barbacid	Unpublished	MCCA-Unpublished	MML416	PTu-2	MML416_PTu-2	GEMM-Endogenous	CKc_Trp53	Ad5-CMV-Flp;Kras,FSF-G12C/+;Trp53,FF/FF	EpithelialTissue	Lung	Primary	LungCancer	LungAdenocarcinoma	DMEM-10%FCS-1%P/S	2D-TissueCultureTreated	2D-EPI	2D-EPI	197	No	No	No
MCCA0519	Monica,Musteanu&Mariano,Barbacid	Roland,Rad	Monica,Musteanu&Mariano,Barbacid	Unpublished	MCCA-Unpublished	MML420	PTu-2	MML420_PTu-2	GEMM-Endogenous	CKc_Trp53	Ad5-CMV-Flp;Kras,FSF-G12C/+;Trp53,FF/FF	EpithelialTissue	Lung	Primary	LungCancer	LungAdenocarcinoma	DMEM-10%FCS-1%P/S	2D-TissueCultureTreated	2D-EPI	2D-EPI	198	No	No	No
MCCA0520	Monica,Musteanu&Mariano,Barbacid	Roland,Rad	Monica,Musteanu&Mariano,Barbacid	Unpublished	MCCA-Unpublished	MML884	PTu-2	MML884_PTu-2	GEMM-Endogenous	CKc_Trp53	Ad5-CMV-Flp;Kras,FSF-G12C/+;Trp53,FF/FF	EpithelialTissue	Lung	Primary	LungCancer	LungAdenocarcinoma	DMEM-10%FCS-1%P/S	2D-TissueCultureTreated	2D-EPI	2D-QM	172	No	No	No
MCCA0522	Monica,Musteanu&Mariano,Barbacid	Roland,Rad	Monica,Musteanu&Mariano,Barbacid	Unpublished	MCCA-Unpublished	MUH2484	PTu-5	MUH2484_PTu-5	GEMM-Endogenous	CKv_Trp53	Ad5-CMV-Cre;Kras,LSL-G12Vgeo/+;Trp53,FL/FL	EpithelialTissue	Lung	Primary	LungCancer	LungAdenocarcinoma	DMEM-10%FCS-1%P/S	2D-TissueCultureTreated	2D-EPI	2D-QM	579	No	No	No
MCCA0523	Monica,Musteanu&Mariano,Barbacid	Roland,Rad	Monica,Musteanu&Mariano,Barbacid	Unpublished	MCCA-Unpublished	MUH2747	PTu-5	MUH2747_PTu-5	GEMM-Endogenous	CKv_Trp53	Ad5-CMV-Cre;Kras,LSL-G12Vgeo/+;Trp53,FL/FL	EpithelialTissue	Lung	Primary	LungCancer	LungAdenocarcinoma	DMEM-10%FCS-1%P/S	2D-TissueCultureTreated	2D-MES	2D-MESlow	459	No	No	No
MCCA0521	Monica,Musteanu&Mariano,Barbacid	Roland,Rad	Monica,Musteanu&Mariano,Barbacid	Unpublished	MCCA-Unpublished	MUH306	PTu-1	MUH306_PTu-1	GEMM-Endogenous	CKv_Trp53	Ad5-CMV-Cre;Kras,LSL-G12Vgeo/+;Trp53,FL/FL	EpithelialTissue	Lung	Primary	LungCancer	LungAdenocarcinoma	DMEM-10%FCS-1%P/S	2D-TissueCultureTreated	2D-EPI	2D-EPI	254	No	No	No
MCCA0578	Filippo,Beleggia&HansC,Reinhard	Roland,Rad	Filippo,Beleggia&Christian,Reinhard	Unpublished	MCCA-Unpublished	RP1199.1	PTu-1	RP1199.1	GEMM-Endogenous	C_Rb1_Trp53	Ad-CMV-Cre;Rb1,FL/FL;Trp53,FL/FL	EpithelialTissue	Lung	Primary	LungCancer	SmallCellLungCancer	RPMI-2.5%FCS-Hydrocortisone-Insulin-Transferrin-betaEstradiol-SodiumSelenite-1%P/S	2D-Suspension	2D-Spheroid	2D-Spheroid	244	No	No	No
MCCA0579	Filippo,Beleggia&HansC,Reinhard	Roland,Rad	Filippo,Beleggia&Christian,Reinhard	Unpublished	MCCA-Unpublished	RP1201.1	PTu-1	RP1201.1	GEMM-Endogenous	C_Rb1_Trp53	Ad-CMV-Cre;Rb1,FL/FL;Trp53,FL/FL	EpithelialTissue	Lung	Primary	LungCancer	SmallCellLungCancer	RPMI-2.5%FCS-Hydrocortisone-Insulin-Transferrin-betaEstradiol-SodiumSelenite-1%P/S	2D-Suspension	2D-Spheroid	2D-Spheroid	284	No	Yes	Yes
MCCA0580	Filippo,Beleggia&HansC,Reinhard	Roland,Rad	Filippo,Beleggia&Christian,Reinhard	Unpublished	MCCA-Unpublished	RP1209.1	PTu-1	RP1209.1	GEMM-Endogenous	C_Rb1_Trp53	Ad-CMV-Cre;Rb1,FL/FL;Trp53,FL/FL	EpithelialTissue	Lung	Primary	LungCancer	SmallCellLungCancer	RPMI-2.5%FCS-Hydrocortisone-Insulin-Transferrin-betaEstradiol-SodiumSelenite-1%P/S	2D-Suspension	2D-Spheroid	2D-Spheroid	240	Yes	No	No
MCCA0569	Filippo,Beleggia&HansC,Reinhard	Roland,Rad	Filippo,Beleggia&Christian,Reinhard	38769311	MCCA-Published	RP1380	PTu-1	RP1380	GEMM-Endogenous	C_Rb1_Trp53	Ad-CMV-Cre;Rb1,FL/FL;Trp53,FL/FL	EpithelialTissue	Lung	Primary	LungCancer	SmallCellLungCancer	RPMI-10%FCS-1%P/S	2D-TissueCultureTreated	2D-MES	2D-MEShigh	214	No	No	No
MCCA0570	Filippo,Beleggia&HansC,Reinhard	Roland,Rad	Filippo,Beleggia&Christian,Reinhard	Unpublished	MCCA-Unpublished	RP1387	PTu-1	RP1387	GEMM-Endogenous	C_Rb1_Trp53	Ad-CMV-Cre;Rb1,FL/FL;Trp53,FL/FL	EpithelialTissue	Lung	Primary	LungCancer	SmallCellLungCancer	RPMI-10%FCS-1%P/S	2D-TissueCultureTreated	2D-MES	2D-MEShigh	200	No	No	No
MCCA0568	Filippo,Beleggia&HansC,Reinhard	Roland,Rad	Filippo,Beleggia&Christian,Reinhard	31375684	MCCA-Published	RP181	PTu-1	RP181	GEMM-Endogenous	C_Rb1_Trp53	Ad-CMV-Cre;Rb1,FL/FL;Trp53,FL/FL	EpithelialTissue	Lung	Primary	LungCancer	SmallCellLungCancer	RPMI-10%FCS-1%P/S	2D-TissueCultureTreated	2D-MES	2D-MESlow	321	NA	No	No
MCCA0573	Martin,Sos	Roland,Rad	Martin,Sos	Unpublished	MCCA-Unpublished	RPM150	PTu-1	RPM150	GEMM-Endogenous	CM_Rb1_Trp53	Ad-CGRP-Cre;H11,LSL-CAG-MYC-T58A/+;Rb1,FL/FL;Trp53,FL/FL	EpithelialTissue	Lung	Primary	LungCancer	SmallCellLungCancer	RPMI-10%FCS-1%P/S	2D-TissueCultureTreated	2D-MES	2D-MESlow	58	No	No	No
MCCA0576	Martin,Sos	Roland,Rad	Martin,Sos	Unpublished	MCCA-Unpublished	RPM425	PTu-1	RPM425	GEMM-Endogenous	CM_Rb1_Trp53	Ad-CGRP-Cre;H11,LSL-CAG-MYC-T58A/+;Rb1,FL/FL;Trp53,FL/FL	EpithelialTissue	Lung	Primary	LungCancer	SmallCellLungCancer	RPMI-2.5%FCS-Hydrocortisone-Insulin-Transferrin-betaEstradiol-SodiumSelenite-1%P/S	2D-Suspension	2D-Spheroid	2D-Spheroid	52	No	No	No
MCCA0577	Martin,Sos	Roland,Rad	Martin,Sos	Unpublished	MCCA-Unpublished	RPM426	PTu-1	RPM426	GEMM-Endogenous	CM_Rb1_Trp53	Ad-CGRP-Cre;H11,LSL-CAG-MYC-T58A/+;Rb1,FL/FL;Trp53,FL/FL	EpithelialTissue	Lung	Primary	LungCancer	SmallCellLungCancer	RPMI-2.5%FCS-Hydrocortisone-Insulin-Transferrin-betaEstradiol-SodiumSelenite-1%P/S	2D-Suspension	2D-Spheroid	2D-Spheroid	54	No	No	No
MCCA0571	Martin,Sos	Roland,Rad	Martin,Sos	Unpublished	MCCA-Unpublished	RPM70	PTu-1	RPM70	GEMM-Endogenous	CM_Rb1_Trp53	Ad-CMV-Cre;H11,LSL-CAG-MYC-T58A/+;Rb1,FL/FL;Trp53,FL/FL	EpithelialTissue	Lung	Primary	LungCancer	SmallCellLungCancer	RPMI-10%FCS-1%P/S	2D-TissueCultureTreated	2D-MES	2D-MESlow	46	No	No	No
MCCA0572	Martin,Sos	Roland,Rad	Martin,Sos	Unpublished	MCCA-Unpublished	RPM71	PTu-1	RPM71	GEMM-Endogenous	CM_Rb1_Trp53	Ad-CMV-Cre;H11,LSL-CAG-MYC-T58A/+;Rb1,FL/FL;Trp53,FL/FL	EpithelialTissue	Lung	Primary	LungCancer	SmallCellLungCancer	RPMI-10%FCS-1%P/S	2D-TissueCultureTreated	2D-MES	2D-MESlow	51	No	No	No
MCCA0478	Commercial-ATCC	Roland,Rad	Commercial-ATCC	310843	Commercial-Published	A20	PTu-1	A20	Wildtype	Wt_Spontaneous	Wt;Spontaneous	HematopoieticAndLymphoidTissue	Lymphoid-B	Primary	B-CellLeukemia/Lymphoma	B-cellLymphoma	RPMI-10%FCS-1%P/S	2D-Suspension	Suspension	Suspension	NA	NA	No	No
MCCA0476	Commercial-SigmaAldrich	Roland,Rad	Commercial-SigmaAldrich	6402777	Commercial-Published	J558L	PTu-1	J558L	Wildtype	Wt_Chemical	Wt;Chemical,MineralOil	HematopoieticAndLymphoidTissue	Lymphoid-B	Primary	B-CellLeukemia/Lymphoma	PlasmaCellMyeloma	RPMI-10%FCS-1%P/S	2D-Suspension	Suspension	Suspension	NA	NA	No	No
MCCA0475	Commercial-DSMZ	Roland,Rad	Commercial-DSMZ	18630317	Commercial-Published	L1210	PTu-1	L1210	Wildtype	Wt_Chemical	Wt;Chemical,3Methylcholanthrene	HematopoieticAndLymphoidTissue	Lymphoid-B	Primary	B-CellLeukemia/Lymphoma	B-CellLeukemia	RPMI-10%FCS-1%P/S	2D-Suspension	Suspension	Suspension	NA	NA	No	No
MCCA0477	Commercial-ATCC	Roland,Rad	Commercial-ATCC	4189836	Commercial-Published	MPC11	PTu-1	MPC11	Wildtype	Wt_Viral	Wt;Viral,Aparticle	HematopoieticAndLymphoidTissue	Lymphoid-B	Primary	B-CellLeukemia/Lymphoma	PlasmaCellMyeloma	RPMI-10%FCS-1%P/S	2D-Suspension	Suspension	Suspension	NA	NA	No	No
MCCA0474	Marc,SchmidtSupprian	Roland,Rad	Marc,SchmidtSupprian	Unpublished	MCCA-Unpublished	TR50	PTu-1	TR50	GEMM-Endogenous	CI	Cd19-Cre;Rosa26,LSL-IKK2aca/LSL-IKK2aca	HematopoieticAndLymphoidTissue	Lymphoid-B	Primary	B-CellLeukemia/Lymphoma	B1-likeLymphoma	RPMI-10%FCS-1%P/S	2D-Suspension	Suspension	Suspension	NA	NA	No	No
MCCA0480	Allan,Bradley	Roland,Rad	Sebastian,Mueller&Roland,Rad	Unpublished	MCCA-Unpublished	23-6c	PTu-1	23-6c_PTu-1	GEMM-Endogenous	Blm_Irradiation-G	Bloom,M3/M3;Irradiation,G	HematopoieticAndLymphoidTissue	Lymphoid-T	Primary	T-CellLeukemia/Lymphoma	T-CellLeukemia/LymphomaNOS	RPMI-10%FCS-1%P/S	2D-Suspension	Suspension	Suspension	168	No	No	No
MCCA0481	Allan,Bradley	Roland,Rad	Sebastian,Mueller&Roland,Rad	Unpublished	MCCA-Unpublished	33-4a	PTu-1	33-4a_PTu-1	GEMM-Endogenous	Blm_Irradiation-G	Bloom,M3/M3;Irradiation,G	HematopoieticAndLymphoidTissue	Lymphoid-T	Primary	T-CellLeukemia/Lymphoma	T-CellLeukemia/LymphomaNOS	RPMI-10%FCS-1%P/S	2D-Suspension	Suspension	Suspension	212	No	No	No
MCCA0482	Allan,Bradley	Roland,Rad	Sebastian,Mueller&Roland,Rad	Unpublished	MCCA-Unpublished	37-1d	PTu-1	37-1d_PTu-1	GEMM-Endogenous	Blm_Irradiation-G	Bloom,M3/M3;Irradiation,G	HematopoieticAndLymphoidTissue	Lymphoid-T	Primary	T-CellLeukemia/Lymphoma	T-CellLeukemia/LymphomaNOS	RPMI-10%FCS-1%P/S	2D-Suspension	Suspension	Suspension	174	No	No	No
MCCA0483	Allan,Bradley	Roland,Rad	Sebastian,Mueller&Roland,Rad	Unpublished	MCCA-Unpublished	37-6e	PTu-1	37-6e_PTu-1	GEMM-Endogenous	Blm_Irradiation-G	Bloom,M3/M3;Irradiation,G	HematopoieticAndLymphoidTissue	Lymphoid-T	Primary	T-CellLeukemia/Lymphoma	T-CellLeukemia/LymphomaNOS	RPMI-10%FCS-1%P/S	2D-Suspension	Suspension	Suspension	NA	NA	No	No
MCCA0484	Allan,Bradley	Roland,Rad	Sebastian,Mueller&Roland,Rad	Unpublished	MCCA-Unpublished	37-6f	PTu-1	37-6f_PTu-1	GEMM-Endogenous	Blm_Irradiation-G	Bloom,M3/M3;Irradiation,G	HematopoieticAndLymphoidTissue	Lymphoid-T	Primary	T-CellLeukemia/Lymphoma	T-CellLeukemia/LymphomaNOS	RPMI-10%FCS-1%P/S	2D-Suspension	Suspension	Suspension	176	No	No	No
MCCA0485	Allan,Bradley	Roland,Rad	Sebastian,Mueller&Roland,Rad	Unpublished	MCCA-Unpublished	40-2c	PTu-1	40-2c_PTu-1	GEMM-Endogenous	Blm_Irradiation-G	Bloom,M3/M3;Irradiation,G	HematopoieticAndLymphoidTissue	Lymphoid-T	Primary	T-CellLeukemia/Lymphoma	T-CellLeukemia/LymphomaNOS	RPMI-10%FCS-1%P/S	2D-Suspension	Suspension	Suspension	230	No	No	No
MCCA0486	Allan,Bradley	Roland,Rad	Sebastian,Mueller&Roland,Rad	Unpublished	MCCA-Unpublished	45-4a	PTu-1	45-4a_PTu-1	GEMM-Endogenous	Blm_Irradiation-G	Bloom,M3/M3;Irradiation,G	HematopoieticAndLymphoidTissue	Lymphoid-T	Primary	T-CellLeukemia/Lymphoma	T-CellLeukemia/LymphomaNOS	RPMI-10%FCS-1%P/S	2D-Suspension	Suspension	Suspension	192	No	No	No
MCCA0487	Allan,Bradley	Roland,Rad	Sebastian,Mueller&Roland,Rad	Unpublished	MCCA-Unpublished	45-4g	PTu-1	45-4g_PTu-1	GEMM-Endogenous	Blm_Irradiation-G	Bloom,M3/M3;Irradiation,G	HematopoieticAndLymphoidTissue	Lymphoid-T	Primary	T-CellLeukemia/Lymphoma	T-CellLeukemia/LymphomaNOS	RPMI-10%FCS-1%P/S	2D-Suspension	Suspension	Suspension	227	No	No	No
MCCA0488	Allan,Bradley	Roland,Rad	Sebastian,Mueller&Roland,Rad	Unpublished	MCCA-Unpublished	47-2a	PTu-1	47-2a_PTu-1	GEMM-Endogenous	Blm_Irradiation-G	Bloom,M3/M3;Irradiation,G	HematopoieticAndLymphoidTissue	Lymphoid-T	Primary	T-CellLeukemia/Lymphoma	T-CellLeukemia/LymphomaNOS	RPMI-10%FCS-1%P/S	2D-Suspension	Suspension	Suspension	257	No	Yes	No
MCCA0489	Allan,Bradley	Roland,Rad	Sebastian,Mueller&Roland,Rad	Unpublished	MCCA-Unpublished	47-2f	PTu-1	47-2f_PTu-1	GEMM-Endogenous	Blm_Irradiation-G	Bloom,M3/M3;Irradiation,G	HematopoieticAndLymphoidTissue	Lymphoid-T	Primary	T-CellLeukemia/Lymphoma	T-CellLeukemia/LymphomaNOS	RPMI-10%FCS-1%P/S	2D-Suspension	Suspension	Suspension	211	No	No	No
MCCA0490	Allan,Bradley	Roland,Rad	Sebastian,Mueller&Roland,Rad	Unpublished	MCCA-Unpublished	47-4d	PTu-1	47-4d_PTu-1	GEMM-Endogenous	Blm_Irradiation-G	Bloom,M3/M3;Irradiation,G	HematopoieticAndLymphoidTissue	Lymphoid-T	Primary	T-CellLeukemia/Lymphoma	T-CellLeukemia/LymphomaNOS	RPMI-10%FCS-1%P/S	2D-Suspension	Suspension	Suspension	288	No	No	No
MCCA0491	Allan,Bradley	Roland,Rad	Sebastian,Mueller&Roland,Rad	Unpublished	MCCA-Unpublished	47-5h	PTu-1	47-5h_PTu-1	GEMM-Endogenous	Blm_Irradiation-G	Bloom,M3/M3;Irradiation,G	HematopoieticAndLymphoidTissue	Lymphoid-T	Primary	T-CellLeukemia/Lymphoma	T-CellLeukemia/LymphomaNOS	RPMI-10%FCS-1%P/S	2D-Suspension	Suspension	Suspension	159	No	No	No
MCCA0492	Allan,Bradley	Roland,Rad	Sebastian,Mueller&Roland,Rad	Unpublished	MCCA-Unpublished	49-4h	PTu-1	49-4h_PTu-1	GEMM-Endogenous	Blm_Irradiation-G	Bloom,M3/M3;Irradiation,G	HematopoieticAndLymphoidTissue	Lymphoid-T	Primary	T-CellLeukemia/Lymphoma	T-CellLeukemia/LymphomaNOS	RPMI-10%FCS-1%P/S	2D-Suspension	Suspension	Suspension	188	No	No	No
MCCA0493	Allan,Bradley	Roland,Rad	Sebastian,Mueller&Roland,Rad	Unpublished	MCCA-Unpublished	51-5d	PTu-1	51-5d_PTu-1	GEMM-Endogenous	Blm_Irradiation-G	Bloom,M3/M3;Irradiation,G	HematopoieticAndLymphoidTissue	Lymphoid-T	Primary	T-CellLeukemia/Lymphoma	T-CellLeukemia/LymphomaNOS	RPMI-10%FCS-1%P/S	2D-Suspension	Suspension	Suspension	22	No	No	No
MCCA0494	Allan,Bradley	Roland,Rad	Sebastian,Mueller&Roland,Rad	Unpublished	MCCA-Unpublished	52-2h	PTu-1	52-2h_PTu-1	GEMM-Endogenous	Blm_Irradiation-G	Bloom,M3/M3;Irradiation,G	HematopoieticAndLymphoidTissue	Lymphoid-T	Primary	T-CellLeukemia/Lymphoma	T-CellLeukemia/LymphomaNOS	RPMI-10%FCS-1%P/S	2D-Suspension	Suspension	Suspension	148	No	No	No
MCCA0495	Commercial-DSMZ	Roland,Rad	Commercial-DSMZ	14801344	Commercial-Published	EL4	PTu-1	EL4	Wildtype	Wt_Chemical	Wt;Chemical,DimethylBenzanthracene	HematopoieticAndLymphoidTissue	Lymphoid-T	Primary	T-CellLeukemia/Lymphoma	T-CellLymphoma	RPMI-10%FCS-1%P/S	2D-Suspension	Suspension	Suspension	NA	NA	No	No
MCCA0479	Commercial-DSMZ	Roland,Rad	Commercial-DSMZ	6956768	Commercial-Published	RLD1	PTu-1	RLD1	Wildtype	Wt_Viral	Wt;Viral,RauscherMurineLeukemiaVirus-RMLV	HematopoieticAndLymphoidTissue	Lymphoid-T	Primary	T-CellLeukemia/Lymphoma	T-CellLeukemia	RPMI-10%FCS-1%P/S	2D-Suspension	Suspension	Suspension	NA	NA	No	No
MCCA0496	Commercial-DSMZ	Roland,Rad	Commercial-DSMZ	1234049	Commercial-Published	YAC1	PTu-1	YAC1	Wildtype	Wt_Viral	Wt;Viral,MoloneyLeukemiaVirus-MLV	HematopoieticAndLymphoidTissue	Lymphoid-T	Primary	T-CellLeukemia/Lymphoma	T-CellLymphoma	RPMI-10%FCS-1%P/S	2D-Suspension	Suspension	Suspension	NA	NA	No	No
MCCA0026	Commercial-ATCC	Roland,Rad	Commercial-ATCC	1540948	Commercial-Published	66	PTu	4T1	Wildtype	Wt_Viral	Wt;Viral,MouseMammaryTumorVirus-MMTV	EpithelialTissue	MammaryGland	Primary	MammaryCancer	TripleNegativeBreastCancer	DMEM-10%FCS-1%P/S	2D-TissueCultureTreated	2D-EPI	2D-QM	NA	Yes	Yes	No
MCCA0027	FredR,Miller	Roland,Rad	AMTEC,KarmanosCancerInstitute	1540948	MCCA-Published	66	PTu	168FARN	Wildtype	Wt_Chemical_Viral	Wt;Resistance,Diaminopurine/Geneticin;Viral,MouseMammaryTumorVirus-MMTV	EpithelialTissue	MammaryGland	Primary	MammaryCancer	TripleNegativeBreastCancer	DMEM-10%FCS-1%P/S	2D-TissueCultureTreated	2D-MES	2D-MESlow	NA	Yes	No	No
MCCA0028	FredR,Miller	Roland,Rad	AMTEC,KarmanosCancerInstitute	1540948	MCCA-Published	66	PTu	4T07	Wildtype	Wt_Chemical_Viral	Wt;Resistance,EthylMethanesulfonate/Ouabain/Thioguanine;Viral,MouseMammaryTumorVirus-MMTV	EpithelialTissue	MammaryGland	Primary	MammaryCancer	TripleNegativeBreastCancer	DMEM-10%FCS-1%P/S	2D-TissueCultureTreated	2D-MES	2D-MEShigh	NA	No	No	No
MCCA0029	FredR,Miller	Roland,Rad	AMTEC,KarmanosCancerInstitute	1540948	MCCA-Published	66	PTu	4T1-T0	Wildtype	Wt_Viral	Wt;Viral,MouseMammaryTumorVirus-MMTV	EpithelialTissue	MammaryGland	Primary	MammaryCancer	TripleNegativeBreastCancer	DMEM-10%FCS-1%P/S	2D-TissueCultureTreated	2D-MES	2D-MESlow	NA	Yes	Yes	No
MCCA0030	FredR,Miller	Roland,Rad	AMTEC,KarmanosCancerInstitute	1540948	MCCA-Published	66	PTu	66CL4	Wildtype	Wt_Chemical_Viral	Wt;Resistance,Ouabain,Thioguanine;Viral,MouseMammaryTumorVirus-MMTV	EpithelialTissue	MammaryGland	Primary	MammaryCancer	TripleNegativeBreastCancer	DMEM-10%FCS-1%P/S	2D-TissueCultureTreated	2D-MES	2D-MESlow	NA	Yes	Yes	No
MCCA0031	FredR,Miller	Roland,Rad	AMTEC,KarmanosCancerInstitute	1540948	MCCA-Published	66	PTu	67NR	Wildtype	Wt_Chemical_Viral	Wt;Resistance,Geneticin;Viral,MouseMammaryTumorVirus-MMTV	EpithelialTissue	MammaryGland	Primary	MammaryCancer	TripleNegativeBreastCancer	DMEM-10%FCS-1%P/S	2D-TissueCultureTreated	2D-MES	2D-MEShigh	NA	No	No	No
MCCA0595	Commercial-SigmaAldrich	Roland,Rad	Commercial-SigmaAldrich	1312220	MCCA-Published	AT-3	PTu	AT-3	GEMM-Endogenous	MS	MMTV-SV40	EpithelialTissue	MammaryGland	Primary	MammaryCancer	BreastCancerNOS	DMEM-10%FCS-1%P/S	2D-TissueCultureTreated	2D-MES	2D-MESlow	NA	NA	No	No
MCCA0034	ClareM,Isacke&Ute,Jungwirth	Roland,Rad	ClareM,Isacke	29208627	MCCA-Published	D2	LungMet	D2A1-M1	Wildtype	Wt_Hormone	Wt;Hormone,PituitaryIsografts	EpithelialTissue	MammaryGland	Primary	MammaryCancer	TripleNegativeBreastCancer	DMEM-10%FCS-1%P/S	2D-TissueCultureTreated	2D-MES	2D-MESlow	NA	Yes	No	No
MCCA0035	ClareM,Isacke&Ute,Jungwirth	Roland,Rad	ClareM,Isacke	29208627	MCCA-Published	D2	LungMet	D2A1-M2	Wildtype	Wt_Hormone	Wt;Hormone,PituitaryIsografts	EpithelialTissue	MammaryGland	Primary	MammaryCancer	TripleNegativeBreastCancer	DMEM-10%FCS-1%P/S	2D-TissueCultureTreated	2D-MES	2D-MESlow	NA	Yes	No	No
MCCA0565	ClareM,Isacke&Ute,Jungwirth	Roland,Rad	ClareM,Isacke	Unpublished	MCCA-Unpublished	D2	LungMet	D2A1-M11	Wildtype	Wt_Hormone	Wt;Hormone,PituitaryIsografts	EpithelialTissue	MammaryGland	Primary	MammaryCancer	TripleNegativeBreastCancer	DMEM-10%FCS-1%P/S	2D-TissueCultureTreated	2D-MES	2D-MESlow	NA	Yes	Yes	Yes
MCCA0566	ClareM,Isacke&Ute,Jungwirth	Roland,Rad	ClareM,Isacke	34112782	MCCA-Published	D2	LungMet	D2A1-M12	Wildtype	Wt_Hormone	Wt;Hormone,PituitaryIsografts	EpithelialTissue	MammaryGland	Primary	MammaryCancer	TripleNegativeBreastCancer	DMEM-10%FCS-1%P/S	2D-TissueCultureTreated	2D-MES	2D-MESlow	NA	Yes	Yes	Yes
MCCA0032	AnnF,Chambers	Roland,Rad	ClareM,Isacke	8422701	MCCA-Published	D2	PTu	D20R	Wildtype	Wt_Hormone	Wt;Hormone,PituitaryIsografts	EpithelialTissue	MammaryGland	Primary	MammaryCancer	TripleNegativeBreastCancer	DMEM-10%FCS-1%P/S	2D-TissueCultureTreated	2D-MES	2D-MESlow	NA	Yes	Yes	No
MCCA0033	AnnF,Chambers	Roland,Rad	ClareM,Isacke	29208627	MCCA-Published	D2	PTu	D2A1	Wildtype	Wt_Hormone	Wt;Hormone,PituitaryIsografts	EpithelialTissue	MammaryGland	Primary	MammaryCancer	LuminalBBreastCancer	DMEM-10%FCS-1%P/S	2D-TissueCultureTreated	2D-MES	2D-MESlow	NA	Yes	No	No
MCCA0036	Commercial-ATCC	Roland,Rad	Commercial-ATCC	4647494	Commercial-Published	EMT6	PTu	EMT6	Wildtype	Wt_Hormone	Wt;Hormone,PituitaryIsografts	EpithelialTissue	MammaryGland	Primary	MammaryCancer	LuminalABreastCancer	DMEM-10%FCS-1%P/S	2D-TissueCultureTreated	2D-MES	2D-MESlow	NA	No	No	No
MCCA0594	Commercial-ATCC	Roland,Rad	Commercial-ATCC	14905426	MCCA-Published	EO771	PTu	EO771	Wildtype	Wt_Spontaneous	Wt;Spontaneous	EpithelialTissue	MammaryGland	Primary	MammaryCancer	LuminalBBreastCancer	DMEM-10%FCS-1%P/S	2D-TissueCultureTreated	2D-EPI	2D-QM	NA	NA	Yes	Yes
MCCA0562	DanielF,Alonso	Roland,Rad	DanielF,Alonso	8691844	MCCA-Published	F3II	PTu	F3II	Wildtype	Wt_Spontaneous	Wt;Spontaneous	EpithelialTissue	MammaryGland	Primary	MammaryCancer	LuminalABreastCancer	DMEM-10%FCS-1%P/S	2D-TissueCultureTreated	2D-EPI	2D-EPI	NA	Yes	No	No
MCCA0563	Jean,Zhao	Roland,Rad	Jean,Zhao	21822287	MCCA-Published	HRM1	PTu	HRM1	GEMM-Endogenous	MP	MMTV-rtTA;TetO-PIK3CA-H1047R	EpithelialTissue	MammaryGland	Primary	MammaryCancer	LuminalABreastCancer	DMEM-10%FCS-1%P/S	2D-TissueCultureTreated	2D-EPI	2D-QM	NA	NA	No	No
MCCA0564	Pier-Luigi,Lollini	Roland,Rad	Pier-Luigi,Lollini	6546207,6543703	MCCA-Published	TSAE1	PTu	TSAE1	Wildtype	Wt_Spontaneous	Wt;Spontaneous	EpithelialTissue	MammaryGland	Primary	MammaryCancer	LuminalABreastCancer	DMEM-10%FCS-1%P/S	2D-TissueCultureTreated	2D-EPI	2D-EPI	NA	Yes	No	No
MCCA0497	Commercial-DSMZ	Roland,Rad	Commercial-DSMZ	9885975	Commercial-Published	7926	PTu-1	7926	Wildtype	Wt_Irradiation-X	Wt;Irradiation,X	HematopoieticAndLymphoidTissue	Myeloid	Primary	MyeloproliferativeNeoplasms	AcuteMyeloidLeukemia	RPMI-20%FCS-mIL3-1%P/S	2D-Suspension	Suspension	Suspension	NA	NA	No	No
MCCA0500	Commercial-DSMZ	Roland,Rad	Commercial-DSMZ	2988783	Commercial-Published	DA1	PTu-1	DA1	Wildtype	Wt_Viral	Wt;Viral,MoloneyLeukemiaVirus-MLV	HematopoieticAndLymphoidTissue	Myeloid	Primary	MyeloproliferativeNeoplasms	MastCellTumor	RPMI-20%FCS-bME-mIL3-1%P/S	2D-Suspension	Suspension	Suspension	NA	NA	No	No
MCCA0498	Commercial-DSMZ	Roland,Rad	Commercial-DSMZ	2460423	Commercial-Published	ELMI1	PTu-1	ELMI1	Wildtype	Wt_Irradiation-X	Wt;Irradiation,X	HematopoieticAndLymphoidTissue	Myeloid	Primary	MyeloproliferativeNeoplasms	ErythroidLeukemia	RPMI-10%FCS-1%P/S	2D-Suspension	Suspension	Suspension	NA	NA	No	No
MCCA0502	Commercial-DSMZ	Roland,Rad	Commercial-DSMZ	4187945	Commercial-Published	M1	PTu-1	M1	Wildtype	Wt_Spontaneous	Wt;Spontaneous	HematopoieticAndLymphoidTissue	Myeloid	Primary	MyeloproliferativeNeoplasms	AcuteMyeloidLeukemia	RPMI-10%FCS-1%P/S	2D-Suspension	Suspension	Suspension	NA	NA	No	No
MCCA0503	Commercial-ATCC	Roland,Rad	Commercial-ATCC	3014527	Commercial-Published	MNFS60	PTu-1	MNFS60	Wildtype	Wt_Viral	Wt;Viral,MurineLeukemiaVirus-MuLV	HematopoieticAndLymphoidTissue	Myeloid	Primary	MyeloproliferativeNeoplasms	AcuteMyeloidLeukemia	RPMI-10%FCS-bME-mMCSF-1%P/S	2D-Suspension	Suspension	Suspension	NA	NA	No	No
MCCA0501	Commercial-DSMZ	Roland,Rad	Commercial-DSMZ	4208429	Commercial-Published	P815	PTu-1	P815	Wildtype	Wt_Chemical	Wt;Chemical,3Methylcholanthrene	HematopoieticAndLymphoidTissue	Myeloid	Primary	MyeloproliferativeNeoplasms	MastCellTumor	RPMI-10%FCS-1%P/S	2D-Suspension	Suspension	Suspension	NA	NA	No	No
MCCA0499	Commercial-DSMZ	Roland,Rad	Commercial-DSMZ	6956768	Commercial-Published	RED1	PTu-1	RED1	Wildtype	Wt_Viral	Wt;Viral,RauscherMurineLeukemiaVirus-RMLV	HematopoieticAndLymphoidTissue	Myeloid	Primary	MyeloproliferativeNeoplasms	ErythroidLeukemia	RPMI-10%FCS-1%P/S	2D-Suspension	Suspension	Suspension	NA	NA	Yes	No
MCCA0504	Commercial-DSMZ	Roland,Rad	Commercial-DSMZ	6937267	Commercial-Published	RMB1	PTu-1	RMB1	Wildtype	Wt_Viral	Wt;Viral,RauscherMurineLeukemiaVirus-RMLV	HematopoieticAndLymphoidTissue	Myeloid	Primary	MyeloproliferativeNeoplasms	AcuteMyeloidLeukemia	RPMI-10%FCS-1%P/S	2D-Suspension	Suspension	Suspension	NA	NA	No	No
MCCA0505	Commercial-DSMZ	Roland,Rad	Commercial-DSMZ	5259325	Commercial-Published	WEHI3B	PTu-1	WEHI3B	Wildtype	Wt_Chemical	Wt;Chemical,MineralOil	HematopoieticAndLymphoidTissue	Myeloid	Primary	MyeloproliferativeNeoplasms	AcuteMyeloidLeukemia	RPMI-10%FCS-1%P/S	2D-Suspension	Suspension	Suspension	NA	NA	No	No
MCCA0267	Allan,Bradley	Roland,Rad	Sebastian,Mueller&Roland,Rad	Unpublished	MCCA-Unpublished	42-1E	PTu-1	42-1E_PTu-1	GEMM-Endogenous	Blm_Irradiation-G	Bloom,M3/M3;Irradiation,G	EpithelialTissue	Ovary	Primary	OvarianCancer	OvarianGermCellTumor	DMEM-10%FCS-1%P/S	2D-TissueCultureTreated	2D-MES	2D-MESlow	421	NA	No	No
MCCA0268	Allan,Bradley	Roland,Rad	Sebastian,Mueller&Roland,Rad	Unpublished	MCCA-Unpublished	48-6D	PTu-1	48-6D_PTu-1	GEMM-Endogenous	Blm_Irradiation-G	Bloom,M3/M3;Irradiation,G	EpithelialTissue	Ovary	Primary	OvarianCancer	OvarianGermCellTumor	DMEM-10%FCS-1%P/S	2D-TissueCultureTreated	2D-MES	2D-MEShigh	376	NA	No	No
MCCA0269	Allan,Bradley	Roland,Rad	Sebastian,Mueller&Roland,Rad	Unpublished	MCCA-Unpublished	53-4F	PTu-1	53-4F_PTu-1	GEMM-Endogenous	Blm_Irradiation-G	Bloom,M3/M3;Irradiation,G	EpithelialTissue	Ovary	Primary	OvarianCancer	OvarianGermCellTumor	DMEM-10%FCS-1%P/S	2D-TissueCultureTreated	2D-MES	2D-MEShigh	608	No	No	No
MCCA0270	Allan,Bradley	Roland,Rad	Sebastian,Mueller&Roland,Rad	Unpublished	MCCA-Unpublished	54-5G	PTu-1	54-5G_PTu-1	GEMM-Endogenous	Blm_Irradiation-G	Bloom,M3/M3;Irradiation,G	EpithelialTissue	Ovary	Primary	OvarianCancer	OvarianGermCellTumor	DMEM-10%FCS-1%P/S	2D-TissueCultureTreated	2D-MES	2D-MESlow	666	NA	Yes	Yes
MCCA0529	Dieter,Saur	Roland,Rad	Sebastian,Mueller&Roland,Rad	Unpublished	MCCA-Unpublished	10092	PTu-1	10092_PTu-1	GEMM-Endogenous	PP	Ptf1a,Cre/+;Rosa26,LSL-PIK3CA-H1047R/+	EpithelialTissue	Pancreas	Primary	PancreaticCancer	PancreaticAdenocarcinoma	DMEM-10%FCS-1%P/S	2D-TissueCultureTreated	2D-MES	2D-MESlow	363	No	No	No
MCCA0530	Dieter,Saur	Roland,Rad	Sebastian,Mueller&Roland,Rad	Unpublished	MCCA-Unpublished	10158	PTu-1	10158_PTu-1	GEMM-Endogenous	PP	Ptf1a,Cre/+;Rosa26,LSL-PIK3CA-H1047R/+;Rosa26,LSL-TVA/+	EpithelialTissue	Pancreas	Primary	PancreaticCancer	PancreaticAdenocarcinoma	DMEM-10%FCS-1%P/S	2D-TissueCultureTreated	2D-EPI	2D-QM	216	No	No	No
MCCA0531	Dieter,Saur	Roland,Rad	Sebastian,Mueller&Roland,Rad	Unpublished	MCCA-Unpublished	10350	PTu-1	10350_PTu-1	GEMM-Endogenous	PP	Ptf1a,Cre/+;Rosa26,LSL-PIK3CA-H1047R/+;Rosa26,LSL-TVA/+	EpithelialTissue	Pancreas	Primary	PancreaticCancer	PancreaticAdenocarcinoma	DMEM-10%FCS-1%P/S	2D-TissueCultureTreated	2D-MES	2D-MESlow	779	Yes	No	No
MCCA0290	Dieter,Saur	Roland,Rad	Sebastian,Mueller&Roland,Rad	Unpublished	MCCA-Unpublished	110	PTu-1	110_PTu-1	GEMM-Endogenous	PK	Ptf1a,Cre/+;Kras,LSL-G12D/+;Rosa26,LSL-TVA/+	EpithelialTissue	Pancreas	Primary	PancreaticCancer	PancreaticAdenocarcinoma	DMEM-10%FCS-1%P/S	2D-TissueCultureTreated	2D-EPI	2D-QM	590	No	No	No
MCCA0291	Dieter,Saur	Roland,Rad	Sebastian,Mueller&Roland,Rad	Unpublished	MCCA-Unpublished	11343	PTu-1	11343_PTu-1	GEMM-Endogenous	PK_Cdkn2a_Trp53	Ptf1a,Cre/+;Kras,LSL-G12D/+;Cdkn2a,FL/FL;Trp53,LSL-R172H/+;Rosa26,LSL-TVA/LSL-TVA	EpithelialTissue	Pancreas	Primary	PancreaticCancer	PancreaticAdenocarcinoma	DMEM-10%FCS-1%P/S	2D-TissueCultureTreated	2D-EPI	2D-QM	39	No	No	No
MCCA0533	Dieter,Saur	Roland,Rad	Sebastian,Mueller&Roland,Rad	Unpublished	MCCA-Unpublished	11656	PTu-1	11656_PTu-1	GEMM-Endogenous	PP_Pdk1	Pdx1-Cre;Rosa26,LSL-PIK3CA-H1047R/+;Pdk1,FL/+;Rosa26,LSL-TVA/+	EpithelialTissue	Pancreas	Primary	PancreaticCancer	PancreaticAdenocarcinoma	DMEM-10%FCS-1%P/S	2D-TissueCultureTreated	2D-EPI	2D-QM	70	No	No	No
MCCA0292	Dieter,Saur	Roland,Rad	Sebastian,Mueller&Roland,Rad	Unpublished	MCCA-Unpublished	12508	PTu-1	12508_PTu-1	GEMM-Endogenous	PK	Ptf1a,Cre/+;Kras,LSL-G12D/+	EpithelialTissue	Pancreas	Primary	PancreaticCancer	PancreaticAdenocarcinoma	DMEM-10%FCS-1%P/S	2D-TissueCultureTreated	2D-EPI	2D-QM	514	No	Yes	Yes
MCCA0532	Dieter,Saur	Roland,Rad	Sebastian,Mueller&Roland,Rad	Unpublished	MCCA-Unpublished	12690	PTu-1	12690_PTu-1	GEMM-Endogenous	PP	Pdx1-Cre;Rosa26,LSL-PIK3CA-H1047R/+	EpithelialTissue	Pancreas	Primary	PancreaticCancer	PancreaticAdenocarcinoma	DMEM-10%FCS-1%P/S	2D-TissueCultureTreated	2D-MES	2D-MESlow	698	No	No	No
MCCA0293	Dieter,Saur	Roland,Rad	Sebastian,Mueller&Roland,Rad	Unpublished	MCCA-Unpublished	12753	PTu-1	12753_PTu-1	GEMM-Endogenous	PK	Ptf1a,Cre/+;Kras,LSL-G12D/+	EpithelialTissue	Pancreas	Primary	PancreaticCancer	PancreaticAdenocarcinoma	DMEM-10%FCS-1%P/S	2D-TissueCultureTreated	2D-MES	2D-MESlow	419	Yes	No	No
MCCA0294	Dieter,Saur	Roland,Rad	Sebastian,Mueller&Roland,Rad	Unpublished	MCCA-Unpublished	13312	PTu-1	13312_PTu-1	GEMM-Endogenous	PK	Pdx1-Flp;Kras,FSF-G12D/+;Cpa3-Cre	EpithelialTissue	Pancreas	Primary	PancreaticCancer	PancreaticAdenocarcinoma	DMEM-10%FCS-1%P/S	2D-TissueCultureTreated	2D-MES	2D-MEShigh	369	No	No	No
MCCA0271	Dieter,Saur	Roland,Rad	Sebastian,Mueller&Roland,Rad	Unpublished	MCCA-Unpublished	13912	Ascites-1	13912_Ascites-1	GEMM-Endogenous	PK	Ptf1a,Cre/+;Kras,LSL-G12D/+	EpithelialTissue	Pancreas	Ascites	PancreaticCancer	PancreaticAdenocarcinomaAscites	DMEM-10%FCS-1%P/S	2D-TissueCultureTreated	2D-EPI	2D-EPI	448	Yes	Yes	No
MCCA0295	Dieter,Saur	Roland,Rad	Sebastian,Mueller&Roland,Rad	Unpublished	MCCA-Unpublished	13912	PTu-1	13912_PTu-1	GEMM-Endogenous	PK	Ptf1a,Cre/+;Kras,LSL-G12D/+	EpithelialTissue	Pancreas	Primary	PancreaticCancer	PancreaticAdenocarcinoma	DMEM-10%FCS-1%P/S	2D-TissueCultureTreated	2D-EPI	2D-EPI	448	Yes	Yes	No
MCCA0296	Dieter,Saur	Roland,Rad	Sebastian,Mueller&Roland,Rad	Unpublished	MCCA-Unpublished	14143	PTu-1	14143_PTu-1	GEMM-Endogenous	PK_Trp53	Pdx1-Cre;Kras,LSL-G12D/+;Trp53,FL/+;Rosa26,LSL-TVA/+	EpithelialTissue	Pancreas	Primary	PancreaticCancer	PancreaticAdenocarcinoma	DMEM-10%FCS-1%P/S	2D-TissueCultureTreated	2D-EPI	2D-QM	191	No	Yes	No
MCCA0272	Dieter,Saur	Roland,Rad	Sebastian,Mueller&Roland,Rad	Unpublished	MCCA-Unpublished	14195	Ascites-1	14195_Ascites-1	GEMM-Endogenous	PK_Trp53	Pdx1-Cre;Kras,LSL-G12D/+;Trp53,FL/+	EpithelialTissue	Pancreas	Ascites	PancreaticCancer	PancreaticAdenocarcinomaAscites	DMEM-10%FCS-1%P/S	2D-TissueCultureTreated	2D-EPI	2D-QM	136	No	No	No
MCCA0297	Dieter,Saur	Roland,Rad	Sebastian,Mueller&Roland,Rad	Unpublished	MCCA-Unpublished	14195	PTu-1	14195_PTu-1	GEMM-Endogenous	PK_Trp53	Pdx1-Cre;Kras,LSL-G12D/+;Trp53,FL/+	EpithelialTissue	Pancreas	Primary	PancreaticCancer	PancreaticAdenocarcinoma	DMEM-10%FCS-1%P/S	2D-TissueCultureTreated	2D-MES	2D-MESlow	136	No	No	No
MCCA0298	Dieter,Saur	Roland,Rad	Sebastian,Mueller&Roland,Rad	29364867	MCCA-Published	14390	PTu-1	14390_PTu-1	GEMM-Endogenous	PK_Trp53	Pdx1-Cre;Kras,LSL-G12D/+;Trp53,FL/FL;Rosa26,LSL-CAG-tdTO/+;Rosa26,LSL-TVA/+	EpithelialTissue	Pancreas	Primary	PancreaticCancer	PancreaticAdenocarcinoma	DMEM-10%FCS-1%P/S	2D-TissueCultureTreated	2D-EPI	2D-EPI	32	No	No	No
MCCA0299	Dieter,Saur	Roland,Rad	Sebastian,Mueller&Roland,Rad	Unpublished	MCCA-Unpublished	1518	PTu-1	1518_PTu-1	GEMM-Endogenous	PK	Pdx1-Cre;Kras,LSL-G12D/+	EpithelialTissue	Pancreas	Primary	PancreaticCancer	PancreaticAdenocarcinoma	DMEM-10%FCS-1%P/S	2D-TissueCultureTreated	2D-EPI	2D-QM	359	No	No	No
MCCA0273	Dieter,Saur	Roland,Rad	Sebastian,Mueller&Roland,Rad	Unpublished	MCCA-Unpublished	1616	Ascites-1	1616_Ascites-1	GEMM-Endogenous	PK_Trp53	Pdx1-Cre;Kras,LSL-G12D/+;Trp53,LSL-R172H/+;Cdh1,FL/+	EpithelialTissue	Pancreas	Ascites	PancreaticCancer	PancreaticAdenocarcinomaAscites	DMEM-10%FCS-1%P/S	2D-TissueCultureTreated	2D-MES	2D-MESlow	248	Yes	No	No
MCCA0300	Dieter,Saur	Roland,Rad	Sebastian,Mueller&Roland,Rad	Unpublished	MCCA-Unpublished	1616	PTu-1	1616_PTu-1	GEMM-Endogenous	PK_Trp53	Pdx1-Cre;Kras,LSL-G12D/+;Trp53,LSL-R172H/+;Cdh1,FL/+	EpithelialTissue	Pancreas	Primary	PancreaticCancer	PancreaticAdenocarcinoma	DMEM-10%FCS-1%P/S	2D-TissueCultureTreated	2D-EPI	2D-EPI	248	Yes	No	No
MCCA0301	Dieter,Saur	Roland,Rad	Sebastian,Mueller&Roland,Rad	29364867	MCCA-Published	16990	PTu-1	16990_PTu-1	GEMM-Endogenous	PK	Ptf1a,Cre/+;Kras,LSL-G12D/+	EpithelialTissue	Pancreas	Primary	PancreaticCancer	PancreaticAdenocarcinoma	DMEM-10%FCS-1%P/S	2D-TissueCultureTreated	2D-EPI	2D-QM	377	No	No	No
MCCA0302	Dieter,Saur	Roland,Rad	Sebastian,Mueller&Roland,Rad	29364867	MCCA-Published	16992	PTu-1	16992_PTu-1	GEMM-Endogenous	PK	Ptf1a,Cre/+;Kras,LSL-G12D/+;Rosa26,LSL-TVA/+	EpithelialTissue	Pancreas	Primary	PancreaticCancer	PancreaticAdenocarcinoma	DMEM-10%FCS-1%P/S	2D-TissueCultureTreated	2D-MES	2D-MEShigh	217	Yes	Yes	No
MCCA0303	Dieter,Saur	Roland,Rad	Sebastian,Mueller&Roland,Rad	Unpublished	MCCA-Unpublished	1712	PTu-1	1712_PTu-1	GEMM-Endogenous	PK_Trp53	Pdx1-Cre;Kras,LSL-G12D/+;Trp53,LSL-R172H/+;Rosa26,LSL-TVA/+	EpithelialTissue	Pancreas	Primary	PancreaticCancer	PancreaticAdenocarcinoma	DMEM-10%FCS-1%P/S	2D-TissueCultureTreated	2D-EPI	2D-EPI	206	Yes	No	No
MCCA0304	Dieter,Saur	Roland,Rad	Sebastian,Mueller&Roland,Rad	Unpublished	MCCA-Unpublished	17473	PTu-1	17473_PTu-1	GEMM-Endogenous	PK	Ptf1a,Cre/+;Kras,LSL-G12D/+;Rosa26,LSL-TVA/+	EpithelialTissue	Pancreas	Primary	PancreaticCancer	PancreaticAdenocarcinoma	DMEM-10%FCS-1%P/S	2D-TissueCultureTreated	2D-EPI	2D-EPI	763	No	No	No
MCCA0305	Dieter,Saur	Roland,Rad	Sebastian,Mueller&Roland,Rad	Unpublished	MCCA-Unpublished	1778	PTu-1	1778_PTu-1	GEMM-Endogenous	PK_Trp53	Pdx1-Cre;Kras,LSL-G12D/+;Trp53,LSL-R172H/+;Rosa26,LSL-TVA/+	EpithelialTissue	Pancreas	Primary	PancreaticCancer	PancreaticAdenocarcinoma	DMEM-10%FCS-1%P/S	2D-TissueCultureTreated	2D-EPI	2D-EPI	102	Yes	No	No
MCCA0306	Dieter,Saur	Roland,Rad	Sebastian,Mueller&Roland,Rad	29364867	MCCA-Published	2259	PTu-1	2259_PTu-1	GEMM-Endogenous	PK	Pdx1-Cre;Kras,LSL-G12D/+	EpithelialTissue	Pancreas	Primary	PancreaticCancer	PancreaticAdenocarcinoma	DMEM-10%FCS-1%P/S	2D-TissueCultureTreated	2D-EPI	2D-EPI	138	Yes	No	No
MCCA0289	Commercial-ATCC	Roland,Rad	Commercial-ATCC	3006998	Commercial-Published	266-6	PTu-1	266-6	GEMM-Endogenous	ES	Elastase1-SV40-T	EpithelialTissue	Pancreas	Primary	PancreaticCancer	PancreaticAcinarCellCarcinoma	DMEM-10%FCS-1%P/S	2D-TissueCultureTreated	2D-EPI	2D-QM	NA	NA	No	No
MCCA0307	Dieter,Saur	Roland,Rad	Sebastian,Mueller&Roland,Rad	Unpublished	MCCA-Unpublished	2994	PTu-1	2994_PTu-1	GEMM-Endogenous	PK	Ptf1a,Cre/+;Kras,LSL-G12D/+	EpithelialTissue	Pancreas	Primary	PancreaticCancer	PancreaticAdenocarcinoma	DMEM-10%FCS-1%P/S	2D-TissueCultureTreated	2D-EPI	2D-EPI	377	No	No	No
MCCA0308	Dieter,Saur	Roland,Rad	Sebastian,Mueller&Roland,Rad	29364867	MCCA-Published	3202	PTu-1	3202_PTu-1	GEMM-Endogenous	PK	Ptf1a,Cre/+;Kras,LSL-G12D/+;Pcna,LSL-fLuc/+	EpithelialTissue	Pancreas	Primary	PancreaticCancer	PancreaticAdenocarcinoma	DMEM-10%FCS-1%P/S	2D-TissueCultureTreated	2D-MES	2D-MESlow	445	Yes	No	No
MCCA0309	Dieter,Saur	Roland,Rad	Sebastian,Mueller&Roland,Rad	Unpublished	MCCA-Unpublished	3208	PTu-1	3208_PTu-1	GEMM-Endogenous	PK	Ptf1a,Cre/+;Kras,LSL-G12D/+;Pcna,LSL-fLuc/+;Rosa26,LSL-TVA/+	EpithelialTissue	Pancreas	Primary	PancreaticCancer	PancreaticAdenocarcinoma	DMEM-10%FCS-1%P/S	2D-TissueCultureTreated	2D-EPI	2D-QM	735	No	No	No
MCCA0310	Dieter,Saur	Roland,Rad	Sebastian,Mueller&Roland,Rad	29364867	MCCA-Published	3250	PTu-1	3250_PTu-1	GEMM-Endogenous	PK	Pdx1-Cre;Kras,LSL-G12D/+;Pcna,LSL-fLuc/+;Rosa26,LSL-TVA/+	EpithelialTissue	Pancreas	Primary	PancreaticCancer	PancreaticAdenocarcinoma	DMEM-10%FCS-1%P/S	2D-TissueCultureTreated	2D-MES	2D-MESlow	286	No	Yes	Yes
MCCA0311	Dieter,Saur	Roland,Rad	Sebastian,Mueller&Roland,Rad	Unpublished	MCCA-Unpublished	3375	PTu-1	3375_PTu-1	GEMM-Endogenous	PK	Ptf1a,Cre/+;Kras,LSL-G12D/+;Sm22-Cre	EpithelialTissue	Pancreas	Primary	PancreaticCancer	PancreaticAdenocarcinoma	DMEM-10%FCS-1%P/S	2D-TissueCultureTreated	2D-MES	2D-MESlow	226	No	No	No
MCCA0312	Dieter,Saur	Roland,Rad	Sebastian,Mueller&Roland,Rad	Unpublished	MCCA-Unpublished	3413	PTu-1	3413_PTu-1	GEMM-Endogenous	PK	Ptf1a,Cre/+;Kras,LSL-G12D/+;Rosa26,LSL-TVA/+	EpithelialTissue	Pancreas	Primary	PancreaticCancer	PancreaticAdenocarcinoma	DMEM-10%FCS-1%P/S	2D-TissueCultureTreated	2D-EPI	2D-EPI	194	No	No	No
MCCA0313	Dieter,Saur	Roland,Rad	Sebastian,Mueller&Roland,Rad	Unpublished	MCCA-Unpublished	363	PTu-1	363_PTu-1	GEMM-Endogenous	PK	Ptf1a,Cre/+;Kras,LSL-G12D/+;Rosa26,LSL-TVA/+	EpithelialTissue	Pancreas	Primary	PancreaticCancer	PancreaticAdenocarcinoma	DMEM-10%FCS-1%P/S	2D-TissueCultureTreated	2D-EPI	2D-EPI	633	No	No	No
MCCA0524	Dieter,Saur	Roland,Rad	Sebastian,Mueller&Roland,Rad	Unpublished	MCCA-Unpublished	4140	PTu-1	4140_PTu-1	GEMM-Endogenous	PP	Ptf1a,Cre/+;Rosa26,LSL-PIK3CA-H1047R/+	EpithelialTissue	Pancreas	Primary	PancreaticCancer	PancreaticAdenocarcinoma	DMEM-10%FCS-1%P/S	2D-TissueCultureTreated	2D-MES	2D-MESlow	238	No	No	No
MCCA0314	Dieter,Saur	Roland,Rad	Sebastian,Mueller&Roland,Rad	29364867	MCCA-Published	4706	PTu-1	4706_PTu-1	GEMM-Endogenous	PK	Pdx1-Flp;Kras,FSF-G12D/+	EpithelialTissue	Pancreas	Primary	PancreaticCancer	PancreaticAdenocarcinoma	DMEM-10%FCS-1%P/S	2D-TissueCultureTreated	2D-EPI	2D-QM	364	No	Yes	No
MCCA0534	Dieter,Saur	Roland,Rad	Sebastian,Mueller&Roland,Rad	Unpublished	MCCA-Unpublished	4888	PTu-1	4888_PTu-1	GEMM-Endogenous	PP	Pdx1-Cre;Rosa26,LSL-PIK3CA-H1047R/+;Rosa26,LSL-TVA/+	EpithelialTissue	Pancreas	Primary	PancreaticCancer	PancreaticAdenocarcinoma	DMEM-10%FCS-1%P/S	2D-TissueCultureTreated	2D-MES	2D-MESlow	273	No	No	No
MCCA0315	Dieter,Saur	Roland,Rad	Sebastian,Mueller&Roland,Rad	29364867	MCCA-Published	4900	PTu-1	4900_PTu-1	GEMM-Endogenous	PK	Pdx1-Flp;Kras,FSF-G12D/+;Rosa26,LSL-TVA/+	EpithelialTissue	Pancreas	Primary	PancreaticCancer	PancreaticAdenocarcinoma	DMEM-10%FCS-1%P/S	2D-TissueCultureTreated	2D-EPI	2D-QM	482	No	Yes	Yes
MCCA0316	Dieter,Saur	Roland,Rad	Sebastian,Mueller&Roland,Rad	29364867	MCCA-Published	5123	PTu-1	5123_PTu-1	GEMM-Endogenous	PK	Ptf1a,Cre/+;Kras,LSL-G12D/+;Pcna,LSL-fLuc/+	EpithelialTissue	Pancreas	Primary	PancreaticCancer	PancreaticAdenocarcinoma	DMEM-10%FCS-1%P/S	2D-TissueCultureTreated	2D-EPI	2D-QM	356	Yes	Yes	No
MCCA0317	Dieter,Saur	Roland,Rad	Sebastian,Mueller&Roland,Rad	Unpublished	MCCA-Unpublished	5288	PTu-1	5288_PTu-1	GEMM-Endogenous	PK	Ptf1a,Cre/+;Kras,LSL-G12D/+;Pcna,LSL-fLuc/+	EpithelialTissue	Pancreas	Primary	PancreaticCancer	PancreaticAdenocarcinoma	DMEM-10%FCS-1%P/S	2D-TissueCultureTreated	2D-EPI	2D-QM	491	Yes	No	No
MCCA0318	Dieter,Saur	Roland,Rad	Sebastian,Mueller&Roland,Rad	29364867	MCCA-Published	5320	PTu-1	5320_PTu-1	GEMM-Endogenous	PK	Ptf1a,Cre/+;Kras,LSL-G12D/+;Pcna,LSL-fLuc/+	EpithelialTissue	Pancreas	Primary	PancreaticCancer	PancreaticAdenocarcinoma	DMEM-10%FCS-1%P/S	2D-TissueCultureTreated	2D-MES	2D-MESlow	466	Yes	No	No
MCCA0319	Dieter,Saur	Roland,Rad	Sebastian,Mueller&Roland,Rad	29364867	MCCA-Published	53578	PTu-1	53578_PTu-1	GEMM-Endogenous	PK	Ptf1a,Cre/+;Kras,LSL-G12D/+;Rosa26,LSL-TVA/+	EpithelialTissue	Pancreas	Primary	PancreaticCancer	PancreaticAdenocarcinoma	DMEM-10%FCS-1%P/S	2D-TissueCultureTreated	2D-EPI	2D-EPI	568	No	No	No
MCCA0320	Dieter,Saur	Roland,Rad	Sebastian,Mueller&Roland,Rad	29364867	MCCA-Published	53631	PTu-1	53631_PTu-1	GEMM-Endogenous	PK	Ptf1a,Cre/+;Kras,LSL-G12D/+	EpithelialTissue	Pancreas	Primary	PancreaticCancer	PancreaticAdenocarcinoma	DMEM-10%FCS-1%P/S	2D-TissueCultureTreated	2D-EPI	2D-EPI	478	Yes	No	No
MCCA0321	Dieter,Saur	Roland,Rad	Sebastian,Mueller&Roland,Rad	29364867	MCCA-Published	53631	PTu-2	53631_PTu-2	GEMM-Endogenous	PK	Ptf1a,Cre/+;Kras,LSL-G12D/+	EpithelialTissue	Pancreas	Primary	PancreaticCancer	PancreaticAdenocarcinoma	DMEM-10%FCS-1%P/S	2D-TissueCultureTreated	2D-MES	2D-MESlow	478	Yes	No	No
MCCA0322	Dieter,Saur	Roland,Rad	Sebastian,Mueller&Roland,Rad	29364867	MCCA-Published	53646	PTu-1	53646_PTu-1	GEMM-Endogenous	PK	Ptf1a,Cre/+;Kras,LSL-G12D/+	EpithelialTissue	Pancreas	Primary	PancreaticCancer	PancreaticAdenocarcinoma	DMEM-10%FCS-1%P/S	2D-TissueCultureTreated	2D-EPI	2D-EPI	505	Yes	No	No
MCCA0323	Dieter,Saur	Roland,Rad	Sebastian,Mueller&Roland,Rad	29364867	MCCA-Published	53704	PTu-1	53704_PTu-1	GEMM-Endogenous	PK	Ptf1a,Cre/+;Kras,LSL-G12D/+	EpithelialTissue	Pancreas	Primary	PancreaticCancer	PancreaticAdenocarcinoma	DMEM-10%FCS-1%P/S	2D-TissueCultureTreated	2D-EPI	2D-QM	548	Yes	No	No
MCCA0274	Dieter,Saur	Roland,Rad	Sebastian,Mueller&Roland,Rad	Unpublished	MCCA-Unpublished	53909	Ascites-1	53909_Ascites-1	GEMM-Endogenous	PK	Ptf1a,Cre/+;Kras,LSL-G12D/+;Rosa26,LSL-TVA/+	EpithelialTissue	Pancreas	Ascites	PancreaticCancer	PancreaticAdenocarcinomaAscites	DMEM-10%FCS-1%P/S	2D-TissueCultureTreated	2D-MES	2D-MEShigh	473	Yes	No	No
MCCA0324	Dieter,Saur	Roland,Rad	Sebastian,Mueller&Roland,Rad	Unpublished	MCCA-Unpublished	53909	PTu-1	53909_PTu-1	GEMM-Endogenous	PK	Ptf1a,Cre/+;Kras,LSL-G12D/+;Rosa26,LSL-TVA/+	EpithelialTissue	Pancreas	Primary	PancreaticCancer	PancreaticAdenocarcinoma	DMEM-10%FCS-1%P/S	2D-TissueCultureTreated	2D-EPI	2D-QM	473	Yes	No	No
MCCA0325	Dieter,Saur	Roland,Rad	Sebastian,Mueller&Roland,Rad	Unpublished	MCCA-Unpublished	5436	PTu-1	5436_PTu-1	GEMM-Endogenous	PK_Trp53	Ptf1a,Cre/+;Kras,LSL-G12D/+;Trp53,LSL-R172H/LSL-R172H;Rosa26,LSL-TVA/LSL-TVA	EpithelialTissue	Pancreas	Primary	PancreaticCancer	PancreaticAdenocarcinoma	DMEM-10%FCS-1%P/S	2D-TissueCultureTreated	2D-EPI	2D-QM	44	No	No	No
MCCA0326	Dieter,Saur	Roland,Rad	Sebastian,Mueller&Roland,Rad	29364867	MCCA-Published	5671	PTu-1	5671_PTu-1	GEMM-Endogenous	PK	Ptf1a,Cre/+;Kras,LSL-G12D/+;Pcna,LSL-fLuc/+;Rosa26,LSL-TVA/+	EpithelialTissue	Pancreas	Primary	PancreaticCancer	PancreaticAdenocarcinoma	DMEM-10%FCS-1%P/S	2D-TissueCultureTreated	2D-EPI	2D-QM	280	No	Yes	No
MCCA0327	Dieter,Saur	Roland,Rad	Sebastian,Mueller&Roland,Rad	29364867	MCCA-Published	5748	PTu-1	5748_PTu-1	GEMM-Endogenous	PK	Ptf1a,Cre/+;Kras,LSL-G12D/+	EpithelialTissue	Pancreas	Primary	PancreaticCancer	PancreaticAdenocarcinoma	DMEM-10%FCS-1%P/S	2D-TissueCultureTreated	2D-EPI	2D-QM	262	No	No	No
MCCA0275	Dieter,Saur	Roland,Rad	Sebastian,Mueller&Roland,Rad	Unpublished	MCCA-Unpublished	6075	Ascites-1	6075_Ascites-1	GEMM-Endogenous	PK	Pdx1-Cre;Kras,LSL-G12D/+	EpithelialTissue	Pancreas	Ascites	PancreaticCancer	PancreaticAdenocarcinomaAscites	DMEM-10%FCS-1%P/S	2D-TissueCultureTreated	2D-MES	2D-MESlow	641	Yes	No	No
MCCA0328	Dieter,Saur	Roland,Rad	Sebastian,Mueller&Roland,Rad	29364867	MCCA-Published	6075	PTu-1	6075_PTu-1	GEMM-Endogenous	PK	Pdx1-Cre;Kras,LSL-G12D/+	EpithelialTissue	Pancreas	Primary	PancreaticCancer	PancreaticAdenocarcinoma	DMEM-10%FCS-1%P/S	2D-TissueCultureTreated	2D-EPI	2D-QM	641	Yes	No	No
MCCA0329	Dieter,Saur	Roland,Rad	Sebastian,Mueller&Roland,Rad	Unpublished	MCCA-Unpublished	6374	PTu-1	6374_PTu-1	GEMM-Endogenous	PK	Ptf1a,Cre/+;Kras,LSL-G12D/+	EpithelialTissue	Pancreas	Primary	PancreaticCancer	PancreaticAdenocarcinoma	DMEM-10%FCS-1%P/S	2D-TissueCultureTreated	2D-EPI	2D-EPI	422	No	No	No
MCCA0330	Dieter,Saur	Roland,Rad	Sebastian,Mueller&Roland,Rad	Unpublished	MCCA-Unpublished	6374	PTu-2	6374_PTu-2	GEMM-Endogenous	PK	Ptf1a,Cre/+;Kras,LSL-G12D/+	EpithelialTissue	Pancreas	Primary	PancreaticCancer	PancreaticAdenocarcinoma	DMEM-10%FCS-1%P/S	2D-TissueCultureTreated	2D-EPI	2D-QM	422	No	No	No
MCCA0331	Dieter,Saur	Roland,Rad	Sebastian,Mueller&Roland,Rad	Unpublished	MCCA-Unpublished	6405	PTu-1	6405_PTu-1	GEMM-Endogenous	PK	Pdx1-Cre;Kras,LSL-G12D/+	EpithelialTissue	Pancreas	Primary	PancreaticCancer	PancreaticAdenocarcinoma	DMEM-10%FCS-1%P/S	2D-TissueCultureTreated	2D-EPI	2D-QM	739	Yes	Yes	No
MCCA0332	Dieter,Saur	Roland,Rad	Sebastian,Mueller&Roland,Rad	Unpublished	MCCA-Unpublished	6405	PTu-2	6405_PTu-2	GEMM-Endogenous	PK	Pdx1-Cre;Kras,LSL-G12D/+	EpithelialTissue	Pancreas	Primary	PancreaticCancer	PancreaticAdenocarcinoma	DMEM-10%FCS-1%P/S	2D-TissueCultureTreated	2D-MES	2D-MESlow	739	Yes	No	No
MCCA0333	Dieter,Saur	Roland,Rad	Sebastian,Mueller&Roland,Rad	29364867	MCCA-Published	6554	PTu-1	6554_PTu-1	GEMM-Endogenous	PK_Trp53	Ptf1a,Cre/+;Kras,LSL-G12D/+;Trp53,FL/FL;Rosa26,LSL-TVA/+	EpithelialTissue	Pancreas	Primary	PancreaticCancer	PancreaticAdenocarcinoma	DMEM-10%FCS-1%P/S	2D-TissueCultureTreated	2D-EPI	2D-QM	60	No	No	No
MCCA0334	Dieter,Saur	Roland,Rad	Sebastian,Mueller&Roland,Rad	Unpublished	MCCA-Unpublished	6829	PTu-1	6829_PTu-1	GEMM-Endogenous	PK	Pdx1-Cre;Kras,LSL-G12D/+;Pcna,LSL-fLuc/+	EpithelialTissue	Pancreas	Primary	PancreaticCancer	PancreaticAdenocarcinoma	DMEM-10%FCS-1%P/S	2D-TissueCultureTreated	2D-MES	2D-MESlow	233	No	No	No
MCCA0335	Dieter,Saur	Roland,Rad	Sebastian,Mueller&Roland,Rad	Unpublished	MCCA-Unpublished	7639	PTu-1	7639_PTu-1	GEMM-Endogenous	PK	Ptf1a,Cre/+;Kras,LSL-G12D/+	EpithelialTissue	Pancreas	Primary	PancreaticCancer	PancreaticAdenocarcinoma	DMEM-10%FCS-1%P/S	2D-TissueCultureTreated	2D-MES	2D-MESlow	342	No	Yes	No
MCCA0336	Dieter,Saur	Roland,Rad	Sebastian,Mueller&Roland,Rad	Unpublished	MCCA-Unpublished	7654	PTu-1	7654_PTu-1	GEMM-Endogenous	PK	Ptf1a,Cre/+;Kras,LSL-G12D/+	EpithelialTissue	Pancreas	Primary	PancreaticCancer	PancreaticAdenocarcinoma	DMEM-10%FCS-1%P/S	2D-TissueCultureTreated	2D-EPI	2D-EPI	433	No	No	No
MCCA0337	Dieter,Saur	Roland,Rad	Sebastian,Mueller&Roland,Rad	Unpublished	MCCA-Unpublished	7688	PTu-1	7688_PTu-1	GEMM-Endogenous	PK	Ptf1a,Cre/+;Kras,LSL-G12D/+;Rosa26,LSL-TVA/+	EpithelialTissue	Pancreas	Primary	PancreaticCancer	PancreaticAdenocarcinoma	DMEM-10%FCS-1%P/S	2D-TissueCultureTreated	2D-EPI	2D-EPI	200	No	Yes	Yes
MCCA0338	Dieter,Saur	Roland,Rad	Sebastian,Mueller&Roland,Rad	Unpublished	MCCA-Unpublished	7968	PTu-1	7968_PTu-1	GEMM-Endogenous	PK	Ptf1a,Cre/+;Kras,LSL-G12D/+;Rosa26,LSL-TVA/+	EpithelialTissue	Pancreas	Primary	PancreaticCancer	PancreaticAdenocarcinoma	DMEM-10%FCS-1%P/S	2D-TissueCultureTreated	2D-MES	2D-MESlow	264	No	Yes	No
MCCA0339	Dieter,Saur	Roland,Rad	Sebastian,Mueller&Roland,Rad	Unpublished	MCCA-Unpublished	8024	PTu-1	8024_PTu-1	GEMM-Endogenous	PK	Ptf1a,Cre/+;Kras,LSL-G12D/+;Rosa26,LSL-TVA/+	EpithelialTissue	Pancreas	Primary	PancreaticCancer	PancreaticAdenocarcinoma	DMEM-10%FCS-1%P/S	2D-TissueCultureTreated	2D-MES	2D-MESlow	619	No	Yes	Yes
MCCA0340	Dieter,Saur	Roland,Rad	Sebastian,Mueller&Roland,Rad	29364867	MCCA-Published	8028	PTu-1	8028_PTu-1	GEMM-Endogenous	PK	Ptf1a,Cre/+;Kras,LSL-G12D/+	EpithelialTissue	Pancreas	Primary	PancreaticCancer	PancreaticAdenocarcinoma	DMEM-10%FCS-1%P/S	2D-TissueCultureTreated	2D-MES	2D-MEShigh	275	Yes	No	No
MCCA0341	Dieter,Saur	Roland,Rad	Sebastian,Mueller&Roland,Rad	29364867	MCCA-Published	8182	PTu-1	8182_PTu-1	GEMM-Endogenous	PK	Ptf1a,Cre/+;Kras,LSL-G12D/+;Rosa26,LSL-TVA/LSL-TVA	EpithelialTissue	Pancreas	Primary	PancreaticCancer	PancreaticAdenocarcinoma	DMEM-10%FCS-1%P/S	2D-TissueCultureTreated	2D-EPI	2D-QM	508	No	No	No
MCCA0342	Dieter,Saur	Roland,Rad	Sebastian,Mueller&Roland,Rad	29364867	MCCA-Published	8248	PTu-1	8248_PTu-1	GEMM-Endogenous	PK	Ptf1a,Cre/+;Kras,LSL-G12D/+;Rosa26,LSL-TVA/LSL-TVA	EpithelialTissue	Pancreas	Primary	PancreaticCancer	PancreaticAdenocarcinoma	DMEM-10%FCS-1%P/S	2D-TissueCultureTreated	2D-MES	2D-MEShigh	349	No	No	No
MCCA0343	Dieter,Saur	Roland,Rad	Sebastian,Mueller&Roland,Rad	29364867	MCCA-Published	8296	PTu-1	8296_PTu-1	GEMM-Endogenous	PK	Ptf1a,Cre/+;Kras,LSL-G12D/+	EpithelialTissue	Pancreas	Primary	PancreaticCancer	PancreaticAdenocarcinoma	DMEM-10%FCS-1%P/S	2D-TissueCultureTreated	2D-EPI	2D-EPI	319	Yes	Yes	Yes
MCCA0344	Dieter,Saur	Roland,Rad	Sebastian,Mueller&Roland,Rad	29364867	MCCA-Published	8305	PTu-1	8305_PTu-1	GEMM-Endogenous	PK	Ptf1a,Cre/+;Kras,LSL-G12D/+;Rosa26,LSL-TVA/+	EpithelialTissue	Pancreas	Primary	PancreaticCancer	PancreaticAdenocarcinoma	DMEM-10%FCS-1%P/S	2D-TissueCultureTreated	2D-MES	2D-MESlow	305	Yes	Yes	Yes
MCCA0345	Dieter,Saur	Roland,Rad	Sebastian,Mueller&Roland,Rad	29364867	MCCA-Published	8442	PTu-1	8442_PTu-1	GEMM-Endogenous	PK	Ptf1a,Cre/+;Kras,LSL-G12D/+	EpithelialTissue	Pancreas	Primary	PancreaticCancer	PancreaticAdenocarcinoma	DMEM-10%FCS-1%P/S	2D-TissueCultureTreated	2D-EPI	2D-EPI	465	Yes	Yes	No
MCCA0346	Dieter,Saur	Roland,Rad	Sebastian,Mueller&Roland,Rad	Unpublished	MCCA-Unpublished	8495	PTu-1	8495_PTu-1	GEMM-Endogenous	PK	Ptf1a,Cre/+;Kras,LSL-G12D/+	EpithelialTissue	Pancreas	Primary	PancreaticCancer	PancreaticAdenocarcinoma	DMEM-10%FCS-1%P/S	2D-TissueCultureTreated	2D-EPI	2D-QM	216	No	No	No
MCCA0347	Dieter,Saur	Roland,Rad	Sebastian,Mueller&Roland,Rad	29364867	MCCA-Published	8513	PTu-1	8513_PTu-1	GEMM-Endogenous	PK	Ptf1a,Cre/+;Kras,LSL-G12D/+	EpithelialTissue	Pancreas	Primary	PancreaticCancer	PancreaticAdenocarcinoma	DMEM-10%FCS-1%P/S	2D-TissueCultureTreated	2D-MES	2D-MESlow	636	Yes	No	No
MCCA0348	Dieter,Saur	Roland,Rad	Sebastian,Mueller&Roland,Rad	29364867	MCCA-Published	8570	PTu-1	8570_PTu-1	GEMM-Endogenous	PK	Ptf1a,Cre/+;Kras,LSL-G12D/+;Rosa26,LSL-TVA/LSL-TVA	EpithelialTissue	Pancreas	Primary	PancreaticCancer	PancreaticAdenocarcinoma	DMEM-10%FCS-1%P/S	2D-TissueCultureTreated	2D-MES	2D-MESlow	263	Yes	No	No
MCCA0349	Dieter,Saur	Roland,Rad	Sebastian,Mueller&Roland,Rad	29364867	MCCA-Published	8661	PTu-1	8661_PTu-1	GEMM-Endogenous	PK	Ptf1a,Cre/+;Kras,LSL-G12D/+	EpithelialTissue	Pancreas	Primary	PancreaticCancer	PancreaticAdenocarcinoma	DMEM-10%FCS-1%P/S	2D-TissueCultureTreated	2D-EPI	2D-EPI	470	Yes	Yes	Yes
MCCA0525	Dieter,Saur	Roland,Rad	Sebastian,Mueller&Roland,Rad	Unpublished	MCCA-Unpublished	8927	PTu-1	8927_PTu-1	GEMM-Endogenous	PP	Ptf1a,Cre/+;Rosa26,LSL-PIK3CA-H1047R/+;Rosa26,LSL-TVA/+	EpithelialTissue	Pancreas	Primary	PancreaticCancer	PancreaticAdenocarcinoma	DMEM-10%FCS-1%P/S	2D-TissueCultureTreated	2D-EPI	2D-QM	305	Yes	No	No
MCCA0350	Dieter,Saur	Roland,Rad	Sebastian,Mueller&Roland,Rad	29364867	MCCA-Published	9091	PTu-1	9091_PTu-1	GEMM-Endogenous	PK	Ptf1a,Cre/+;Kras,LSL-G12D/+;Rosa26,LSL-TVA/+	EpithelialTissue	Pancreas	Primary	PancreaticCancer	PancreaticAdenocarcinoma	DMEM-10%FCS-1%P/S	2D-TissueCultureTreated	2D-MES	2D-MEShigh	390	Yes	No	No
MCCA0351	Dieter,Saur	Roland,Rad	Sebastian,Mueller&Roland,Rad	29364867	MCCA-Published	9203	PTu-1	9203_PTu-1	GEMM-Endogenous	PK	Ptf1a,Cre/+;Kras,LSL-G12D/+	EpithelialTissue	Pancreas	Primary	PancreaticCancer	PancreaticAdenocarcinoma	DMEM-10%FCS-1%P/S	2D-TissueCultureTreated	2D-EPI	2D-EPI	460	Yes	No	No
MCCA0526	Dieter,Saur	Roland,Rad	Sebastian,Mueller&Roland,Rad	Unpublished	MCCA-Unpublished	9471	PTu-1	9471_PTu-1	GEMM-Endogenous	PP	Ptf1a,Cre/+;Rosa26,LSL-PIK3CA-H1047R/+;Rosa26,LSL-TVA/+	EpithelialTissue	Pancreas	Primary	PancreaticCancer	PancreaticAdenocarcinoma	DMEM-10%FCS-1%P/S	2D-TissueCultureTreated	2D-MES	2D-MESlow	278	No	No	No
MCCA0352	Dieter,Saur	Roland,Rad	Sebastian,Mueller&Roland,Rad	29364867	MCCA-Published	9591	PTu-1	9591_PTu-1	GEMM-Endogenous	PK	Ptf1a,Cre/+;Kras,LSL-G12D/+	EpithelialTissue	Pancreas	Primary	PancreaticCancer	PancreaticAdenocarcinoma	DMEM-10%FCS-1%P/S	2D-TissueCultureTreated	2D-EPI	2D-EPI	657	Yes	No	No
MCCA0527	Dieter,Saur	Roland,Rad	Sebastian,Mueller&Roland,Rad	Unpublished	MCCA-Unpublished	9902	PTu-1	9902_PTu-1	GEMM-Endogenous	PP	Ptf1a,Cre/+;Pdx1-Cre;Rosa26,LSL-PIK3CA-H1047R/+;Rosa26,LSL-TVA/+	EpithelialTissue	Pancreas	Primary	PancreaticCancer	PancreaticAdenocarcinoma	DMEM-10%FCS-1%P/S	2D-TissueCultureTreated	2D-MES	2D-MESlow	693	Yes	No	No
MCCA0528	Dieter,Saur	Roland,Rad	Sebastian,Mueller&Roland,Rad	Unpublished	MCCA-Unpublished	9960	PTu-1	9960_PTu-1	GEMM-Endogenous	PP	Ptf1a,Cre/+;Rosa26,LSL-PIK3CA-H1047R/+;Rosa26,LSL-TVA/+	EpithelialTissue	Pancreas	Primary	PancreaticCancer	PancreaticAdenocarcinoma	DMEM-10%FCS-1%P/S	2D-TissueCultureTreated	2D-MES	2D-MESlow	398	No	No	No
MCCA0353	Dieter,Saur	Roland,Rad	Sebastian,Mueller&Roland,Rad	29364867	MCCA-Published	AA1116	PTu-1	AA1116_PTu-1	GEMM-Endogenous	PK_Cdkn2a	Ptf1a,Cre/+;Kras,LSL-G12D/+;Cdkn2a,FL/FL;Rosa26,LSL-TVA/+	EpithelialTissue	Pancreas	Primary	PancreaticCancer	PancreaticAdenocarcinoma	DMEM-10%FCS-1%P/S	2D-TissueCultureTreated	2D-EPI	2D-EPI	47	No	No	No
MCCA0354	Dieter,Saur	Roland,Rad	Sebastian,Mueller&Roland,Rad	29364867	MCCA-Published	AA1165	PTu-1	AA1165_PTu-1	GEMM-Endogenous	PK_Cdkn2a	Ptf1a,Cre/+;Kras,LSL-G12D/+;Cdkn2a,FL/FL;Rosa26,LSL-TVA/LSL-TVA	EpithelialTissue	Pancreas	Primary	PancreaticCancer	PancreaticAdenocarcinoma	DMEM-10%FCS-1%P/S	2D-TissueCultureTreated	2D-MES	2D-MEShigh	64	NA	No	No
MCCA0355	Dieter,Saur	Roland,Rad	Sebastian,Mueller&Roland,Rad	Unpublished	MCCA-Unpublished	AA1229	PTu-1	AA1229_PTu-1	GEMM-Endogenous	PK_Cdkn2a	Ptf1a,Cre/+;Kras,LSL-G12D/+;Cdkn2a,FL/+;Rosa26,LSL-TVA/LSL-TVA	EpithelialTissue	Pancreas	Primary	PancreaticCancer	PancreaticAdenocarcinoma	DMEM-10%FCS-1%P/S	2D-TissueCultureTreated	2D-EPI	2D-QM	188	No	No	No
MCCA0538	Dieter,Saur	Roland,Rad	Sebastian,Mueller&Roland,Rad	29364867	MCCA-Published	AA1261	PTu-1	AA1261_PTu-1	GEMM-Endogenous	PK_Cdkn2a	Ptf1a,Cre/+;Kras,LSL-G12D/+;Cdkn2a,FL/FL;Rosa26,LSL-TVA/LSL-TVA	EpithelialTissue	Pancreas	Primary	PancreaticCancer	PancreaticAdenocarcinoma	DMEM-10%FCS-1%P/S	2D-TissueCultureTreated	2D-MES	2D-MESlow	62	No	No	No
MCCA0356	Dieter,Saur	Roland,Rad	Sebastian,Mueller&Roland,Rad	Unpublished	MCCA-Unpublished	AA129	PTu-1	AA129_PTu-1	GEMM-Endogenous	PK_Cdkn2a	Ptf1a,Cre/+;Kras,LSL-G12D/+;Cdkn2a,FL/+;Rosa26,LSL-TVA/+	EpithelialTissue	Pancreas	Primary	PancreaticCancer	PancreaticAdenocarcinoma	DMEM-10%FCS-1%P/S	2D-TissueCultureTreated	2D-MES	2D-MEShigh	236	Yes	Yes	Yes
MCCA0539	Dieter,Saur	Roland,Rad	Sebastian,Mueller&Roland,Rad	29364867	MCCA-Published	AA1370	PTu-1	AA1370_PTu-1	GEMM-Endogenous	PK_Cdkn2a	Ptf1a,Cre/+;Kras,LSL-G12D/+;Cdkn2a,FL/FL;Rosa26,LSL-TVA/LSL-TVA	EpithelialTissue	Pancreas	Primary	PancreaticCancer	PancreaticAdenocarcinoma	DMEM-10%FCS-1%P/S	2D-TissueCultureTreated	2D-EPI	2D-QM	68	NA	No	No
MCCA0540	Dieter,Saur	Roland,Rad	Sebastian,Mueller&Roland,Rad	29364867	MCCA-Published	AA1377	PTu-1	AA1377_PTu-1	GEMM-Endogenous	PK_Cdkn2a	Ptf1a,Cre/+;Kras,LSL-G12D/+;Cdkn2a,FL/FL;Rosa26,LSL-TVA/LSL-TVA	EpithelialTissue	Pancreas	Primary	PancreaticCancer	PancreaticAdenocarcinoma	DMEM-10%FCS-1%P/S	2D-TissueCultureTreated	2D-EPI	2D-QM	61	No	No	No
MCCA0541	Dieter,Saur	Roland,Rad	Sebastian,Mueller&Roland,Rad	29364867	MCCA-Published	AA1467	PTu-1	AA1467_PTu-1	GEMM-Endogenous	PK_Cdkn2a	Ptf1a,Cre/+;Kras,LSL-G12D/+;Cdkn2a,FL/FL;Rosa26,LSL-TVA/LSL-TVA	EpithelialTissue	Pancreas	Primary	PancreaticCancer	PancreaticAdenocarcinoma	DMEM-10%FCS-1%P/S	2D-TissueCultureTreated	2D-EPI	2D-EPI	51	No	No	No
MCCA0542	Dieter,Saur	Roland,Rad	Sebastian,Mueller&Roland,Rad	29364867	MCCA-Published	AA168	PTu-1	AA168_PTu-1	GEMM-Endogenous	PK_Cdkn2a	Ptf1a,Cre/+;Kras,LSL-G12D/+;Cdkn2a,FL/FL;Rosa26,LSL-TVA/+	EpithelialTissue	Pancreas	Primary	PancreaticCancer	PancreaticAdenocarcinoma	DMEM-10%FCS-1%P/S	2D-TissueCultureTreated	2D-MES	2D-MESlow	62	No	No	No
MCCA0543	Dieter,Saur	Roland,Rad	Sebastian,Mueller&Roland,Rad	29364867	MCCA-Published	AA169	PTu-1	AA169_PTu-1	GEMM-Endogenous	PK_Cdkn2a	Ptf1a,Cre/+;Kras,LSL-G12D/+;Cdkn2a,FL/FL;Rosa26,LSL-TVA/LSL-TVA	EpithelialTissue	Pancreas	Primary	PancreaticCancer	PancreaticAdenocarcinoma	DMEM-10%FCS-1%P/S	2D-TissueCultureTreated	2D-EPI	2D-QM	48	NA	No	No
MCCA0544	Dieter,Saur	Roland,Rad	Sebastian,Mueller&Roland,Rad	29364867	MCCA-Published	AA172	PTu-1	AA172_PTu-1	GEMM-Endogenous	PK_Cdkn2a	Ptf1a,Cre/+;Kras,LSL-G12D/+;Cdkn2a,FL/FL;Rosa26,LSL-TVA/LSL-TVA	EpithelialTissue	Pancreas	Primary	PancreaticCancer	PancreaticAdenocarcinoma	DMEM-10%FCS-1%P/S	2D-TissueCultureTreated	2D-EPI	2D-QM	49	No	No	No
MCCA0545	Dieter,Saur	Roland,Rad	Sebastian,Mueller&Roland,Rad	29364867	MCCA-Published	AA199	PTu-1	AA199_PTu-1	GEMM-Endogenous	PK_Cdkn2a	Ptf1a,Cre/+;Kras,LSL-G12D/+;Cdkn2a,FL/FL;Rosa26,LSL-TVA/+	EpithelialTissue	Pancreas	Primary	PancreaticCancer	PancreaticAdenocarcinoma	DMEM-10%FCS-1%P/S	2D-TissueCultureTreated	2D-EPI	2D-QM	40	No	No	No
MCCA0546	Dieter,Saur	Roland,Rad	Sebastian,Mueller&Roland,Rad	29364867	MCCA-Published	AA267	PTu-1	AA267_PTu-1	GEMM-Endogenous	PK_Cdkn2a	Ptf1a,Cre/+;Kras,LSL-G12D/+;Cdkn2a,FL/FL;Rosa26,LSL-TVA/+	EpithelialTissue	Pancreas	Primary	PancreaticCancer	PancreaticAdenocarcinoma	DMEM-10%FCS-1%P/S	2D-TissueCultureTreated	2D-MES	2D-MESlow	39	No	No	No
MCCA0547	Dieter,Saur	Roland,Rad	Sebastian,Mueller&Roland,Rad	29364867	MCCA-Published	AA348	PTu-1	AA348_PTu-1	GEMM-Endogenous	PK_Cdkn2a	Ptf1a,Cre/+;Kras,LSL-G12D/+;Cdkn2a,FL/FL;Rosa26,LSL-TVA/+	EpithelialTissue	Pancreas	Primary	PancreaticCancer	PancreaticAdenocarcinoma	DMEM-10%FCS-1%P/S	2D-TissueCultureTreated	2D-EPI	2D-EPI	70	Yes	Yes	Yes
MCCA0548	Dieter,Saur	Roland,Rad	Sebastian,Mueller&Roland,Rad	29364867	MCCA-Published	AA456	PTu-1	AA456_PTu-1	GEMM-Endogenous	PK_Cdkn2a	Ptf1a,Cre/+;Kras,LSL-G12D/+;Cdkn2a,FL/FL;Rosa26,LSL-TVA/+	EpithelialTissue	Pancreas	Primary	PancreaticCancer	PancreaticAdenocarcinoma	DMEM-10%FCS-1%P/S	2D-TissueCultureTreated	2D-EPI	2D-QM	71	No	No	No
MCCA0549	Dieter,Saur	Roland,Rad	Sebastian,Mueller&Roland,Rad	29364867	MCCA-Published	AA728	PTu-1	AA728_PTu-1	GEMM-Endogenous	PK_Cdkn2a	Ptf1a,Cre/+;Kras,LSL-G12D/+;Cdkn2a,FL/FL;Rosa26,LSL-TVA/+	EpithelialTissue	Pancreas	Primary	PancreaticCancer	PancreaticAdenocarcinoma	DMEM-10%FCS-1%P/S	2D-TissueCultureTreated	2D-MES	2D-MESlow	83	NA	No	No
MCCA0537	Dieter,Saur	Roland,Rad	Sebastian,Mueller&Roland,Rad	Unpublished	MCCA-Unpublished	AA766	PTu-1	AA766_PTu-1	GEMM-Endogenous	PK_Cdkn2a	Ptf1a,Cre/+;Kras,LSL-G12D/+;Cdkn2a,FL/+;Rosa26,LSL-TVA/+	EpithelialTissue	Pancreas	Primary	PancreaticCancer	PancreaticAdenocarcinoma	DMEM-10%FCS-1%P/S	2D-TissueCultureTreated	2D-MES	2D-MEShigh	253	Yes	No	No
MCCA0357	Dieter,Saur	Roland,Rad	Sebastian,Mueller&Roland,Rad	Unpublished	MCCA-Unpublished	AA785	PTu-1	AA785_PTu-1	GEMM-Endogenous	PK_Trp53	Pdx1-Cre;Kras,LSL-G12D/+;Trp53,FL/+	EpithelialTissue	Pancreas	Primary	PancreaticCancer	PancreaticAdenocarcinoma	DMEM-10%FCS-1%P/S	2D-TissueCultureTreated	2D-EPI	2D-EPI	132	No	No	No
MCCA0550	Dieter,Saur	Roland,Rad	Sebastian,Mueller&Roland,Rad	29364867	MCCA-Published	AA821	PTu-1	AA821_PTu-1	GEMM-Endogenous	PK_Cdkn2a	Ptf1a,Cre/+;Kras,LSL-G12D/+;Cdkn2a,FL/FL;Rosa26,LSL-TVA/LSL-TVA	EpithelialTissue	Pancreas	Primary	PancreaticCancer	PancreaticAdenocarcinoma	DMEM-10%FCS-1%P/S	2D-TissueCultureTreated	2D-MES	2D-MEShigh	70	No	No	No
MCCA0551	Dieter,Saur	Roland,Rad	Sebastian,Mueller&Roland,Rad	29364867	MCCA-Published	AA852	PTu-1	AA852_PTu-1	GEMM-Endogenous	PK_Cdkn2a	Ptf1a,Cre/+;Kras,LSL-G12D/+;Cdkn2a,FL/FL;Rosa26,LSL-TVA/+	EpithelialTissue	Pancreas	Primary	PancreaticCancer	PancreaticAdenocarcinoma	DMEM-10%FCS-1%P/S	2D-TissueCultureTreated	2D-EPI	2D-EPI	46	No	No	No
MCCA0552	Dieter,Saur	Roland,Rad	Sebastian,Mueller&Roland,Rad	Unpublished	MCCA-Unpublished	AA854	PTu-1	AA854_PTu-1	GEMM-Endogenous	PK_Cdkn2a	Ptf1a,Cre/+;Kras,LSL-G12D/+;Cdkn2a,FL/FL;Rosa26,LSL-TVA/+	EpithelialTissue	Pancreas	Primary	PancreaticCancer	PancreaticAdenocarcinoma	DMEM-10%FCS-1%P/S	2D-TissueCultureTreated	2D-EPI	2D-EPI	46	No	Yes	Yes
MCCA0358	Dieter,Saur	Roland,Rad	Sebastian,Mueller&Roland,Rad	29364867	MCCA-Published	AA966	PTu-1	AA966_PTu-1	GEMM-Endogenous	PK_Trp53	Pdx1-Cre;Kras,LSL-G12D/+;Trp53,FL/FL	EpithelialTissue	Pancreas	Primary	PancreaticCancer	PancreaticAdenocarcinoma	DMEM-10%FCS-1%P/S	2D-TissueCultureTreated	2D-EPI	2D-EPI	66	No	No	No
MCCA0535	Dieter,Saur	Roland,Rad	Sebastian,Mueller&Roland,Rad	Unpublished	MCCA-Unpublished	AK1301	PTu-1	AK1301_PTu-1	GEMM-Endogenous	PP	Pdx1-Cre;Rosa26,LSL-PIK3CA-H1047R/LSL-PIK3CA-H1047R	EpithelialTissue	Pancreas	Primary	PancreaticCancer	PancreaticAdenocarcinoma	DMEM-10%FCS-1%P/S	2D-TissueCultureTreated	2D-MES	2D-MESlow	108	Yes	No	No
MCCA0359	Dieter,Saur	Roland,Rad	Sebastian,Mueller&Roland,Rad	Unpublished	MCCA-Unpublished	AK5235	PTu-1	AK5235_PTu-1	GEMM-Endogenous	PK_Cdkn2a	Pdx1-Cre;Kras,LSL-G12D/+;Cdkn2a,FL/FL;Pcna,LSL-fLuc/+	EpithelialTissue	Pancreas	Primary	PancreaticCancer	PancreaticAdenocarcinoma	DMEM-10%FCS-1%P/S	2D-TissueCultureTreated	2D-EPI	2D-EPI	56	No	No	No
MCCA0536	Dieter,Saur	Roland,Rad	Sebastian,Mueller&Roland,Rad	Unpublished	MCCA-Unpublished	AK5299	PTu-1	AK5299_PTu-1	GEMM-Endogenous	PP	Pdx1-Flp;Rosa26,FSF-PIK3CA-H1047R/+	EpithelialTissue	Pancreas	Primary	PancreaticCancer	PancreaticAdenocarcinoma	DMEM-10%FCS-1%P/S	2D-TissueCultureTreated	2D-MES	2D-MESlow	443	No	No	No
MCCA0360	Dieter,Saur	Roland,Rad	Sebastian,Mueller&Roland,Rad	Unpublished	MCCA-Unpublished	B75	PTu-1	B75_PTu-1	GEMM-Endogenous	PK	Pdx1-Cre;Kras,LSL-G12D/+;Pcna,LSL-fLuc/+	EpithelialTissue	Pancreas	Primary	PancreaticCancer	PancreaticAdenocarcinoma	DMEM-10%FCS-1%P/S	2D-TissueCultureTreated	2D-EPI	2D-QM	465	Yes	No	No
MCCA0276	Dieter,Saur	Roland,Rad	Sebastian,Mueller&Roland,Rad	Unpublished	MCCA-Unpublished	B97	Ascites-1	B97_Ascites-1	GEMM-Endogenous	PK_Trp53	Pdx1-Cre;Kras,LSL-G12D/+;Trp53,LSL-R172H/+	EpithelialTissue	Pancreas	Ascites	PancreaticCancer	PancreaticAdenocarcinomaAscites	DMEM-10%FCS-1%P/S	2D-TissueCultureTreated	2D-EPI	2D-QM	248	Yes	No	No
MCCA0361	Dieter,Saur	Roland,Rad	Sebastian,Mueller&Roland,Rad	Unpublished	MCCA-Unpublished	B97	PTu-1	B97_PTu-1	GEMM-Endogenous	PK_Trp53	Pdx1-Cre;Kras,LSL-G12D/+;Trp53,LSL-R172H/+	EpithelialTissue	Pancreas	Primary	PancreaticCancer	PancreaticAdenocarcinoma	DMEM-10%FCS-1%P/S	2D-TissueCultureTreated	2D-MES	2D-MESlow	248	Yes	No	No
MCCA0362	Dieter,Saur	Roland,Rad	Sebastian,Mueller&Roland,Rad	Unpublished	MCCA-Unpublished	B97	PTu-2	B97_PTu-2	GEMM-Endogenous	PK_Trp53	Pdx1-Cre;Kras,LSL-G12D/+;Trp53,LSL-R172H/+	EpithelialTissue	Pancreas	Primary	PancreaticCancer	PancreaticAdenocarcinoma	DMEM-10%FCS-1%P/S	2D-TissueCultureTreated	2D-EPI	2D-QM	248	Yes	No	No
MCCA0438	Commercial-DSMZ	Roland,Rad	Commercial-DSMZ	2848253	Commercial-Published	BETATC-3	PTu-1	BETATC-3	GEMM-Endogenous	RI	ratInsulin-SV40-T	EpithelialTissue	Pancreas	Primary	PancreaticCancer	PancreaticInsulinoma	DMEM-10%FCS-1%P/S	2D-TissueCultureTreated	2D-MES	2D-MESlow	NA	NA	Yes	No
MCCA0363	Dieter,Saur	Roland,Rad	Sebastian,Mueller&Roland,Rad	Unpublished	MCCA-Unpublished	BH093	PTu-1	BH093_PTu-1	GEMM-Endogenous	PK	Pdx1-Flp;Kras,FSF-G12D/+;Pcna,FSF-CAG-CreERT2/+;Hnf4a,FL/+;Pdk1,FL/+;Rosa26,LSL-TVA/+	EpithelialTissue	Pancreas	Primary	PancreaticCancer	PancreaticAdenocarcinoma	DMEM-10%FCS-1%P/S	2D-TissueCultureTreated	2D-MES	2D-MESlow	354	No	Yes	Yes
MCCA0559	Dieter,Saur	Roland,Rad	Sebastian,Mueller&Roland,Rad	29364867	MCCA-Published	C065	PTu-1	C065_PTu-1	GEMM-Endogenous	PK_Tgfbr2	Ptf1a,Cre/+;Kras,LSL-G12D/+;Tgfbr2,FL/FL;Rosa26,LSL-TVA/LSL-TVA	EpithelialTissue	Pancreas	Primary	PancreaticCancer	PancreaticAdenocarcinoma	DMEM-10%FCS-1%P/S	2D-TissueCultureTreated	2D-EPI	2D-EPI	32	No	No	No
MCCA0277	Dieter,Saur	Roland,Rad	Sebastian,Mueller&Roland,Rad	Unpublished	MCCA-Unpublished	C1062	Ascites-1	C1062_Ascites-1	GEMM-Endogenous	PK	Pdx1-Flp;Kras,FSF-G12D/+;Rosa26,FSF-CAG-CreERT2/FSF-CAG-CreERT2;Cdh1,FL/+	EpithelialTissue	Pancreas	Ascites	PancreaticCancer	PancreaticAdenocarcinomaAscites	DMEM-10%FCS-1%P/S	2D-TissueCultureTreated	2D-EPI	2D-QM	308	Yes	Yes	No
MCCA0364	Dieter,Saur	Roland,Rad	Sebastian,Mueller&Roland,Rad	Unpublished	MCCA-Unpublished	C1062	PTu-1	C1062_PTu-1	GEMM-Endogenous	PK	Pdx1-Flp;Kras,FSF-G12D/+;Rosa26,FSF-CAG-CreERT2/FSF-CAG-CreERT2;Cdh1,FL/+	EpithelialTissue	Pancreas	Primary	PancreaticCancer	PancreaticAdenocarcinoma	DMEM-10%FCS-1%P/S	2D-TissueCultureTreated	2D-EPI	2D-QM	308	Yes	Yes	No
MCCA0365	Dieter,Saur	Roland,Rad	Sebastian,Mueller&Roland,Rad	Unpublished	MCCA-Unpublished	C1119	PTu-1	C1119_PTu-1	GEMM-Endogenous	PK	Pdx1-Flp;Kras,FSF-G12D/+;Cdh1,FL/+;Rosa26,LSL-TVA/LSL-TVA	EpithelialTissue	Pancreas	Primary	PancreaticCancer	PancreaticAdenocarcinoma	DMEM-10%FCS-1%P/S	2D-TissueCultureTreated	2D-MES	2D-MESlow	544	Yes	No	No
MCCA0366	Dieter,Saur	Roland,Rad	Sebastian,Mueller&Roland,Rad	Unpublished	MCCA-Unpublished	C1147	PTu-1	C1147_PTu-1	GEMM-Endogenous	PK_Cdh1	Pdx1-Flp;Kras,FSF-G12D/+;Rosa26,FSF-CAG-CreERT2/FSF-CAG-CreERT2;Cdh1,FL/FL	EpithelialTissue	Pancreas	Primary	PancreaticCancer	PancreaticAdenocarcinoma	DMEM-10%FCS-1%P/S	2D-TissueCultureTreated	2D-EPI	2D-EPI	437	Yes	No	No
MCCA0278	Dieter,Saur	Roland,Rad	Sebastian,Mueller&Roland,Rad	Unpublished	MCCA-Unpublished	C1149	Ascites-1	C1149_Ascites-1	GEMM-Endogenous	PK_Cdh1	Pdx1-Flp;Kras,FSF-G12D/+;Rosa26,FSF-CAG-CreERT2/+;Cdh1,FL/FL;Cdh1,FL/FL	EpithelialTissue	Pancreas	Ascites	PancreaticCancer	PancreaticAdenocarcinomaAscites	DMEM-10%FCS-1%P/S	2D-TissueCultureTreated	2D-EPI	2D-QM	422	Yes	No	No
MCCA0367	Dieter,Saur	Roland,Rad	Sebastian,Mueller&Roland,Rad	Unpublished	MCCA-Unpublished	C1149	PTu-1	C1149_PTu-1	GEMM-Endogenous	PK_Cdh1	Pdx1-Flp;Kras,FSF-G12D/+;Rosa26,FSF-CAG-CreERT2/+;Cdh1,FL/FL	EpithelialTissue	Pancreas	Primary	PancreaticCancer	PancreaticAdenocarcinoma	DMEM-10%FCS-1%P/S	2D-TissueCultureTreated	2D-EPI	2D-EPI	422	Yes	No	No
MCCA0368	Dieter,Saur	Roland,Rad	Sebastian,Mueller&Roland,Rad	Unpublished	MCCA-Unpublished	C1153	PTu-1	C1153_PTu-1	GEMM-Endogenous	PK_Trp53	Pdx1-Flp;Kras,FSF-G12D/+;Trp53,KO/+;Rosa26,FSF-CAG-CreERT2/+;Cdh1,FL/FL	EpithelialTissue	Pancreas	Primary	PancreaticCancer	PancreaticAdenocarcinoma	DMEM-10%FCS-1%P/S	2D-TissueCultureTreated	2D-MES	2D-MESlow	80	Yes	No	No
MCCA0279	Dieter,Saur	Roland,Rad	Sebastian,Mueller&Roland,Rad	Unpublished	MCCA-Unpublished	C1162	Ascites-1	C1162_Ascites-1	GEMM-Endogenous	PK	Pdx1-Flp;Kras,FSF-G12D/+;Rosa26,FSF-CAG-CreERT2/+;Cdh1,FL/FL	EpithelialTissue	Pancreas	Ascites	PancreaticCancer	PancreaticAdenocarcinomaAscites	DMEM-10%FCS-1%P/S	2D-TissueCultureTreated	2D-MES	2D-MEShigh	357	No	No	No
MCCA0369	Dieter,Saur	Roland,Rad	Sebastian,Mueller&Roland,Rad	Unpublished	MCCA-Unpublished	C1162	PTu-1	C1162_PTu-1	GEMM-Endogenous	PK	Pdx1-Flp;Kras,FSF-G12D/+;Rosa26,FSF-CAG-CreERT2/+;Cdh1,FL/FL	EpithelialTissue	Pancreas	Primary	PancreaticCancer	PancreaticAdenocarcinoma	DMEM-10%FCS-1%P/S	2D-TissueCultureTreated	2D-MES	2D-MEShigh	357	No	No	No
MCCA0370	Dieter,Saur	Roland,Rad	Sebastian,Mueller&Roland,Rad	Unpublished	MCCA-Unpublished	C1206	PTu-1	C1206_PTu-1	GEMM-Endogenous	PK_Cdh1	Pdx1-Flp;Kras,FSF-G12D/+;Sm22-Cre;Cdh1,FL/+;Rosa26,LSL-TVA/LSL-TVA	EpithelialTissue	Pancreas	Primary	PancreaticCancer	PancreaticAdenocarcinoma	DMEM-10%FCS-1%P/S	2D-TissueCultureTreated	2D-MES	2D-MESlow	226	Yes	No	No
MCCA0371	Dieter,Saur	Roland,Rad	Sebastian,Mueller&Roland,Rad	Unpublished	MCCA-Unpublished	C1206	PTu-2	C1206_PTu-2	GEMM-Endogenous	PK_Cdh1	Pdx1-Flp;Kras,FSF-G12D/+;Sm22-Cre;Cdh1,FL/+;Rosa26,LSL-TVA/LSL-TVA	EpithelialTissue	Pancreas	Primary	PancreaticCancer	PancreaticAdenocarcinoma	DMEM-10%FCS-1%P/S	2D-TissueCultureTreated	2D-MES	2D-MEShigh	226	Yes	No	No
MCCA0372	Dieter,Saur	Roland,Rad	Sebastian,Mueller&Roland,Rad	Unpublished	MCCA-Unpublished	C1213	PTu-1	C1213_PTu-1	GEMM-Endogenous	PK	Pdx1-Flp;Kras,FSF-G12D/+;Rosa26,FSF-CAG-CreERT2/+;Cdh1,FL/FL	EpithelialTissue	Pancreas	Primary	PancreaticCancer	PancreaticAdenocarcinoma	DMEM-10%FCS-1%P/S	2D-TissueCultureTreated	2D-EPI	2D-QM	164	No	Yes	No
MCCA0280	Dieter,Saur	Roland,Rad	Sebastian,Mueller&Roland,Rad	Unpublished	MCCA-Unpublished	C1232	Ascites-1	C1232_Ascites-1	GEMM-Endogenous	PK	Pdx1-Flp;Kras,FSF-G12D/+;Rosa26,FSF-CAG-CreERT2/FSF-CAG-CreERT2;Cdh1,FL/FL	EpithelialTissue	Pancreas	Ascites	PancreaticCancer	PancreaticAdenocarcinomaAscites	DMEM-10%FCS-1%P/S	2D-TissueCultureTreated	2D-EPI	2D-EPI	595	Yes	No	No
MCCA0373	Dieter,Saur	Roland,Rad	Sebastian,Mueller&Roland,Rad	Unpublished	MCCA-Unpublished	C1232	PTu-1	C1232_PTu-1	GEMM-Endogenous	PK	Pdx1-Flp;Kras,FSF-G12D/+;Rosa26,FSF-CAG-CreERT2/FSF-CAG-CreERT2;Cdh1,FL/FL	EpithelialTissue	Pancreas	Primary	PancreaticCancer	PancreaticAdenocarcinoma	DMEM-10%FCS-1%P/S	2D-TissueCultureTreated	2D-EPI	2D-EPI	595	Yes	No	No
MCCA0374	Dieter,Saur	Roland,Rad	Sebastian,Mueller&Roland,Rad	Unpublished	MCCA-Unpublished	C1236	PTu-1	C1236_PTu-1	GEMM-Endogenous	PK	Pdx1-Flp;Kras,FSF-G12D/+;Rosa26,FSF-CAG-CreERT2/FSF-CAG-CreERT2;Cdh1,FL/FL	EpithelialTissue	Pancreas	Primary	PancreaticCancer	PancreaticAdenocarcinoma	DMEM-10%FCS-1%P/S	2D-TissueCultureTreated	2D-MES	2D-MESlow	392	No	No	No
MCCA0375	Dieter,Saur	Roland,Rad	Sebastian,Mueller&Roland,Rad	Unpublished	MCCA-Unpublished	C1245	PTu-1	C1245_PTu-1	GEMM-Endogenous	PK	Pdx1-Flp;Kras,FSF-G12D/+;Rosa26,FSF-CAG-CreERT2/+;Cdh1,FL/FL	EpithelialTissue	Pancreas	Primary	PancreaticCancer	PancreaticAdenocarcinoma	DMEM-10%FCS-1%P/S	2D-TissueCultureTreated	2D-EPI	2D-EPI	444	NA	No	No
MCCA0376	Dieter,Saur	Roland,Rad	Sebastian,Mueller&Roland,Rad	Unpublished	MCCA-Unpublished	C1272	PTu-1	C1272_PTu-1	GEMM-Endogenous	PK	Pdx1-Flp;Kras,FSF-G12D/+;Sm22-Cre;Rosa26,LSL-TVA/+	EpithelialTissue	Pancreas	Primary	PancreaticCancer	PancreaticAdenocarcinoma	DMEM-10%FCS-1%P/S	2D-TissueCultureTreated	2D-MES	2D-MESlow	350	Yes	No	No
MCCA0377	Dieter,Saur	Roland,Rad	Sebastian,Mueller&Roland,Rad	Unpublished	MCCA-Unpublished	C1287	PTu-1	C1287_PTu-1	GEMM-Endogenous	PK_Cdh1	Pdx1-Flp;Kras,FSF-G12D/+;Rosa26,FSF-CAG-CreERT2/+;Cdh1,FL/FL;Rosa26,LSL-TVA/+	EpithelialTissue	Pancreas	Primary	PancreaticCancer	PancreaticAdenocarcinoma	DMEM-10%FCS-1%P/S	2D-TissueCultureTreated	2D-EPI	2D-QM	512	No	No	No
MCCA0378	Dieter,Saur	Roland,Rad	Sebastian,Mueller&Roland,Rad	Unpublished	MCCA-Unpublished	C1327	PTu-1	C1327_PTu-1	GEMM-Endogenous	PK_Cdh1	Pdx1-Flp;Kras,FSF-G12D/+;Rosa26,FSF-CAG-CreERT2/+;Cdh1,FL/FL;Rosa26,LSL-TVA/+	EpithelialTissue	Pancreas	Primary	PancreaticCancer	PancreaticAdenocarcinoma	DMEM-10%FCS-1%P/S	2D-TissueCultureTreated	2D-MES	2D-MESlow	638	Yes	No	No
MCCA0379	Dieter,Saur	Roland,Rad	Sebastian,Mueller&Roland,Rad	Unpublished	MCCA-Unpublished	C1329	PTu-1	C1329_PTu-1	GEMM-Endogenous	PK	Pdx1-Flp;Kras,FSF-G12D/+;Rosa26,FSF-CAG-CreERT2/FSF-CAG-CreERT2;Cdh1,FL/FL;CAG-dsEG	EpithelialTissue	Pancreas	Primary	PancreaticCancer	PancreaticAdenocarcinoma	DMEM-10%FCS-1%P/S	2D-TissueCultureTreated	2D-EPI	2D-EPI	218	No	No	No
MCCA0380	Dieter,Saur	Roland,Rad	Sebastian,Mueller&Roland,Rad	Unpublished	MCCA-Unpublished	C1446	PTu-1	C1446_PTu-1	GEMM-Endogenous	PK	Pdx1-Flp;Kras,FSF-G12D/+;Rosa26,FSF-CAG-CreERT2/FSF-CAG-CreERT2;Cdh1,FL/+	EpithelialTissue	Pancreas	Primary	PancreaticCancer	PancreaticAdenocarcinoma	DMEM-10%FCS-1%P/S	2D-TissueCultureTreated	2D-MES	2D-MESlow	456	No	Yes	Yes
MCCA0381	Dieter,Saur	Roland,Rad	Sebastian,Mueller&Roland,Rad	Unpublished	MCCA-Unpublished	C1464	PTu-1	C1464_PTu-1	GEMM-Endogenous	PK	Pdx1-Flp;Kras,FSF-G12D/+;Rosa26,FSF-CAG-CreERT2/+;Cdh1,FL/FL;Rosa26,LSL-tdEG/+	EpithelialTissue	Pancreas	Primary	PancreaticCancer	PancreaticAdenocarcinoma	DMEM-10%FCS-1%P/S	2D-TissueCultureTreated	2D-MES	2D-MESlow	307	No	No	No
MCCA0382	Dieter,Saur	Roland,Rad	Sebastian,Mueller&Roland,Rad	Unpublished	MCCA-Unpublished	C1497	PTu-1	C1497_PTu-1	GEMM-Endogenous	PK	Pdx1-Flp;Kras,FSF-G12D/+;Rosa26,FSF-CAG-CreERT2/FSF-CAG-CreERT2;Cdh1,FL/FL	EpithelialTissue	Pancreas	Primary	PancreaticCancer	PancreaticAdenocarcinoma	DMEM-10%FCS-1%P/S	2D-TissueCultureTreated	2D-MES	2D-MESlow	414	NA	Yes	Yes
MCCA0383	Dieter,Saur	Roland,Rad	Sebastian,Mueller&Roland,Rad	Unpublished	MCCA-Unpublished	C1591	PTu-1	C1591_PTu-1	GEMM-Endogenous	PK	Pdx1-Flp;Kras,FSF-G12D/+;Sm22-Cre;Rosa26,LSL-tdEG/+;Rosa26,LSL-TVA/+	EpithelialTissue	Pancreas	Primary	PancreaticCancer	PancreaticAdenocarcinoma	DMEM-10%FCS-1%P/S	2D-TissueCultureTreated	2D-EPI	2D-QM	154	No	No	No
MCCA0384	Dieter,Saur	Roland,Rad	Sebastian,Mueller&Roland,Rad	Unpublished	MCCA-Unpublished	C1664	PTu-1	C1664_PTu-1	GEMM-Endogenous	PK	Pdx1-Flp;Kras,FSF-G12D/+;Rosa26,FSF-CAG-CreERT2/+;Cdh1,FL/FL	EpithelialTissue	Pancreas	Primary	PancreaticCancer	PancreaticAdenocarcinoma	DMEM-10%FCS-1%P/S	2D-TissueCultureTreated	2D-MES	2D-MESlow	100	No	Yes	Yes
MCCA0385	Dieter,Saur	Roland,Rad	Sebastian,Mueller&Roland,Rad	Unpublished	MCCA-Unpublished	C2118	PTu-1	C2118_PTu-1	GEMM-Endogenous	PK_Trp53	Pdx1-Flp;Kras,FSF-G12D/+;Trp53,FF/+;Rosa26,LSL-tdEG/+	EpithelialTissue	Pancreas	Primary	PancreaticCancer	PancreaticAdenocarcinoma	DMEM-10%FCS-1%P/S	2D-TissueCultureTreated	2D-EPI	2D-QM	106	No	No	No
MCCA0386	Dieter,Saur	Roland,Rad	Sebastian,Mueller&Roland,Rad	Unpublished	MCCA-Unpublished	C2184	PTu-1	C2184_PTu-1	GEMM-Endogenous	PK	Pdx1-Flp;Kras,FSF-G12D/+;Sm22-Cre;Rosa26,LSL-tdEG/+;Rosa26,LSL-TVA/+	EpithelialTissue	Pancreas	Primary	PancreaticCancer	PancreaticAdenocarcinoma	DMEM-10%FCS-1%P/S	2D-TissueCultureTreated	2D-EPI	2D-QM	464	NA	No	No
MCCA0560	Dieter,Saur	Roland,Rad	Sebastian,Mueller&Roland,Rad	29364867	MCCA-Published	C2532	PTu-1	C2532_PTu-1	GEMM-Endogenous	PK_Tgfbr2	Ptf1a,Cre/+;Kras,LSL-G12D/+;Tgfbr2,FL/FL	EpithelialTissue	Pancreas	Primary	PancreaticCancer	PancreaticAdenocarcinoma	DMEM-10%FCS-1%P/S	2D-TissueCultureTreated	2D-MES	2D-MESlow	79	No	No	No
MCCA0387	Dieter,Saur	Roland,Rad	Sebastian,Mueller&Roland,Rad	Unpublished	MCCA-Unpublished	C2675	PTu-1	C2675_PTu-1	GEMM-Endogenous	PK_Trp53	Pdx1-Flp;Kras,FSF-G12D/+;Trp53,FF/+;Rosa26,LSL-tdEG/+	EpithelialTissue	Pancreas	Primary	PancreaticCancer	PancreaticAdenocarcinoma	DMEM-10%FCS-1%P/S	2D-TissueCultureTreated	2D-EPI	2D-QM	173	Yes	No	No
MCCA0388	Dieter,Saur	Roland,Rad	Sebastian,Mueller&Roland,Rad	Unpublished	MCCA-Unpublished	C2685	PTu-1	C2685_PTu-1	GEMM-Endogenous	PK	Pdx1-Flp;Kras,FSF-G12D/+;Rosa26,FSF-CAG-CreERT2/+;Rosa26,LSL-tdEG/+;Cdh1,FL/+	EpithelialTissue	Pancreas	Primary	PancreaticCancer	PancreaticAdenocarcinoma	DMEM-10%FCS-1%P/S	2D-TissueCultureTreated	2D-EPI	2D-QM	413	NA	Yes	Yes
MCCA0389	Dieter,Saur	Roland,Rad	Sebastian,Mueller&Roland,Rad	29364867	MCCA-Published	C2810	PTu-1	C2810_PTu-1	GEMM-Endogenous	PK_Tgfbr2	Ptf1a,Cre/+;Kras,LSL-G12D/+;Tgfbr2,FL/FL;Rosa26,LSL-TVA/+	EpithelialTissue	Pancreas	Primary	PancreaticCancer	PancreaticAdenocarcinoma	DMEM-10%FCS-1%P/S	2D-TissueCultureTreated	2D-EPI	2D-EPI	47	No	No	No
MCCA0554	Dieter,Saur	Roland,Rad	Sebastian,Mueller&Roland,Rad	29364867	MCCA-Published	C2922	PTu-1	C2922_PTu-1	GEMM-Endogenous	PK_Tgfbr2	Ptf1a,Cre/+;Kras,LSL-G12D/+;Tgfbr2,FL/+;Rosa26,LSL-TVA/+	EpithelialTissue	Pancreas	Primary	PancreaticCancer	PancreaticAdenocarcinoma	DMEM-10%FCS-1%P/S	2D-TissueCultureTreated	2D-EPI	2D-QM	218	Yes	Yes	Yes
MCCA0561	Dieter,Saur	Roland,Rad	Sebastian,Mueller&Roland,Rad	29364867	MCCA-Published	C3356	PTu-1	C3356_PTu-1	GEMM-Endogenous	PK_Tgfbr2	Ptf1a,Cre/+;Kras,LSL-G12D/+;Tgfbr2,FL/FL;Rosa26,LSL-TVA/+	EpithelialTissue	Pancreas	Primary	PancreaticCancer	PancreaticAdenocarcinoma	DMEM-10%FCS-1%P/S	2D-TissueCultureTreated	2D-MES	2D-MESlow	106	No	No	No
MCCA0281	Dieter,Saur	Roland,Rad	Sebastian,Mueller&Roland,Rad	Unpublished	MCCA-Unpublished	C3439	Ascites-1	C3439_Ascites-1	GEMM-Endogenous	PK_Trp53	Pdx1-Flp;Kras,FSF-G12D/+;Trp53,KO/+;Rosa26,FSF-CAG-CreERT2/+	EpithelialTissue	Pancreas	Ascites	PancreaticCancer	PancreaticAdenocarcinomaAscites	DMEM-10%FCS-1%P/S	2D-TissueCultureTreated	2D-EPI	2D-EPI	123	Yes	No	No
MCCA0390	Dieter,Saur	Roland,Rad	Sebastian,Mueller&Roland,Rad	Unpublished	MCCA-Unpublished	C3439	PTu-1	C3439_PTu-1	GEMM-Endogenous	PK_Trp53	Pdx1-Flp;Kras,FSF-G12D/+;Trp53,KO/+;Rosa26,FSF-CAG-CreERT2/+	EpithelialTissue	Pancreas	Primary	PancreaticCancer	PancreaticAdenocarcinoma	DMEM-10%FCS-1%P/S	2D-TissueCultureTreated	2D-EPI	2D-EPI	123	Yes	No	No
MCCA0391	Dieter,Saur	Roland,Rad	Sebastian,Mueller&Roland,Rad	29364867	MCCA-Published	C3443	PTu-1	C3443_PTu-1	GEMM-Endogenous	PK_Tgfbr2	Ptf1a,Cre/+;Kras,LSL-G12D/+;Tgfbr2,FL/FL	EpithelialTissue	Pancreas	Primary	PancreaticCancer	PancreaticAdenocarcinoma	DMEM-10%FCS-1%P/S	2D-TissueCultureTreated	2D-EPI	2D-EPI	139	No	No	No
MCCA0555	Dieter,Saur	Roland,Rad	Sebastian,Mueller&Roland,Rad	29364867	MCCA-Published	C4466	PTu-1	C4466_PTu-1	GEMM-Endogenous	PK_Tgfbr2	Ptf1a,Cre/+;Kras,LSL-G12D/+;Tgfbr2,FL/+	EpithelialTissue	Pancreas	Primary	PancreaticCancer	PancreaticAdenocarcinoma	DMEM-10%FCS-1%P/S	2D-TissueCultureTreated	2D-EPI	2D-EPI	258	NA	No	No
MCCA0556	Dieter,Saur	Roland,Rad	Sebastian,Mueller&Roland,Rad	29364867	MCCA-Published	C4604	PTu-1	C4604_PTu-1	GEMM-Endogenous	PK_Tgfbr2	Ptf1a,Cre/+;Kras,LSL-G12D/+;Tgfbr2,FL/+	EpithelialTissue	Pancreas	Primary	PancreaticCancer	PancreaticAdenocarcinoma	DMEM-10%FCS-1%P/S	2D-TissueCultureTreated	2D-EPI	2D-QM	319	No	No	No
MCCA0557	Dieter,Saur	Roland,Rad	Sebastian,Mueller&Roland,Rad	29364867	MCCA-Published	C5081	PTu-1	C5081_PTu-1	GEMM-Endogenous	PK_Tgfbr2	Ptf1a,Cre/+;Kras,LSL-G12D/+;Tgfbr2,FL/+	EpithelialTissue	Pancreas	Primary	PancreaticCancer	PancreaticAdenocarcinoma	DMEM-10%FCS-1%P/S	2D-TissueCultureTreated	2D-MES	2D-MESlow	186	No	No	No
MCCA0392	Dieter,Saur	Roland,Rad	Sebastian,Mueller&Roland,Rad	Unpublished	MCCA-Unpublished	C839	PTu-1	C839_PTu-1	GEMM-Endogenous	PK_Trp53	Pdx1-Flp;Kras,FSF-G12D/+;Trp53,KO/+;Rosa26,LSL-tdEG/LSL-tdEG	EpithelialTissue	Pancreas	Primary	PancreaticCancer	PancreaticAdenocarcinoma	DMEM-10%FCS-1%P/S	2D-TissueCultureTreated	2D-EPI	2D-EPI	179	Yes	No	No
MCCA0393	Roland,Rad	Roland,Rad	Sebastian,Mueller&Roland,Rad	Unpublished	MCCA-Unpublished	FKC076	Cyst-1	FKC076_Cyst-1	GEMM-Endogenous	PK	Ptf1a,Cre/+;Kras,LSL-G12D/+	EpithelialTissue	Pancreas	Primary	PancreaticCancer	PancreaticAdenocarcinoma	DMEM-10%FCS-1%P/S	2D-TissueCultureTreated	2D-MES	2D-MEShigh	652	Yes	No	No
MCCA0394	Roland,Rad	Roland,Rad	Sebastian,Mueller&Roland,Rad	Unpublished	MCCA-Unpublished	FKC076	PTu-1	FKC076_PTu-1	GEMM-Endogenous	PK	Ptf1a,Cre/+;Kras,LSL-G12D/+	EpithelialTissue	Pancreas	Primary	PancreaticCancer	PancreaticAdenocarcinoma	DMEM-10%FCS-1%P/S	2D-TissueCultureTreated	2D-MES	2D-MEShigh	652	Yes	No	No
MCCA0395	Roland,Rad	Roland,Rad	Sebastian,Mueller&Roland,Rad	Unpublished	MCCA-Unpublished	FKC076	PTu-2	FKC076_PTu-2	GEMM-Endogenous	PK	Ptf1a,Cre/+;Kras,LSL-G12D/+	EpithelialTissue	Pancreas	Primary	PancreaticCancer	PancreaticAdenocarcinoma	DMEM-10%FCS-1%P/S	2D-TissueCultureTreated	2D-MES	2D-MEShigh	652	Yes	No	No
MCCA0396	Roland,Rad	Roland,Rad	Sebastian,Mueller&Roland,Rad	Unpublished	MCCA-Unpublished	FKC076	PTu-3	FKC076_PTu-3	GEMM-Endogenous	PK	Ptf1a,Cre/+;Kras,LSL-G12D/+	EpithelialTissue	Pancreas	Primary	PancreaticCancer	PancreaticAdenocarcinoma	DMEM-10%FCS-1%P/S	2D-TissueCultureTreated	2D-MES	2D-MEShigh	652	Yes	No	No
MCCA0282	Roland,Rad	Roland,Rad	Sebastian,Mueller&Roland,Rad	Unpublished	MCCA-Unpublished	FoxKI052	Ascites-1	FoxKI052_Ascites-1	GEMM-Endogenous	PK	Ptf1a,Cre/+;Kras,LSL-G12D/+;Rosa26,LSL-TVA/+	EpithelialTissue	Pancreas	Ascites	PancreaticCancer	PancreaticAdenocarcinomaAscites	DMEM-10%FCS-1%P/S	2D-TissueCultureTreated	2D-MES	2D-MESlow	433	Yes	No	No
MCCA0397	Roland,Rad	Roland,Rad	Sebastian,Mueller&Roland,Rad	Unpublished	MCCA-Unpublished	FoxKI052	PTu-2	FoxKI052_PTu-2	GEMM-Endogenous	PK	Ptf1a,Cre/+;Kras,LSL-G12D/+;Rosa26,LSL-TVA/+	EpithelialTissue	Pancreas	Primary	PancreaticCancer	PancreaticAdenocarcinoma	DMEM-10%FCS-1%P/S	2D-TissueCultureTreated	2D-MES	2D-MESlow	433	Yes	No	No
MCCA0398	Roland,Rad	Roland,Rad	Sebastian,Mueller&Roland,Rad	Unpublished	MCCA-Unpublished	KCC100	PTu-1	KCC100_PTu-1	GEMM-Endogenous	PK	Ptf1a,Cre/+;Kras,LSL-G12D/+;Rosa26,LSL-Cas9/+;Rosa26,LSL-TVA/+	EpithelialTissue	Pancreas	Primary	PancreaticCancer	PancreaticAdenocarcinoma	DMEM-10%FCS-1%P/S	2D-TissueCultureTreated	2D-EPI	2D-QM	170	Yes	No	No
MCCA0399	Roland,Rad	Roland,Rad	Sebastian,Mueller&Roland,Rad	Unpublished	MCCA-Unpublished	KCC100	PTu-2	KCC100_PTu-2	GEMM-Endogenous	PK	Ptf1a,Cre/+;Kras,LSL-G12D/+;Rosa26,LSL-Cas9/+;Rosa26,LSL-TVA/+	EpithelialTissue	Pancreas	Primary	PancreaticCancer	PancreaticAdenocarcinoma	DMEM-10%FCS-1%P/S	2D-TissueCultureTreated	2D-EPI	2D-QM	170	Yes	No	No
MCCA0400	Roland,Rad	Roland,Rad	Sebastian,Mueller&Roland,Rad	Unpublished	MCCA-Unpublished	KCC100	PTu-3	KCC100_PTu-3	GEMM-Endogenous	PK	Ptf1a,Cre/+;Kras,LSL-G12D/+;Rosa26,LSL-Cas9/+;Rosa26,LSL-TVA/+	EpithelialTissue	Pancreas	Primary	PancreaticCancer	PancreaticAdenocarcinoma	DMEM-10%FCS-1%P/S	2D-TissueCultureTreated	2D-EPI	2D-QM	170	Yes	No	No
MCCA0401	Dieter,Saur	Roland,Rad	Sebastian,Mueller&Roland,Rad	Unpublished	MCCA-Unpublished	KG205	PTu-1	KG205_PTu-1	GEMM-Endogenous	PK_Trp53	Pdx1-Flp;Kras,FSF-G12D/+;Trp53,FF/+;Fgfr2,FL/+;Rosa26,LSL-tdEG/+	EpithelialTissue	Pancreas	Primary	PancreaticCancer	PancreaticAdenocarcinoma	DMEM-10%FCS-1%P/S	2D-TissueCultureTreated	2D-EPI	2D-EPI	186	Yes	Yes	Yes
MCCA0558	Dieter,Saur	Roland,Rad	Sebastian,Mueller&Roland,Rad	29364867	MCCA-Published	KG471	PTu-1	KG471_PTu-1	GEMM-Endogenous	PK_Tgfbr2	Ptf1a,Cre/+;Kras,LSL-G12D/+;Tgfbr2,FL/+	EpithelialTissue	Pancreas	Primary	PancreaticCancer	PancreaticAdenocarcinoma	DMEM-10%FCS-1%P/S	2D-TissueCultureTreated	2D-EPI	2D-QM	144	No	No	No
MCCA0402	Dieter,Saur	Roland,Rad	Sebastian,Mueller&Roland,Rad	Unpublished	MCCA-Unpublished	P1952	PTu-1	P1952_PTu-1	GEMM-Endogenous	PK	Pdx1-Flp;Kras,FSF-G12D/+;Pcna,FSF-CAG-CreERT2/+;Snail,FL/+	EpithelialTissue	Pancreas	Primary	PancreaticCancer	PancreaticAdenocarcinoma	DMEM-10%FCS-1%P/S	2D-TissueCultureTreated	2D-EPI	2D-QM	221	NA	No	No
MCCA0403	Dieter,Saur	Roland,Rad	Sebastian,Mueller&Roland,Rad	Unpublished	MCCA-Unpublished	P2122	PTu-1	P2122_PTu-1	GEMM-Endogenous	PK	Ptf1a,Cre/+;Kras,LSL-G12D/+;Lgr5,EGFP-CreERT2/+	EpithelialTissue	Pancreas	Primary	PancreaticCancer	PancreaticAdenocarcinoma	DMEM-10%FCS-1%P/S	2D-TissueCultureTreated	2D-EPI	2D-QM	371	NA	No	No
MCCA0404	Dieter,Saur	Roland,Rad	Sebastian,Mueller&Roland,Rad	Unpublished	MCCA-Unpublished	P2628	PTu-1	P2628_PTu-1	GEMM-Endogenous	PK	Ptf1a,Cre/+;Kras,LSL-G12D/+	EpithelialTissue	Pancreas	Primary	PancreaticCancer	PancreaticAdenocarcinoma	DMEM-10%FCS-1%P/S	2D-TissueCultureTreated	2D-EPI	2D-EPI	354	NA	No	No
MCCA0553	Dieter,Saur	Roland,Rad	Sebastian,Mueller&Roland,Rad	Unpublished	MCCA-Unpublished	P5061	PTu-1	P5061_PTu-1	GEMM-Endogenous	PK_Cdkn2a	Ptf1a,Cre/+;Kras,LSL-G12D/+;Cdkn2a,FL/FL	EpithelialTissue	Pancreas	Primary	PancreaticCancer	PancreaticAdenocarcinoma	DMEM-10%FCS-1%P/S	2D-TissueCultureTreated	2D-MES	2D-MEShigh	60	No	No	No
MCCA0405	Roland,Rad	Roland,Rad	Sebastian,Mueller&Roland,Rad	Unpublished	MCCA-Unpublished	PK1194	PTu-1	PK1194_PTu-1	GEMM-Endogenous	PK	Ptf1a,Cre/+;Kras,LSL-G12D/+	EpithelialTissue	Pancreas	Primary	PancreaticCancer	PancreaticAdenocarcinoma	DMEM-10%FCS-1%P/S	2D-TissueCultureTreated	2D-EPI	2D-EPI	171	No	No	No
MCCA0406	Roland,Rad	Roland,Rad	Sebastian,Mueller&Roland,Rad	Unpublished	MCCA-Unpublished	PK1199	PTu-2	PK1199_PTu-2	GEMM-Endogenous	PK	Ptf1a,Cre/+;Kras,LSL-G12D/+	EpithelialTissue	Pancreas	Primary	PancreaticCancer	PancreaticAdenocarcinoma	DMEM-10%FCS-1%P/S	2D-TissueCultureTreated	2D-MES	2D-MESlow	178	No	Yes	Yes
MCCA0407	Roland,Rad	Roland,Rad	Sebastian,Mueller&Roland,Rad	Unpublished	MCCA-Unpublished	PK1199	PTu-3	PK1199_PTu-3	GEMM-Endogenous	PK	Ptf1a,Cre/+;Kras,LSL-G12D/+	EpithelialTissue	Pancreas	Primary	PancreaticCancer	PancreaticAdenocarcinoma	DMEM-10%FCS-1%P/S	2D-TissueCultureTreated	2D-MES	2D-MEShigh	178	No	Yes	Yes
MCCA0408	Roland,Rad	Roland,Rad	Sebastian,Mueller&Roland,Rad	Unpublished	MCCA-Unpublished	PK1199	PTu-4	PK1199_PTu-4	GEMM-Endogenous	PK	Ptf1a,Cre/+;Kras,LSL-G12D/+	EpithelialTissue	Pancreas	Primary	PancreaticCancer	PancreaticAdenocarcinoma	DMEM-10%FCS-1%P/S	2D-TissueCultureTreated	2D-MES	2D-MESlow	178	No	Yes	Yes
MCCA0409	Roland,Rad	Roland,Rad	Sebastian,Mueller&Roland,Rad	Unpublished	MCCA-Unpublished	PKRb1-2003m	PTu-1	PKRb1-2003m_PTu-1	GEMM-Endogenous	PK_Rb1	Ptf1a,Cre/+;Kras,LSL-G12D/+;Rb1,FL/FL;Rosa26,LSL-TVA/+	EpithelialTissue	Pancreas	Primary	PancreaticCancer	PancreaticAdenocarcinoma	DMEM-10%FCS-1%P/S	2D-TissueCultureTreated	2D-EPI	2D-EPI	233	NA	No	No
MCCA0410	Roland,Rad	Roland,Rad	Sebastian,Mueller&Roland,Rad	Unpublished	MCCA-Unpublished	PKRb1-2211f	PTu-1	PKRb1-2211f_PTu-1	GEMM-Endogenous	PK_Rb1	Ptf1a,Cre/+;Kras,LSL-G12D/+;Rb1,FL/FL	EpithelialTissue	Pancreas	Primary	PancreaticCancer	PancreaticAdenocarcinoma	DMEM-10%FCS-1%P/S	2D-TissueCultureTreated	2D-MES	2D-MEShigh	110	Yes	No	No
MCCA0411	Roland,Rad	Roland,Rad	Sebastian,Mueller&Roland,Rad	Unpublished	MCCA-Unpublished	PKRb1-2433m	PTu-1	PKRb1-2433m_PTu-1	GEMM-Endogenous	PK_Rb1	Ptf1a,Cre/+;Kras,LSL-G12D/+;Rb1,FL/FL	EpithelialTissue	Pancreas	Primary	PancreaticCancer	PancreaticAdenocarcinoma	DMEM-10%FCS-1%P/S	2D-TissueCultureTreated	2D-EPI	2D-QM	115	NA	No	No
MCCA0412	Dieter,Saur	Roland,Rad	Sebastian,Mueller&Roland,Rad	29364867	MCCA-Published	R1035	PTu-1	R1035_PTu-1	GEMM-Endogenous	PK	Pdx1-Flp;Kras,FSF-G12D/+	EpithelialTissue	Pancreas	Primary	PancreaticCancer	PancreaticAdenocarcinoma	DMEM-10%FCS-1%P/S	2D-TissueCultureTreated	2D-EPI	2D-EPI	318	Yes	No	No
MCCA0413	Dieter,Saur	Roland,Rad	Sebastian,Mueller&Roland,Rad	Unpublished	MCCA-Unpublished	R1111	PTu-1	R1111_PTu-1	GEMM-Endogenous	PK_Trp53	Pdx1-Flp;Kras,FSF-G12D/+;Trp53,KO/+;Pcna,FSF-CAG-CreERT2/+	EpithelialTissue	Pancreas	Primary	PancreaticCancer	PancreaticAdenocarcinoma	DMEM-10%FCS-1%P/S	2D-TissueCultureTreated	2D-EPI	2D-EPI	227	Yes	No	No
MCCA0283	Dieter,Saur	Roland,Rad	Sebastian,Mueller&Roland,Rad	Unpublished	MCCA-Unpublished	R1305	Ascites-1	R1305_Ascites-1	GEMM-Endogenous	PK	Pdx1-Flp;Kras,FSF-G12D/+;Rosa26,FSF-CAG-CreERT2/+;Rosa26,LSL-DTA/+	EpithelialTissue	Pancreas	Ascites	PancreaticCancer	PancreaticAdenocarcinomaAscites	DMEM-10%FCS-1%P/S	2D-TissueCultureTreated	2D-EPI	2D-QM	438	Yes	Yes	No
MCCA0414	Dieter,Saur	Roland,Rad	Sebastian,Mueller&Roland,Rad	Unpublished	MCCA-Unpublished	R1305	PTu-1	R1305_PTu-1	GEMM-Endogenous	PK	Pdx1-Flp;Kras,FSF-G12D/+;Rosa26,LSL-DTA/+	EpithelialTissue	Pancreas	Primary	PancreaticCancer	PancreaticAdenocarcinoma	DMEM-10%FCS-1%P/S	2D-TissueCultureTreated	2D-EPI	2D-EPI	438	Yes	Yes	Yes
MCCA0415	Dieter,Saur	Roland,Rad	Sebastian,Mueller&Roland,Rad	Unpublished	MCCA-Unpublished	R1322	PTu-1	R1322_PTu-1	GEMM-Endogenous	PK_Trp53	Pdx1-Flp;Kras,FSF-G12D/+;Trp53,KO/+;Raf1,FL/+;Pdk1,FL/+	EpithelialTissue	Pancreas	Primary	PancreaticCancer	PancreaticAdenocarcinoma	DMEM-10%FCS-1%P/S	2D-TissueCultureTreated	2D-EPI	2D-EPI	201	Yes	No	No
MCCA0416	Dieter,Saur	Roland,Rad	Sebastian,Mueller&Roland,Rad	Unpublished	MCCA-Unpublished	R1616	PTu-1	R1616_PTu-1	GEMM-Endogenous	PK	Pdx1-Flp;Kras,FSF-G12D/+;CAG-dsEG;Rosa26,FSF-CAG-CreERT2/+;Rosa26,LSL-DTA/+	EpithelialTissue	Pancreas	Primary	PancreaticCancer	PancreaticAdenocarcinoma	DMEM-10%FCS-1%P/S	2D-TissueCultureTreated	2D-MES	2D-MESlow	196	No	Yes	No
MCCA0417	Dieter,Saur	Roland,Rad	Sebastian,Mueller&Roland,Rad	Unpublished	MCCA-Unpublished	R211	PTu-1	R211_PTu-1	GEMM-Endogenous	PK_Trp53	Ptf1a,Cre/+;Kras,LSL-G12D/+;Trp53,LSL-R172H/+	EpithelialTissue	Pancreas	Primary	PancreaticCancer	PancreaticAdenocarcinoma	DMEM-10%FCS-1%P/S	2D-TissueCultureTreated	2D-MES	2D-MESlow	33	No	No	No
MCCA0284	Dieter,Saur	Roland,Rad	Sebastian,Mueller&Roland,Rad	Unpublished	MCCA-Unpublished	R2604	Ascites-1	R2604_Ascites-1	GEMM-Endogenous	PK	Pdx1-Flp;Kras,FSF-G12D/+;Rosa26,LSL-tdEG/+	EpithelialTissue	Pancreas	Ascites	PancreaticCancer	PancreaticAdenocarcinomaAscites	DMEM-10%FCS-1%P/S	2D-TissueCultureTreated	2D-EPI	2D-QM	168	Yes	No	No
MCCA0418	Dieter,Saur	Roland,Rad	Sebastian,Mueller&Roland,Rad	Unpublished	MCCA-Unpublished	R2604	PTu-1	R2604_PTu-1	GEMM-Endogenous	PK	Pdx1-Flp;Kras,FSF-G12D/+;Rosa26,LSL-tdEG/+	EpithelialTissue	Pancreas	Primary	PancreaticCancer	PancreaticAdenocarcinoma	DMEM-10%FCS-1%P/S	2D-TissueCultureTreated	2D-EPI	2D-QM	168	Yes	No	No
MCCA0419	Dieter,Saur	Roland,Rad	Sebastian,Mueller&Roland,Rad	Unpublished	MCCA-Unpublished	R2856	PTu-1	R2856_PTu-1	GEMM-Endogenous	PK_Trp53	Pdx1-Flp;Kras,FSF-G12D/+;Trp53,FF/+;Lgr5,EGFP-CreERT2/+;Rosa26,LSL-tdEG/+	EpithelialTissue	Pancreas	Primary	PancreaticCancer	PancreaticAdenocarcinoma	DMEM-10%FCS-1%P/S	2D-TissueCultureTreated	2D-EPI	2D-EPI	209	No	No	No
MCCA0420	Dieter,Saur	Roland,Rad	Sebastian,Mueller&Roland,Rad	Unpublished	MCCA-Unpublished	R3987	PTu-1	R3987_PTu-1	GEMM-Endogenous	PK	Pdx1-Flp;Kras,FSF-G12D/+;Rosa26,LSL-tdEG/+;Pcna,FL/+;Col1a2-Cre	EpithelialTissue	Pancreas	Primary	PancreaticCancer	PancreaticAdenocarcinoma	DMEM-10%FCS-1%P/S	2D-TissueCultureTreated	2D-MES	2D-MEShigh	294	Yes	Yes	Yes
MCCA0421	Dieter,Saur	Roland,Rad	Sebastian,Mueller&Roland,Rad	Unpublished	MCCA-Unpublished	R3987	PTu-2	R3987_PTu-2	GEMM-Endogenous	PK	Pdx1-Flp;Kras,FSF-G12D/+;Rosa26,LSL-tdEG/+;Pcna,FL/+;Col1a2-Cre	EpithelialTissue	Pancreas	Primary	PancreaticCancer	PancreaticAdenocarcinoma	DMEM-10%FCS-1%P/S	2D-TissueCultureTreated	2D-MES	2D-MEShigh	294	Yes	Yes	Yes
MCCA0422	Dieter,Saur	Roland,Rad	Sebastian,Mueller&Roland,Rad	Unpublished	MCCA-Unpublished	R4152	PTu-1	R4152_PTu-1	GEMM-Endogenous	PK	Pdx1-Cre;Kras,LSL-G12D/+;Rosa26,LSL-CAG-tdTO/+	EpithelialTissue	Pancreas	Primary	PancreaticCancer	PancreaticAdenocarcinoma	DMEM-10%FCS-1%P/S	2D-TissueCultureTreated	2D-EPI	2D-QM	188	No	Yes	No
MCCA0285	Dieter,Saur	Roland,Rad	Sebastian,Mueller&Roland,Rad	Unpublished	MCCA-Unpublished	R4501	Ascites-1	R4501_Ascites-1	GEMM-Endogenous	PK_Trp53	Pdx1-Flp;Kras,FSF-G12D/+;Trp53,FF/+;Rosa26,FSF-CAG-CreERT2/+;Pcna,FL/+	EpithelialTissue	Pancreas	Ascites	PancreaticCancer	PancreaticAdenocarcinomaAscites	DMEM-10%FCS-1%P/S	2D-TissueCultureTreated	2D-EPI	2D-QM	122	Yes	No	No
MCCA0423	Dieter,Saur	Roland,Rad	Sebastian,Mueller&Roland,Rad	Unpublished	MCCA-Unpublished	R4501	PTu-1	R4501_PTu-1	GEMM-Endogenous	PK_Trp53	Pdx1-Flp;Kras,FSF-G12D/+;Trp53,FF/+;Rosa26,FSF-CAG-CreERT2/+;Pcna,FL/+	EpithelialTissue	Pancreas	Primary	PancreaticCancer	PancreaticAdenocarcinoma	DMEM-10%FCS-1%P/S	2D-TissueCultureTreated	2D-EPI	2D-EPI	122	Yes	No	No
MCCA0424	Dieter,Saur	Roland,Rad	Sebastian,Mueller&Roland,Rad	Unpublished	MCCA-Unpublished	R855	PTu-1	R855_PTu-1	GEMM-Endogenous	PK	Pdx1-Flp;Kras,FSF-G12D/+;Rosa26,LSL-tdEG/+	EpithelialTissue	Pancreas	Primary	PancreaticCancer	PancreaticAdenocarcinoma	DMEM-10%FCS-1%P/S	2D-TissueCultureTreated	2D-EPI	2D-QM	755	No	No	No
MCCA0425	Dieter,Saur	Roland,Rad	Sebastian,Mueller&Roland,Rad	Unpublished	MCCA-Unpublished	R905	PTu-1	R905_PTu-1	GEMM-Endogenous	PK	Pdx1-Flp;Kras,FSF-G12D/+;Rosa26,LSL-tdEG/+;Pcna,FSF-CAG-CreERT2/+;Rosa26,LSL-tdEG/+	EpithelialTissue	Pancreas	Primary	PancreaticCancer	PancreaticAdenocarcinoma	DMEM-10%FCS-1%P/S	2D-TissueCultureTreated	2D-EPI	2D-QM	440	NA	No	No
MCCA0286	Dieter,Saur	Roland,Rad	Sebastian,Mueller&Roland,Rad	Unpublished	MCCA-Unpublished	S1031	Ascites-1	S1031_Ascites-1	GEMM-Endogenous	PK_Trp53	Pdx1-Flp;Kras,FSF-G12D/+;Trp53,KO/+;Rosa26,LSL-DTA/+	EpithelialTissue	Pancreas	Ascites	PancreaticCancer	PancreaticAdenocarcinomaAscites	DMEM-10%FCS-1%P/S	2D-TissueCultureTreated	2D-EPI	2D-QM	272	Yes	No	No
MCCA0426	Dieter,Saur	Roland,Rad	Sebastian,Mueller&Roland,Rad	Unpublished	MCCA-Unpublished	S1031	PTu-1	S1031_PTu-1	GEMM-Endogenous	PK_Trp53	Pdx1-Flp;Kras,FSF-G12D/+;Trp53,KO/+;Rosa26,LSL-DTA/+	EpithelialTissue	Pancreas	Primary	PancreaticCancer	PancreaticAdenocarcinoma	DMEM-10%FCS-1%P/S	2D-TissueCultureTreated	2D-EPI	2D-EPI	272	Yes	No	No
MCCA0427	Dieter,Saur	Roland,Rad	Sebastian,Mueller&Roland,Rad	Unpublished	MCCA-Unpublished	S1187	PTu-1	S1187_PTu-1	GEMM-Endogenous	PK_Trp53	Pdx1-Flp;Kras,FSF-G12D/+;Trp53,KO/+	EpithelialTissue	Pancreas	Primary	PancreaticCancer	PancreaticAdenocarcinoma	DMEM-10%FCS-1%P/S	2D-TissueCultureTreated	2D-EPI	2D-QM	165	Yes	No	No
MCCA0428	Dieter,Saur	Roland,Rad	Sebastian,Mueller&Roland,Rad	29364867	MCCA-Published	S134	PTu-1	S134_PTu-1	GEMM-Endogenous	PK	Pdx1-Flp;Kras,FSF-G12D/+;Rosa26,LSL-DTA/+	EpithelialTissue	Pancreas	Primary	PancreaticCancer	PancreaticAdenocarcinoma	DMEM-10%FCS-1%P/S	2D-TissueCultureTreated	2D-MES	2D-MESlow	274	Yes	Yes	Yes
MCCA0429	Dieter,Saur	Roland,Rad	Sebastian,Mueller&Roland,Rad	29364867	MCCA-Published	S559	PTu-1	S559_PTu-1	GEMM-Endogenous	PK	Pdx1-Flp;Kras,FSF-G12D/+;Pcna,FSF-CAG-CreERT2/+	EpithelialTissue	Pancreas	Primary	PancreaticCancer	PancreaticAdenocarcinoma	DMEM-10%FCS-1%P/S	2D-TissueCultureTreated	2D-MES	2D-MESlow	173	No	Yes	Yes
MCCA0430	Dieter,Saur	Roland,Rad	Sebastian,Mueller&Roland,Rad	Unpublished	MCCA-Unpublished	S682	PTu-1	S682_PTu-1	GEMM-Endogenous	PK	Pdx1-Flp;Kras,FSF-G12D/+;Rosa26,LSL-TVA/+	EpithelialTissue	Pancreas	Primary	PancreaticCancer	PancreaticAdenocarcinoma	DMEM-10%FCS-1%P/S	2D-TissueCultureTreated	2D-MES	2D-MESlow	488	No	Yes	No
MCCA0431	Dieter,Saur	Roland,Rad	Sebastian,Mueller&Roland,Rad	Unpublished	MCCA-Unpublished	S798	PTu-1	S798_PTu-1	GEMM-Endogenous	PK	Pdx1-Flp;Kras,FSF-G12D/+	EpithelialTissue	Pancreas	Primary	PancreaticCancer	PancreaticAdenocarcinoma	DMEM-10%FCS-1%P/S	2D-TissueCultureTreated	2D-MES	2D-MESlow	438	Yes	No	No
MCCA0432	Dieter,Saur	Roland,Rad	Sebastian,Mueller&Roland,Rad	Unpublished	MCCA-Unpublished	S804	PTu-1	S804_PTu-1	GEMM-Endogenous	PK	Pdx1-Flp;Kras,FSF-G12D/+;Rosa26,LSL-TVA/+	EpithelialTissue	Pancreas	Primary	PancreaticCancer	PancreaticAdenocarcinoma	DMEM-10%FCS-1%P/S	2D-TissueCultureTreated	2D-MES	2D-MESlow	527	Yes	No	No
MCCA0287	Dieter,Saur	Roland,Rad	Sebastian,Mueller&Roland,Rad	Unpublished	MCCA-Unpublished	S821	Ascites-1	S821_Ascites-1	GEMM-Endogenous	PK	Pdx1-Flp;Kras,FSF-G12D/+;Pcna,FSF-CAG-CreERT2/+	EpithelialTissue	Pancreas	Ascites	PancreaticCancer	PancreaticAdenocarcinomaAscites	DMEM-10%FCS-1%P/S	2D-TissueCultureTreated	2D-EPI	2D-QM	169	No	Yes	Yes
MCCA0433	Dieter,Saur	Roland,Rad	Sebastian,Mueller&Roland,Rad	29364867	MCCA-Published	S821	PTu-1	S821_PTu-1	GEMM-Endogenous	PK	Pdx1-Flp;Kras,FSF-G12D/+;Pcna,FSF-CAG-CreERT2/+	EpithelialTissue	Pancreas	Primary	PancreaticCancer	PancreaticAdenocarcinoma	DMEM-10%FCS-1%P/S	2D-TissueCultureTreated	2D-EPI	2D-QM	169	No	Yes	Yes
MCCA0434	Dieter,Saur	Roland,Rad	Sebastian,Mueller&Roland,Rad	29364867	MCCA-Published	S914	PTu-1	S914_PTu-1	GEMM-Endogenous	PK	Pdx1-Flp;Kras,FSF-G12D/+;Pcna,FSF-CAG-CreERT2/+	EpithelialTissue	Pancreas	Primary	PancreaticCancer	PancreaticAdenocarcinoma	DMEM-10%FCS-1%P/S	2D-TissueCultureTreated	2D-MES	2D-MESlow	281	No	No	No
MCCA0288	Dieter,Saur	Roland,Rad	Sebastian,Mueller&Roland,Rad	Unpublished	MCCA-Unpublished	S924	Ascites-1	S924_Ascites-1	GEMM-Endogenous	PK	Pdx1-Flp;Kras,FSF-G12D/+;Rosa26,LSL-DTA/+	EpithelialTissue	Pancreas	Ascites	PancreaticCancer	PancreaticAdenocarcinomaAscites	DMEM-10%FCS-1%P/S	2D-TissueCultureTreated	2D-EPI	2D-EPI	211	Yes	No	No
MCCA0435	Dieter,Saur	Roland,Rad	Sebastian,Mueller&Roland,Rad	Unpublished	MCCA-Unpublished	S924	PTu-1	S924_PTu-1	GEMM-Endogenous	PK	Pdx1-Flp;Kras,FSF-G12D/+;Rosa26,LSL-DTA/+	EpithelialTissue	Pancreas	Primary	PancreaticCancer	PancreaticAdenocarcinoma	DMEM-10%FCS-1%P/S	2D-TissueCultureTreated	2D-EPI	2D-QM	211	Yes	No	No
MCCA0436	Dieter,Saur	Roland,Rad	Sebastian,Mueller&Roland,Rad	Unpublished	MCCA-Unpublished	S925	PTu-1	S925_PTu-1	GEMM-Endogenous	PK	Pdx1-Flp;Kras,FSF-G12D/+	EpithelialTissue	Pancreas	Primary	PancreaticCancer	PancreaticAdenocarcinoma	DMEM-10%FCS-1%P/S	2D-TissueCultureTreated	2D-EPI	2D-EPI	168	Yes	No	No
MCCA0437	Dieter,Saur	Roland,Rad	Sebastian,Mueller&Roland,Rad	Unpublished	MCCA-Unpublished	V5003	PTu-1	V5003_PTu-1	GEMM-Endogenous	PK_Trp53	Pdx1-Flp;Kras,FSF-G12D/+;Trp53,KO/+;Rosa26,FSF-CAG-CreERT2/FSF-CAG-CreERT2;CAG-dsEG	EpithelialTissue	Pancreas	Primary	PancreaticCancer	PancreaticAdenocarcinoma	DMEM-10%FCS-1%P/S	2D-TissueCultureTreated	2D-EPI	2D-EPI	358	No	No	No
MCCA0510	Commercial-ATCC	Roland,Rad	Commercial-ATCC	11470893	Commercial-Published	NEURO2A	PTu-1	NEURO2A	Wildtype	Wt_Spontaneous	Wt;Spontaneous	NeuralTissue	PeripheralNervousSystem	Primary	Neuroblastoma	Neuroblastoma	DMEM-10%FCS-1%P/S	2D-TissueCultureTreated	2D-EPI	2D-QM	NA	NA	Yes	No
MCCA0511	Commercial-ATCC	Roland,Rad	Commercial-ATCC	4148612	Commercial-Published	NIE115	PTu-1	NIE115	Wildtype	Wt_Spontaneous	Wt;Spontaneous	NeuralTissue	PeripheralNervousSystem	Primary	Neuroblastoma	Neuroblastoma	DMEM-10%FCS-1%P/S	2D-TissueCultureTreated	2D-MES	2D-MESlow	NA	NA	Yes	No
MCCA0512	Commercial-ThermoFisherScientific	Roland,Rad	Commercial-ThermoFisherScientific	1704103	Commercial-Published	ALPHAT31	PTu-1	ALPHAT31	GEMM-Endogenous	AS	humanAlpha-SV40-T	NeuralTissue	Pituitary	Primary	PituitaryTumor	PituitaryGlandNeoplasm	DMEM-10%FCS-1%P/S	2D-TissueCultureTreated	2D-MES	2D-MESlow	NA	NA	Yes	No
MCCA0513	Commercial-ATCC	Roland,Rad	Commercial-ATCC	13874682	Commercial-Published	ATT20	PTu-1	ATT20	Wildtype	Wt_Irradiation-X	Wt;Irradiation,X	NeuralTissue	Pituitary	Primary	PituitaryTumor	PituitaryGlandNeoplasm	DMEM-10%FCS-1%P/S	2D-TissueCultureTreated	2D-MES	2D-MESlow	NA	NA	No	No
MCCA0514	Commercial-RIKEN	Roland,Rad	Commercial-RIKEN	1446645	Commercial-Published	TTTGF	PTu-1	TTTGF	Wildtype	Wt_Irradiation-I131	Wt;Irradiation,I131/radiothyroidectomy	NeuralTissue	Pituitary	Primary	PituitaryTumor	PituitaryGlandNeoplasm	DMEM-10%FCS-1%P/S	2D-TissueCultureTreated	2D-MES	2D-MESlow	NA	NA	No	No
MCCA0439	Commercial-ATCC	Roland,Rad	Commercial-ATCC	16357166	Commercial-Published	MYC-CaP	PTu-1	MYC-CaP	GEMM-Endogenous	PM	ARR2/Probasin-Myc	EpithelialTissue	Prostate	Primary	ProstateCancer	ProstateAdenocarcinoma	DMEM-10%FCS-1%P/S	2D-TissueCultureTreated	2D-EPI	2D-EPI	NA	NA	Yes	No
MCCA0440	Commercial-ATCC	Roland,Rad	Commercial-ATCC	17616663	Commercial-Published	PTEN-CaP8	PTu-1	PTEN-CaP8	GEMM-Endogenous	P_Pten	Probasin-Cre;Pten,FL/FL	EpithelialTissue	Prostate	Primary	ProstateCancer	ProstateAdenocarcinoma	DMEM-10%FCS-BovinePituitaryExtract-hInsulin-hEGF-1%P/S	2D-TissueCultureTreated	2D-MES	2D-MESlow	NA	NA	No	No
MCCA0441	Commercial-ATCC	Roland,Rad	Commercial-ATCC	4512654	Commercial-Published	B16-F10M	PTu-1	B16-F10M	Wildtype	Wt_Spontaneous	Wt;Spontaneous	EpithelialTissue	Skin	Primary	Melanoma	CutaneousMelanoma	DMEM-10%FCS-1%P/S	2D-TissueCultureTreated	2D-MES	2D-MESlow	NA	NA	No	No
MCCA0442	Commercial-ATCC	Roland,Rad	Commercial-ATCC	9012848	Commercial-Published	B2905	PTu-1	B2905	GEMM-Endogenous	H_Irradiation-UV	Metallothionein-Hgf;Irradiation,UV	EpithelialTissue	Skin	Primary	Melanoma	CutaneousMelanoma	DMEM-10%FCS-1%P/S	2D-TissueCultureTreated	2D-MES	2D-MESlow	NA	NA	No	No
MCCA0443	Commercial-ATCC	Roland,Rad	Commercial-ATCC	27287723	Commercial-Published	YUMM5-2	PTu-1	YUMM5-2	GEMM-Endogenous	TB_Trp53	Tyrosinase-CreERT2;Braf,LSL-V600E/+;Trp53,FL/FL	EpithelialTissue	Skin	Primary	Melanoma	CutaneousMelanoma	DMEM-10%FCS-1%P/S	2D-TissueCultureTreated	2D-MES	2D-MESlow	NA	NA	No	No
MCCA0007	Allan,Bradley	Roland,Rad	Sebastian,Mueller&Roland,Rad	Unpublished	MCCA-Unpublished	33-5E	PTu-1	33-5E_PTu-1	GEMM-Endogenous	Blm_Irradiation-G	Bloom,M3/M3;Irradiation,G	ConnectiveAndSupportiveTissue	SoftTissue	Primary	Sarcoma	SarcomaNOS	DMEM-10%FCS-1%P/S	2D-TissueCultureTreated	2D-MES	2D-MESlow	492	NA	No	No
MCCA0008	Allan,Bradley	Roland,Rad	Sebastian,Mueller&Roland,Rad	Unpublished	MCCA-Unpublished	37-1K	PTu-1	37-1K_PTu-1	GEMM-Endogenous	Blm_Irradiation-G	Bloom,M3/M3;Irradiation,G	ConnectiveAndSupportiveTissue	SoftTissue	Primary	Sarcoma	SarcomaNOS	DMEM-10%FCS-1%P/S	2D-TissueCultureTreated	2D-MES	2D-MESlow	433	No	No	No
MCCA0009	Allan,Bradley	Roland,Rad	Sebastian,Mueller&Roland,Rad	Unpublished	MCCA-Unpublished	48-6b	PTu-1	48-6b_PTu-1	GEMM-Endogenous	Blm_Irradiation-G	Bloom,M3/M3;Irradiation,G	ConnectiveAndSupportiveTissue	SoftTissue	Primary	Sarcoma	SarcomaNOS	DMEM-10%FCS-1%P/S	2D-TissueCultureTreated	2D-MES	2D-MESlow	641	NA	No	No
MCCA0010	Dieter,Saur	Roland,Rad	Sebastian,Mueller&Roland,Rad	Unpublished	MCCA-Unpublished	8724	PTu-1	8724_PTu-1	GEMM-Endogenous	Trp53_Apc	Trp53,KO/+;Apc,KO/+;Kras,LSL-G12D/+;Rosa26,LSL-TVA/+	ConnectiveAndSupportiveTissue	SoftTissue	Primary	Sarcoma	SarcomaNOS	DMEM-10%FCS-1%P/S	2D-TissueCultureTreated	2D-MES	2D-MESlow	196	No	No	No
MCCA0011	Roland,Rad	Roland,Rad	Sebastian,Mueller&Roland,Rad	Unpublished	MCCA-Unpublished	AKCdkn2a-0722m	PTu-1	AKCdkn2a-0722m_PTu-1	GEMM-Endogenous	AK_Cdkn2a	Alb-Cre;Kras,LSL-G12D/+;Cdkn2a,FL/FL	ConnectiveAndSupportiveTissue	SoftTissue	Primary	Sarcoma	SarcomaNOS	DMEM-10%FCS-1%P/S	2D-CollagenTypeICoating	2D-MES	2D-MEShigh	194	No	No	No
MCCA0012	Roland,Rad	Roland,Rad	Sebastian,Mueller&Roland,Rad	Unpublished	MCCA-Unpublished	AKCdkn2a-0722m	PTu-2	AKCdkn2a-0722m_PTu-2	GEMM-Endogenous	AK_Cdkn2a	Alb-Cre;Kras,LSL-G12D/+;Cdkn2a,FL/FL	ConnectiveAndSupportiveTissue	SoftTissue	Primary	Sarcoma	SarcomaNOS	DMEM-10%FCS-1%P/S	2D-CollagenTypeICoating	2D-MES	2D-MEShigh	194	No	No	No
MCCA0003	Roland,Rad	Roland,Rad	Sebastian,Mueller&Roland,Rad	Unpublished	MCCA-Unpublished	AKCdkn2a-0732f	PTu-1	AKCdkn2a-0732f_PTu-1	GEMM-Endogenous	AK_Cdkn2a	Alb-Cre;Kras,LSL-G12D/+;Cdkn2a,FL/FL	ConnectiveAndSupportiveTissue	SoftTissue	Primary	Sarcoma	FibroSarcoma	DMEM-10%FCS-1%P/S	2D-CollagenTypeICoating	2D-MES	2D-MEShigh	166	No	No	No
MCCA0004	Roland,Rad	Roland,Rad	Sebastian,Mueller&Roland,Rad	Unpublished	MCCA-Unpublished	AKCdkn2a-0732f	PTu-2	AKCdkn2a-0732f_PTu-2	GEMM-Endogenous	AK_Cdkn2a	Alb-Cre;Kras,LSL-G12D/+;Cdkn2a,FL/FL	ConnectiveAndSupportiveTissue	SoftTissue	Primary	Sarcoma	FibroSarcoma	DMEM-10%FCS-1%P/S	2D-CollagenTypeICoating	2D-MES	2D-MEShigh	166	No	No	No
MCCA0013	Roland,Rad	Roland,Rad	Sebastian,Mueller&Roland,Rad	Unpublished	MCCA-Unpublished	AKCdkn2a-0830f	PTu-1	AKCdkn2a-0830f_PTu-1	GEMM-Endogenous	AK_Cdkn2a	Alb-Cre;Kras,LSL-G12D/+;Cdkn2a,FL/FL	ConnectiveAndSupportiveTissue	SoftTissue	Primary	Sarcoma	SarcomaNOS	DMEM-10%FCS-1%P/S	2D-CollagenTypeICoating	2D-MES	2D-MEShigh	146	Yes	Yes	No
MCCA0014	Roland,Rad	Roland,Rad	Sebastian,Mueller&Roland,Rad	Unpublished	MCCA-Unpublished	AKCdkn2a-0830f	PTu-2	AKCdkn2a-0830f_PTu-2	GEMM-Endogenous	AK_Cdkn2a	Alb-Cre;Kras,LSL-G12D/+;Cdkn2a,FL/FL	ConnectiveAndSupportiveTissue	SoftTissue	Primary	Sarcoma	SarcomaNOS	DMEM-10%FCS-1%P/S	2D-CollagenTypeICoating	2D-MES	2D-MEShigh	146	Yes	Yes	No
MCCA0015	Roland,Rad	Roland,Rad	Sebastian,Mueller&Roland,Rad	Unpublished	MCCA-Unpublished	AKCdkn2a-0831m	PTu-1	AKCdkn2a-0831m_PTu-1	GEMM-Endogenous	AK_Cdkn2a	Alb-Cre;Kras,LSL-G12D/+;Cdkn2a,FL/FL	ConnectiveAndSupportiveTissue	SoftTissue	Primary	Sarcoma	SarcomaNOS	DMEM-10%FCS-1%P/S	2D-CollagenTypeICoating	2D-MES	2D-MEShigh	116	No	No	No
MCCA0016	Roland,Rad	Roland,Rad	Sebastian,Mueller&Roland,Rad	Unpublished	MCCA-Unpublished	AKCdkn2a-0831m	PTu-2	AKCdkn2a-0831m_PTu-2	GEMM-Endogenous	AK_Cdkn2a	Alb-Cre;Kras,LSL-G12D/+;Cdkn2a,FL/FL	ConnectiveAndSupportiveTissue	SoftTissue	Primary	Sarcoma	SarcomaNOS	DMEM-10%FCS-1%P/S	2D-CollagenTypeICoating	2D-MES	2D-MEShigh	116	No	No	No
MCCA0006	Roland,Rad	Roland,Rad	Sebastian,Mueller&Roland,Rad	Unpublished	MCCA-Unpublished	AKCdkn2a-0831m	PTu-3	AKCdkn2a-0831m_PTu-3	GEMM-Endogenous	AK_Cdkn2a	Alb-Cre;Kras,LSL-G12D/+;Cdkn2a,FL/FL	ConnectiveAndSupportiveTissue	SoftTissue	Primary	Sarcoma	LipoSarcoma	DMEM-10%FCS-1%P/S	2D-CollagenTypeICoating	2D-MES	2D-MEShigh	116	No	No	No
MCCA0017	Roland,Rad	Roland,Rad	Sebastian,Mueller&Roland,Rad	Unpublished	MCCA-Unpublished	AKCdkn2a-0901m	PTu-1	AKCdkn2a-0901m_PTu-1	GEMM-Endogenous	AK_Cdkn2a	Alb-Cre;Kras,LSL-G12D/+;Cdkn2a,FL/FL	ConnectiveAndSupportiveTissue	SoftTissue	Primary	Sarcoma	SarcomaNOS	DMEM-10%FCS-1%P/S	2D-CollagenTypeICoating	2D-MES	2D-MEShigh	120	No	No	No
MCCA0018	Roland,Rad	Roland,Rad	Sebastian,Mueller&Roland,Rad	Unpublished	MCCA-Unpublished	AKCdkn2a-0901m	PTu-2	AKCdkn2a-0901m_PTu-2	GEMM-Endogenous	AK_Cdkn2a	Alb-Cre;Kras,LSL-G12D/+;Cdkn2a,FL/FL	ConnectiveAndSupportiveTissue	SoftTissue	Primary	Sarcoma	SarcomaNOS	DMEM-10%FCS-1%P/S	2D-CollagenTypeICoating	2D-MES	2D-MESlow	120	No	No	No
MCCA0019	Roland,Rad	Roland,Rad	Sebastian,Mueller&Roland,Rad	Unpublished	MCCA-Unpublished	AKCdkn2a-0901m	PTu-3	AKCdkn2a-0901m_PTu-3	GEMM-Endogenous	AK_Cdkn2a	Alb-Cre;Kras,LSL-G12D/+;Cdkn2a,FL/FL	ConnectiveAndSupportiveTissue	SoftTissue	Primary	Sarcoma	SarcomaNOS	DMEM-10%FCS-1%P/S	2D-CollagenTypeICoating	2D-MES	2D-MEShigh	120	No	No	No
MCCA0020	Roland,Rad	Roland,Rad	Sebastian,Mueller&Roland,Rad	Unpublished	MCCA-Unpublished	PP-1-1b	PTu-1	PP-1-1b_PTu-1	GEMM-Endogenous	Trp53	Trp53,LSL-R172H/+;Rosa26,LSL-PB/+	ConnectiveAndSupportiveTissue	SoftTissue	Primary	Sarcoma	SarcomaNOS	DMEM-10%FCS-1%P/S	2D-CollagenTypeICoating	2D-MES	2D-MESlow	402	No	No	No
MCCA0005	Roland,Rad	Roland,Rad	Sebastian,Mueller&Roland,Rad	Unpublished	MCCA-Unpublished	SPS-5-1c	PTu-1	SPS-5-1c_PTu-1	GEMM-Endogenous	Trp53	Trp53,LSL-R172H/+;Rosa26,LSL-SB/+;ETP-SAM	ConnectiveAndSupportiveTissue	SoftTissue	Primary	Sarcoma	FibroSarcoma	DMEM-10%FCS-1%P/S	2D-CollagenTypeICoating	2D-MES	2D-MESlow	407	No	Yes	Yes
MCCA0459	Roland,Rad	Roland,Rad	Sebastian,Mueller&Roland,Rad	37352862	MCCA-Published	1020	PTu-1	1020_PTu-1	GEMM-Endogenous	CM	Cg1-Cre;Rosa26,LSL-MYC/+	EpithelialTissue	Stomach	Primary	GastricCancer	GastricNeuroendocrineCarcinoma	DMEM-10%FCS-1%P/S	2D-TissueCultureTreated	2D-MES	2D-MESlow	429	No	No	No
MCCA0460	Roland,Rad	Roland,Rad	Sebastian,Mueller&Roland,Rad	37352862	MCCA-Published	1062	PTu-1	1062_PTu-1	GEMM-Endogenous	CM	Cg1-Cre;Rosa26,LSL-MYC/+	EpithelialTissue	Stomach	Primary	GastricCancer	GastricNeuroendocrineCarcinoma	DMEM-10%FCS-1%P/S	2D-TissueCultureTreated	2D-EPI	2D-EPI	369	Yes	No	No
MCCA0461	Roland,Rad	Roland,Rad	Sebastian,Mueller&Roland,Rad	37352862	MCCA-Published	1067	PTu-1	1067_PTu-1	GEMM-Endogenous	CM	Cg1-Cre;Rosa26,LSL-MYC/+	EpithelialTissue	Stomach	Primary	GastricCancer	GastricNeuroendocrineCarcinoma	DMEM-10%FCS-1%P/S	2D-TissueCultureTreated	2D-MES	2D-MESlow	323	NA	No	No
MCCA0462	Roland,Rad	Roland,Rad	Sebastian,Mueller&Roland,Rad	37352862	MCCA-Published	1077	PTu-1	1077_PTu-1	GEMM-Endogenous	CM	Cg1-Cre;Rosa26,LSL-MYC/+	EpithelialTissue	Stomach	Primary	GastricCancer	GastricNeuroendocrineCarcinoma	DMEM-10%FCS-1%P/S	2D-TissueCultureTreated	2D-MES	2D-MESlow	373	NA	No	No
MCCA0463	Roland,Rad	Roland,Rad	Sebastian,Mueller&Roland,Rad	37352862	MCCA-Published	1084	PTu-1	1084_PTu-1	GEMM-Endogenous	CM	Cg1-Cre;Rosa26,LSL-MYC/+	EpithelialTissue	Stomach	Primary	GastricCancer	GastricNeuroendocrineCarcinoma	DMEM-10%FCS-1%P/S	2D-TissueCultureTreated	2D-EPI	2D-EPI	389	NA	No	No
MCCA0465	Roland,Rad	Roland,Rad	Sebastian,Mueller&Roland,Rad	37352862	MCCA-Published	1097	PTu-1	1097_PTu-1	GEMM-Endogenous	CM	Cg1-Cre;Rosa26,LSL-MYC/+	EpithelialTissue	Stomach	Primary	GastricCancer	GastricNeuroendocrineCarcinoma	DMEM-10%FCS-1%P/S	2D-TissueCultureTreated	2D-MES	2D-MESlow	342	No	No	No
MCCA0464	Roland,Rad	Roland,Rad	Sebastian,Mueller&Roland,Rad	37352862	MCCA-Published	947	PTu-1	947_PTu-1	GEMM-Endogenous	CM	Cg1-Cre;Rosa26,LSL-MYC/+	EpithelialTissue	Stomach	Primary	GastricCancer	GastricNeuroendocrineCarcinoma	DMEM-10%FCS-1%P/S	2D-TissueCultureTreated	2D-MES	2D-MESlow	319	Yes	No	No
MCCA0466	Roland,Rad	Roland,Rad	Sebastian,Mueller&Roland,Rad	37352862	MCCA-Published	948	PTu-1	948_PTu-1	GEMM-Endogenous	CM	Cg1-Cre;Rosa26,LSL-MYC/+	EpithelialTissue	Stomach	Primary	GastricCancer	GastricNeuroendocrineCarcinoma	DMEM-10%FCS-1%P/S	2D-TissueCultureTreated	2D-MES	2D-MESlow	405	Yes	No	No
MCCA0467	Roland,Rad	Roland,Rad	Sebastian,Mueller&Roland,Rad	37352862	MCCA-Published	950	PTu-1	950_PTu-1	GEMM-Endogenous	CM	Cg1-Cre;Rosa26,LSL-MYC/+	EpithelialTissue	Stomach	Primary	GastricCancer	GastricNeuroendocrineCarcinoma	DMEM-10%FCS-1%P/S	2D-TissueCultureTreated	2D-MES	2D-MESlow	312	Yes	No	No
MCCA0468	Roland,Rad	Roland,Rad	Sebastian,Mueller&Roland,Rad	37352862	MCCA-Published	953	PTu-1	953_PTu-1	GEMM-Endogenous	CM	Cg1-Cre;Rosa26,LSL-MYC/+	EpithelialTissue	Stomach	Primary	GastricCancer	GastricNeuroendocrineCarcinoma	DMEM-10%FCS-1%P/S	2D-TissueCultureTreated	2D-EPI	2D-EPI	408	Yes	No	No
MCCA0469	Roland,Rad	Roland,Rad	Sebastian,Mueller&Roland,Rad	37352862	MCCA-Published	955	PTu-1	955_PTu-1	GEMM-Endogenous	CM	Cg1-Cre;Rosa26,LSL-MYC/+	EpithelialTissue	Stomach	Primary	GastricCancer	GastricNeuroendocrineCarcinoma	DMEM-10%FCS-1%P/S	2D-TissueCultureTreated	2D-MES	2D-MESlow	417	NA	No	No
MCCA0470	Roland,Rad	Roland,Rad	Sebastian,Mueller&Roland,Rad	37352862	MCCA-Published	962	PTu-1	962_PTu-1	GEMM-Endogenous	CM	Cg1-Cre;Rosa26,LSL-MYC/+	EpithelialTissue	Stomach	Primary	GastricCancer	GastricNeuroendocrineCarcinoma	DMEM-10%FCS-1%P/S	2D-TissueCultureTreated	2D-EPI	2D-EPI	445	Yes	No	No
MCCA0451	Roland,Rad	Roland,Rad	Sebastian,Mueller&Roland,Rad	37352862	MCCA-Published	963	PTu-1	963_PTu-1	GEMM-Endogenous	CM	Cg1-Cre;Rosa26,LSL-MYC/+	EpithelialTissue	Stomach	Primary	GastricCancer	GastricNeuroendocrineCarcinoma	DMEM-10%FCS-1%P/S	2D-TissueCultureTreated	2D-MES	2D-MESlow	408	Yes	No	No
MCCA0452	Roland,Rad	Roland,Rad	Sebastian,Mueller&Roland,Rad	37352862	MCCA-Published	968	PTu-1	968_PTu-1	GEMM-Endogenous	CM	Cg1-Cre;Rosa26,LSL-MYC/+	EpithelialTissue	Stomach	Primary	GastricCancer	GastricNeuroendocrineCarcinoma	DMEM-10%FCS-1%P/S	2D-TissueCultureTreated	2D-EPI	2D-EPI	387	Yes	No	No
MCCA0453	Roland,Rad	Roland,Rad	Sebastian,Mueller&Roland,Rad	37352862	MCCA-Published	969	PTu-1	969_PTu-1	GEMM-Endogenous	CM	Cg1-Cre;Rosa26,LSL-MYC/+	EpithelialTissue	Stomach	Primary	GastricCancer	GastricNeuroendocrineCarcinoma	DMEM-10%FCS-1%P/S	2D-TissueCultureTreated	2D-MES	2D-MESlow	391	No	No	No
MCCA0454	Roland,Rad	Roland,Rad	Sebastian,Mueller&Roland,Rad	37352862	MCCA-Published	991	PTu-1	991_PTu-1	GEMM-Endogenous	CM	Cg1-Cre;Rosa26,LSL-MYC/+	EpithelialTissue	Stomach	Primary	GastricCancer	GastricNeuroendocrineCarcinoma	DMEM-10%FCS-1%P/S	2D-TissueCultureTreated	2D-EPI	2D-EPI	359	Yes	No	No
MCCA0455	Roland,Rad	Roland,Rad	Sebastian,Mueller&Roland,Rad	37352862	MCCA-Published	992	PTu-1	992_PTu-1	GEMM-Endogenous	CM	Cg1-Cre;Rosa26,LSL-MYC/+	EpithelialTissue	Stomach	Primary	GastricCancer	GastricNeuroendocrineCarcinoma	DMEM-10%FCS-1%P/S	2D-TissueCultureTreated	2D-MES	2D-MESlow	392	No	No	No
MCCA0456	Roland,Rad	Roland,Rad	Sebastian,Mueller&Roland,Rad	37352862	MCCA-Published	994	PTu-1	994_PTu-1	GEMM-Endogenous	CM	Cg1-Cre;Rosa26,LSL-MYC/+	EpithelialTissue	Stomach	Primary	GastricCancer	GastricNeuroendocrineCarcinoma	DMEM-10%FCS-1%P/S	2D-TissueCultureTreated	2D-MES	2D-MESlow	421	Yes	No	No
MCCA0457	Roland,Rad	Roland,Rad	Sebastian,Mueller&Roland,Rad	37352862	MCCA-Published	997	PTu-1	997_PTu-1	GEMM-Endogenous	CM	Cg1-Cre;Rosa26,LSL-MYC/+	EpithelialTissue	Stomach	Primary	GastricCancer	GastricNeuroendocrineCarcinoma	DMEM-10%FCS-1%P/S	2D-TissueCultureTreated	2D-EPI	2D-EPI	446	Yes	No	No
MCCA0458	Roland,Rad	Roland,Rad	Sebastian,Mueller&Roland,Rad	37352862	MCCA-Published	998	PTu-1	998_PTu-1	GEMM-Endogenous	CM	Cg1-Cre;Rosa26,LSL-MYC/+	EpithelialTissue	Stomach	Primary	GastricCancer	GastricNeuroendocrineCarcinoma	DMEM-10%FCS-1%P/S	2D-TissueCultureTreated	2D-EPI	2D-QM	382	Yes	No	No
MCCA0444	Roland,Rad	Roland,Rad	Sebastian,Mueller&Roland,Rad	Unpublished	MCCA-Unpublished	BLM43-68-3C	PTu-1	BLM43-68-3C_PTu-1	GEMM-Endogenous	Blm_Bacterial	Bloom,M3/M3;Bacterial,HelicobacterFelis	EpithelialTissue	Stomach	Primary	GastricCancer	GastricAdenocarcinoma	DMEM-10%FCS-1%P/S	2D-TissueCultureTreated	2D-EPI	2D-EPI	713	No	No	No
MCCA0445	Roland,Rad	Roland,Rad	Sebastian,Mueller&Roland,Rad	Unpublished	MCCA-Unpublished	BLM44-64-2B	PTu-1	BLM44-64-2B_PTu-1	GEMM-Endogenous	Blm_Bacterial	Bloom,M3/M3;Bacterial,HelicobacterFelis	EpithelialTissue	Stomach	Primary	GastricCancer	GastricAdenocarcinoma	DMEM-10%FCS-1%P/S	2D-TissueCultureTreated	2D-EPI	2D-EPI	620	No	No	No
MCCA0446	Roland,Rad	Roland,Rad	Sebastian,Mueller&Roland,Rad	Unpublished	MCCA-Unpublished	BLM45-69-1F	PTu-1	BLM45-69-1F_PTu-1	GEMM-Endogenous	Blm_Bacterial	Bloom,M3/M3;Bacterial,HelicobacterFelis	EpithelialTissue	Stomach	Primary	GastricCancer	GastricAdenocarcinoma	DMEM-10%FCS-1%P/S	2D-TissueCultureTreated	2D-MES	2D-MESlow	660	No	No	No
MCCA0447	Roland,Rad	Roland,Rad	Sebastian,Mueller&Roland,Rad	Unpublished	MCCA-Unpublished	BLM48-68-3I	PTu-1	BLM48-68-3I_PTu-1	GEMM-Endogenous	Blm_Bacterial	Bloom,M3/M3;Bacterial,HelicobacterFelis	EpithelialTissue	Stomach	Primary	GastricCancer	GastricAdenocarcinoma	DMEM-10%FCS-1%P/S	2D-TissueCultureTreated	2D-MES	2D-MESlow	642	Yes	No	No
MCCA0448	Roland,Rad	Roland,Rad	Sebastian,Mueller&Roland,Rad	Unpublished	MCCA-Unpublished	BLM49-64-3B	PTu-1	BLM49-64-3B_PTu-1	GEMM-Endogenous	Blm_Bacterial	Bloom,M3/M3;Bacterial,HelicobacterFelis	EpithelialTissue	Stomach	Primary	GastricCancer	GastricAdenocarcinoma	DMEM-10%FCS-1%P/S	2D-TissueCultureTreated	2D-MES	2D-MESlow	614	No	No	No
MCCA0449	Roland,Rad	Roland,Rad	Sebastian,Mueller&Roland,Rad	Unpublished	MCCA-Unpublished	BLM50-67-1G	PTu-1	BLM50-67-1G_PTu-1	GEMM-Endogenous	Blm_Bacterial	Bloom,M3/M3;Bacterial,HelicobacterFelis	EpithelialTissue	Stomach	Primary	GastricCancer	GastricAdenocarcinoma	DMEM-10%FCS-1%P/S	2D-TissueCultureTreated	2D-MES	2D-MESlow	659	No	No	No
MCCA0471	Dieter,Saur	Roland,Rad	Sebastian,Mueller&Roland,Rad	Unpublished	MCCA-Unpublished	C2579	PTu-1	C2579_PTu-1	GEMM-Endogenous	PK_Tgfbr2_Pdk1	Ptf1a,Cre/+;Kras,LSL-G12D/+;Tgfbr2,FL/+;Pdk1,FL/+	EpithelialTissue	Stomach	Primary	GastricCancer	GastricSquamousCellCarcinoma	DMEM-10%FCS-1%P/S	2D-TissueCultureTreated	2D-EPI	2D-EPI	178	Yes	No	No
MCCA0472	Dieter,Saur	Roland,Rad	Sebastian,Mueller&Roland,Rad	Unpublished	MCCA-Unpublished	MZ1796	PTu-1	MZ1796_PTu-1	GEMM-Endogenous	PK_Erk1_Erk2	Pdx1-Cre;Kras,LSL-G12D/+;Erk1,KO/+;Erk2,FL/+	EpithelialTissue	Stomach	Primary	GastricCancer	GastricSquamousCellCarcinoma	DMEM-10%FCS-1%P/S	2D-TissueCultureTreated	2D-MES	2D-MESlow	595	Yes	No	No
MCCA0450	Roland,Rad	Roland,Rad	Sebastian,Mueller&Roland,Rad	Unpublished	MCCA-Unpublished	VBC-8-1c	PTu-1	VBC-8-1c_PTu-1	GEMM-Endogenous	VB_Ink4a	Vil-Cre;Braf,LSL-V600E/+;Ink4a,KO/+	EpithelialTissue	Stomach	Primary	GastricCancer	GastricAdenocarcinoma	DMEM-10%FCS-1%P/S	2D-TissueCultureTreated	2D-EPI	2D-QM	214	Yes	No	No
MCCA0473	Dieter,Saur	Roland,Rad	Sebastian,Mueller&Roland,Rad	Unpublished	MCCA-Unpublished	MZ1910	PTu-1	MZ1910_PTu-1	GEMM-Endogenous	PK_Erk1_Erk2	Pdx1-Cre;Kras,LSL-G12D/+;Erk1,KO/+;Erk2,FL/FL	EpithelialTissue	Testis	Primary	TesticularCancer	TesticularCancer	DMEM-10%FCS-1%P/S	2D-TissueCultureTreated	2D-EPI	2D-QM	522	Yes	No	No

## Sheet: Triggers
Supplementary Table 1. Annotation of MCCA lines - Triggers
GeneticAlleles	ExogenousTriggers
Ad5-CMV-Cre	Bacterial,HelicobacterFelis
Ad5-CMV-Flp	Chemical,3Methylcholanthrene
Ad5-SPC-Cre	Chemical,DimethylBenzanthracene
Ad-CGRP-Cre	Chemical,MAMacetate
Ad-CMV-Cre	Chemical,MineralOil
Alb-Cre	Chemical,NnitrosoNMethylUrethane-NNMU
Apc,KO	Hormone,PituitaryIsografts
ARR2	Irradiation,G
ATP1-S2	Irradiation,I131
Bloom,M3	Irradiation,UV
Braf,LSL-V600E	Irradiation,X
Cd19-Cre	Viral,Aparticle
Cdh1,FL	Viral,MoloneyLeukemiaVirus-MLV
Cdkn1b,FL	Viral,MouseMammaryTumorVirus-MMTV
Cdkn2a,FL	Viral,MurineLeukemiaVirus-MuLV
Cg1-Cre	Viral,RauscherMurineLeukemiaVirus-RMLV
Ela-CreERTm
Elastase1-SV40-T
Erk1,KO
Erk2,FL
Glt1-rtTA
H11,LSL-MYC-T58A
humanAlpha-SV40-T
Ink4a,FL
Ink4a,KO
Kras,FSF-G12C
Kras,FSF-G12D
Kras,LSL-G12D
Kras,LSL-G12Vgeo
L2-IL1b
Lentiviral-SV40-T
Lgr5,EGFP-CreERT2
Lkb1,FL
Metallothionein-Hgf
MMTV-rtTA
MMTV-SV40
Pdk1,FL
Pdx1-Cre
Pdx1-Flp
Probasin-Cre
Pten,FL
Ptf1a,Cre
rAAV8-sgCdkn2a
rAAV8-sgCdkn2aNoIndel
rAAV8-sgCtrl
rAAV8-sgPten
ratInsulin-SV40-T
Rb1,FL
Rosa26,FSF-CAG-CreERT2
Rosa26,FSF-PIK3CA-H1047R
Rosa26,LSL-Cas9
Rosa26,LSL-IKK2aca
Rosa26,LSL-MYC
Rosa26,LSL-PB
Rosa26,LSL-PIK3CA-H1047R
Sm22-Cre
TetO-PIK3CA-H1047R
Tgfbr2,FL
TRE-MYCN-Luc
Trp53,FF
Trp53,FL
Trp53,KO
Trp53,LSL-R172H
Tyrosinase-CreERT2
Vil-Cre

## Sheet: GeneticAlleles
Supplementary Table 1. Annotation of MCCA lines - Genetic alleles
GeneticAlleles	OfficialName	EsStrain	GenomicPositionChr	GenomicPositionBp	PMID
Alb-Cre	Tg(Alb-cre)21Mgn	B6D2(F2)	chr13	3237762	9867845
Apc,KO	Apctm1Tyj	C57BL/6	chr18	34404791	20010873
ARR2/Probasin-Myc	Tg(ARR2/Pbsn-MYC)7Key	FVB	tg-NA	tg-NA	14522256
ATP1-S2	TgTn(pb/sb-ATP1)S2Brd	FVB	chr10	tg-NA	20947725
Bloom,M3	Blmtm3Brd	129S7/SvEvBrd-Hprt1b-m2	chr7	80144868	11101838
Braf,FL	Braftm1Sva	(129X1/SvJ x 129S1/Sv)F1-Kitl+	chr6	39641284	16342120
Braf,LSL-V600E	Braftm1.1Brd	129S7/SvEvBrd-Hprt1+	chr6	39641284	23845441
CAG-dsEG	B6.Cg-Tg(CAG-DsRed,-EGFP)5Gae/J	C57BL/6+C3H	tg-NA	tg-NA	18543298
Cd19-Cre	B6.129P2(C)-Cd19tm1(cre)Cgn	129P2/OlaHsd	chr7	126010842	9092650
Cdh1,FL	Cdh1tm1Jjon	129P2/OlaHsd	chr8	107363431	17097565
Cdkn1b,FL	Cdkn1btm1Mlf	129S4/SvJaeSor	chr6	134899920	8646781
Cdkn2a,FL	Cdkn2atm4Rdp	129/?	chr4	89202783	8620534
Cg1-Cre	Ighg1tm1(cre)Cgn	129P2/OlaHsd	chr12	113292152	16651521
Col1a2-Cre	Tg(Col1a2-cre)23Angl	FVB/N	tg-NA	tg-NA	15048811
Cpa3-Cre	Cpa3tm1(Cre)Hro/J	129/Ola	chr3	20283065	22101159
Ela-CreERTm	Tg(Cela1-cre/ERT)1Dam	NA	tg-NA	tg-NA	16192304
Elastase1-SV40-T	Tg(Cela1-luc,Cela1-TAg)#Nzh	FVB/N	tg-NA	tg-NA	19622581
Erk1,KO	Mapk3tm1Gpg	129/Sv	chr7	126361893	10558995
Erk2,FL	Mapk1tm1a(EUCOMM)Wtsi	C57BL/6N	chr6	16833282	21677750
ETP-SAM	Unpublished	C57BL/6J	tg-NA	tg-NA	Unpublished
Fgfr2,FL	B6.129X1(Cg)-Fgfr2tm1Dor/J	129X1/SvJ	chr7	129816360	12756187
Glt1-rtTA	Tg(Slc1a2-tTA)#Waw	FVB/NJ	tg-NA	tg-NA	20478998
H11,LSL-MYC-T58A	Igs2tm1(CAG-Myc*T58A/luc)Wrey	(129X1/SvJ x 129S1/Sv)F1-Kitl+	chr11	3195479	30043754
Hnf4a,FL	Hnf4atm1.1Gonz/J	129X1/SvJ	chr2	163381779	11158324
humanAlpha-SV40-T	NA	NA	tg-NA	tg-NA	1704103
Ink4a,FL	Cdkn2atm1.1Gsu	129/?	chr4	89202783	22113502
Ink4a,KO	Cdkn2atm1.1Brn	129P2/OlaHsd	chr4	89202783	11544530
ITP2-M	NA	FVB	chr14	tg-NA	20947725
Kras,FSF-G12C	Krastm7Bbd	(129S6/SvEvTac x C57BL/6NCrl)F1	chr6	145179195	36928090
Kras,FSF-G12D	Krastm1Dsa	129S6/SvEvTac	chr6	145179195	25326799
Kras,LSL-G12D	Krastm4Tyj	129S4/SvJae	chr6	145179195	11751630
Kras,LSL-G12Vgeo	Krastm1Bbd	(129X1/SvJ x 129S1/Sv)F1-Kitl+	chr6	145179195	12957286
L2-IL1b	Tg(ED-L2-IL1RN/IL1B)#Tcw	C57BL/6 x SJL F2	tg-NA	tg-NA	22264787
Lgr5,EGFP-CreERT2	Lgr5tm1(cre/ERT2)Cle/J	129P2/OlaHsd	chr10	115354952	17934449
Lkb1,FL	Stk11tm1.1Sjm	B6.Cg-Thy1a	chr10	79959077	21124450
Metallothionein-Hgf	Tg(Mt1-Hgf)#Lmb	NA	tg-NA	tg-NA	8650184
Pcna,FL	PCNAtm2Dsa	129/Ola	chr2	132093153	16340005
Pcna,FSF-CAG-CreERT2	PCNAtm1(Cre/ERT2)Dsa	129/?	chr2	132093153	Unpublished
Pcna,LSL-fLuc	PCNAtm2(fLuc)Dsa	129/?	chr2	132093153	Unpublished
Pdk1,FL	Pdpk1tm1Mlw	129P2/Ola	chr17	24331276	12110585
Pdx1-Cre	Tg(Pdx1-cre)6Tuv	FVB/N	chr8	90483001	14706336
Pdx1-Flp	Tg(Pdx1-Flp)1Dsa	C57BL/6	tg-NA	tg-NA	25326799
Probasin-Cre	Tg(Pbsn-cre)4Prb/J	(C57BL/6 x DBA/2)F1	tg-NA	tg-NA	11231059
Pten,FL	Ptentm1Hwu/J	129S4/SvJae	chr19	32769269	11857804
Ptf1a,Cre	Ptf1atm1(cre)Hnak	Manual-129	chr2	19451393	17301087
rAAV8-sgCdkn2a	somatic CRISPR/Cas9 mutagenesis	somatic mutagenesis	somatic-NA	somatic-NA	sgRNAs described in 26508638
rAAV8-sgCtrl	somatic CRISPR/Cas9 mutagenesis	somatic mutagenesis	somatic-NA	somatic-NA	sgRNAs described in 26508638
rAAV8-sgPten	somatic CRISPR/Cas9 mutagenesis	somatic mutagenesis	somatic-NA	somatic-NA	sgRNAs described in 26508638
Raf1,FL	Raf1tm2Bacc	129P2/OlaHsd	chr6	115624563	11157055
ratInsulin-SV40-T	NA	NA	tg-NA	tg-NA	2986015
Rb1,FL	Rb1tm2Brn and Rb1tm3Tyj	129/?	chr14	73496872	10783170
Rosa26,FSF-CAG-CreERT2	Gt(ROSA)26Sortm3(CAG-Cre/ERT2)Dsa/J	129S6/SvEvTac	chr6	113049297	25326799
Rosa26,FSF-PIK3CA-H1047R	Gt(ROSA)26Sortm2(Pik3ca*)Dsa	129S6/SvEvTac	chr6	113049297	23453624
Rosa26,LSL-CAG-tdTO	Gt(ROSA)26Sortm65.1(CAG-tdTomato)Hze/J	129S6/SvEvTac x C57BL/6NCrl)F1	chr6	113049297	25741722
Rosa26,LSL-Cas9	Gt(ROSA)26Sortm1(CAG-cas9*,-EGFP)Fezh	(129X1/SvJ x 129S1/Sv)F1-Kitl+	chr6	113049297	25263330
Rosa26,LSL-DTA	Gt(ROSA)26Sortm1(DTA)Jpmb	129S/SvEv-Gpi1c	chr6	113049297	16267821
Rosa26,LSL-IKK2aca	Gt(ROSA)26Sortm4(Ikbkb)Rsky	B6.Cg-Thy1a	chr6	113049297	16782029
Rosa26,LSL-MYC	Gt(ROSA)26Sortm13(CAG-MYC,-CD2*)Rsky	C57BL/6	chr6	113049297	23001146
Rosa26,LSL-PB	NA	129S7/SvEvBrd-Hprt1+	chr6	113049297	20947725
Rosa26,LSL-PIK3CA-H1047R	Gt(ROSA)26Sortm2(Pik3ca*)Dsa	129S6/SvEvTac	chr6	113049297	23453624
Rosa26,LSL-SB	Gt(ROSA)26Sortm2(sb11)Njen	C57BL/6J x 129	chr6	113049297	16015321
Rosa26,LSL-tdEG	B6.129(Cg)-Gt(ROSA)26Sortm4(ACTB-tdTomato,-EGFP)Luo/J	(129X1/SvJ x 129S1/Sv)F1	chr6	113049297	17868096
Rosa26,LSL-TVA	Gt(ROSA)26Sortm1(Tva)Dsa	129S6/SvEvTac	chr6	113049297	18621715
Sm22-Cre	Tg(Tagln-cre)1Feil	(129X1/SvJ x 129S1/Sv)F1-Kitl+	tg-NA	tg-NA	11020712
Snail,FL	B6;129S-Snai1tm2Grid/J	129S1/Sv-Oca2+ Tyr+ Kitl+	chr2	167382425	16397867
TetO-PIK3CA-H1047R	Tg(tetO-PIK3CA*H1047R,-luc)2239Jjz	FVB	tg-NA	tg-NA	21822287
Tgfbr2,FL	Tgfbr2tm1.2Hlm	129S6/SvEvTac	chr9	115960597	11857781
TRE-MYCN-Luc	Tg(tetO-MYCN,-luc)#Waw	FVB/NJ	tg-NA	tg-NA	20478998
Trp53,FF	Trp53tm1.1Dgk	(129X1/SvJ x 129S1/Sv)F1-Kitl+	chr11	69476942	22228755
Trp53,FL	Trp53tm1Brn	129P2/OlaHsd	chr11	69476942	10783170
Trp53,LSL-R172H	Trp53tm2.1Tyj	129S4/SvJae	chr11	69476942	15607980
Tyrosinase-CreERT2	Tg(Tyr-cre/ERT2)1Lru	C57BL/6 x DBA/2	chr7	tg-NA	16419042
Vil-Cre	B6.Cg-Tg(Vil1-cre)997Gum and J, B6.Cg-Tg(Vil1-cre)1000Gum	C57BL/6J x SJL/J	tg-NA	tg-NA	12065599

## Sheet: Diseases
Supplementary Table 1. Annotation of MCCA lines - Diseases
Tissue	Lineage	Site	CancerType	CancerTypeDetailed	Fig.1b-Label
HematopoieticAndLymphoidTissue	Lymphoid-T	Primary	T-CellLeukemia/Lymphoma	T-CellLeukemia	1
HematopoieticAndLymphoidTissue	Lymphoid-T	Primary	T-CellLeukemia/Lymphoma	T-CellLymphoma	2
HematopoieticAndLymphoidTissue	Lymphoid-B	Primary	B-CellLeukemia/Lymphoma	B1-likeLymphoma	3
HematopoieticAndLymphoidTissue	Lymphoid-B	Primary	B-CellLeukemia/Lymphoma	B-CellLeukemia	4
HematopoieticAndLymphoidTissue	Lymphoid-B	Primary	B-CellLeukemia/Lymphoma	PlasmaCellMyeloma	5
HematopoieticAndLymphoidTissue	Lymphoid-B	Primary	B-CellLeukemia/Lymphoma	ReticulumCellNeoplasm	6
HematopoieticAndLymphoidTissue	Myeloid	Primary	MyeloproliferativeNeoplasms	AcuteMyeloidLeukemia	7
HematopoieticAndLymphoidTissue	Myeloid	Primary	MyeloproliferativeNeoplasms	ErythroidLeukemia	8
HematopoieticAndLymphoidTissue	Myeloid	Primary	MyeloproliferativeNeoplasms	MastCellTumor	9
NeuralTissue	PeripheralNervousSystem	Primary	Neuroblastoma	Neuroblastoma	10
NeuralTissue	CentralNervousSystem	Primary	Glioma	Glioblastoma	11
NeuralTissue	CentralNervousSystem	Primary	Medulloblastoma	Medulloblastoma	12
NeuralTissue	Pituitary	Primary	PituitaryTumor	PituitaryGlandNeoplasm	13
EpithelialTissue	Lung	Primary	LungCancer	LungAdenocarcinoma	14
EpithelialTissue	Lung	Primary	LungCancer	SmallCellLungCancer	15
EpithelialTissue	Liver	Primary	LiverCancer	HepatoCellularCarcinoma	16
EpithelialTissue	Liver	Primary	LiverCancer	IntrahepaticCholangioCellularCarcinoma	17
EpithelialTissue	Pancreas	Primary	PancreaticCancer	PancreaticAcinarCellCarcinoma	18
EpithelialTissue	Pancreas	Primary	PancreaticCancer	PancreaticAdenocarcinoma	19
EpithelialTissue	Pancreas	Primary	PancreaticCancer	PancreaticInsulinoma	20
EpithelialTissue	BileDuct	Primary	CholangioCarcinoma	ExtrahepaticCholangioCellularCarcinoma	21
EpithelialTissue	Ovary	Primary	OvarianCancer	OvarianGermCellTumor	22
EpithelialTissue	Stomach	Primary	GastricCancer	GastricAdenocarcinoma	23
EpithelialTissue	Stomach	Primary	GastricCancer	GastricNeuroendocrineCarcinoma	24
EpithelialTissue	Stomach	Primary	GastricCancer	GastricSquamousCellCarcinoma	25
EpithelialTissue	Prostate	Primary	ProstateCancer	ProstateAdenocarcinoma	26
EpithelialTissue	Kidney	Primary	KidneyCancer	RenalCellAdenocarcinoma	27
EpithelialTissue	Testis	Primary	TesticularCancer	TesticularCancer	28
EpithelialTissue	MammaryGland	Primary	MammaryCancer	LuminalABreastCancer	29
EpithelialTissue	MammaryGland	Primary	MammaryCancer	LuminalBBreastCancer	30
EpithelialTissue	MammaryGland	Primary	MammaryCancer	TripleNegativeBreastCancer	31
EpithelialTissue	Skin	Primary	Melanoma	CutaneousMelanoma	32
ConnectiveAndSupportiveTissue	SoftTissue	Primary	Sarcoma	FibroSarcoma	33
ConnectiveAndSupportiveTissue	SoftTissue	Primary	Sarcoma	LipoSarcoma	34
ConnectiveAndSupportiveTissue	Bone	Primary	Sarcoma	Osteosarcoma	35
EpithelialTissue	IntestineLarge	Primary	IntestinalCancer	KrasInitiated"Traditional"SerratedIntestinalAdenocarcinoma	36
EpithelialTissue	IntestineLarge	Primary	IntestinalHealthyTissue	IntestinalHealthyTissue	37
EpithelialTissue	IntestineLarge	Primary	IntestinalPrecursorLesion	KrasInitiated"Traditional"SerratedIntestinalAdenoma	38
EpithelialTissue	IntestineLarge	Primary	IntestinalPrecursorLesion	KrasInitiatedIntestinalHyperplasia	39
EpithelialTissue	IntestineSmall	Primary	IntestinalCancer	ApcInitiated"Classical"IntestinalAdenocarcinoma	40
EpithelialTissue	IntestineSmall	Primary	IntestinalCancer	BrafInitiatedSerratedIntestinalAdenocarcinoma	41
EpithelialTissue	IntestineSmall	Primary	IntestinalCancer	KrasInitiated"Traditional"SerratedIntestinalAdenocarcinoma	42
EpithelialTissue	IntestineSmall	Primary	IntestinalHealthyTissue	IntestinalHealthyTissue	43
EpithelialTissue	IntestineSmall	Primary	IntestinalPrecursorLesion	KrasInitiated"Traditional"SerratedIntestinalAdenoma	44
EpithelialTissue	IntestineSmall	Primary	IntestinalPrecursorLesion	KrasInitiatedIntestinalHyperplasia	45
EpithelialTissue	Esophagus	Primary	EsophagealCancer	EsophagealAdenocarcinoma	46
