# Supplementary material for: A disease model resource reveals core principles of tissue-specific cancer evolution
Source: Nature. 2026 Feb 25;653(8113):57. doi: 10.1038/s41586-026-10187-2 (PMC13149333; doi:10.1038/s41586-026-10187-2)
Supplement: Supplementary file 1 — Supplementary Tables 1–19. [file 41586_2026_10187_MOESM1_ESM.zip › 2024-10-21642B-s1/SupplementaryTable10.xlsx]

## Sheet: HPDE-PC1pos
Supplementary Table 10. Gene set enrichment analyses of the top250 genes driving transcriptomic separation along the indicated principal components upon doxycycline-inducible overexpression of KRASG12D or GFP in human non-transformed pancreatic, lung, and intestinal cells
GeneSetLibrary	Term	Overlap	P-value	Adjusted P-value	-log10	Old P-value	Old Adjusted P-value	Odds Ratio	Combined Score	Genes
MSigDB_Hallmark_2020	TNF-alpha Signaling via NF-kB	34/200	9.84313e-29	4.23255e-27	26.3734	0	0	18.5703	1197.56	PPP1R15A;CDKN1A;BTG1;BCL2A1;TNC;TNFAIP3;CXCL1;PTGS2;CXCL3;AREG;CXCL2;ICAM1;PLAU;PHLDA2;LDLR;PHLDA1;IER3;EGR1;JUN;SERPINB2;LAMB3;GADD45A;G0S2;FOS;INHBA;RHOB;EHD1;IL1A;PTPRE;KLF6;IL1B;MAFF;IL6ST;HBEGF
MSigDB_Hallmark_2020	Hypoxia	22/200	8.40048e-15	1.20407e-13	12.9193	0	0	10.6097	343.865	PPP1R15A;ERRFI1;BNIP3L;JUN;CDKN1A;BTG1;ANXA2;ZNF292;NEDD4L;TNFAIP3;GLRX;FOS;ETS1;PGF;AKAP12;MT2A;KLF6;DDIT3;CCNG2;MAFF;ANGPTL4;IER3
MSigDB_Hallmark_2020	KRAS Signaling Up	22/200	8.40048e-15	1.20407e-13	12.9193	0	0	10.6097	343.865	PPP1R15A;FUCA1;ITGA2;G0S2;TNFAIP3;GLRX;PRDM1;INHBA;PTGS2;GNG11;ETS1;DUSP6;EREG;DCBLD2;AKAP12;LAT2;PLAU;IL1B;SCG5;SOX9;ANGPTL4;HBEGF
MSigDB_Hallmark_2020	Epithelial Mesenchymal Transition	21/200	8.8733e-14	9.5388e-13	12.0205	0	0	10.0264	301.324	ITGB1;JUN;ECM1;CXCL8;GADD45A;MMP1;FUCA1;ITGA2;LAMA3;TNC;TNFAIP3;PLOD2;LAMC2;CXCL1;INHBA;AREG;RHOB;MMP14;ITGA5;VIM;MYL9
MSigDB_Hallmark_2020	Apoptosis	16/161	1.97686e-10	1.7001e-09	8.76953	0	0	9.24492	206.572	BNIP3L;JUN;CDKN1A;GSN;GADD45A;SLC20A1;CLU;IGF2R;EREG;RHOB;IL1A;DAP;DDIT3;IL1B;PEA15;IER3
MSigDB_Hallmark_2020	Complement	17/200	6.17255e-10	3.79171e-09	8.42116	0	0	7.80129	165.432	CDA;CPM;DOCK4;SERPINB2;TNFAIP3;CXCL1;CLU;DUSP6;EHD1;MMP14;MMP13;MAFF;S100A13;IRF7;ADAM9;PRSS3;CTSB
MSigDB_Hallmark_2020	Inflammatory Response	17/200	6.17255e-10	3.79171e-09	8.42116	0	0	7.80129	165.432	CDKN1A;CSF3;CXCL8;PTAFR;INHBA;ICAM1;EREG;DCBLD2;IL1A;PTPRE;MMP14;KLF6;IL1B;IRF7;ITGA5;LDLR;HBEGF
MSigDB_Hallmark_2020	p53 Pathway	15/200	3.50324e-08	1.88299e-07	6.72515	0	0	6.75043	115.885	PPP1R15A;JUN;ST14;CDKN1A;BTG1;GADD45A;FUCA1;TGFA;FOS;IL1A;PTPRE;DDIT3;TRIB3;IER3;HBEGF
KEGG_2021	IL-17 signaling pathway	1994-12-01	2.15577e-09	4.65646e-07	6.33194	0	0	12.0935	241.326	CSF3;JUN;CXCL8;MMP13;MMP1;IL1B;TNFAIP3;CXCL1;FOS;CXCL3;PTGS2;CXCL2
KEGG_2021	NF-kappa B signaling pathway	12/104	6.9887e-09	7.54779e-07	6.12218	0	0	10.7735	202.315	CXCL8;BCL2A1;PLAU;GADD45A;IL1B;TNFAIP3;CXCL1;CXCL3;PTGS2;CXCL2;MALT1;ICAM1
MSigDB_Hallmark_2020	Coagulation	12/138	1.69228e-07	8.08533e-07	6.0923	0	0	7.85274	122.44	MMP14;SERPINB2;GSN;PLAU;MMP1;ITGA2;MAFF;S100A13;ADAM9;CLU;DUSP6;CTSB
KEGG_2021	Rheumatoid arthritis	1993-11-01	2.30876e-08	1.66231e-06	5.77929	0	0	11.0393	194.115	IL1A;JUN;CXCL8;MMP1;IL1B;CXCL1;FOS;CXCL3;CXCL2;ICAM1;ATP6V0A1
GO_Biological_Process_2023	Regulation Of Angiogenesis (GO:0045765)	16/205	7.26765e-09	1.32271e-05	4.87853	0	0	7.04627	132.046	ITGB1;ECM1;BTG1;CXCL8;CEMIP2;ATP2B4;TNFAIP3;HSPG2;ETS1;PGF;RHOB;HIPK2;IL1A;IL1B;NF1;ANGPTL4
KEGG_2021	Focal adhesion	14/201	2.52017e-07	1.36089e-05	4.86618	0	0	6.20597	94.2921	ITGB1;JUN;LAMB3;ITGA2;ITGA1;LAMA3;TNC;LAMC2;MYL12A;PGF;FLNB;ITGA5;TLN1;MYL9
GO_Biological_Process_2023	Positive Regulation Of Angiogenesis (GO:0045766)	12/119	3.39793e-08	2.96667e-05	4.52773	0	0	9.21691	158.508	ITGB1;IL1A;ECM1;BTG1;CXCL8;IL1B;ANGPTL4;ITGA5;ETS1;PGF;RHOB;HIPK2
GO_Biological_Process_2023	Cellular Response To Oxygen-Containing Compound (GO:1901701)	21/406	4.89012e-08	2.96667e-05	4.52773	0	0	4.59225	77.3035	EGR1;CD274;JUN;CXCL8;ATP2B4;TNFAIP3;CXCL1;FOS;CXCL3;CLU;CXCL2;SETX;IL1A;IL1B;NRIP1;PPIF;ADAM9;ABL2;SOX9;VIM;CPEB4
GO_Biological_Process_2023	Positive Regulation Of Vasculature Development (GO:1904018)	11/104	7.79538e-08	3.5469e-05	4.45015	0	0	9.6871	158.55	ITGB1;IL1A;ECM1;BTG1;CXCL8;IL1B;ANGPTL4;ETS1;PGF;RHOB;HIPK2
MSigDB_Hallmark_2020	Apical Junction	12/200	8.58307e-06	3.69072e-05	4.43289	0	0	5.24638	61.2028	ITGB1;LIMA1;CD274;LAMB3;ITGA2;LAMA3;NF1;ADAM9;MSN;LAMC2;MYL9;ICAM1
KEGG_2021	Kaposi sarcoma-associated herpesvirus infection	13/193	9.95213e-07	4.29932e-05	4.3666	0	0	5.96367	82.4197	JUN;CDKN1A;CXCL8;CXCL1;FOS;PTGS2;CXCL3;GNG11;CXCL2;ICAM1;IRF7;KRAS;IL6ST
KEGG_2021	TNF signaling pathway	10/112	1.44129e-06	4.81599e-05	4.31731	0	0	8.02614	107.951	JUN;MMP14;IL1B;TNFAIP3;CXCL1;FOS;CXCL3;PTGS2;CXCL2;ICAM1
KEGG_2021	ECM-receptor interaction	1988-09-01	1.56074e-06	4.81599e-05	4.31731	0	0	9.29876	124.328	ITGB1;LAMB3;ITGA2;ITGA1;LAMA3;TNC;LAMC2;ITGA5;HSPG2
KEGG_2021	PI3K-Akt signaling pathway	17/354	2.50332e-06	6.75898e-05	4.17012	0	0	4.20296	54.2094	ITGB1;CDKN1A;CSF3;LAMB3;ITGA2;ITGA1;LAMA3;TNC;TGFA;LAMC2;GNG11;AREG;PGF;EREG;KRAS;ITGA5;IL6R
GO_Biological_Process_2023	Cellular Response To Lipid (GO:0071396)	15/228	2.06576e-07	7.51937e-05	4.12382	0	0	5.82955	89.732	CD274;CXCL8;MSN;TNFAIP3;CXCL1;CXCL3;CXCL2;SETX;IL1A;IL1B;NRIP1;ADAM9;ABL2;SOX9;VIM
KEGG_2021	Lipid and atherosclerosis	13/215	3.31679e-06	7.96029e-05	4.09907	0	0	5.30818	66.9708	JUN;CXCL8;MMP1;CXCL1;FOS;CXCL3;CXCL2;ICAM1;DDIT3;IL1B;IRF7;KRAS;LDLR
GO_Biological_Process_2023	Regulation Of Cell Population Proliferation (GO:0042127)	28/766	4.28567e-07	0.000129999	3.88606	0	0	3.23446	47.4263	CDKN1A;CSF3;BTG1;CXCL8;TGFA;LAMC2;CXCL1;AREG;CLU;ETS1;SDCBP;ESM1;SERTAD1;S100A13;SOX9;IL6R;E2F7;JUN;ITGA1;INHBA;PGF;EREG;IL1A;IL1B;BIRC6;KRAS;IL6ST;HBEGF
MSigDB_Hallmark_2020	Interferon Gamma Response	11/200	4.54671e-05	0.000177735	3.75023	0	0	4.76348	47.6277	CD274;MT2A;CDKN1A;SAMD9L;BTG1;IFI27;IRF7;TNFAIP3;PARP14;PTGS2;ICAM1
KEGG_2021	ErbB signaling pathway	1985-08-01	1.11861e-05	0.000239597	3.62052	0	0	8.44607	96.2923	CDKN1A;JUN;TGFA;ABL2;KRAS;AREG;EREG;HBEGF
KEGG_2021	Colorectal cancer	1986-08-01	1.22017e-05	0.000239597	3.62052	0	0	8.33736	94.3284	CDKN1A;JUN;GADD45A;TGFA;KRAS;FOS;AREG;EREG
KEGG_2021	Small cell lung cancer	1992-08-01	2.00704e-05	0.000356798	3.44758	0	0	7.73947	83.7122	ITGB1;CDKN1A;LAMB3;GADD45A;ITGA2;LAMA3;LAMC2;PTGS2
KEGG_2021	MAPK signaling pathway	14/294	2.14739e-05	0.000356798	3.44758	0	0	4.125	44.3383	JUN;GADD45A;TGFA;FOS;AREG;DUSP6;PGF;EREG;IL1A;DDIT3;IL1B;NF1;FLNB;KRAS
KEGG_2021	Epithelial cell signaling in Helicobacter pylori infection	1970-07-01	2.68794e-05	0.00041471	3.38226	0	0	9.00183	94.7366	JUN;CXCL8;CXCL1;CXCL3;CXCL2;HBEGF;ATP6V0A1
KEGG_2021	Hematopoietic cell lineage	1999-08-01	3.42462e-05	0.000493145	3.30703	0	0	7.14159	73.4293	IL1A;CSF3;MME;ITGA2;IL1B;ITGA1;ITGA5;IL6R
KEGG_2021	Pathways in cancer	19/531	4.23009e-05	0.000539736	3.26782	0	0	3.09052	31.1237	ITGB1;JUN;CDKN1A;CXCL8;LAMB3;GADD45A;MMP1;ITGA2;LAMA3;TGFA;LAMC2;FOS;PTGS2;GNG11;ETS1;PGF;KRAS;IL6ST;IL6R
KEGG_2021	Amoebiasis	8/102	4.24792e-05	0.000539736	3.26782	0	0	6.91261	69.5857	CXCL8;LAMB3;IL1B;LAMA3;CXCL1;LAMC2;CXCL3;CXCL2
KEGG_2021	Pertussis	1976-07-01	4.60007e-05	0.000552008	3.25805	0	0	8.21656	82.0576	ITGB1;IL1A;JUN;CXCL8;IL1B;FOS;ITGA5
GO_Biological_Process_2023	Cellular Response To Molecule Of Bacterial Origin (GO:0071219)	10/117	2.22933e-06	0.000579625	3.23685	0	0	7.61702	99.1264	CD274;IL1A;CXCL8;IL1B;ADAM9;TNFAIP3;CXCL1;VIM;CXCL3;CXCL2
KEGG_2021	Proteoglycans in cancer	11/205	5.68793e-05	0.000646628	3.18935	0	0	4.63952	45.3494	ITGB1;CDKN1A;PLAU;ITGA2;RDX;MSN;FLNB;KRAS;ITGA5;HSPG2;HBEGF
GO_Biological_Process_2023	Positive Regulation Of Gene Expression (GO:0010628)	20/480	3.03969e-06	0.00069153	3.16019	0	0	3.63053	46.1213	EGR1;FOXD1;GSN;CXCL8;KMT2A;RDX;TNC;MSN;INHBA;CLU;ETS1;EREG;SETX;IL1A;IL1B;S100A13;KRAS;SOX9;VIM;GAS6
MSigDB_Hallmark_2020	IL-2/STAT5 Signaling	10/199	0.00021081	0.00072608	3.13902	0	0	4.31239	36.5024	IL1RL1;ECM1;KLF6;CDCP1;MAFF;SPRY4;PHLDA1;IGF2R;RHOB;HIPK2
MSigDB_Hallmark_2020	Estrogen Response Late	10/200	0.000219513	0.00072608	3.13902	0	0	4.28947	36.135	ST14;NRIP1;PPIF;ATP2B4;SNX10;FLNB;LAMC2;FOS;IL6ST;AREG
GO_Biological_Process_2023	Cellular Response To Lipopolysaccharide (GO:0071222)	10/124	3.77743e-06	0.00076388	3.11697	0	0	7.14676	89.2377	CD274;IL1A;CXCL8;IL1B;ADAM9;TNFAIP3;CXCL1;VIM;CXCL3;CXCL2
GO_Biological_Process_2023	Positive Regulation Of Epidermal Growth Factor-Activated Receptor Activity (GO:0045741)	2023-10-04	4.79302e-06	0.000872329	3.05932	0	0	53.2874	652.683	TGFA;AREG;EREG;HBEGF
MSigDB_Hallmark_2020	Cholesterol Homeostasis	1974-06-01	0.000327114	0.00100471	2.99796	0	0	7.11741	57.1186	ERRFI1;FDPS;TRIB3;ANTXR2;CLU;LDLR
KEGG_2021	NOD-like receptor signaling pathway	10/181	9.70208e-05	0.00101499	2.99354	0	0	4.77071	44.0842	JUN;CXCL8;IL1B;IRF7;TNFAIP3;CXCL1;ANTXR2;CXCL3;CXCL2;CTSB
KEGG_2021	Regulation of actin cytoskeleton	11/218	9.86792e-05	0.00101499	2.99354	0	0	4.34526	40.0791	ITGB1;GSN;ABI2;ITGA2;RDX;ITGA1;MSN;KRAS;ITGA5;MYL9;MYL12A
KEGG_2021	Bladder cancer	1941-05-01	0.000152144	0.00149378	2.82571	0	0	11.1757	98.2424	CDKN1A;CXCL8;MMP1;KRAS;HBEGF
GO_Biological_Process_2023	Positive Regulation Of Cell Migration (GO:0030335)	14/272	9.39616e-06	0.00151317	2.82011	0	0	4.46266	51.6563	ITGB1;CEMIP;SMURF2;RDX;LAMC2;FERMT1;SDCBP;MMP14;PLAU;FAM110C;IL1B;ADAM9;SOX9;HBEGF
GO_Biological_Process_2023	Regulation Of Apoptotic Process (GO:0042981)	24/705	9.97694e-06	0.00151317	2.82011	0	0	2.96035	34.0892	ITGB1;EGR1;BNIP3L;JUN;BCL2A1;GADD45A;CLU;SH3RF1;DUSP6;MALT1;RHOB;TNFRSF10D;SETX;PPIF;NF1;ABL2;BIRC6;SOX9;ANGPTL4;GAS6;IL6ST;PHLDA1;IER3;CTSB
GO_Biological_Process_2023	Positive Regulation Of Cell Population Proliferation (GO:0008284)	19/483	1.21959e-05	0.00170742	2.76766	0	0	3.40383	38.5123	CDKN1A;CSF3;TGFA;LAMC2;AREG;PGF;EREG;SDCBP;ESM1;SERTAD1;IL1B;S100A13;S100A6;KRAS;SOX9;GAS6;IL6ST;IL6R;HBEGF
GO_Biological_Process_2023	Positive Regulation Of Macromolecule Metabolic Process (GO:0010604)	16/364	1.57777e-05	0.00192456	2.71567	0	0	3.79574	41.9692	EGR1;FOXD1;GSN;CXCL8;ANXA2;RDX;TNC;MSN;INHBA;CLU;ETS1;IL1A;IL1B;KRAS;SOX9;GAS6
GO_Biological_Process_2023	Regulation Of Epidermal Growth Factor-Activated Receptor Activity (GO:0007176)	2026-05-01	1.58618e-05	0.00192456	2.71567	0	0	19.0941	211.02	ERRFI1;TGFA;AREG;EREG;HBEGF
GO_Biological_Process_2023	Epidermal Growth Factor Receptor Signaling Pathway (GO:0007173)	1945-06-01	1.9893e-05	0.00226283	2.64535	0	0	12.3768	133.98	TGFA;SOX9;AREG;FAM83A;EREG;HBEGF
KEGG_2021	AGE-RAGE signaling pathway in diabetic complications	7/100	0.000261359	0.00235223	2.62852	0	0	6.08872	50.2296	EGR1;IL1A;JUN;CXCL8;IL1B;KRAS;ICAM1
KEGG_2021	Viral protein interaction with cytokine and cytokine receptor	7/100	0.000261359	0.00235223	2.62852	0	0	6.08872	50.2296	CXCL8;CXCL1;IL6ST;CXCL3;IL6R;CXCL2;TNFRSF10D
GO_Biological_Process_2023	Response To Hydrogen Peroxide (GO:0042542)	1946-06-01	2.26385e-05	0.00242365	2.61553	0	0	12.0667	129.064	SETX;PPIF;TNFAIP3;ADAM9;CLU;RHOB
MSigDB_Hallmark_2020	UV Response Up	8/158	0.000857186	0.00242594	2.61512	0	0	4.31956	30.5041	MMP14;BTG1;PPIF;FOS;IL6ST;CXCL2;ICAM1;RHOB
MSigDB_Hallmark_2020	Myogenesis	9/200	0.000959094	0.00242594	2.61512	0	0	3.82418	26.5762	ITGB1;FDPS;SMTN;CDKN1A;GSN;TNNT1;LPIN1;CLU;HBEGF
MSigDB_Hallmark_2020	heme Metabolism	9/200	0.000959094	0.00242594	2.61512	0	0	3.82418	26.5762	BNIP3L;SDCBP;YPEL5;LRP10;BACH1;ELL2;OPTN;ATP6V0A1;CTSB
GO_Biological_Process_2023	Negative Regulation Of Extrinsic Apoptotic Signaling Pathway (GO:2001237)	1970-07-01	2.75743e-05	0.00278807	2.5547	0	0	8.96448	94.1147	IL1A;IL1B;PEA15;TNFAIP3;BIRC6;SH3RF1;ICAM1
KEGG_2021	Cytokine-cytokine receptor interaction	12/295	0.000358543	0.00309781	2.50895	0	0	3.4683	27.5156	IL1A;IL1RL1;CSF3;CXCL8;IL1B;CXCL1;INHBA;IL6ST;CXCL3;IL6R;CXCL2;TNFRSF10D
GO_Biological_Process_2023	Response To Lipopolysaccharide (GO:0032496)	10/159	3.36576e-05	0.00322024	2.49211	0	0	5.45824	56.2159	CD274;IL1A;CXCL8;IL1B;ADAM9;TNFAIP3;CXCL1;VIM;CXCL3;CXCL2
GO_Biological_Process_2023	Cellular Response To Reactive Oxygen Species (GO:0034614)	1973-07-01	3.63011e-05	0.00322024	2.49211	0	0	8.5557	87.4706	SETX;JUN;PPIF;TNFAIP3;FOS;CLU;RHOB
GO_Biological_Process_2023	Regulation Of Cell Migration (GO:0030334)	17/434	3.7252e-05	0.00322024	2.49211	0	0	3.36801	34.3463	ITGB1;MACF1;CEMIP;RDX;TNC;LAMC2;SORL1;RHOB;SDCBP;MMP14;NAV3;PLAU;FAM110C;IL1B;NF1;ADAM9;HBEGF
GO_Biological_Process_2023	Endodermal Cell Differentiation (GO:0035987)	1931-05-01	3.8926e-05	0.00322024	2.49211	0	0	15.4182	156.554	MMP14;LAMB3;LAMA3;INHBA;ITGA5
KEGG_2021	Leishmaniasis	1977-06-01	0.00040583	0.00337151	2.47218	0	0	6.81563	53.2272	ITGB1;IL1A;JUN;IL1B;FOS;PTGS2
KEGG_2021	Apoptosis	8/142	0.000423769	0.00339015	2.46978	0	0	4.83927	37.5834	JUN;BCL2A1;GADD45A;DDIT3;BIRC6;KRAS;FOS;CTSB
GO_Biological_Process_2023	ERBB Signaling Pathway (GO:0038127)	1954-06-01	5.74053e-05	0.00450055	2.34673	0	0	10.0515	98.157	TGFA;SOX9;AREG;EREG;HBEGF;FAM83A
GO_Biological_Process_2023	Positive Regulation Of Catabolic Process (GO:0009896)	1979-07-01	6.05915e-05	0.00450055	2.34673	0	0	7.84033	76.1403	IL1B;RDX;TNFAIP3;MSN;FLNB;CLU;SORL1
GO_Biological_Process_2023	Cellular Response To Hydrogen Peroxide (GO:0070301)	1934-05-01	6.18207e-05	0.00450055	2.34673	0	0	13.8211	133.944	SETX;PPIF;TNFAIP3;CLU;RHOB
GO_Biological_Process_2023	Endoderm Formation (GO:0001706)	1935-05-01	7.13904e-05	0.00499733	2.30126	0	0	13.3598	127.55	MMP14;LAMB3;LAMA3;INHBA;ITGA5
GO_Biological_Process_2023	Positive Regulation Of Signaling Receptor Activity (GO:2000273)	1936-05-01	8.20618e-05	0.00553157	2.25715	0	0	12.9281	121.628	ITGB1;TGFA;AREG;EREG;HBEGF
KEGG_2021	Legionellosis	1957-05-01	0.00072273	0.00557534	2.25373	0	0	7.73077	55.9126	CXCL8;IL1B;CXCL1;CXCL3;CXCL2
GO_Biological_Process_2023	Negative Regulation Of Cell Population Proliferation (GO:0008285)	15/379	9.54208e-05	0.00590397	2.22886	0	0	3.38488	31.3346	CDKN1A;BTG1;CXCL8;ITGA1;TNFAIP3;CXCL1;INHBA;ETS1;EREG;IL1A;IL1B;NF1;SOX9;SLC16A2;E2F7
GO_Biological_Process_2023	Cytokine-Mediated Signaling Pathway (GO:0019221)	12/257	0.000104262	0.00590397	2.22886	0	0	3.99706	36.6475	EGR1;IL1A;IL1RL1;CSF3;CXCL8;IL1B;CXCL1;IL6ST;CXCL3;IL6R;CXCL2;EREG
GO_Biological_Process_2023	Regulation Of Protein Localization To Early Endosome (GO:1902965)	2023-08-03	0.000104398	0.00590397	2.22886	0	0	47.7677	437.901	RDX;MSN;SORL1
GO_Biological_Process_2023	Positive Regulation Of Protein Localization To Early Endosome (GO:1902966)	2023-08-03	0.000104398	0.00590397	2.22886	0	0	47.7677	437.901	RDX;MSN;SORL1
GO_Biological_Process_2023	Positive Regulation Of Protein Localization To Endosome (GO:1905668)	2023-08-03	0.000104398	0.00590397	2.22886	0	0	47.7677	437.901	RDX;MSN;SORL1
GO_Biological_Process_2023	Positive Regulation Of Protein Tyrosine Kinase Activity (GO:0061098)	1938-05-01	0.00010705	0.00590397	2.22886	0	0	12.1434	111.017	TGFA;GAS6;AREG;EREG;HBEGF
GO_Biological_Process_2023	Positive Regulation Of Cell Motility (GO:2000147)	11/221	0.000115381	0.00617626	2.20927	0	0	4.26446	38.6671	ITGB1;SDCBP;MMP14;CEMIP;PLAU;FAM110C;IL1B;RDX;ADAM9;LAMC2;HBEGF
GO_Biological_Process_2023	Negative Regulation Of Apoptotic Process (GO:0043066)	17/482	0.000134154	0.00697602	2.15639	0	0	3.01285	26.8641	ITGB1;BNIP3L;BCL2A1;CLU;SH3RF1;MALT1;TNFRSF10D;SETX;PPIF;BIRC6;SOX9;ANGPTL4;ITGA5;GAS6;IL6ST;IER3;CPEB4
KEGG_2021	Human papillomavirus infection	12/331	0.00098781	0.00735748	2.13327	0	0	3.0712	21.2528	ITGB1;CDKN1A;LAMB3;ITGA2;ITGA1;LAMA3;TNC;LAMC2;KRAS;ITGA5;PTGS2;ATP6V0A1
GO_Biological_Process_2023	Regulation Of Tau-Protein Kinase Activity (GO:1902947)	2023-09-03	0.000155145	0.00763143	2.11739	0	0	39.8044	349.131	EGR1;CLU;SORL1
GO_Biological_Process_2023	Intestinal Cholesterol Absorption (GO:0030299)	2023-09-03	0.000155145	0.00763143	2.11739	0	0	39.8044	349.131	LIMA1;NPC1;LDLR
GO_Biological_Process_2023	Regulation Of Cell-Matrix Adhesion (GO:0001952)	1965-06-01	0.000163653	0.00772205	2.11227	0	0	8.17295	71.2498	MACF1;PLAU;ENC1;NF1;TLN1;UTRN
GO_Biological_Process_2023	Positive Regulation Of Apoptotic Process (GO:0043065)	12/270	0.000165472	0.00772205	2.11227	0	0	3.79313	33.0257	ITGB1;BNIP3L;JUN;BTG1;BCL2A1;GADD45A;DDIT3;NF1;CLU;PHLDA1;DUSP6;RHOB
KEGG_2021	Salmonella infection	10/249	0.00120984	0.00871087	2.05994	0	0	3.4015	22.8488	JUN;CXCL8;ANXA2;IL1B;GCC2;FLNB;FOS;MYL9;MYL12A;RHOB
MSigDB_Hallmark_2020	Glycolysis	8/200	0.00376106	0.00898474	2.04649	0	0	3.36742	18.8005	ZNF292;GFPT1;TGFA;PLOD2;GLRX;SOX9;ANGPTL4;IER3
KEGG_2021	Tight junction	8/169	0.00132226	0.00921316	2.03559	0	0	4.02218	26.6606	ITGB1;JUN;RDX;NEDD4L;MSN;MYL9;MYL12A;RAB8B
GO_Biological_Process_2023	Positive Regulation Of Vascular Endothelial Growth Factor Production (GO:0010575)	2024-04-01	0.000211194	0.00958853	2.01825	0	0	15.9749	135.191	IL1A;IL1B;PTGS2;IL6ST
GO_Biological_Process_2023	Positive Regulation Of Cytokine Production (GO:0001819)	13/320	0.000216005	0.00958853	2.01825	0	0	3.45915	29.1959	EGR1;CD274;PTGS2;SORL1;MALT1;EREG;IL1A;DDIT3;IL1B;S100A13;IRF7;IL6ST;IL6R
MSigDB_Hallmark_2020	TGF-beta Signaling	1954-04-01	0.00461957	0.0101358	1.99414	0	0	6.4065	34.4507	PPP1R15A;SMURF2;SLC20A1;HIPK2
MSigDB_Hallmark_2020	IL-6/JAK/STAT3 Signaling	1987-05-01	0.00471432	0.0101358	1.99414	0	0	4.89497	26.2231	JUN;IL1B;CXCL1;CXCL3;IL6ST
GO_Biological_Process_2023	Regulation Of Fibroblast Proliferation (GO:0048145)	1946-05-01	0.000269426	0.0115833	1.93617	0	0	9.76998	80.3016	CDKN1A;NF1;S100A6;GAS6;EREG
GO_Biological_Process_2023	Regulation Of Vascular Endothelial Growth Factor Production (GO:0010574)	2026-04-01	0.000291337	0.0115833	1.93617	0	0	14.5212	118.217	IL1A;IL1B;PTGS2;IL6ST
GO_Biological_Process_2023	Positive Regulation Of Nuclear Division (GO:0051785)	2026-04-01	0.000291337	0.0115833	1.93617	0	0	14.5212	118.217	IL1A;IL1B;TGFA;EREG
GO_Biological_Process_2023	Regulation Of Interleukin-2 Production (GO:0032663)	1947-05-01	0.000298444	0.0115833	1.93617	0	0	9.53688	77.4101	IL1A;NAV3;IL1B;TNFAIP3;MALT1
GO_Biological_Process_2023	Intestinal Lipid Absorption (GO:0098856)	2023-11-03	0.000299128	0.0115833	1.93617	0	0	29.8503	242.224	LIMA1;NPC1;LDLR
GO_Biological_Process_2023	Positive Regulation Of Cytoplasmic Transport (GO:1903651)	2023-11-03	0.000299128	0.0115833	1.93617	0	0	29.8503	242.224	RDX;MSN;SORL1
KEGG_2021	Renal cell carcinoma	1969-05-01	0.0017184	0.0115992	1.93557	0	0	6.27742	39.9643	CDKN1A;JUN;TGFA;KRAS;ETS1
KEGG_2021	Human T-cell leukemia virus 1 infection	9/219	0.00179949	0.0117441	1.93018	0	0	3.47481	21.9617	EGR1;FDPS;JUN;CDKN1A;KRAS;FOS;TLN1;ETS1;ICAM1
KEGG_2021	Measles	7/139	0.00184861	0.0117441	1.93018	0	0	4.28127	26.9434	IL1A;JUN;IL1B;IRF7;MSN;TNFAIP3;FOS
GO_Biological_Process_2023	Positive Regulation Of Protein Phosphorylation (GO:0001934)	14/377	0.000312272	0.0118403	1.92664	0	0	3.15472	25.4638	CDKN1A;CSF3;CEMIP;ATP2B4;INHBA;PGF;EREG;SDCBP;IL1B;KRAS;SOX9;ITGA5;GAS6;IL6R
KEGG_2021	Parathyroid hormone synthesis, secretion and action	6/106	0.00216366	0.0133528	1.87443	0	0	4.83197	29.6487	EGR1;CDKN1A;MMP14;MMP13;FOS;HBEGF
GO_Biological_Process_2023	DNA Damage Response (GO:0006974)	14/384	0.000375626	0.0139518	1.85537	0	0	3.09392	24.4015	PPP1R15A;CDKN1A;BCL2A1;GADD45A;BOD1L1;RECQL;BACH1;SETX;SLFN11;DDIT3;PSME4;IRF7;NABP1;IER3
GO_Biological_Process_2023	Negative Regulation Of Type II Interferon Production (GO:0032689)	2028-04-01	0.000391227	0.0139614	1.85507	0	0	13.3097	104.431	CD274;DDIT3;INHBA;GAS6
GO_Biological_Process_2023	Positive Regulation Of Fibroblast Proliferation (GO:0048146)	2028-04-01	0.000391227	0.0139614	1.85507	0	0	13.3097	104.431	CDKN1A;S100A6;GAS6;EREG
MSigDB_Hallmark_2020	Interferon Alpha Response	1997-05-01	0.00743916	0.0152326	1.81723	0	0	4.36069	21.3717	SAMD9L;IFI27;SAMD9;IRF7;PARP14
KEGG_2021	Coronavirus disease	9/232	0.00265628	0.0159377	1.79757	0	0	3.27006	19.3942	JUN;CSF3;CXCL8;MMP1;IL1B;FOS;IL6ST;IL6R;HBEGF
KEGG_2021	Toxoplasmosis	6/112	0.0028526	0.016653	1.77851	0	0	4.55707	26.7023	ITGB1;LAMB3;LAMA3;PPIF;LAMC2;LDLR
KEGG_2021	Transcriptional misregulation in cancer	8/192	0.00293509	0.0166836	1.77771	0	0	3.51527	20.4976	CDKN1A;CXCL8;KMT2A;BCL2A1;PLAU;GADD45A;DDIT3;DUSP6
GO_Biological_Process_2023	Negative Regulation Of Protein Serine/Threonine Kinase Activity (GO:0071901)	1980-06-01	0.000509213	0.0178225	1.74903	0	0	6.51131	49.3729	CDKN1A;GADD45A;IL1B;SPRY4;NF1;SORL1
KEGG_2021	Non-alcoholic fatty liver disease	7/155	0.00340679	0.0181532	1.74105	0	0	3.81532	21.6786	IL1A;JUN;CXCL8;DDIT3;IL1B;FOS;IL6R
KEGG_2021	Cholesterol metabolism	1950-04-01	0.0034972	0.0181532	1.74105	0	0	6.96501	39.3926	NCEH1;NPC1;ANGPTL4;LDLR
KEGG_2021	Malaria	1950-04-01	0.0034972	0.0181532	1.74105	0	0	6.96501	39.3926	CSF3;CXCL8;IL1B;ICAM1
KEGG_2021	Cellular senescence	7/156	0.00352978	0.0181532	1.74105	0	0	3.78952	21.3976	IL1A;CDKN1A;CXCL8;GADD45A;KRAS;ETS1;HIPK2
MSigDB_Hallmark_2020	UV Response Dn	6/144	0.00957194	0.0187088	1.72795	0	0	3.49465	16.2464	ANXA2;MAP1B;ATP2B4;LDLR;MGLL;SYNE1
GO_Biological_Process_2023	Cellular Response To Cytokine Stimulus (GO:0071345)	12/308	0.000545964	0.0187482	1.72704	0	0	3.29973	24.7907	EGR1;IL1A;MT2A;CSF3;CXCL8;MME;IL1B;SOX9;GAS6;IL6ST;IL6R;EREG
KEGG_2021	Shigellosis	9/246	0.00391128	0.0196474	1.7067	0	0	3.07469	17.0457	ITGB1;JUN;CXCL8;IL1B;ITGA5;TLN1;MYL9;MYL12A;MALT1
GO_Biological_Process_2023	Regulation Of MAP Kinase Activity (GO:0043405)	7/114	0.000593541	0.0200045	1.69887	0	0	5.26636	39.1259	IL1B;SPRY4;NF1;ADAM9;TGFA;TRIB3;SORL1
GO_Biological_Process_2023	Apoptotic Process (GO:0006915)	10/228	0.000637655	0.020491	1.68844	0	0	3.7175	27.3523	PPP1R15A;IFI27L2;IL1A;DAP;IFI27;GADD45A;IL1B;PHLDA2;IER3;RHOB
GO_Biological_Process_2023	Hyaluronan Metabolic Process (GO:0030212)	2014-03-01	0.000641752	0.020491	1.68844	0	0	21.706	159.568	CEMIP;CEMIP2;IL1B
GO_Biological_Process_2023	Positive Regulation Of Acute Inflammatory Response (GO:0002675)	2014-03-01	0.000641752	0.020491	1.68844	0	0	21.706	159.568	IL1B;PTGS2;IL6ST
GO_Biological_Process_2023	Negative Regulation Of G1/S Transition Of Mitotic Cell Cycle (GO:2000134)	1932-04-01	0.00066061	0.0207295	1.68341	0	0	11.406	83.5188	CDKN1A;SLFN11;INHBA;E2F7
KEGG_2021	Hepatitis B	7/162	0.00434017	0.0213063	1.67149	0	0	3.64171	19.8103	JUN;CDKN1A;CXCL8;IRF7;KRAS;FOS;HSPG2
GO_Biological_Process_2023	Positive Regulation Of Epidermal Growth Factor Receptor Signaling Pathway (GO:0045742)	1933-04-01	0.000744381	0.0229623	1.63899	0	0	11.0121	79.32	TGFA;AREG;EREG;HBEGF
GO_Biological_Process_2023	Glycosaminoglycan Catabolic Process (GO:0006027)	2015-03-01	0.000794778	0.0241083	1.61783	0	0	19.8962	142.008	CEMIP;CEMIP2;FUCA1
MSigDB_Hallmark_2020	mTORC1 Signaling	7/200	0.013109	0.0245081	1.61069	0	0	2.91902	12.6524	PPP1R15A;CDKN1A;DDIT3;TRIB3;PLOD2;GLRX;LDLR
GO_Biological_Process_2023	Inflammatory Response (GO:0006954)	10/236	0.000831055	0.0247954	1.60563	0	0	3.58444	25.4238	IL1A;IL1RL1;CXCL8;IL1B;CXCL1;FOS;CXCL3;HSPG2;CXCL2;MGLL
GO_Biological_Process_2023	Regulation Of miRNA Transcription (GO:1902893)	1959-05-01	0.000862115	0.0253073	1.59675	0	0	7.41305	52.3074	EGR1;JUN;SOX9;FOS;ETS1
GO_Biological_Process_2023	Receptor-Mediated Endocytosis (GO:0006898)	7/122	0.000887965	0.0256523	1.59087	0	0	4.898	34.4162	ITGB1;CXCL8;STON2;HSPG2;LDLR;SORL1;IGF2R
GO_Biological_Process_2023	Negative Regulation Of Cell Cycle G1/S Phase Transition (GO:1902807)	1935-04-01	0.00093397	0.0261512	1.58251	0	0	10.3006	71.8579	CDKN1A;SLFN11;INHBA;E2F7
GO_Biological_Process_2023	Positive Regulation Of Mitotic Nuclear Division (GO:0045840)	1935-04-01	0.00093397	0.0261512	1.58251	0	0	10.3006	71.8579	IL1A;IL1B;TGFA;EREG
KEGG_2021	Relaxin signaling pathway	6/129	0.00569607	0.0273411	1.56318	0	0	3.92383	20.2783	JUN;MMP13;MMP1;KRAS;FOS;GNG11
GO_Biological_Process_2023	Proteolysis (GO:0006508)	12/330	0.000996164	0.02747	1.56114	0	0	3.06797	21.2046	CPM;ST14;MMP14;MME;PLAU;MMP1;PRSS3;PRSS22;TMPRSS11E;ADAMTS6;MALT1;CTSB
GO_Biological_Process_2023	Response To Cytokine (GO:0034097)	7/125	0.00102415	0.0278201	1.55564	0	0	4.77275	32.8551	CD274;CSF3;MME;IL1B;ADAM9;IL6ST;IL6R
KEGG_2021	Influenza A	7/172	0.00599377	0.0281446	1.5506	0	0	3.41925	17.4964	FDPS;IL1A;CXCL8;IL1B;IRF7;PRSS3;ICAM1
GO_Biological_Process_2023	Positive Regulation Of Protein Catabolic Process (GO:0045732)	1992-06-01	0.00106667	0.0285491	1.54441	0	0	5.59934	38.3175	IL1B;RDX;TNFAIP3;ADAM9;MSN;SORL1
KEGG_2021	GnRH signaling pathway	1993-05-01	0.00624404	0.028696	1.54218	0	0	4.55983	23.1463	EGR1;MMP14;JUN;KRAS;HBEGF
GO_Biological_Process_2023	Positive Regulation Of Programmed Cell Death (GO:0043068)	10/245	0.00110382	0.0288522	1.53982	0	0	3.44557	23.4608	ITGB1;BNIP3L;JUN;BCL2A1;GADD45A;NF1;CLU;PHLDA1;DUSP6;RHOB
GO_Biological_Process_2023	Negative Regulation Of Programmed Cell Death (GO:0043069)	13/381	0.0011097	0.0288522	1.53982	0	0	2.8767	19.5721	BNIP3L;BCL2A1;SH3RF1;MALT1;TNFRSF10D;SETX;PPIF;BIRC6;SOX9;ANGPTL4;GAS6;IL6ST;IER3
GO_Biological_Process_2023	Positive Regulation Of Multicellular Organismal Process (GO:0051240)	13/387	0.001277	0.0320892	1.49364	0	0	2.82967	18.8548	FOXD1;SMURF2;G0S2;INHBA;SORL1;EREG;IL1A;SDCBP;IL1B;S100A13;SOX9;GAS6;LPIN1
GO_Biological_Process_2023	Establishment Of Protein Localization To Plasma Membrane (GO:0061951)	1938-04-01	0.0012785	0.0320892	1.49364	0	0	9.39033	62.559	MACF1;RDX;GCC2;OPTN
GO_Biological_Process_2023	Transmembrane Receptor Protein Serine/Threonine Kinase Signaling Pathway (GO:0007178)	7/130	0.00128709	0.0320892	1.49364	0	0	4.57757	30.4654	ITGB1;JUN;SMURF2;ADAM9;INHBA;FOS;HIPK2
GO_Biological_Process_2023	Antimicrobial Humoral Immune Response Mediated By Antimicrobial Peptide (GO:0061844)	1965-05-01	0.00133838	0.0329168	1.48258	0	0	6.66972	44.1288	CXCL8;RNASE7;CXCL1;CXCL3;CXCL2
GO_Biological_Process_2023	Negative Regulation Of ERBB Signaling Pathway (GO:1901185)	2018-03-01	0.00138626	0.0336254	1.47333	0	0	15.9145	104.736	ERRFI1;ITGA1;PTPN12
GO_Biological_Process_2023	Regulation Of Nitric Oxide Biosynthetic Process (GO:0045428)	1939-04-01	0.00141073	0.0336254	1.47333	0	0	9.12157	59.8708	IL1B;ATP2B4;PTGS2;CLU
GO_Biological_Process_2023	Positive Regulation Of Cellular Process (GO:0048522)	17/594	0.00142388	0.0336254	1.47333	0	0	2.41393	15.8218	CSF3;TGFA;LAMC2;AREG;PGF;EREG;SDCBP;ESM1;MMP14;SERTAD1;IL1B;S100A13;KRAS;SOX9;IL6ST;IL6R;HBEGF
GO_Biological_Process_2023	MAPK Cascade (GO:0000165)	1998-06-01	0.0014796	0.0336254	1.47333	0	0	5.23256	34.0953	SETX;IL1B;NF1;KRAS;SOX9;DUSP6
GO_Biological_Process_2023	ERBB2-EGFR Signaling Pathway (GO:0038134)	2023-05-02	0.00153009	0.0336254	1.47333	0	0	52.8675	342.71	TGFA;EREG
GO_Biological_Process_2023	Regulation Of Establishment Of T Cell Polarity (GO:1903903)	2023-05-02	0.00153009	0.0336254	1.47333	0	0	52.8675	342.71	GSN;ABL2
GO_Biological_Process_2023	Regulation Of Immature T Cell Proliferation In Thymus (GO:0033084)	2023-05-02	0.00153009	0.0336254	1.47333	0	0	52.8675	342.71	IL1A;IL1B
GO_Biological_Process_2023	Response To Heparin (GO:0071503)	2023-05-02	0.00153009	0.0336254	1.47333	0	0	52.8675	342.71	EGR1;SOX9
GO_Biological_Process_2023	Extrinsic Apoptotic Signaling Pathway (GO:0097191)	1967-05-01	0.00153347	0.0336254	1.47333	0	0	6.45391	41.8228	IFI27;BCL2A1;G0S2;INHBA;IL6R
GO_Biological_Process_2023	Negative Regulation Of Mitotic Cell Cycle Phase Transition (GO:1901991)	1940-04-01	0.0015522	0.033631	1.47326	0	0	8.86775	57.3573	CDKN1A;SLFN11;INHBA;E2F7
KEGG_2021	Yersinia infection	6/137	0.00758284	0.0341228	1.46696	0	0	3.68271	17.9785	ITGB1;JUN;CXCL8;IL1B;FOS;ITGA5
GO_Biological_Process_2023	Skin Development (GO:0043588)	1968-05-01	0.00163849	0.0347331	1.45926	0	0	6.35114	40.7361	ERRFI1;ST14;ADAM9;SPRR1B;EREG
GO_Biological_Process_2023	Antimicrobial Humoral Response (GO:0019730)	6/100	0.00164123	0.0347331	1.45926	0	0	5.12071	32.8356	CXCL8;RNASE7;CXCL1;PRSS3;CXCL3;CXCL2
GO_Biological_Process_2023	Protein Localization To Organelle (GO:0033365)	7/137	0.00174078	0.0361663	1.4417	0	0	4.32954	27.5074	EHD1;PPP1R15A;GCC2;SNX10;SORL1;OPTN;FSIP2
GO_Biological_Process_2023	Phagocytosis (GO:0006909)	1969-05-01	0.0017487	0.0361663	1.4417	0	0	6.25159	39.6906	ITGB1;GSN;GAS6;LDLR;GULP1
GO_Biological_Process_2023	Keratinocyte Differentiation (GO:0030216)	1942-04-01	0.0018642	0.0380233	1.41995	0	0	8.40017	52.7944	ST14;ADAM9;SPRR1B;EREG
GO_Biological_Process_2023	Endothelial Cell Development (GO:0001885)	2020-03-01	0.00190116	0.0380233	1.41995	0	0	14.0408	87.9697	RDX;MSN;ICAM1
GO_Biological_Process_2023	Negative Regulation Of Phosphate Metabolic Process (GO:0045936)	2020-03-01	0.00190116	0.0380233	1.41995	0	0	14.0408	87.9697	CDA;CDKN1A;INHBA
GO_Biological_Process_2023	Negative Regulation Of Cellular Response To Growth Factor Stimulus (GO:0090288)	1971-05-01	0.00198529	0.039081	1.40803	0	0	6.06153	37.7148	SMURF2;SPRY4;ATP2B4;SORL1;HIPK2
GO_Biological_Process_2023	Positive Regulation Of miRNA Transcription (GO:1902895)	1943-04-01	0.0020354	0.039081	1.40803	0	0	8.18437	50.719	EGR1;JUN;FOS;ETS1
GO_Biological_Process_2023	Regulation Of Cellular Component Size (GO:0032535)	1943-04-01	0.0020354	0.039081	1.40803	0	0	8.18437	50.719	PPP1R15A;RAB3B;RDX;MSN
GO_Biological_Process_2023	Regulation Of Gene Expression (GO:0010468)	26/1127	0.00206669	0.039081	1.40803	0	0	1.9572	12.099	PRDM8;BTG1;CXCL8;TNC;BACH1;CLU;ETS1;AFF4;MIER1;SOX9;EGR1;FOXD1;GSN;RDX;ATP2B4;MSN;INHBA;SMARCA1;PARP14;IL1A;TRIML2;NPC1;DDIT3;IL1B;KRAS;GAS6
GO_Biological_Process_2023	Regulation Of Neuron Apoptotic Process (GO:0043523)	6/105	0.00210399	0.039081	1.40803	0	0	4.86085	29.9619	EGR1;DDIT3;NF1;IL6ST;CLU;CPEB4
GO_Biological_Process_2023	Intrinsic Apoptotic Signaling Pathway (GO:0097193)	6/105	0.00210399	0.039081	1.40803	0	0	4.86085	29.9619	PPP1R15A;CDKN1A;BCL2A1;DDIT3;TRIB3;HIPK2
GO_Biological_Process_2023	Negative Regulation Of Biomineral Tissue Development (GO:0070168)	2021-03-01	0.00219761	0.039081	1.40803	0	0	13.2601	81.1568	ECM1;SOX9;GAS6
GO_Biological_Process_2023	Extracellular Matrix Disassembly (GO:0022617)	1944-04-01	0.00221715	0.039081	1.40803	0	0	7.97935	48.7661	MMP14;GSN;MMP13;MMP1
GO_Biological_Process_2023	Regulation Of Prostaglandin Biosynthetic Process (GO:0031392)	2023-06-02	0.00227615	0.039081	1.40803	0	0	39.6486	241.272	IL1B;PTGS2
GO_Biological_Process_2023	Hyaluronan Biosynthetic Process (GO:0030213)	2023-06-02	0.00227615	0.039081	1.40803	0	0	39.6486	241.272	CEMIP;IL1B
GO_Biological_Process_2023	Keratinocyte Proliferation (GO:0043616)	2023-06-02	0.00227615	0.039081	1.40803	0	0	39.6486	241.272	FERMT1;EREG
GO_Biological_Process_2023	Positive Regulation Of Kidney Development (GO:0090184)	2023-06-02	0.00227615	0.039081	1.40803	0	0	39.6486	241.272	FOXD1;SOX9
GO_Biological_Process_2023	Positive Regulation Of Unsaturated Fatty Acid Biosynthetic Process (GO:2001280)	2023-06-02	0.00227615	0.039081	1.40803	0	0	39.6486	241.272	IL1B;PTGS2
GO_Biological_Process_2023	Receptor-Mediated Virion Attachment To Host Cell (GO:0046813)	2023-06-02	0.00227615	0.039081	1.40803	0	0	39.6486	241.272	GAS6;ICAM1
GO_Biological_Process_2023	Regulation Of Cell Adhesion Molecule Production (GO:0060353)	2023-06-02	0.00227615	0.039081	1.40803	0	0	39.6486	241.272	CXCL8;IL1B
KEGG_2021	C-type lectin receptor signaling pathway	5/104	0.00989892	0.0427633	1.36893	0	0	4.05092	18.6963	JUN;IL1B;KRAS;PTGS2;MALT1
KEGG_2021	Toll-like receptor signaling pathway	5/104	0.00989892	0.0427633	1.36893	0	0	4.05092	18.6963	JUN;CXCL8;IL1B;IRF7;FOS
GO_Biological_Process_2023	Regulation Of Protein Export From Nucleus (GO:0046825)	2022-03-01	0.00252118	0.0428062	1.36849	0	0	12.5615	75.1561	IFI27;IL1B;GAS6
GO_Biological_Process_2023	Cell-Matrix Adhesion (GO:0007160)	6/109	0.00254015	0.0428062	1.36849	0	0	4.67113	27.9125	ITGB1;FERMT1;ITGA2;ITGA1;ADAM9;ITGA5
GO_Biological_Process_2023	Cellular Component Disassembly (GO:0022411)	1946-04-01	0.00261364	0.0436406	1.36011	0	0	7.59861	45.189	MMP14;GSN;MMP13;MMP1
KEGG_2021	Mitophagy	1968-04-01	0.0103904	0.0440063	1.35649	0	0	5.00152	22.8413	BNIP3L;JUN;KRAS;OPTN
GO_Biological_Process_2023	Regulation Of I-kappaB kinase/NF-kappaB Signaling (GO:0043122)	9/232	0.00272796	0.0451353	1.34548	0	0	3.25638	19.2263	ECM1;SLC20A1;IL1B;MIER1;S100A13;TNFAIP3;TRIM38;OPTN;MALT1
KEGG_2021	Thyroid cancer	1937-03-01	0.0109627	0.0452624	1.34426	0	0	7.04311	31.7873	CDKN1A;GADD45A;KRAS
KEGG_2021	Th17 cell differentiation	5/107	0.011106	0.0452624	1.34426	0	0	3.93117	17.6913	JUN;IL1B;FOS;IL6ST;IL6R
GO_Biological_Process_2023	Regulation Of Wound Healing (GO:0061041)	1947-04-01	0.00282901	0.0460751	1.33653	0	0	7.42152	43.5482	ITGB1;PLAU;TNFAIP3;HBEGF
GO_Biological_Process_2023	Positive Regulation Of JNK Cascade (GO:0046330)	1977-05-01	0.00283539	0.0460751	1.33653	0	0	5.55471	32.5816	SDCBP;GADD45A;IL1B;SH3RF1;HIPK2
GO_Biological_Process_2023	Negative Regulation Of Extrinsic Apoptotic Signaling Pathway Via Death Domain Receptors (GO:1902042)	2023-03-01	0.0028727	0.0462683	1.33472	0	0	11.9329	69.8371	PEA15;TNFAIP3;ICAM1
GO_Biological_Process_2023	Negative Regulation Of Neural Precursor Cell Proliferation (GO:2000178)	2023-07-02	0.00316027	0.0494189	1.30611	0	0	31.7173	182.599	NF1;SLC16A2
GO_Biological_Process_2023	Positive Regulation Of Endocytic Recycling (GO:2001137)	2023-07-02	0.00316027	0.0494189	1.30611	0	0	31.7173	182.599	EHD1;SORL1
GO_Biological_Process_2023	Regulation Of Alpha-Beta T Cell Differentiation (GO:0046637)	2023-07-02	0.00316027	0.0494189	1.30611	0	0	31.7173	182.599	PRDM1;SH3RF1
GO_Biological_Process_2023	Regulation Of Interleukin-6 Production (GO:0032675)	6/114	0.00317693	0.0494189	1.30611	0	0	4.45374	25.6172	IL1A;IL1B;TNFAIP3;GAS6;IL6R;EREG
GO_Biological_Process_2023	Protein Kinase B Signaling (GO:0043491)	2024-03-01	0.00325292	0.0501721	1.29954	0	0	11.3641	65.0956	SETX;IL1B;GAS6
GO_Biological_Process_2023	Positive Regulation Of miRNA Metabolic Process (GO:2000630)	1949-04-01	0.00329556	0.0504027	1.29755	0	0	7.09096	40.5261	EGR1;JUN;FOS;ETS1
KEGG_2021	Non-small cell lung cancer	1972-04-01	0.01263	0.0505201	1.29654	0	0	4.70636	20.5747	CDKN1A;GADD45A;TGFA;KRAS
GO_Biological_Process_2023	Negative Regulation Of Cellular Process (GO:0048523)	15/537	0.00336379	0.0510175	1.29228	0	0	2.3411	13.3318	CDA;CDKN1A;BTG1;CXCL8;ITGA1;CXCL1;INHBA;CLU;ETS1;EREG;RHOB;DCBLD2;IL1A;IL1B;E2F7
KEGG_2021	Oxytocin signaling pathway	6/154	0.0130225	0.0511427	1.29122	0	0	3.25687	14.1383	JUN;CDKN1A;KRAS;FOS;PTGS2;MYL9
GO_Biological_Process_2023	Positive Regulation Of Protein Metabolic Process (GO:0051247)	8/196	0.00340962	0.0512851	1.29001	0	0	3.42544	19.4605	IL1B;RDX;MSN;TNFAIP3;INHBA;VIM;CLU;SORL1
KEGG_2021	Epstein-Barr virus infection	7/202	0.0137813	0.0531566	1.27444	0	0	2.88878	12.3768	JUN;CDKN1A;GADD45A;IRF7;TNFAIP3;VIM;ICAM1
KEGG_2021	Leukocyte transendothelial migration	5/114	0.0143047	0.0539905	1.26768	0	0	3.6774	15.6185	ITGB1;MSN;MYL9;MYL12A;ICAM1
KEGG_2021	Glioma	1975-04-01	0.0144974	0.0539905	1.26768	0	0	4.50681	19.0809	CDKN1A;GADD45A;TGFA;KRAS
GO_Biological_Process_2023	Positive Regulation Of Interleukin-2 Production (GO:0032743)	2025-03-01	0.00366255	0.0541939	1.26605	0	0	10.847	60.847	IL1A;IL1B;MALT1
GO_Biological_Process_2023	Regulation Of Biomineral Tissue Development (GO:0070167)	2025-03-01	0.00366255	0.0541939	1.26605	0	0	10.847	60.847	ECM1;SOX9;GAS6
GO_Biological_Process_2023	SMAD Protein Signal Transduction (GO:0060395)	1951-04-01	0.00381192	0.0550611	1.25915	0	0	6.78853	37.8095	JUN;FOS;INHBA;HIPK2
GO_Biological_Process_2023	Cholesterol Transport (GO:0030301)	1951-04-01	0.00381192	0.0550611	1.25915	0	0	6.78853	37.8095	LIMA1;NPC1;CLU;LDLR
GO_Biological_Process_2023	Negative Regulation Of MAP Kinase Activity (GO:0043407)	1951-04-01	0.00381192	0.0550611	1.25915	0	0	6.78853	37.8095	IL1B;SPRY4;NF1;SORL1
KEGG_2021	Pancreatic cancer	1976-04-01	0.0151566	0.0554886	1.2558	0	0	4.44399	18.6173	CDKN1A;GADD45A;TGFA;KRAS
GO_Biological_Process_2023	Histone H3-K4 Methylation (GO:0051568)	2026-03-01	0.00410228	0.0555153	1.25559	0	0	10.3748	57.0222	KMT2A;KMT2C;BOD1L1
GO_Biological_Process_2023	Negative Regulation Of Endothelial Cell Apoptotic Process (GO:2000352)	2026-03-01	0.00410228	0.0555153	1.25559	0	0	10.3748	57.0222	TNFAIP3;GAS6;ICAM1
GO_Biological_Process_2023	Protein Targeting To Lysosome (GO:0006622)	2026-03-01	0.00410228	0.0555153	1.25559	0	0	10.3748	57.0222	GCC2;CLU;SORL1
GO_Biological_Process_2023	CD40 Signaling Pathway (GO:0023035)	2023-08-02	0.0041789	0.0555153	1.25559	0	0	26.4297	144.774	ITGB1;ITGA5
GO_Biological_Process_2023	Golgi Ribbon Formation (GO:0090161)	2023-08-02	0.0041789	0.0555153	1.25559	0	0	26.4297	144.774	GCC2;OPTN
GO_Biological_Process_2023	Regulation Of Fibroblast Apoptotic Process (GO:2000269)	2023-08-02	0.0041789	0.0555153	1.25559	0	0	26.4297	144.774	BTG1;GAS6
GO_Biological_Process_2023	Hyaluronan Catabolic Process (GO:0030214)	2023-08-02	0.0041789	0.0555153	1.25559	0	0	26.4297	144.774	CEMIP;CEMIP2
GO_Biological_Process_2023	Mesodermal Cell Differentiation (GO:0048333)	2023-08-02	0.0041789	0.0555153	1.25559	0	0	26.4297	144.774	ITGB1;ITGA2
GO_Biological_Process_2023	Positive Regulation Of Early Endosome To Late Endosome Transport (GO:2000643)	2023-08-02	0.0041789	0.0555153	1.25559	0	0	26.4297	144.774	RDX;MSN
GO_Biological_Process_2023	Regulation Of DNA-templated Transcription Initiation (GO:2000142)	2023-08-02	0.0041789	0.0555153	1.25559	0	0	26.4297	144.774	SETX;JUN
GO_Biological_Process_2023	Regulation Of RNA Biosynthetic Process (GO:2001141)	2023-08-02	0.0041789	0.0555153	1.25559	0	0	26.4297	144.774	CXCL8;IL1B
KEGG_2021	Arrhythmogenic right ventricular cardiomyopathy	1977-04-01	0.0158344	0.0570038	1.2441	0	0	4.38289	18.1696	ITGB1;ITGA2;ITGA1;ITGA5
GO_Biological_Process_2023	Integrin-Mediated Signaling Pathway (GO:0007229)	1985-05-01	0.00434234	0.0572685	1.24208	0	0	4.99721	27.1815	ITGB1;ITGA2;ITGA1;ADAM9;ITGA5
GO_Biological_Process_2023	Regulation Of Cyclin-Dependent Protein Kinase Activity (GO:1904029)	1953-04-01	0.0043805	0.0573562	1.24142	0	0	6.51078	35.3574	CDKN1A;SERTAD1;GADD45A;CCNG2
KEGG_2021	MicroRNAs in cancer	9/310	0.0163836	0.0580142	1.23647	0	0	2.41299	9.92096	ST14;CDKN1A;PLAU;RDX;TNC;KRAS;ITGA5;VIM;PTGS2
GO_Biological_Process_2023	Regulation Of Extrinsic Apoptotic Signaling Pathway In Absence Of Ligand (GO:2001239)	2027-03-01	0.00457273	0.0581984	1.23509	0	0	9.94204	53.5642	IL1A;IL1B;INHBA
GO_Biological_Process_2023	Regulation Of Peptidase Activity (GO:0052547)	2027-03-01	0.00457273	0.0581984	1.23509	0	0	9.94204	53.5642	ECM1;PRSS22;CTSB
GO_Biological_Process_2023	Negative Regulation Of Neurogenesis (GO:0050768)	2027-03-01	0.00457273	0.0581984	1.23509	0	0	9.94204	53.5642	IL1B;NF1;SORL1
GO_Biological_Process_2023	Positive Regulation Of Nitric Oxide Biosynthetic Process (GO:0045429)	2027-03-01	0.00457273	0.0581984	1.23509	0	0	9.94204	53.5642	IL1B;PTGS2;CLU
GO_Biological_Process_2023	Epidermal Cell Differentiation (GO:0009913)	1954-04-01	0.00468511	0.0588062	1.23058	0	0	6.38024	34.2196	ST14;ADAM9;SPRR1B;EREG
GO_Biological_Process_2023	Regulation Of Blood Vessel Endothelial Cell Migration (GO:0043535)	1954-04-01	0.00468511	0.0588062	1.23058	0	0	6.38024	34.2196	GADD45A;ATP2B4;NF1;ETS1
GO_Biological_Process_2023	Regulation Of Type II Interferon Production (GO:0032649)	1987-05-01	0.00479397	0.0594065	1.22617	0	0	4.87483	26.0335	CD274;DDIT3;IL1B;INHBA;GAS6
GO_Biological_Process_2023	Negative Regulation Of Growth (GO:0045926)	6/124	0.00479821	0.0594065	1.22617	0	0	4.07423	21.7544	CDA;MT2A;CDKN1A;BTG1;INHBA;DCBLD2
GO_Biological_Process_2023	Negative Regulation Of Protein Kinase Activity (GO:0006469)	1988-05-01	0.00503186	0.0599715	1.22205	0	0	4.81585	25.4853	CDKN1A;GADD45A;NF1;TRIB3;SORL1
GO_Biological_Process_2023	Golgi To Plasma Membrane Protein Transport (GO:0043001)	2028-03-01	0.00507452	0.0599715	1.22205	0	0	9.54387	50.4253	MACF1;GCC2;OPTN
GO_Biological_Process_2023	Regulation Of Nitric-Oxide Synthase Activity (GO:0050999)	2028-03-01	0.00507452	0.0599715	1.22205	0	0	9.54387	50.4253	IL1A;IL1B;ATP2B4
GO_Biological_Process_2023	Establishment Of Endothelial Barrier (GO:0061028)	2028-03-01	0.00507452	0.0599715	1.22205	0	0	9.54387	50.4253	RDX;MSN;ICAM1
GO_Biological_Process_2023	Negative Regulation Of Signaling (GO:0023057)	2028-03-01	0.00507452	0.0599715	1.22205	0	0	9.54387	50.4253	IL1B;LDLR;OPTN
GO_Biological_Process_2023	Positive Regulation Of Nitric Oxide Metabolic Process (GO:1904407)	2028-03-01	0.00507452	0.0599715	1.22205	0	0	9.54387	50.4253	IL1B;PTGS2;CLU
GO_Biological_Process_2023	Protein Localization To Golgi Apparatus (GO:0034067)	2028-03-01	0.00507452	0.0599715	1.22205	0	0	9.54387	50.4253	GCC2;SORL1;OPTN
GO_Biological_Process_2023	Wound Healing, Spreading Of Epidermal Cells (GO:0035313)	2023-09-02	0.00532855	0.0614695	1.21134	0	0	22.6529	118.581	ITGB1;ITGA5
GO_Biological_Process_2023	Kinetochore Assembly (GO:0051382)	2023-09-02	0.00532855	0.0614695	1.21134	0	0	22.6529	118.581	CENPT;NPC1
GO_Biological_Process_2023	Positive Regulation Of Vascular Endothelial Growth Factor Receptor Signaling Pathway (GO:0030949)	2023-09-02	0.00532855	0.0614695	1.21134	0	0	22.6529	118.581	IL1B;ITGA5
GO_Biological_Process_2023	Regulation Of Mitotic Nuclear Division (GO:0007088)	1956-04-01	0.00533637	0.0614695	1.21134	0	0	6.13423	32.1017	IL1A;IL1B;TGFA;EREG
GO_Biological_Process_2023	Integrated Stress Response Signaling (GO:0140467)	2029-03-01	0.00560819	0.0641943	1.1925	0	0	9.17633	47.5658	JUN;DDIT3;FOS
GO_Biological_Process_2023	Chemokine-Mediated Signaling Pathway (GO:0070098)	1957-04-01	0.00568358	0.0646507	1.18943	0	0	6.01818	31.115	CXCL8;CXCL1;CXCL3;CXCL2
KEGG_2021	B cell receptor signaling pathway	1981-04-01	0.0187346	0.065269	1.18529	0	0	4.15437	16.5235	JUN;KRAS;FOS;MALT1
MSigDB_Hallmark_2020	Adipogenesis	6/200	0.040144	0.066392	1.17788	0	0	2.47879	7.97001	GADD45A;CCNG2;NABP1;ANGPTL4;ESYT1;MGLL
MSigDB_Hallmark_2020	Estrogen Response Early	6/200	0.040144	0.066392	1.17788	0	0	2.47879	7.97001	NRIP1;PPIF;FLNB;FOS;IL6ST;AREG
MSigDB_Hallmark_2020	Allograft Rejection	6/200	0.040144	0.066392	1.17788	0	0	2.47879	7.97001	IL1B;IRF7;INHBA;ETS1;ICAM1;EREG
GO_Biological_Process_2023	Positive Regulation Of Peptidyl-Tyrosine Phosphorylation (GO:0050731)	6/130	0.00602406	0.0680981	1.16687	0	0	3.87591	19.8136	CSF3;ITGA5;IL6ST;PARP14;GAS6;IL6R
GO_Biological_Process_2023	Intrinsic Apoptotic Signaling Pathway In Response To Endoplasmic Reticulum Stress (GO:0070059)	1930-03-01	0.00617427	0.0693653	1.15886	0	0	8.83602	44.9521	PPP1R15A;DDIT3;TRIB3
GO_Biological_Process_2023	Positive Regulation Of Protein Kinase B Signaling (GO:0051897)	1993-05-01	0.00634802	0.0708797	1.14948	0	0	4.54107	22.976	ITGB1;CSF3;FAM110C;GAS6;HBEGF
GO_Biological_Process_2023	Cellular Response To Chemokine (GO:1990869)	1959-04-01	0.00642252	0.0712743	1.14707	0	0	5.79875	29.2718	CXCL8;CXCL1;CXCL3;CXCL2
GO_Biological_Process_2023	Positive Regulation Of Cellular Biosynthetic Process (GO:0031328)	7/174	0.00651031	0.0715628	1.14531	0	0	3.36394	16.9353	EGR1;CXCL8;IL1B;VIM;PTGS2;CLU;LDLR
GO_Biological_Process_2023	Cellular Response To UV-A (GO:0071492)	2023-10-02	0.00660579	0.0715628	1.14531	0	0	19.8203	99.494	MME;MMP1
GO_Biological_Process_2023	Induction Of Positive Chemotaxis (GO:0050930)	2023-10-02	0.00660579	0.0715628	1.14531	0	0	19.8203	99.494	CXCL8;PGF
GO_Biological_Process_2023	Kinetochore Organization (GO:0051383)	2023-10-02	0.00660579	0.0715628	1.14531	0	0	19.8203	99.494	CENPT;NPC1
GO_Biological_Process_2023	Positive Regulation Of Intracellular Signal Transduction (GO:1902533)	14/525	0.00676512	0.0720896	1.14213	0	0	2.22392	11.1106	ITGB1;ECM1;CSF3;SLC20A1;MALT1;FAM110C;DDIT3;IL1B;MIER1;S100A13;SOX9;TRIM38;GAS6;HBEGF
GO_Biological_Process_2023	Regulation Of Extrinsic Apoptotic Signaling Pathway Via Death Domain Receptors (GO:1902041)	1931-03-01	0.00677326	0.0720896	1.14213	0	0	8.52002	42.5556	PEA15;TNFAIP3;ICAM1
GO_Biological_Process_2023	Leukocyte Cell-Cell Adhesion (GO:0007159)	1931-03-01	0.00677326	0.0720896	1.14213	0	0	8.52002	42.5556	ITGB1;MSN;ICAM1
GO_Biological_Process_2023	Extracellular Matrix Organization (GO:0030198)	7/176	0.00691644	0.0731856	1.13557	0	0	3.32379	16.5321	MMP14;MMP13;GSN;MMP1;NF1;GAS6;ADAMTS6
GO_Biological_Process_2023	Cellular Response To Transforming Growth Factor Beta Stimulus (GO:0071560)	1996-05-01	0.00724439	0.0762127	1.11797	0	0	4.39069	21.6352	ITGB1;JUN;ADAM9;SOX9;FOS
KEGG_2021	Lysosome	5/128	0.0224387	0.0769327	1.11389	0	0	3.25651	12.3649	NPC1;FUCA1;IGF2R;ATP6V0A1;CTSB
GO_Biological_Process_2023	Histone Lysine Methylation (GO:0034968)	1932-03-01	0.0074056	0.0774609	1.11092	0	0	8.22581	40.3518	KMT2A;KMT2C;BOD1L1
GO_Biological_Process_2023	Regulation Of Protein Kinase B Signaling (GO:0051896)	6/136	0.00746379	0.0776234	1.11001	0	0	3.69589	18.1013	ITGB1;CSF3;FAM110C;DDIT3;GAS6;HBEGF
GO_Biological_Process_2023	Positive Regulation Of Transcription By RNA Polymerase II (GO:0045944)	21/938	0.00762742	0.0788745	1.10306	0	0	1.87507	9.14287	EGR1;JUN;CSF3;ANXA2;KMT2A;KMT2C;FOS;INHBA;SMARCA1;ELL2;ETS1;HIPK2;SETX;KLF6;DDIT3;MAFF;NRIP1;IRF7;SOX9;LPIN1;E2F7
KEGG_2021	Human cytomegalovirus infection	7/225	0.0233741	0.0788877	1.10299	0	0	2.58096	9.69443	CDKN1A;CXCL8;IL1B;KRAS;PTGS2;GNG11;IL6R
GO_Biological_Process_2023	Regulation Of Endocytic Recycling (GO:2001135)	2023-11-02	0.00800728	0.0797735	1.09814	0	0	17.6171	85.045	EHD1;SORL1
GO_Biological_Process_2023	Regulation Of Protein Exit From Endoplasmic Reticulum (GO:0070861)	2023-11-02	0.00800728	0.0797735	1.09814	0	0	17.6171	85.045	GCC2;SORL1
GO_Biological_Process_2023	Cellular Response To Thyroid Hormone Stimulus (GO:0097067)	2023-11-02	0.00800728	0.0797735	1.09814	0	0	17.6171	85.045	RDX;CTSB
GO_Biological_Process_2023	Negative Regulation Of Amyloid Fibril Formation (GO:1905907)	2023-11-02	0.00800728	0.0797735	1.09814	0	0	17.6171	85.045	CLU;LDLR
GO_Biological_Process_2023	Negative Regulation Of Glucose Transmembrane Transport (GO:0010829)	2023-11-02	0.00800728	0.0797735	1.09814	0	0	17.6171	85.045	IL1B;PEA15
GO_Biological_Process_2023	Negative Regulation Of Leukocyte Apoptotic Process (GO:2000107)	2023-11-02	0.00800728	0.0797735	1.09814	0	0	17.6171	85.045	IRF7;GAS6
GO_Biological_Process_2023	Positive Regulation Of Reproductive Process (GO:2000243)	1933-03-01	0.00807173	0.0797735	1.09814	0	0	7.95121	38.32	SMURF2;INHBA;LHFPL2
GO_Biological_Process_2023	Regulation Of Amyloid-Beta Formation (GO:1902003)	1933-03-01	0.00807173	0.0797735	1.09814	0	0	7.95121	38.32	SLC2A13;CLU;SORL1
GO_Biological_Process_2023	Regulation Of Cell Growth (GO:0001558)	8/227	0.00810884	0.0797735	1.09814	0	0	2.9359	14.1358	CDA;SDCBP;CDKN1A;MMP14;BTG1;TNC;INHBA;DCBLD2
KEGG_2021	PD-L1 expression and PD-1 checkpoint pathway in cancer	1989-04-01	0.0254696	0.0846374	1.07244	0	0	3.76184	13.807	CD274;JUN;KRAS;FOS
GO_Biological_Process_2023	Positive Regulation Of Neuron Death (GO:1901216)	1934-03-01	0.00877202	0.0858337	1.06634	0	0	7.69433	36.4418	DDIT3;NF1;CLU
KEGG_2021	Hypertrophic cardiomyopathy	1990-04-01	0.0264011	0.0864037	1.06347	0	0	3.71791	13.5122	ITGB1;ITGA2;ITGA1;ITGA5
KEGG_2021	Ras signaling pathway	7/232	0.0270305	0.087143	1.05977	0	0	2.49977	9.02615	NF1;TGFA;ABL2;KRAS;GNG11;ETS1;PGF
GO_Biological_Process_2023	Positive Regulation Of Phosphorylation (GO:0042327)	8/231	0.00895884	0.087193	1.05952	0	0	2.88265	13.592	SDCBP;CDKN1A;IL1B;KRAS;SOX9;GAS6;PGF;EREG
GO_Biological_Process_2023	Platelet Aggregation (GO:0070527)	1935-03-01	0.00950684	0.0894025	1.04865	0	0	7.4535	34.7016	TLN1;MYL9;MYL12A
GO_Biological_Process_2023	Regulation Of Monooxygenase Activity (GO:0032768)	2023-12-02	0.00952971	0.0894025	1.04865	0	0	15.8546	73.7769	IL1A;IL1B
GO_Biological_Process_2023	Response To Thyroid Hormone (GO:0097066)	2023-12-02	0.00952971	0.0894025	1.04865	0	0	15.8546	73.7769	RDX;CTSB
GO_Biological_Process_2023	Fibrinolysis (GO:0042730)	2023-12-02	0.00952971	0.0894025	1.04865	0	0	15.8546	73.7769	SERPINB2;PLAU
GO_Biological_Process_2023	Nuclear Body Organization (GO:0030575)	2023-12-02	0.00952971	0.0894025	1.04865	0	0	15.8546	73.7769	ETS1;HIPK2
GO_Biological_Process_2023	Positive Regulation Of Protein Export From Nucleus (GO:0046827)	2023-12-02	0.00952971	0.0894025	1.04865	0	0	15.8546	73.7769	IL1B;GAS6
GO_Biological_Process_2023	Regulation Of Actin Filament Organization (GO:0110053)	2023-12-02	0.00952971	0.0894025	1.04865	0	0	15.8546	73.7769	CSF3;RDX
KEGG_2021	Estrogen signaling pathway	5/137	0.0289894	0.092084	1.03582	0	0	3.03309	10.7396	JUN;TGFA;KRAS;FOS;HBEGF
GO_Biological_Process_2023	Endocytosis (GO:0006897)	7/189	0.0100297	0.093479	1.02929	0	0	3.08433	14.1947	EHD1;ITGB1;GAS6;HSPG2;LDLR;SORL1;IGF2R
GO_Biological_Process_2023	Positive Regulation Of Protein Kinase Activity (GO:0045860)	6/145	0.010067	0.093479	1.02929	0	0	3.455	15.8878	EGR1;CDKN1A;GAS6;CLU;IL6R;EREG
GO_Biological_Process_2023	DNA Damage Response, Signal Transduction By P53 Class Mediator (GO:0030330)	1936-03-01	0.0102765	0.0942179	1.02587	0	0	7.22727	33.0857	CDKN1A;E2F7;HIPK2
GO_Biological_Process_2023	Positive Regulation Of Myeloid Cell Differentiation (GO:0045639)	1936-03-01	0.0102765	0.0942179	1.02587	0	0	7.22727	33.0857	CSF3;INHBA;ETS1
GO_Biological_Process_2023	Cellular Response To Organonitrogen Compound (GO:0071417)	5/105	0.0104571	0.0942179	1.02587	0	0	3.9937	18.2131	EGR1;ATP2B4;SOX9;CLU;CPEB4
GO_Biological_Process_2023	Lysosomal Transport (GO:0007041)	5/105	0.0104571	0.0942179	1.02587	0	0	3.9937	18.2131	NPC1;GCC2;SORL1;IGF2R;RHOB
GO_Biological_Process_2023	Negative Regulation Of MAPK Cascade (GO:0043409)	5/105	0.0104571	0.0942179	1.02587	0	0	3.9937	18.2131	IL1B;SPRY4;NF1;SORL1;DUSP6
GO_Biological_Process_2023	Positive Regulation Of Stress-Activated MAPK Cascade (GO:0032874)	5/105	0.0104571	0.0942179	1.02587	0	0	3.9937	18.2131	SDCBP;GADD45A;IL1B;SH3RF1;HIPK2
KEGG_2021	Fluid shear stress and atherosclerosis	5/139	0.0305927	0.0957685	1.01878	0	0	2.98751	10.4174	IL1A;JUN;IL1B;FOS;ICAM1
GO_Biological_Process_2023	Regulation Of G1/S Transition Of Mitotic Cell Cycle (GO:2000045)	5/106	0.0108656	0.0958922	1.01822	0	0	3.95396	17.8804	CDKN1A;SLFN11;RDX;INHBA;E2F7
GO_Biological_Process_2023	Response To Molecule Of Bacterial Origin (GO:0002237)	1969-04-01	0.0110726	0.0958922	1.01822	0	0	4.90414	22.0847	CXCL8;IL1B;TNFAIP3;CXCL2
GO_Biological_Process_2023	Regulation Of Sodium Ion Transmembrane Transporter Activity (GO:2000649)	1937-03-01	0.0110813	0.0958922	1.01822	0	0	7.01435	31.5821	NEDD4L;GLRX;UTRN
GO_Biological_Process_2023	Regulation Of Cellular Component Biogenesis (GO:0044087)	1937-03-01	0.0110813	0.0958922	1.01822	0	0	7.01435	31.5821	FAM110C;RDX;MSN
GO_Biological_Process_2023	ERBB2 Signaling Pathway (GO:0038128)	2013-02-01	0.0111699	0.0958922	1.01822	0	0	14.4126	64.7778	TGFA;EREG
GO_Biological_Process_2023	Response To UV-A (GO:0070141)	2013-02-01	0.0111699	0.0958922	1.01822	0	0	14.4126	64.7778	MME;MMP1
GO_Biological_Process_2023	Substrate-Dependent Cell Migration (GO:0006929)	2013-02-01	0.0111699	0.0958922	1.01822	0	0	14.4126	64.7778	SDCBP;ITGA2
GO_Biological_Process_2023	Interleukin-6-Mediated Signaling Pathway (GO:0070102)	2013-02-01	0.0111699	0.0958922	1.01822	0	0	14.4126	64.7778	IL6ST;IL6R
GO_Biological_Process_2023	Negative Regulation Of Receptor Internalization (GO:0002091)	2013-02-01	0.0111699	0.0958922	1.01822	0	0	14.4126	64.7778	SDCBP;ANXA2
GO_Biological_Process_2023	Regulation Of Cell Projection Organization (GO:0031344)	2013-02-01	0.0111699	0.0958922	1.01822	0	0	14.4126	64.7778	MACF1;FAM110C
GO_Biological_Process_2023	Neutrophil Chemotaxis (GO:0030593)	1970-04-01	0.0116307	0.0993797	1.0027	0	0	4.82959	21.5115	CXCL8;CXCL1;CXCL3;CXCL2
KEGG_2021	Dilated cardiomyopathy	1996-04-01	0.0324172	0.10003	0.999869	0	0	3.47437	11.9139	ITGB1;ITGA2;ITGA1;ITGA5
GO_Biological_Process_2023	Negative Regulation Of Epithelial Cell Apoptotic Process (GO:1904036)	1938-03-01	0.0119216	0.101389	0.994008	0	0	6.81359	30.1802	TNFAIP3;GAS6;ICAM1
KEGG_2021	Prostate cancer	1997-04-01	0.0334915	0.101844	0.992064	0	0	3.43684	11.6731	CDKN1A;PLAU;TGFA;KRAS
KEGG_2021	Chemokine signaling pathway	6/192	0.033948	0.101844	0.992064	0	0	2.58646	8.74981	CXCL8;CXCL1;KRAS;CXCL3;GNG11;CXCL2
GO_Biological_Process_2023	Extracellular Structure Organization (GO:0043062)	5/109	0.0121559	0.102852	0.987789	0	0	3.83931	16.9311	MMP14;MMP13;MMP1;NF1;ADAMTS6
GO_Biological_Process_2023	Negative Regulation Of Supramolecular Fiber Organization (GO:1902904)	1971-04-01	0.0122066	0.102852	0.987789	0	0	4.75727	20.9595	LIMA1;NAV3;CLU;LDLR
GO_Biological_Process_2023	External Encapsulating Structure Organization (GO:0045229)	5/110	0.0126081	0.105012	0.978761	0	0	3.80256	16.6301	MMP14;MMP13;MMP1;NF1;ADAMTS6
GO_Biological_Process_2023	Regulation Of JNK Cascade (GO:0046328)	5/110	0.0126081	0.105012	0.978761	0	0	3.80256	16.6301	SDCBP;GADD45A;IL1B;SH3RF1;HIPK2
GO_Biological_Process_2023	Cholesterol Homeostasis (GO:0042632)	1972-04-01	0.0128004	0.105012	0.978761	0	0	4.68707	20.4276	EHD1;LIMA1;NPC1;LDLR
GO_Biological_Process_2023	Response To Ionizing Radiation (GO:0010212)	1972-04-01	0.0128004	0.105012	0.978761	0	0	4.68707	20.4276	CDKN1A;GADD45A;NABP1;RHOB
GO_Biological_Process_2023	Transforming Growth Factor Beta Receptor Signaling Pathway (GO:0007179)	1972-04-01	0.0128004	0.105012	0.978761	0	0	4.68707	20.4276	ITGB1;JUN;ADAM9;FOS
GO_Biological_Process_2023	Centromere Complex Assembly (GO:0034508)	2014-02-01	0.0129246	0.105012	0.978761	0	0	13.2108	57.449	CENPT;NPC1
GO_Biological_Process_2023	Membrane Raft Organization (GO:0031579)	2014-02-01	0.0129246	0.105012	0.978761	0	0	13.2108	57.449	ANXA2;NPC1
GO_Biological_Process_2023	Positive Regulation Of Membrane Protein Ectodomain Proteolysis (GO:0051044)	2014-02-01	0.0129246	0.105012	0.978761	0	0	13.2108	57.449	IL1B;ADAM9
KEGG_2021	Endometrial cancer	1958-03-01	0.0359966	0.10651	0.972608	0	0	4.34928	14.4585	CDKN1A;GADD45A;KRAS
GO_Biological_Process_2023	Cellular Response To Decreased Oxygen Levels (GO:0036294)	1973-04-01	0.0134123	0.107063	0.97036	0	0	4.61891	19.9148	BNIP3L;PTGS2;HIPK2;CPEB4
GO_Biological_Process_2023	Sterol Homeostasis (GO:0055092)	1973-04-01	0.0134123	0.107063	0.97036	0	0	4.61891	19.9148	EHD1;LIMA1;NPC1;LDLR
GO_Biological_Process_2023	Granulocyte Chemotaxis (GO:0071621)	1973-04-01	0.0134123	0.107063	0.97036	0	0	4.61891	19.9148	CXCL8;CXCL1;CXCL3;CXCL2
GO_Biological_Process_2023	Positive Regulation Of Secretion By Cell (GO:1903532)	1973-04-01	0.0134123	0.107063	0.97036	0	0	4.61891	19.9148	IL1A;ANXA2;IL1B;ADAM9
GO_Biological_Process_2023	Regulation Of Protein Serine/Threonine Kinase Activity (GO:0071900)	5/112	0.0135465	0.107662	0.967937	0	0	3.7311	16.0498	CDKN1A;SERTAD1;GADD45A;CCNG2;TRIB3
GO_Biological_Process_2023	Positive Regulation Of Wound Healing (GO:0090303)	1940-03-01	0.0137093	0.108012	0.966526	0	0	6.44464	27.6455	ITGB1;FERMT1;HBEGF
GO_Biological_Process_2023	Protein Localization To Cilium (GO:0061512)	1940-03-01	0.0137093	0.108012	0.966526	0	0	6.44464	27.6455	EHD1;SNX10;FSIP2
KEGG_2021	Breast cancer	5/147	0.0375574	0.109627	0.960083	0	0	2.81805	9.24852	JUN;CDKN1A;GADD45A;KRAS;FOS
KEGG_2021	Chagas disease	4/102	0.0391725	0.112817	0.947627	0	0	3.26066	10.5638	JUN;CXCL8;IL1B;FOS
GO_Biological_Process_2023	Response To Endoplasmic Reticulum Stress (GO:0034976)	5/114	0.0145308	0.113992	0.943126	0	0	3.66227	15.4968	PPP1R15A;JUN;CXCL8;DDIT3;TRIB3
GO_Biological_Process_2023	Regulation Of BMP Signaling Pathway (GO:0030510)	1975-04-01	0.0146913	0.114549	0.941008	0	0	4.48834	18.943	FOXD1;SMURF2;SORL1;HIPK2
GO_Biological_Process_2023	Negative Regulation Of Cation Transmembrane Transport (GO:1904063)	2015-02-01	0.0147907	0.114549	0.941008	0	0	12.194	51.3826	PPIF;NEDD4L
GO_Biological_Process_2023	Regulation Of Amyloid Fibril Formation (GO:1905906)	2015-02-01	0.0147907	0.114549	0.941008	0	0	12.194	51.3826	CLU;LDLR
KEGG_2021	Glycerolipid metabolism	1961-03-01	0.0408698	0.116156	0.934958	0	0	4.12369	13.1849	GPAT3;LPIN1;MGLL
KEGG_2021	T cell receptor signaling pathway	4/104	0.0415895	0.116667	0.933053	0	0	3.19512	10.1602	JUN;KRAS;FOS;MALT1
KEGG_2021	Viral carcinogenesis	6/203	0.0426405	0.118081	0.927818	0	0	2.44067	7.70018	JUN;CDKN1A;GSN;IRF7;KRAS;IL6ST
GO_Biological_Process_2023	Positive Regulation Of Interleukin-6 Production (GO:0032755)	1976-04-01	0.0153587	0.118444	0.926487	0	0	4.42578	18.4824	IL1A;IL1B;IL6R;EREG
KEGG_2021	Lysine degradation	1963-03-01	0.0442939	0.121107	0.916829	0	0	3.98583	12.4235	KMT2A;KMT2C;PLOD2
GO_Biological_Process_2023	Neutrophil Migration (GO:1990266)	1977-04-01	0.0160449	0.123084	0.909799	0	0	4.36493	18.0375	CXCL8;CXCL1;CXCL3;CXCL2
GO_Biological_Process_2023	Positive Regulation Of Protein Serine/Threonine Kinase Activity (GO:0071902)	5/117	0.0160956	0.123084	0.909799	0	0	3.56363	14.715	CEMIP;IL1B;ATP2B4;ADAM9;TGFA
GO_Biological_Process_2023	Regulation Of Protein Binding (GO:0043393)	5/118	0.0166411	0.123533	0.908217	0	0	3.53191	14.4663	CSF3;CDKN1A;TRIB3;SORL1;HIPK2
GO_Biological_Process_2023	Positive Regulation Of Cell Cycle Process (GO:0090068)	5/118	0.0166411	0.123533	0.908217	0	0	3.53191	14.4663	IL1A;IL1B;TGFA;E2F7;EREG
GO_Biological_Process_2023	Regulation Of Endothelial Cell Apoptotic Process (GO:2000351)	1943-03-01	0.0166616	0.123533	0.908217	0	0	5.96038	24.4057	TNFAIP3;GAS6;ICAM1
GO_Biological_Process_2023	Negative Regulation Of BMP Signaling Pathway (GO:0030514)	1943-03-01	0.0166616	0.123533	0.908217	0	0	5.96038	24.4057	SMURF2;SORL1;HIPK2
GO_Biological_Process_2023	Intracellular Cholesterol Transport (GO:0032367)	2016-02-01	0.0167652	0.123533	0.908217	0	0	11.3224	46.2912	NPC1;LDLR
GO_Biological_Process_2023	Negative Regulation Of Amyloid-Beta Formation (GO:1902430)	2016-02-01	0.0167652	0.123533	0.908217	0	0	11.3224	46.2912	CLU;SORL1
GO_Biological_Process_2023	Negative Regulation Of Anoikis (GO:2000811)	2016-02-01	0.0167652	0.123533	0.908217	0	0	11.3224	46.2912	ITGB1;ITGA5
GO_Biological_Process_2023	Negative Regulation Of Release Of Cytochrome C From Mitochondria (GO:0090201)	2016-02-01	0.0167652	0.123533	0.908217	0	0	11.3224	46.2912	PPIF;CLU
GO_Biological_Process_2023	Positive Regulation Of Positive Chemotaxis (GO:0050927)	2016-02-01	0.0167652	0.123533	0.908217	0	0	11.3224	46.2912	CXCL8;PGF
GO_Biological_Process_2023	Regulation Of Protein Kinase Activity (GO:0045859)	5/119	0.0171988	0.126217	0.898882	0	0	3.50075	14.2233	CDKN1A;NF1;TRIB3;GAS6;EREG
GO_Biological_Process_2023	Regulation Of Cyclin-Dependent Protein Serine/Threonine Kinase Activity (GO:0000079)	1979-04-01	0.0174744	0.127213	0.895467	0	0	4.2481	17.1921	CDKN1A;SERTAD1;GADD45A;CCNG2
GO_Biological_Process_2023	Positive Regulation Of Endocytosis (GO:0045807)	1979-04-01	0.0174744	0.127213	0.895467	0	0	4.2481	17.1921	IL1B;NEDD4L;GAS6;CLU
GO_Biological_Process_2023	Regulation Of Insulin Receptor Signaling Pathway (GO:0046626)	1944-03-01	0.0177185	0.128477	0.891174	0	0	5.81471	23.4516	PTPRE;IL1B;SORL1
KEGG_2021	Inflammatory bowel disease	1965-03-01	0.0478563	0.129212	0.888697	0	0	3.85686	11.7231	IL1A;JUN;IL1B
GO_Biological_Process_2023	Wound Healing (GO:0042060)	1980-04-01	0.0182179	0.131574	0.880831	0	0	4.19199	16.7904	MACF1;NF1;EREG;DCBLD2
GO_Biological_Process_2023	Zymogen Activation (GO:0031638)	1945-03-01	0.018812	0.132938	0.87635	0	0	5.67598	22.5521	MMP14;PLAU;PRSS3
GO_Biological_Process_2023	Regulation Of Glucose Transmembrane Transport (GO:0010827)	2017-02-01	0.0188451	0.132938	0.87635	0	0	10.5671	41.9671	IL1B;TRIB3
GO_Biological_Process_2023	Regulation Of Receptor Recycling (GO:0001919)	2017-02-01	0.0188451	0.132938	0.87635	0	0	10.5671	41.9671	LDLR;OPTN
GO_Biological_Process_2023	Triglyceride Biosynthetic Process (GO:0019432)	2017-02-01	0.0188451	0.132938	0.87635	0	0	10.5671	41.9671	GPAT3;LPIN1
GO_Biological_Process_2023	Positive Regulation Of Amyloid-Beta Formation (GO:1902004)	2017-02-01	0.0188451	0.132938	0.87635	0	0	10.5671	41.9671	SLC2A13;CLU
GO_Biological_Process_2023	Protein Localization To Centrosome (GO:0071539)	2017-02-01	0.0188451	0.132938	0.87635	0	0	10.5671	41.9671	GOLGB1;SNX10
GO_Biological_Process_2023	Cellular Response To Interleukin-1 (GO:0071347)	1981-04-01	0.0189808	0.133379	0.874913	0	0	4.13734	16.4017	EGR1;CXCL8;IL1B;SOX9
GO_Biological_Process_2023	Positive Regulation Of Signal Transduction (GO:0009967)	8/266	0.0194768	0.135827	0.867014	0	0	2.48713	9.79563	MACF1;ESM1;IL1B;TNFAIP3;ITGA5;GAS6;IL6ST;SORL1
GO_Biological_Process_2023	Double-Strand Break Repair (GO:0006302)	6/168	0.0195359	0.135827	0.867014	0	0	2.961	11.653	SETX;NPC1;POLM;RECQL;NABP1;IFFO1
GO_Biological_Process_2023	Positive Regulation Of Epithelial Cell Proliferation (GO:0050679)	5/123	0.0195531	0.135827	0.867014	0	0	3.38139	13.3045	ECM1;TGFA;SOX9;AREG;PGF
GO_Biological_Process_2023	Regulation Of Phosphorylation (GO:0042325)	1982-04-01	0.0197633	0.135935	0.866668	0	0	4.08409	16.0257	SDCBP;CDKN1A;INHBA;EREG
GO_Biological_Process_2023	Negative Regulation Of Apoptotic Signaling Pathway (GO:2001234)	1982-04-01	0.0197633	0.135935	0.866668	0	0	4.08409	16.0257	PPIF;BIRC6;CLU;SH3RF1
GO_Biological_Process_2023	Regulation Of Epidermal Growth Factor Receptor Signaling Pathway (GO:0042058)	1946-03-01	0.0199422	0.135935	0.866668	0	0	5.5437	21.7031	ERRFI1;ITGA1;PTPN12
GO_Biological_Process_2023	Development Of Primary Male Sexual Characteristics (GO:0046546)	1946-03-01	0.0199422	0.135935	0.866668	0	0	5.5437	21.7031	SOX9;INHBA;LHFPL2
GO_Biological_Process_2023	Homotypic Cell-Cell Adhesion (GO:0034109)	1946-03-01	0.0199422	0.135935	0.866668	0	0	5.5437	21.7031	TLN1;MYL9;MYL12A
KEGG_2021	Acute myeloid leukemia	1967-03-01	0.0515551	0.13748	0.86176	0	0	3.73596	11.0775	BCL2A1;KRAS;DUSP6
GO_Biological_Process_2023	Negative Regulation Of Cell Growth (GO:0030308)	5/125	0.0208057	0.138195	0.859507	0	0	3.3247	12.875	CDA;CDKN1A;BTG1;INHBA;DCBLD2
GO_Biological_Process_2023	Regulation Of Epidermal Cell Differentiation (GO:0045604)	2018-02-01	0.0210274	0.138195	0.859507	0	0	9.90612	38.2567	ERRFI1;MAFF
GO_Biological_Process_2023	Regulation Of Epithelial Cell Differentiation (GO:0030856)	2018-02-01	0.0210274	0.138195	0.859507	0	0	9.90612	38.2567	MAFF;SOX9
GO_Biological_Process_2023	Negative Regulation Of Amyloid Precursor Protein Catabolic Process (GO:1902992)	2018-02-01	0.0210274	0.138195	0.859507	0	0	9.90612	38.2567	CLU;SORL1
GO_Biological_Process_2023	Negative Regulation Of Lipid Catabolic Process (GO:0050995)	2018-02-01	0.0210274	0.138195	0.859507	0	0	9.90612	38.2567	IL1B;SORL1
GO_Biological_Process_2023	Negative Regulation Of Nervous System Development (GO:0051961)	2018-02-01	0.0210274	0.138195	0.859507	0	0	9.90612	38.2567	IL1B;SORL1
GO_Biological_Process_2023	Positive Regulation Of Phosphoprotein Phosphatase Activity (GO:0032516)	2018-02-01	0.0210274	0.138195	0.859507	0	0	9.90612	38.2567	PPP1R15A;ITGA1
GO_Biological_Process_2023	Regulation Of Adaptive Immune Response (GO:0002819)	2018-02-01	0.0210274	0.138195	0.859507	0	0	9.90612	38.2567	IRF7;IL6ST
GO_Biological_Process_2023	Golgi To Plasma Membrane Transport (GO:0006893)	1947-03-01	0.021109	0.138195	0.859507	0	0	5.41743	20.9008	MACF1;GCC2;OPTN
GO_Biological_Process_2023	Negative Regulation Of Hydrolase Activity (GO:0051346)	1947-03-01	0.021109	0.138195	0.859507	0	0	5.41743	20.9008	ECM1;RDX;CTSB
GO_Biological_Process_2023	Positive Regulation Of Smooth Muscle Cell Proliferation (GO:0048661)	1947-03-01	0.021109	0.138195	0.859507	0	0	5.41743	20.9008	JUN;IL6R;EREG
GO_Biological_Process_2023	Epidermis Development (GO:0008544)	1985-04-01	0.022229	0.144515	0.840087	0	0	3.93222	14.9675	LAMB3;LAMA3;LAMC2;SPRR1B
GO_Biological_Process_2023	Cellular Response To Mechanical Stimulus (GO:0071260)	1948-03-01	0.0223125	0.144515	0.840087	0	0	5.29677	20.1416	GADD45A;IL1B;SOX9
GO_Biological_Process_2023	Cellular Response To Radiation (GO:0071478)	1948-03-01	0.0223125	0.144515	0.840087	0	0	5.29677	20.1416	CDKN1A;GADD45A;RHOB
GO_Biological_Process_2023	Regulation Of Early Endosome To Late Endosome Transport (GO:2000641)	2019-02-01	0.0233094	0.1463	0.834755	0	0	9.32294	35.044	RDX;MSN
GO_Biological_Process_2023	Regulation Of Neuroinflammatory Response (GO:0150077)	2019-02-01	0.0233094	0.1463	0.834755	0	0	9.32294	35.044	IL1B;PTGS2
GO_Biological_Process_2023	Regulation Of Smooth Muscle Cell Migration (GO:0014910)	2019-02-01	0.0233094	0.1463	0.834755	0	0	9.32294	35.044	PLAU;SORL1
GO_Biological_Process_2023	Release Of Cytochrome C From Mitochondria (GO:0001836)	2019-02-01	0.0233094	0.1463	0.834755	0	0	9.32294	35.044	BCL2A1;CLU
GO_Biological_Process_2023	Establishment Of Epithelial Cell Polarity (GO:0090162)	2019-02-01	0.0233094	0.1463	0.834755	0	0	9.32294	35.044	FERMT1;MSN
GO_Biological_Process_2023	Negative Regulation Of Fatty Acid Metabolic Process (GO:0045922)	2019-02-01	0.0233094	0.1463	0.834755	0	0	9.32294	35.044	TRIB3;SOX9
GO_Biological_Process_2023	Oligodendrocyte Differentiation (GO:0048709)	2019-02-01	0.0233094	0.1463	0.834755	0	0	9.32294	35.044	PRDM8;SOX9
GO_Biological_Process_2023	Regulation Of B Cell Differentiation (GO:0045577)	2019-02-01	0.0233094	0.1463	0.834755	0	0	9.32294	35.044	MMP14;INHBA
GO_Biological_Process_2023	Positive Regulation Of I-kappaB kinase/NF-kappaB Signaling (GO:0043123)	6/175	0.0233277	0.1463	0.834755	0	0	2.83734	10.663	ECM1;SLC20A1;MIER1;S100A13;TRIM38;MALT1
GO_Biological_Process_2023	Erythrocyte Differentiation (GO:0030218)	1949-03-01	0.0235527	0.1463	0.834755	0	0	5.18136	19.4224	INHBA;CDIN1;HIPK2
GO_Biological_Process_2023	Negative Regulation Of DNA Metabolic Process (GO:0051053)	1949-03-01	0.0235527	0.1463	0.834755	0	0	5.18136	19.4224	CDKN1A;SLFN11;KMT2A
GO_Biological_Process_2023	Negative Regulation Of Tumor Necrosis Factor Superfamily Cytokine Production (GO:1903556)	1949-03-01	0.0235527	0.1463	0.834755	0	0	5.18136	19.4224	CD274;TNFAIP3;GAS6
GO_Biological_Process_2023	Positive Regulation Of Protein Modification Process (GO:0031401)	7/225	0.0238236	0.147479	0.831269	0	0	2.57025	9.60525	EGR1;CDKN1A;IL1B;KRAS;SOX9;GAS6;PGF
GO_Biological_Process_2023	Positive Regulation Of Nucleic Acid-Templated Transcription (GO:1903508)	13/557	0.0241352	0.148902	0.8271	0	0	1.92833	7.18127	EGR1;JUN;KMT2A;FOS;INHBA;SMARCA1;ETS1;HIPK2;KLF6;DDIT3;IL1B;IRF7;SOX9
GO_Biological_Process_2023	Cell Chemotaxis (GO:0060326)	1950-03-01	0.0248297	0.152429	0.816933	0	0	5.07086	18.7405	DOCK4;ENC1;HBEGF
GO_Biological_Process_2023	Negative Regulation Of Neuron Death (GO:1901215)	1988-04-01	0.0248744	0.152429	0.816933	0	0	3.79121	14.0044	IL6ST;CLU;SORL1;CPEB4
GO_Biological_Process_2023	Negative Regulation Of Cytokine Production (GO:0001818)	6/178	0.0250941	0.152785	0.815918	0	0	2.78742	10.272	CD274;NAV3;DDIT3;TNFAIP3;INHBA;GAS6
GO_Biological_Process_2023	Cell Projection Organization (GO:0030030)	2020-02-01	0.0256881	0.152785	0.815918	0	0	8.80455	32.2399	ITGB1;GSN
GO_Biological_Process_2023	Response To Fibroblast Growth Factor (GO:0071774)	2020-02-01	0.0256881	0.152785	0.815918	0	0	8.80455	32.2399	SETX;CXCL8
GO_Biological_Process_2023	Mesoderm Formation (GO:0001707)	2020-02-01	0.0256881	0.152785	0.815918	0	0	8.80455	32.2399	ITGB1;ITGA2
GO_Biological_Process_2023	Negative Regulation Of B Cell Activation (GO:0050869)	2020-02-01	0.0256881	0.152785	0.815918	0	0	8.80455	32.2399	TNFAIP3;INHBA
GO_Biological_Process_2023	Peripheral Nervous System Development (GO:0007422)	2020-02-01	0.0256881	0.152785	0.815918	0	0	8.80455	32.2399	ADGRG6;NF1
GO_Biological_Process_2023	Positive Regulation Of Epithelial Cell Differentiation (GO:0030858)	2020-02-01	0.0256881	0.152785	0.815918	0	0	8.80455	32.2399	BTG1;SOX9
GO_Biological_Process_2023	Positive Regulation Of Lipid Catabolic Process (GO:0050996)	2020-02-01	0.0256881	0.152785	0.815918	0	0	8.80455	32.2399	IL1B;FLNB
GO_Biological_Process_2023	Positive Regulation Of Protein Processing (GO:0010954)	2020-02-01	0.0256881	0.152785	0.815918	0	0	8.80455	32.2399	GSN;ANXA2
GO_Biological_Process_2023	Regulation Of Vesicle-Mediated Transport (GO:0060627)	1989-04-01	0.0257966	0.152931	0.815505	0	0	3.74642	13.7026	RAB3B;ABL2;STON2;RAB8B
GO_Biological_Process_2023	Negative Regulation Of Intracellular Signal Transduction (GO:1902532)	7/231	0.0269885	0.159478	0.7973	0	0	2.50064	9.03317	DDIT3;PPIF;NF1;ATP2B4;TNFAIP3;UBR1;DUSP6
GO_Biological_Process_2023	Cellular Response To Ionizing Radiation (GO:0071479)	1952-03-01	0.0274935	0.160666	0.794075	0	0	4.8634	17.4781	CDKN1A;GADD45A;RHOB
GO_Biological_Process_2023	Sprouting Angiogenesis (GO:0002040)	1952-03-01	0.0274935	0.160666	0.794075	0	0	4.8634	17.4781	ESM1;PGF;E2F7
GO_Biological_Process_2023	Cellular Response To Metal Ion (GO:0071248)	5/135	0.0278516	0.160666	0.794075	0	0	3.06739	10.9839	MT2A;JUN;PPIF;FOS;CLU
GO_Biological_Process_2023	Regulation Of Membrane Protein Ectodomain Proteolysis (GO:0051043)	2021-02-01	0.0281608	0.160666	0.794075	0	0	8.34073	29.775	IL1B;ADAM9
GO_Biological_Process_2023	Response To Cadmium Ion (GO:0046686)	2021-02-01	0.0281608	0.160666	0.794075	0	0	8.34073	29.775	JUN;FOS
GO_Biological_Process_2023	Modulation By Symbiont Of Entry Into Host (GO:0052372)	2021-02-01	0.0281608	0.160666	0.794075	0	0	8.34073	29.775	CXCL8;TRIM38
GO_Biological_Process_2023	Negative Regulation Of Interleukin-2 Production (GO:0032703)	2021-02-01	0.0281608	0.160666	0.794075	0	0	8.34073	29.775	NAV3;TNFAIP3
GO_Biological_Process_2023	Positive Regulation Of T Cell Cytokine Production (GO:0002726)	2021-02-01	0.0281608	0.160666	0.794075	0	0	8.34073	29.775	IL1B;MALT1
GO_Biological_Process_2023	Positive Regulation Of Amyloid Precursor Protein Catabolic Process (GO:1902993)	2021-02-01	0.0281608	0.160666	0.794075	0	0	8.34073	29.775	SLC2A13;CLU
GO_Biological_Process_2023	Regulation Of Anoikis (GO:2000209)	2021-02-01	0.0281608	0.160666	0.794075	0	0	8.34073	29.775	ITGB1;ITGA5
GO_Biological_Process_2023	Regulation Of Cell-Substrate Junction Assembly (GO:0090109)	2021-02-01	0.0281608	0.160666	0.794075	0	0	8.34073	29.775	MACF1;TLN1
KEGG_2021	Melanoma	1972-03-01	0.061385	0.161697	0.791298	0	0	3.46435	9.66759	CDKN1A;GADD45A;KRAS
GO_Biological_Process_2023	B Cell Activation (GO:0042113)	1992-04-01	0.0286854	0.163148	0.787418	0	0	3.61815	12.8494	ITGB1;LAT2;KLF6;MALT1
GO_Biological_Process_2023	Positive Regulation Of Chemokine Production (GO:0032722)	1953-03-01	0.0288803	0.163745	0.785832	0	0	4.76589	16.8931	EGR1;IL1B;IL6R
KEGG_2021	p53 signaling pathway	1973-03-01	0.0634486	0.165119	0.782202	0	0	3.41469	9.4161	CDKN1A;GADD45A;CCNG2
GO_Biological_Process_2023	Protein Localization To Plasma Membrane (GO:0072659)	5/137	0.0294216	0.166296	0.779118	0	0	3.0206	10.6507	RAB3B;EHD1;RDX;GAS6;RAB8B
GO_Biological_Process_2023	Regulation Of Exocytosis (GO:0017157)	1954-03-01	0.0303035	0.166426	0.77878	0	0	4.6722	16.3363	RAB3B;ANXA2;RAB8B
GO_Biological_Process_2023	Regulation Of Smooth Muscle Cell Proliferation (GO:0048660)	1954-03-01	0.0303035	0.166426	0.77878	0	0	4.6722	16.3363	TNFAIP3;IL6R;EREG
GO_Biological_Process_2023	Positive Regulation Of Leukocyte Chemotaxis (GO:0002690)	1954-03-01	0.0303035	0.166426	0.77878	0	0	4.6722	16.3363	GAS6;IL6R;PGF
GO_Biological_Process_2023	Acylglycerol Biosynthetic Process (GO:0046463)	2022-02-01	0.0307247	0.166426	0.77878	0	0	7.92329	27.5944	GPAT3;LPIN1
GO_Biological_Process_2023	Cellular Response To Cadmium Ion (GO:0071276)	2022-02-01	0.0307247	0.166426	0.77878	0	0	7.92329	27.5944	JUN;FOS
GO_Biological_Process_2023	Cellular Response To Low-Density Lipoprotein Particle Stimulus (GO:0071404)	2022-02-01	0.0307247	0.166426	0.77878	0	0	7.92329	27.5944	ITGB1;LDLR
GO_Biological_Process_2023	Regulation Of Vascular Endothelial Growth Factor Receptor Signaling Pathway (GO:0030947)	2022-02-01	0.0307247	0.166426	0.77878	0	0	7.92329	27.5944	IL1B;ITGA5
GO_Biological_Process_2023	Dendritic Cell Differentiation (GO:0097028)	2022-02-01	0.0307247	0.166426	0.77878	0	0	7.92329	27.5944	GAS6;CLU
GO_Biological_Process_2023	Modulation By Host Of Viral Process (GO:0044788)	2022-02-01	0.0307247	0.166426	0.77878	0	0	7.92329	27.5944	IFI27;IGF2R
GO_Biological_Process_2023	Negative Regulation Of Cell Development (GO:0010721)	2022-02-01	0.0307247	0.166426	0.77878	0	0	7.92329	27.5944	IL1B;SORL1
GO_Biological_Process_2023	Negative Regulation Of Extrinsic Apoptotic Signaling Pathway In Absence Of Ligand (GO:2001240)	2022-02-01	0.0307247	0.166426	0.77878	0	0	7.92329	27.5944	IL1A;IL1B
GO_Biological_Process_2023	Negative Regulation Of Signal Transduction In Absence Of Ligand (GO:1901099)	2022-02-01	0.0307247	0.166426	0.77878	0	0	7.92329	27.5944	IL1A;IL1B
GO_Biological_Process_2023	Placenta Development (GO:0001890)	2022-02-01	0.0307247	0.166426	0.77878	0	0	7.92329	27.5944	PHLDA2;E2F7
GO_Biological_Process_2023	Positive Regulation Of Phosphatase Activity (GO:0010922)	2022-02-01	0.0307247	0.166426	0.77878	0	0	7.92329	27.5944	PPP1R15A;ITGA1
MSigDB_Hallmark_2020	Mitotic Spindle	5/199	0.104882	0.167035	0.777192	0	0	2.05723	4.63887	DOCK4;GSN;NF1;ARHGAP29;FLNB
GO_Biological_Process_2023	Positive Regulation Of Epithelial Cell Migration (GO:0010634)	1995-04-01	0.031759	0.170528	0.768205	0	0	3.49833	12.0678	ADAM9;SOX9;ETS1;RHOB
GO_Biological_Process_2023	Positive Regulation Of Transmembrane Receptor Protein Serine/Threonine Kinase Signaling Pathway (GO:0090100)	1995-04-01	0.031759	0.170528	0.768205	0	0	3.49833	12.0678	SDCBP;FOXD1;INHBA;HIPK2
GO_Biological_Process_2023	Positive Regulation Of Tyrosine Phosphorylation Of STAT Protein (GO:0042531)	1955-03-01	0.0317631	0.170528	0.768205	0	0	4.58212	15.8058	IL6ST;PARP14;IL6R
GO_Biological_Process_2023	Positive Regulation Of Supramolecular Fiber Organization (GO:1902905)	1996-04-01	0.0328249	0.174059	0.759303	0	0	3.46013	11.8218	CSF3;GSN;NAV3;CLU
GO_Biological_Process_2023	Regulation Of Autophagy (GO:0010506)	7/241	0.0328794	0.174059	0.759303	0	0	2.39255	8.17034	DAP;DDIT3;ABL2;TRIB3;TRIM38;OPTN;ATP6V0A1
GO_Biological_Process_2023	Positive Regulation Of Cellular Metabolic Process (GO:0031325)	1956-03-01	0.033259	0.174059	0.759303	0	0	4.49544	15.2999	CDKN1A;CXCL8;GADD45A
GO_Biological_Process_2023	Regulation Of Lipid Catabolic Process (GO:0050994)	2023-02-01	0.0333773	0.174059	0.759303	0	0	7.54561	25.6542	IL1B;FLNB
GO_Biological_Process_2023	Cellular Response To Interleukin-6 (GO:0071354)	2023-02-01	0.0333773	0.174059	0.759303	0	0	7.54561	25.6542	IL6ST;IL6R
GO_Biological_Process_2023	Cytosolic Pattern Recognition Receptor Signaling Pathway (GO:0002753)	2023-02-01	0.0333773	0.174059	0.759303	0	0	7.54561	25.6542	IRF7;TNFAIP3
GO_Biological_Process_2023	Glial Cell Development (GO:0021782)	2023-02-01	0.0333773	0.174059	0.759303	0	0	7.54561	25.6542	PRDM8;NF1
GO_Biological_Process_2023	Negative Regulation Of Epidermal Growth Factor Receptor Signaling Pathway (GO:0042059)	2023-02-01	0.0333773	0.174059	0.759303	0	0	7.54561	25.6542	ERRFI1;ITGA1
GO_Biological_Process_2023	Negative Regulation Of Protein Depolymerization (GO:1901880)	2023-02-01	0.0333773	0.174059	0.759303	0	0	7.54561	25.6542	LIMA1;NAV3
GO_Biological_Process_2023	Positive Regulation Of Neuron Apoptotic Process (GO:0043525)	2023-02-01	0.0333773	0.174059	0.759303	0	0	7.54561	25.6542	DDIT3;NF1
GO_Biological_Process_2023	Protein Localization To Cell Periphery (GO:1990778)	5/142	0.0335875	0.174655	0.757819	0	0	2.90962	9.87409	RAB3B;EHD1;RDX;GAS6;RAB8B
KEGG_2021	Chronic myeloid leukemia	1976-03-01	0.0698291	0.178579	0.748169	0	0	3.27386	8.71405	CDKN1A;GADD45A;KRAS
KEGG_2021	Platelet activation	4/124	0.0702742	0.178579	0.748169	0	0	2.65989	7.06294	ITGB1;ITGA2;TLN1;MYL12A
GO_Biological_Process_2023	Protein Localization To Membrane (GO:0072657)	6/192	0.0345131	0.178957	0.747252	0	0	2.57577	8.67113	RAB3B;EHD1;NPC1;RDX;GAS6;RAB8B
GO_Biological_Process_2023	Myeloid Cell Differentiation (GO:0030099)	1957-03-01	0.034791	0.179885	0.745005	0	0	4.41196	14.8171	INHBA;CDIN1;HIPK2
GO_Biological_Process_2023	Regulation Of Cell Cycle (GO:0051726)	8/298	0.0349834	0.180124	0.744428	0	0	2.20905	7.40669	PPP1R15A;SDCBP;JUN;CDKN1A;GADD45A;SOX9;RHOB;HIPK2
GO_Biological_Process_2023	Ras Protein Signal Transduction (GO:0007265)	5/144	0.0353513	0.180124	0.744428	0	0	2.86746	9.58426	CDKN1A;NF1;ARHGAP29;KRAS;RHOB
GO_Biological_Process_2023	ERK1 And ERK2 Cascade (GO:0070371)	2024-02-01	0.0361159	0.180124	0.744428	0	0	7.20226	23.9189	SOX9;DUSP6
GO_Biological_Process_2023	Regulation Of Microtubule Depolymerization (GO:0031114)	2024-02-01	0.0361159	0.180124	0.744428	0	0	7.20226	23.9189	NAV3;MAP1B
GO_Biological_Process_2023	Regulation Of Supramolecular Fiber Organization (GO:1902903)	2024-02-01	0.0361159	0.180124	0.744428	0	0	7.20226	23.9189	CSF3;MAP1B
GO_Biological_Process_2023	Response To Copper Ion (GO:0046688)	2024-02-01	0.0361159	0.180124	0.744428	0	0	7.20226	23.9189	IL1A;MT2A
GO_Biological_Process_2023	Mononuclear Cell Differentiation (GO:1903131)	2024-02-01	0.0361159	0.180124	0.744428	0	0	7.20226	23.9189	GAS6;CLU
GO_Biological_Process_2023	Negative Regulation Of Ossification (GO:0030279)	2024-02-01	0.0361159	0.180124	0.744428	0	0	7.20226	23.9189	ECM1;SOX9
GO_Biological_Process_2023	Positive Regulation Of Cellular Response To Transforming Growth Factor Beta Stimulus (GO:1903846)	2024-02-01	0.0361159	0.180124	0.744428	0	0	7.20226	23.9189	SDCBP;HIPK2
GO_Biological_Process_2023	Positive Regulation Of Lipid Metabolic Process (GO:0045834)	2024-02-01	0.0361159	0.180124	0.744428	0	0	7.20226	23.9189	IL1B;FLNB
GO_Biological_Process_2023	Positive Regulation Of p38MAPK Cascade (GO:1900745)	2024-02-01	0.0361159	0.180124	0.744428	0	0	7.20226	23.9189	GADD45A;IL1B
GO_Biological_Process_2023	Positive Regulation Of Transforming Growth Factor Beta Receptor Signaling Pathway (GO:0030511)	2024-02-01	0.0361159	0.180124	0.744428	0	0	7.20226	23.9189	SDCBP;HIPK2
GO_Biological_Process_2023	Positive Regulation Of DNA-binding Transcription Factor Activity (GO:0051091)	7/246	0.0361238	0.180124	0.744428	0	0	2.3419	7.77698	CSF3;DDIT3;IL1B;TRIM38;CLU;MALT1;HIPK2
GO_Biological_Process_2023	Regulation Of Neuron Death (GO:1901214)	1958-03-01	0.0363589	0.180308	0.743984	0	0	4.33152	14.356	EGR1;CLU;SORL1
GO_Biological_Process_2023	Muscle Organ Development (GO:0007517)	1958-03-01	0.0363589	0.180308	0.743984	0	0	4.33152	14.356	SMTN;UTRN;HBEGF
GO_Biological_Process_2023	Regulation Of Programmed Cell Death (GO:0043067)	6/195	0.0367917	0.181959	0.740026	0	0	2.5345	8.37014	BNIP3L;ABL2;SOX9;CLU;MALT1;CTSB
GO_Biological_Process_2023	Positive Regulation Of Protein Binding (GO:0032092)	1959-03-01	0.0379626	0.186735	0.728774	0	0	4.25396	13.9154	CSF3;TRIB3;HIPK2
GO_Biological_Process_2023	Positive Regulation Of Proteolysis (GO:0045862)	1959-03-01	0.0379626	0.186735	0.728774	0	0	4.25396	13.9154	IL1B;ADAM9;PRSS22
GO_Biological_Process_2023	Sterol Transport (GO:0015918)	2025-02-01	0.0389379	0.188476	0.724744	0	0	6.88877	22.3595	NPC1;LDLR
GO_Biological_Process_2023	Wound Healing, Spreading Of Cells (GO:0044319)	2025-02-01	0.0389379	0.188476	0.724744	0	0	6.88877	22.3595	ITGB1;ITGA5
GO_Biological_Process_2023	Metanephros Development (GO:0001656)	2025-02-01	0.0389379	0.188476	0.724744	0	0	6.88877	22.3595	FOXD1;NF1
GO_Biological_Process_2023	Regulation Of Actin Cytoskeleton Reorganization (GO:2000249)	2025-02-01	0.0389379	0.188476	0.724744	0	0	6.88877	22.3595	ABL2;CLU
GO_Biological_Process_2023	Regulation Of Cell Cycle Phase Transition (GO:1901987)	2025-02-01	0.0389379	0.188476	0.724744	0	0	6.88877	22.3595	CDKN1A;ATP2B4
GO_Biological_Process_2023	Regulation Of Cell Size (GO:0008361)	2025-02-01	0.0389379	0.188476	0.724744	0	0	6.88877	22.3595	RDX;MSN
KEGG_2021	Osteoclast differentiation	4/127	0.0752701	0.189051	0.723422	0	0	2.59462	6.71143	IL1A;JUN;IL1B;FOS
GO_Biological_Process_2023	Regulation Of Extrinsic Apoptotic Signaling Pathway (GO:2001236)	1960-03-01	0.039602	0.190676	0.719703	0	0	4.17912	13.4938	G0S2;BIRC6;SH3RF1
GO_Biological_Process_2023	Negative Regulation Of Peptidase Activity (GO:0010466)	1960-03-01	0.039602	0.190676	0.719703	0	0	4.17912	13.4938	ECM1;SERPINB2;CTSB
KEGG_2021	African trypanosomiasis	1937-02-01	0.0779095	0.191233	0.718438	0	0	4.54263	11.5937	IL1B;ICAM1
KEGG_2021	Aldosterone-regulated sodium reabsorption	1937-02-01	0.0779095	0.191233	0.718438	0	0	4.54263	11.5937	NEDD4L;KRAS
GO_Biological_Process_2023	cAMP-mediated Signaling (GO:0019933)	2026-02-01	0.0418409	0.197793	0.703788	0	0	6.60141	20.9521	ADGRG6;SOX9
GO_Biological_Process_2023	Regulation Of Potassium Ion Transmembrane Transporter Activity (GO:1901016)	2026-02-01	0.0418409	0.197793	0.703788	0	0	6.60141	20.9521	ITGB1;NEDD4L
GO_Biological_Process_2023	Cellular Response To Xenobiotic Stimulus (GO:0071466)	2026-02-01	0.0418409	0.197793	0.703788	0	0	6.60141	20.9521	IL1B;GAS6
GO_Biological_Process_2023	Negative Regulation Of Insulin Receptor Signaling Pathway (GO:0046627)	2026-02-01	0.0418409	0.197793	0.703788	0	0	6.60141	20.9521	PTPRE;IL1B
GO_Biological_Process_2023	Negative Regulation Of Receptor-Mediated Endocytosis (GO:0048261)	2026-02-01	0.0418409	0.197793	0.703788	0	0	6.60141	20.9521	SDCBP;ANXA2
GO_Biological_Process_2023	Plasma Membrane Invagination (GO:0099024)	2026-02-01	0.0418409	0.197793	0.703788	0	0	6.60141	20.9521	GSN;GULP1
GO_Biological_Process_2023	Positive Regulation Of Erythrocyte Differentiation (GO:0045648)	2026-02-01	0.0418409	0.197793	0.703788	0	0	6.60141	20.9521	INHBA;ETS1
KEGG_2021	FoxO signaling pathway	4/131	0.0822024	0.199503	0.700052	0	0	2.51239	6.27738	CDKN1A;GADD45A;CCNG2;KRAS
MSigDB_Hallmark_2020	Androgen Response	3/100	0.13004	0.199704	0.699612	0	0	2.46083	5.01988	AKAP12;ELL2;MYL12A
MSigDB_Hallmark_2020	Fatty Acid Metabolism	4/158	0.136504	0.202402	0.693785	0	0	2.06905	4.12032	HMGCL;G0S2;XIST;MGLL
GO_Biological_Process_2023	Cellular Response To Organic Cyclic Compound (GO:0071407)	5/152	0.0429726	0.202617	0.693324	0	0	2.7103	8.52985	EGR1;IL1B;NRIP1;MSN;CLU
MSigDB_Hallmark_2020	PI3K/AKT/mTOR Signaling	3/105	0.144337	0.206883	0.684275	0	0	2.3396	4.52855	CDKN1A;DDIT3;TRIB3
GO_Biological_Process_2023	Protein Transport (GO:0015031)	8/313	0.0445323	0.208104	0.68172	0	0	2.09879	6.53048	EHD1;RAB3B;MACF1;SCG5;GCC2;CLU;OPTN;RAB8B
GO_Biological_Process_2023	Positive Regulation Of Cell Growth (GO:0030307)	4/106	0.0446273	0.208104	0.68172	0	0	3.11931	9.69922	MACF1;SDCBP;MMP14;NEDD4L
GO_Biological_Process_2023	Regulation Of Cellular Catabolic Process (GO:0031329)	1963-03-01	0.0447319	0.208104	0.68172	0	0	3.96956	12.3337	DDIT3;ABL2;TRIB3
GO_Biological_Process_2023	Cellular Response To Epidermal Growth Factor Stimulus (GO:0071364)	2027-02-01	0.0448224	0.208104	0.68172	0	0	6.33703	19.6768	SOX9;PTPN12
GO_Biological_Process_2023	Negative Regulation Of Cellular Response To Insulin Stimulus (GO:1900077)	2027-02-01	0.0448224	0.208104	0.68172	0	0	6.33703	19.6768	PTPRE;IL1B
GO_Biological_Process_2023	Positive Regulation Of Response To Wounding (GO:1903036)	2027-02-01	0.0448224	0.208104	0.68172	0	0	6.33703	19.6768	ITGB1;HBEGF
GO_Biological_Process_2023	Positive Regulation Of T Cell Activation (GO:0050870)	4/107	0.0459222	0.212255	0.673142	0	0	3.08887	9.51622	CD274;IL1B;ABL2;IL6ST
GO_Biological_Process_2023	Cellular Response To Growth Factor Stimulus (GO:0071363)	5/155	0.0460663	0.212255	0.673142	0	0	2.65569	8.17335	EHD1;SETX;CXCL8;SOX9;PTPN12
GO_Biological_Process_2023	Positive Regulation Of Response To External Stimulus (GO:0032103)	5/155	0.0460663	0.212255	0.673142	0	0	2.65569	8.17335	PLAU;IL1B;ETS1;OPTN;EREG
GO_Biological_Process_2023	Regulation Of Secretion By Cell (GO:1903530)	1964-03-01	0.0465118	0.213228	0.671156	0	0	3.90428	11.9785	RAB3B;SCG5;RAB8B
GO_Biological_Process_2023	Positive Regulation Of Interleukin-1 Production (GO:0032732)	1964-03-01	0.0465118	0.213228	0.671156	0	0	3.90428	11.9785	EGR1;S100A13;MALT1
GO_Biological_Process_2023	Nervous System Development (GO:0007399)	10/433	0.0474043	0.21677	0.664002	0	0	1.89577	5.78027	GSN;NAV3;ENC1;ADGRG6;NF1;CXCL1;INHBA;ARHGAP26;SDCBP2;NRGN
GO_Biological_Process_2023	Regulation Of Protein Localization To Membrane (GO:1905475)	2028-02-01	0.0478799	0.21677	0.664002	0	0	6.09299	18.517	MMP14;GSN
GO_Biological_Process_2023	Regulation Of Sodium Ion Transmembrane Transport (GO:1902305)	2028-02-01	0.0478799	0.21677	0.664002	0	0	6.09299	18.517	NEDD4L;UTRN
GO_Biological_Process_2023	Pyroptosis (GO:0070269)	2028-02-01	0.0478799	0.21677	0.664002	0	0	6.09299	18.517	GSDMA;IFI27
GO_Biological_Process_2023	Regulation Of Bone Resorption (GO:0045124)	2028-02-01	0.0478799	0.21677	0.664002	0	0	6.09299	18.517	NF1;TNFAIP3
KEGG_2021	Complement and coagulation cascades	1985-03-01	0.0905986	0.217437	0.662667	0	0	2.9132	6.99552	SERPINB2;PLAU;CLU
GO_Biological_Process_2023	Regulation Of Tyrosine Phosphorylation Of STAT Protein (GO:0042509)	1965-03-01	0.0483262	0.217707	0.662128	0	0	3.84112	11.6377	IL6ST;PARP14;IL6R
GO_Biological_Process_2023	Positive Regulation Of T Cell Proliferation (GO:0042102)	1965-03-01	0.0483262	0.217707	0.662128	0	0	3.84112	11.6377	CD274;IL1B;IL6ST
GO_Biological_Process_2023	Regulation Of Proteasomal Ubiquitin-Dependent Protein Catabolic Process (GO:0032434)	4/109	0.0485743	0.217747	0.662048	0	0	3.02973	9.1639	SDCBP;TRIB3;CLU;SH3RF1
GO_Biological_Process_2023	Cellular Response To Salt (GO:1902075)	4/109	0.0485743	0.217747	0.662048	0	0	3.02973	9.1639	EGR1;PPIF;ATP2B4;CLU
GO_Biological_Process_2023	Regulation Of Muscle Contraction (GO:0006937)	2029-02-01	0.0510111	0.22644	0.645047	0	0	5.86702	17.4586	TNNT1;MYL9
GO_Biological_Process_2023	Heterotypic Cell-Cell Adhesion (GO:0034113)	2029-02-01	0.0510111	0.22644	0.645047	0	0	5.86702	17.4586	ITGB1;ITGA5
GO_Biological_Process_2023	Morphogenesis Of An Epithelium (GO:0002009)	2029-02-01	0.0510111	0.22644	0.645047	0	0	5.86702	17.4586	TNC;SOX9
GO_Biological_Process_2023	Peptidyl-Tyrosine Dephosphorylation (GO:0035335)	2029-02-01	0.0510111	0.22644	0.645047	0	0	5.86702	17.4586	PTPN12;DUSP6
GO_Biological_Process_2023	Regulation Of Transforming Growth Factor Beta Receptor Signaling Pathway (GO:0017015)	4/111	0.0513095	0.226658	0.644628	0	0	2.9728	8.82884	SDCBP;SMURF2;PEG10;HIPK2
GO_Biological_Process_2023	Negative Regulation Of Transmembrane Receptor Protein Serine/Threonine Kinase Signaling Pathway (GO:0090101)	4/111	0.0513095	0.226658	0.644628	0	0	2.9728	8.82884	SMURF2;PEG10;SORL1;HIPK2
GO_Biological_Process_2023	Negative Regulation Of Signal Transduction (GO:0009968)	7/267	0.052032	0.228301	0.641492	0	0	2.15043	6.35644	PTPRE;MMP14;CXCL8;IL1B;SPRY4;TNFAIP3;PTPN12
GO_Biological_Process_2023	Regulation Of Neurogenesis (GO:0050767)	1967-03-01	0.0520577	0.228301	0.641492	0	0	3.7207	10.9962	MME;IL1B;SORL1
GO_Biological_Process_2023	Negative Regulation Of Cellular Catabolic Process (GO:0031330)	1967-03-01	0.0520577	0.228301	0.641492	0	0	3.7207	10.9962	DAP;ATP2B4;SORL1
KEGG_2021	Graft-versus-host disease	1942-02-01	0.0967804	0.229721	0.6388	0	0	3.97379	9.28003	IL1A;IL1B
GO_Biological_Process_2023	Positive Regulation Of Cellular Component Organization (GO:0051130)	4/113	0.0541274	0.232051	0.634416	0	0	2.91795	8.50996	PPP1R15A;ANXA2;MMP1;CLU
GO_Biological_Process_2023	Regulation Of Vasculature Development (GO:1901342)	1930-02-01	0.0542138	0.232051	0.634416	0	0	5.6572	16.4897	NF1;ETS1
GO_Biological_Process_2023	Response To Epidermal Growth Factor (GO:0070849)	1930-02-01	0.0542138	0.232051	0.634416	0	0	5.6572	16.4897	SOX9;PTPN12
GO_Biological_Process_2023	Negative Regulation Of Blood Coagulation (GO:0030195)	1930-02-01	0.0542138	0.232051	0.634416	0	0	5.6572	16.4897	SERPINB2;PLAU
GO_Biological_Process_2023	Negative Regulation Of Interleukin-1 Production (GO:0032692)	1930-02-01	0.0542138	0.232051	0.634416	0	0	5.6572	16.4897	TNFAIP3;GAS6
GO_Biological_Process_2023	Phagocytosis, Engulfment (GO:0006911)	1930-02-01	0.0542138	0.232051	0.634416	0	0	5.6572	16.4897	GSN;GULP1
GO_Biological_Process_2023	Positive Regulation Of Phosphate Metabolic Process (GO:0045937)	1930-02-01	0.0542138	0.232051	0.634416	0	0	5.6572	16.4897	SDCBP;EREG
GO_Biological_Process_2023	Regulation Of Monoatomic Ion Transmembrane Transporter Activity (GO:0032412)	1969-03-01	0.0559243	0.232051	0.634416	0	0	3.60759	10.4034	PPIF;NEDD4L;UTRN
GO_Biological_Process_2023	Establishment Of Protein Localization To Membrane (GO:0090150)	1969-03-01	0.0559243	0.232051	0.634416	0	0	3.60759	10.4034	SDCBP;NPC1;RDX
GO_Biological_Process_2023	Positive Regulation Of Extrinsic Apoptotic Signaling Pathway (GO:2001238)	1931-02-01	0.0574855	0.232051	0.634416	0	0	5.46185	15.6002	G0S2;INHBA
GO_Biological_Process_2023	Positive Regulation Of Leukocyte Migration (GO:0002687)	1931-02-01	0.0574855	0.232051	0.634416	0	0	5.46185	15.6002	IL6R;ICAM1
GO_Biological_Process_2023	Negative Regulation Of Epithelial Cell Proliferation (GO:0050680)	1970-03-01	0.0579076	0.232051	0.634416	0	0	3.55356	10.1238	NF1;SOX9;EREG
GO_Biological_Process_2023	Protein K48-linked Ubiquitination (GO:0070936)	1970-03-01	0.0579076	0.232051	0.634416	0	0	3.55356	10.1238	IFI27;TNFAIP3;NEDD4L
GO_Biological_Process_2023	Regulation Of G Protein-Coupled Receptor Signaling Pathway (GO:0008277)	1970-03-01	0.0579076	0.232051	0.634416	0	0	3.55356	10.1238	CXCL8;KCTD12;MGLL
GO_Biological_Process_2023	Negative Regulation Of Transcription By RNA Polymerase II (GO:0000122)	15/763	0.0583263	0.232051	0.634416	0	0	1.61456	4.5881	JUN;SMURF2;GADD45A;PRDM1;BACH1;SDCBP;IFI27;DDIT3;MIER1;MAFF;NRIP1;IRF7;TRIB3;SOX9;E2F7
GO_Biological_Process_2023	Negative Regulation Of DNA-templated Transcription (GO:0045892)	19/1025	0.0583504	0.232051	0.634416	0	0	1.52583	4.33533	JUN;FOXD1;SMURF2;GADD45A;PRDM1;BACH1;EREG;SDCBP;DAP;IFI27;DDIT3;MIER1;MAFF;NRIP1;IRF7;TRIB3;SOX9;GAS6;E2F7
GO_Biological_Process_2023	Plasma Membrane Bounded Cell Projection Assembly (GO:0120031)	7/275	0.0590929	0.232051	0.634416	0	0	2.08538	5.89879	EHD1;ITGB1;SDCBP;GSN;CPLANE1;SNX10;RAB8B
GO_Biological_Process_2023	Proteasomal Protein Catabolic Process (GO:0010498)	6/220	0.0595239	0.232051	0.634416	0	0	2.23555	6.30733	IFI27;SMURF2;DDIT3;PSME4;ENC1;NEDD4L
GO_Biological_Process_2023	Myeloid Leukocyte Differentiation (GO:0002573)	1971-03-01	0.0599238	0.232051	0.634416	0	0	3.50113	9.85455	IL1RL1;CSF3;SNX10
GO_Biological_Process_2023	Protein Maturation (GO:0051604)	4/117	0.06001	0.232051	0.634416	0	0	2.81409	7.91672	CPM;MMP14;MME;SORL1
GO_Biological_Process_2023	Protein Processing (GO:0016485)	4/117	0.06001	0.232051	0.634416	0	0	2.81409	7.91672	CPM;MMP14;MME;PRSS3
GO_Biological_Process_2023	Regulation Of Transmembrane Transport (GO:0034762)	1932-02-01	0.0608242	0.232051	0.634416	0	0	5.27952	14.7814	NEDD4L;TRIB3
GO_Biological_Process_2023	B Cell Chemotaxis (GO:0035754)	2023-05-01	0.0612003	0.232051	0.634416	0	0	19.745	55.1597	GAS6
GO_Biological_Process_2023	Regulation Of Extracellular Exosome Assembly (GO:1903551)	2023-05-01	0.0612003	0.232051	0.634416	0	0	19.745	55.1597	SDCBP
GO_Biological_Process_2023	Regulation Of Glomerular Filtration (GO:0003093)	2023-05-01	0.0612003	0.232051	0.634416	0	0	19.745	55.1597	GAS6
GO_Biological_Process_2023	PERK-mediated Unfolded Protein Response (GO:0036499)	2023-05-01	0.0612003	0.232051	0.634416	0	0	19.745	55.1597	DDIT3
GO_Biological_Process_2023	PML Body Organization (GO:0030578)	2023-05-01	0.0612003	0.232051	0.634416	0	0	19.745	55.1597	HIPK2
GO_Biological_Process_2023	Regulation Of Hormone Biosynthetic Process (GO:0046885)	2023-05-01	0.0612003	0.232051	0.634416	0	0	19.745	55.1597	EGR1
GO_Biological_Process_2023	T-helper 2 Cell Differentiation (GO:0045064)	2023-05-01	0.0612003	0.232051	0.634416	0	0	19.745	55.1597	KMT2A
GO_Biological_Process_2023	Regulation Of Macrophage Apoptotic Process (GO:2000109)	2023-05-01	0.0612003	0.232051	0.634416	0	0	19.745	55.1597	IRF7
GO_Biological_Process_2023	Regulation Of Peptidyl-Cysteine S-nitrosylation (GO:2000169)	2023-05-01	0.0612003	0.232051	0.634416	0	0	19.745	55.1597	ATP2B4
GO_Biological_Process_2023	Bradykinin Catabolic Process (GO:0010815)	2023-05-01	0.0612003	0.232051	0.634416	0	0	19.745	55.1597	MME
GO_Biological_Process_2023	Regulation Of Plasma Membrane Repair (GO:1905684)	2023-05-01	0.0612003	0.232051	0.634416	0	0	19.745	55.1597	ANXA2
GO_Biological_Process_2023	Regulation Of Protein Depolymerization (GO:1901879)	2023-05-01	0.0612003	0.232051	0.634416	0	0	19.745	55.1597	MAP1B
GO_Biological_Process_2023	Cholesterol Import (GO:0070508)	2023-05-01	0.0612003	0.232051	0.634416	0	0	19.745	55.1597	LDLR
GO_Biological_Process_2023	Chondrocyte Development (GO:0002063)	2023-05-01	0.0612003	0.232051	0.634416	0	0	19.745	55.1597	SOX9
GO_Biological_Process_2023	Response To Testosterone (GO:0033574)	2023-05-01	0.0612003	0.232051	0.634416	0	0	19.745	55.1597	MSN
GO_Biological_Process_2023	Epithelial Tube Formation (GO:0072175)	2023-05-01	0.0612003	0.232051	0.634416	0	0	19.745	55.1597	SOX9
GO_Biological_Process_2023	Hepatocyte Differentiation (GO:0070365)	2023-05-01	0.0612003	0.232051	0.634416	0	0	19.745	55.1597	E2F7
GO_Biological_Process_2023	Intracellular Water Homeostasis (GO:0009992)	2023-05-01	0.0612003	0.232051	0.634416	0	0	19.745	55.1597	FLNB
GO_Biological_Process_2023	Ketone Body Biosynthetic Process (GO:0046951)	2023-05-01	0.0612003	0.232051	0.634416	0	0	19.745	55.1597	HMGCL
GO_Biological_Process_2023	Mitochondrial Protein Catabolic Process (GO:0035694)	2023-05-01	0.0612003	0.232051	0.634416	0	0	19.745	55.1597	BNIP3L
GO_Biological_Process_2023	Morphogenesis Of An Endothelium (GO:0003159)	2023-05-01	0.0612003	0.232051	0.634416	0	0	19.745	55.1597	RHOB
GO_Biological_Process_2023	Negative Regulation Of PERK-mediated Unfolded Protein Response (GO:1903898)	2023-05-01	0.0612003	0.232051	0.634416	0	0	19.745	55.1597	PPP1R15A
GO_Biological_Process_2023	Negative Regulation Of Actin Filament Depolymerization (GO:0030835)	2023-05-01	0.0612003	0.232051	0.634416	0	0	19.745	55.1597	LIMA1
GO_Biological_Process_2023	Negative Regulation Of Astrocyte Differentiation (GO:0048712)	2023-05-01	0.0612003	0.232051	0.634416	0	0	19.745	55.1597	LDLR
GO_Biological_Process_2023	Negative Regulation Of Cell Size (GO:0045792)	2023-05-01	0.0612003	0.232051	0.634416	0	0	19.745	55.1597	RDX
GO_Biological_Process_2023	Negative Regulation Of Cellular Extravasation (GO:0002692)	2023-05-01	0.0612003	0.232051	0.634416	0	0	19.745	55.1597	ENC1
GO_Biological_Process_2023	Negative Regulation Of Cytokinesis (GO:0032466)	2023-05-01	0.0612003	0.232051	0.634416	0	0	19.745	55.1597	E2F7
GO_Biological_Process_2023	Negative Regulation Of Lipoprotein Lipase Activity (GO:0051005)	2023-05-01	0.0612003	0.232051	0.634416	0	0	19.745	55.1597	ANGPTL4
GO_Biological_Process_2023	Negative Regulation Of Myeloid Cell Apoptotic Process (GO:0033033)	2023-05-01	0.0612003	0.232051	0.634416	0	0	19.745	55.1597	IRF7
GO_Biological_Process_2023	Negative Regulation Of Toll-Like Receptor 2 Signaling Pathway (GO:0034136)	2023-05-01	0.0612003	0.232051	0.634416	0	0	19.745	55.1597	TNFAIP3
GO_Biological_Process_2023	Negative Regulation Of Transcription From RNA Polymerase II Promoter In Response To Stress (GO:0097201)	2023-05-01	0.0612003	0.232051	0.634416	0	0	19.745	55.1597	JUN
GO_Biological_Process_2023	Nucleotide-Binding Domain, Leucine Rich Repeat Containing Receptor Signaling Pathway (GO:0035872)	2023-05-01	0.0612003	0.232051	0.634416	0	0	19.745	55.1597	TNFAIP3
GO_Biological_Process_2023	Positive Regulation Of T-helper 1 Cell Cytokine Production (GO:2000556)	2023-05-01	0.0612003	0.232051	0.634416	0	0	19.745	55.1597	IL1B
GO_Biological_Process_2023	Positive Regulation Of Cholesterol Storage (GO:0010886)	2023-05-01	0.0612003	0.232051	0.634416	0	0	19.745	55.1597	EHD1
GO_Biological_Process_2023	Positive Regulation Of Fever Generation (GO:0031622)	2023-05-01	0.0612003	0.232051	0.634416	0	0	19.745	55.1597	PTGS2
GO_Biological_Process_2023	Positive Regulation Of Gonad Development (GO:1905941)	2023-05-01	0.0612003	0.232051	0.634416	0	0	19.745	55.1597	SOX9
GO_Biological_Process_2023	Positive Regulation Of Male Gonad Development (GO:2000020)	2023-05-01	0.0612003	0.232051	0.634416	0	0	19.745	55.1597	SOX9
GO_Biological_Process_2023	Positive Regulation Of Protein Catabolic Process In The Vacuole (GO:1904352)	2023-05-01	0.0612003	0.232051	0.634416	0	0	19.745	55.1597	LDLR
GO_Biological_Process_2023	Positive Regulation Of Tau-Protein Kinase Activity (GO:1902949)	2023-05-01	0.0612003	0.232051	0.634416	0	0	19.745	55.1597	EGR1
GO_Biological_Process_2023	Positive Regulation Of Vesicle Fusion (GO:0031340)	2023-05-01	0.0612003	0.232051	0.634416	0	0	19.745	55.1597	ANXA2
GO_Biological_Process_2023	Protein Import (GO:0017038)	2023-05-01	0.0612003	0.232051	0.634416	0	0	19.745	55.1597	CLU
GO_Biological_Process_2023	Regulation Of T-helper 1 Cell Cytokine Production (GO:2000554)	2023-05-01	0.0612003	0.232051	0.634416	0	0	19.745	55.1597	IL1B
GO_Biological_Process_2023	Regulation Of Calcidiol 1-Monooxygenase Activity (GO:0060558)	2023-05-01	0.0612003	0.232051	0.634416	0	0	19.745	55.1597	IL1B
GO_Biological_Process_2023	Cellular Response To Hypoxia (GO:0071456)	1972-03-01	0.0619727	0.234491	0.629873	0	0	3.45021	9.59525	BNIP3L;PTGS2;HIPK2
KEGG_2021	Type I diabetes mellitus	1943-02-01	0.100697	0.235978	0.627129	0	0	3.87667	8.89943	IL1A;IL1B
KEGG_2021	Pathogenic Escherichia coli infection	5/197	0.101602	0.235978	0.627129	0	0	2.07887	4.75374	ITGB1;JUN;CXCL8;IL1B;FOS
GO_Biological_Process_2023	Regulation Of Protein-Containing Complex Assembly (GO:0043254)	4/119	0.0630737	0.238162	0.623127	0	0	2.76487	7.64057	GSN;MMP1;CLU;SORL1
GO_Biological_Process_2023	Regulation Of Sprouting Angiogenesis (GO:1903670)	1933-02-01	0.0642276	0.240029	0.619736	0	0	5.10895	14.0257	CEMIP2;ITGA5
GO_Biological_Process_2023	Negative Regulation Of Blood Vessel Endothelial Cell Migration (GO:0043537)	1933-02-01	0.0642276	0.240029	0.619736	0	0	5.10895	14.0257	GADD45A;ATP2B4
GO_Biological_Process_2023	Positive Regulation Of RNA Metabolic Process (GO:0051254)	1933-02-01	0.0642276	0.240029	0.619736	0	0	5.10895	14.0257	SETX;IL1B
GO_Biological_Process_2023	Positive Regulation Of Protein Dephosphorylation (GO:0035307)	1933-02-01	0.0642276	0.240029	0.619736	0	0	5.10895	14.0257	PPP1R15A;ITGA1
GO_Biological_Process_2023	Regulation Of Cell Adhesion Mediated By Integrin (GO:0033628)	1933-02-01	0.0642276	0.240029	0.619736	0	0	5.10895	14.0257	PLAU;ADAM9
GO_Biological_Process_2023	Gland Development (GO:0048732)	1974-03-01	0.066167	0.245079	0.610693	0	0	3.35268	9.10445	NF1;MSN;SOX9
GO_Biological_Process_2023	Negative Regulation Of Neuron Apoptotic Process (GO:0043524)	1974-03-01	0.066167	0.245079	0.610693	0	0	3.35268	9.10445	IL6ST;CLU;CPEB4
GO_Biological_Process_2023	Positive Regulation Of Lymphocyte Proliferation (GO:0050671)	1974-03-01	0.066167	0.245079	0.610693	0	0	3.35268	9.10445	CD274;IL1B;IL6ST
GO_Biological_Process_2023	Positive Regulation Of Cell Differentiation (GO:0045597)	7/283	0.0667181	0.245079	0.610693	0	0	2.0241	5.4798	SDCBP;CSF3;BTG1;IL1B;SOX9;IL6ST;IL6R
GO_Biological_Process_2023	Apoptotic Mitochondrial Changes (GO:0008637)	1934-02-01	0.0676936	0.245079	0.610693	0	0	4.94905	13.3266	BCL2A1;CLU
GO_Biological_Process_2023	Glial Cell Differentiation (GO:0010001)	1934-02-01	0.0676936	0.245079	0.610693	0	0	4.94905	13.3266	ADGRG6;SOX9
GO_Biological_Process_2023	Negative Regulation Of Interleukin-6 Production (GO:0032715)	1934-02-01	0.0676936	0.245079	0.610693	0	0	4.94905	13.3266	TNFAIP3;GAS6
GO_Biological_Process_2023	Negative Regulation Of Mitotic Cell Cycle (GO:0045930)	1934-02-01	0.0676936	0.245079	0.610693	0	0	4.94905	13.3266	BTG1;NABP1
GO_Biological_Process_2023	Protein Targeting To Vacuole (GO:0006623)	1934-02-01	0.0676936	0.245079	0.610693	0	0	4.94905	13.3266	GCC2;SORL1
GO_Biological_Process_2023	Regulation Of Protein Catabolic Process (GO:0042176)	4/122	0.0678208	0.245079	0.610693	0	0	2.69416	7.24968	RDX;MSN;TNFAIP3;SORL1
GO_Biological_Process_2023	Defense Response To Gram-negative Bacterium (GO:0050829)	1975-03-01	0.0683118	0.245079	0.610693	0	0	3.30595	8.87208	RNASE7;IL6R;OPTN
GO_Biological_Process_2023	Regulation Of Cell Motility (GO:2000145)	4/123	0.0694432	0.245079	0.610693	0	0	2.67138	7.12524	MACF1;TNC;ABL2;RHOB
GO_Biological_Process_2023	Positive Regulation Of Defense Response (GO:0031349)	4/124	0.0710856	0.245079	0.610693	0	0	2.64899	7.00358	IL1B;ETS1;OPTN;EREG
GO_Biological_Process_2023	Protein Dephosphorylation (GO:0006470)	4/124	0.0710856	0.245079	0.610693	0	0	2.64899	7.00358	PPP1R15A;PTPRE;PTPN12;DUSP6
GO_Biological_Process_2023	Cellular Response To Amino Acid Stimulus (GO:0071230)	1935-02-01	0.07122	0.245079	0.610693	0	0	4.79883	12.6784	UBR1;CPEB4
GO_Biological_Process_2023	Regulation Of Sodium Ion Transport (GO:0002028)	1935-02-01	0.07122	0.245079	0.610693	0	0	4.79883	12.6784	ATP2B4;NEDD4L
GO_Biological_Process_2023	Liver Development (GO:0001889)	1935-02-01	0.07122	0.245079	0.610693	0	0	4.79883	12.6784	NF1;E2F7
GO_Biological_Process_2023	Negative Regulation Of Multicellular Organismal Process (GO:0051241)	6/231	0.0716909	0.245079	0.610693	0	0	2.12506	5.60037	TNNT1;DDIT3;IL1B;ATP2B4;SOX9;GAS6
GO_Biological_Process_2023	Actomyosin Structure Organization (GO:0031032)	1977-03-01	0.0726951	0.245079	0.610693	0	0	3.21627	8.43139	ITGB1;TNNT1;MYL9
GO_Biological_Process_2023	Regulation Of T Cell Proliferation (GO:0042129)	1977-03-01	0.0726951	0.245079	0.610693	0	0	3.21627	8.43139	CD274;IL1B;IL6ST
GO_Biological_Process_2023	ATF6-mediated Unfolded Protein Response (GO:0036500)	2023-06-01	0.0729852	0.245079	0.610693	0	0	15.7952	41.3439	DDIT3
GO_Biological_Process_2023	Regulation Of Entry Of Bacterium Into Host Cell (GO:2000535)	2023-06-01	0.0729852	0.245079	0.610693	0	0	15.7952	41.3439	CXCL8
GO_Biological_Process_2023	Regulation Of Glial Cell Differentiation (GO:0045685)	2023-06-01	0.0729852	0.245079	0.610693	0	0	15.7952	41.3439	NF1
GO_Biological_Process_2023	Regulation Of Ketone Biosynthetic Process (GO:0010566)	2023-06-01	0.0729852	0.245079	0.610693	0	0	15.7952	41.3439	EGR1
GO_Biological_Process_2023	Regulation Of Male Gonad Development (GO:2000018)	2023-06-01	0.0729852	0.245079	0.610693	0	0	15.7952	41.3439	SOX9
GO_Biological_Process_2023	Retinal Rod Cell Differentiation (GO:0060221)	2023-06-01	0.0729852	0.245079	0.610693	0	0	15.7952	41.3439	SOX9
GO_Biological_Process_2023	Development Of Primary Female Sexual Characteristics (GO:0046545)	2023-06-01	0.0729852	0.245079	0.610693	0	0	15.7952	41.3439	LHFPL2
GO_Biological_Process_2023	Substrate-Dependent Cell Migration, Cell Extension (GO:0006930)	2023-06-01	0.0729852	0.245079	0.610693	0	0	15.7952	41.3439	SDCBP
GO_Biological_Process_2023	Synaptic Signaling (GO:0099536)	2023-06-01	0.0729852	0.245079	0.610693	0	0	15.7952	41.3439	UTRN
GO_Biological_Process_2023	Gland Morphogenesis (GO:0022612)	2023-06-01	0.0729852	0.245079	0.610693	0	0	15.7952	41.3439	MSN
GO_Biological_Process_2023	Vitamin A Metabolic Process (GO:0006776)	2023-06-01	0.0729852	0.245079	0.610693	0	0	15.7952	41.3439	LRAT
GO_Biological_Process_2023	Ketone Body Metabolic Process (GO:1902224)	2023-06-01	0.0729852	0.245079	0.610693	0	0	15.7952	41.3439	HMGCL
GO_Biological_Process_2023	Leucine Metabolic Process (GO:0006551)	2023-06-01	0.0729852	0.245079	0.610693	0	0	15.7952	41.3439	HMGCL
GO_Biological_Process_2023	Locomotor Rhythm (GO:0045475)	2023-06-01	0.0729852	0.245079	0.610693	0	0	15.7952	41.3439	EGR1
GO_Biological_Process_2023	Mitotic Nuclear Membrane Disassembly (GO:0007077)	2023-06-01	0.0729852	0.245079	0.610693	0	0	15.7952	41.3439	LPIN1
GO_Biological_Process_2023	Monoacylglycerol Catabolic Process (GO:0052651)	2023-06-01	0.0729852	0.245079	0.610693	0	0	15.7952	41.3439	MGLL
GO_Biological_Process_2023	Negative Regulation Of Dendritic Cell Apoptotic Process (GO:2000669)	2023-06-01	0.0729852	0.245079	0.610693	0	0	15.7952	41.3439	GAS6
GO_Biological_Process_2023	Negative Regulation Of Lipoprotein Particle Clearance (GO:0010985)	2023-06-01	0.0729852	0.245079	0.610693	0	0	15.7952	41.3439	LDLR
GO_Biological_Process_2023	Negative Regulation Of Lymphocyte Differentiation (GO:0045620)	2023-06-01	0.0729852	0.245079	0.610693	0	0	15.7952	41.3439	INHBA
GO_Biological_Process_2023	Negative Regulation Of Oligodendrocyte Differentiation (GO:0048715)	2023-06-01	0.0729852	0.245079	0.610693	0	0	15.7952	41.3439	NF1
GO_Biological_Process_2023	Negative Regulation Of Plasminogen Activation (GO:0010757)	2023-06-01	0.0729852	0.245079	0.610693	0	0	15.7952	41.3439	PLAU
GO_Biological_Process_2023	Negative Regulation Of Response To Type II Interferon (GO:0060331)	2023-06-01	0.0729852	0.245079	0.610693	0	0	15.7952	41.3439	PARP14
GO_Biological_Process_2023	Negative Regulation Of Type II Interferon-Mediated Signaling Pathway (GO:0060336)	2023-06-01	0.0729852	0.245079	0.610693	0	0	15.7952	41.3439	PARP14
GO_Biological_Process_2023	Nucleotide Transport (GO:0006862)	2023-06-01	0.0729852	0.245079	0.610693	0	0	15.7952	41.3439	SLC25A36
GO_Biological_Process_2023	Positive Regulation Of T-helper 17 Cell Differentiation (GO:2000321)	2023-06-01	0.0729852	0.245079	0.610693	0	0	15.7952	41.3439	MALT1
GO_Biological_Process_2023	Positive Regulation Of Activation Of Janus Kinase Activity (GO:0010536)	2023-06-01	0.0729852	0.245079	0.610693	0	0	15.7952	41.3439	IL6R
GO_Biological_Process_2023	Positive Regulation Of Cysteine-Type Endopeptidase Activity Involved In Apoptotic Signaling Pathway (GO:2001269)	2023-06-01	0.0729852	0.245079	0.610693	0	0	15.7952	41.3439	GSN
GO_Biological_Process_2023	Positive Regulation Of Endoplasmic Reticulum Stress-Induced Intrinsic Apoptotic Signaling Pathway (GO:1902237)	2023-06-01	0.0729852	0.245079	0.610693	0	0	15.7952	41.3439	DDIT3
GO_Biological_Process_2023	Positive Regulation Of Fibroblast Apoptotic Process (GO:2000271)	2023-06-01	0.0729852	0.245079	0.610693	0	0	15.7952	41.3439	BTG1
GO_Biological_Process_2023	Positive Regulation Of Hormone Metabolic Process (GO:0032352)	2023-06-01	0.0729852	0.245079	0.610693	0	0	15.7952	41.3439	EGR1
GO_Biological_Process_2023	Positive Regulation Of Humoral Immune Response (GO:0002922)	2023-06-01	0.0729852	0.245079	0.610693	0	0	15.7952	41.3439	IL1B
GO_Biological_Process_2023	Positive Regulation Of Icosanoid Secretion (GO:0032305)	2023-06-01	0.0729852	0.245079	0.610693	0	0	15.7952	41.3439	IL1B
GO_Biological_Process_2023	Positive Regulation Of Mitophagy In Response To Mitochondrial Depolarization (GO:0098779)	2023-06-01	0.0729852	0.245079	0.610693	0	0	15.7952	41.3439	OPTN
GO_Biological_Process_2023	Positive Regulation Of Trophoblast Cell Migration (GO:1901165)	2023-06-01	0.0729852	0.245079	0.610693	0	0	15.7952	41.3439	SMURF2
GO_Biological_Process_2023	Regulation Of Adiponectin Secretion (GO:0070163)	2023-06-01	0.0729852	0.245079	0.610693	0	0	15.7952	41.3439	IL1B
GO_Biological_Process_2023	Cellular Response To Starvation (GO:0009267)	4/126	0.0744296	0.24796	0.605618	0	0	2.6053	6.7683	DAP;CDKN1A;MAP1LC3B;CPEB4
GO_Biological_Process_2023	Positive Regulation Of Intracellular Protein Transport (GO:0090316)	4/126	0.0744296	0.24796	0.605618	0	0	2.6053	6.7683	CEMIP;IL1B;GAS6;SORL1
GO_Biological_Process_2023	Regulation Of Erythrocyte Differentiation (GO:0045646)	1936-02-01	0.074805	0.24796	0.605618	0	0	4.65745	12.0762	INHBA;ETS1
GO_Biological_Process_2023	Regulation Of Intracellular Protein Transport (GO:0033157)	1936-02-01	0.074805	0.24796	0.605618	0	0	4.65745	12.0762	IFI27;GCC2
GO_Biological_Process_2023	Regulation Of Receptor Internalization (GO:0002090)	1936-02-01	0.074805	0.24796	0.605618	0	0	4.65745	12.0762	SDCBP;ANXA2
GO_Biological_Process_2023	Negative Regulation Of Protein Modification Process (GO:0031400)	1978-03-01	0.074933	0.24796	0.605618	0	0	3.17323	8.22234	PPP1R15A;CDKN1A;ATP2B4
GO_Biological_Process_2023	Proteolysis Involved In Protein Catabolic Process (GO:0051603)	1978-03-01	0.074933	0.24796	0.605618	0	0	3.17323	8.22234	TNFAIP3;MALT1;CTSB
GO_Biological_Process_2023	Regulation Of TOR Signaling (GO:0032006)	1978-03-01	0.074933	0.24796	0.605618	0	0	3.17323	8.22234	GPAT3;UBR1;GAS6
GO_Biological_Process_2023	Regulation Of Tumor Necrosis Factor Production (GO:0032680)	4/127	0.076131	0.251012	0.600306	0	0	2.58398	6.65453	IL1A;TNFAIP3;GAS6;CLU
GO_Biological_Process_2023	Regulation Of Anatomical Structure Morphogenesis (GO:0022603)	4/127	0.076131	0.251012	0.600306	0	0	2.58398	6.65453	NF1;NEDD4L;TNFAIP3;ETS1
GO_Biological_Process_2023	Cellular Response To UV (GO:0034644)	1979-03-01	0.0772011	0.252481	0.597772	0	0	3.13131	8.02037	CDKN1A;MME;MMP1
GO_Biological_Process_2023	Negative Regulation Of Cellular Component Organization (GO:0051129)	1979-03-01	0.0772011	0.252481	0.597772	0	0	3.13131	8.02037	RDX;CLU;SORL1
GO_Biological_Process_2023	Positive Regulation Of Protein Localization To Membrane (GO:1905477)	1979-03-01	0.0772011	0.252481	0.597772	0	0	3.13131	8.02037	ITGB1;CEMIP;ATP2B4
GO_Biological_Process_2023	Regulation Of Ossification (GO:0030278)	1937-02-01	0.0784463	0.252481	0.597772	0	0	4.52415	11.5155	ECM1;SOX9
GO_Biological_Process_2023	Regulation Of p38MAPK Cascade (GO:1900744)	1937-02-01	0.0784463	0.252481	0.597772	0	0	4.52415	11.5155	GADD45A;IL1B
GO_Biological_Process_2023	Regulation Of Phosphoprotein Phosphatase Activity (GO:0043666)	1937-02-01	0.0784463	0.252481	0.597772	0	0	4.52415	11.5155	PPP1R15A;ITGA1
GO_Biological_Process_2023	Regulation Of Vascular Associated Smooth Muscle Cell Proliferation (GO:1904705)	1937-02-01	0.0784463	0.252481	0.597772	0	0	4.52415	11.5155	CDKN1A;JUN
GO_Biological_Process_2023	Negative Regulation Of Endothelial Cell Migration (GO:0010596)	1937-02-01	0.0784463	0.252481	0.597772	0	0	4.52415	11.5155	GADD45A;ATP2B4
GO_Biological_Process_2023	Negative Regulation Of Smooth Muscle Cell Proliferation (GO:0048662)	1937-02-01	0.0784463	0.252481	0.597772	0	0	4.52415	11.5155	CDKN1A;TNFAIP3
GO_Biological_Process_2023	Regulation Of Organelle Assembly (GO:1902115)	1980-03-01	0.0794991	0.252481	0.597772	0	0	3.09049	7.82515	GSN;RDX;MSN
GO_Biological_Process_2023	Calcium Ion Transmembrane Transport (GO:0070588)	1980-03-01	0.0794991	0.252481	0.597772	0	0	3.09049	7.82515	ATP2B4;GAS6;CLU
GO_Biological_Process_2023	Regulation Of Protein Localization To Plasma Membrane (GO:1903076)	1980-03-01	0.0794991	0.252481	0.597772	0	0	3.09049	7.82515	ITGB1;MMP14;ATP2B4
GO_Biological_Process_2023	Golgi Organization (GO:0007030)	4/130	0.081352	0.252481	0.597772	0	0	2.52207	6.32781	GOLGB1;GCC2;OPTN;SYNE1
GO_Biological_Process_2023	Regulation Of Intracellular Signal Transduction (GO:1902531)	7/297	0.0814286	0.252481	0.597772	0	0	1.925	4.82796	AKAP12;IL1B;ARHGAP29;GPAT3;ARHGAP26;OPTN;HIPK2
GO_Biological_Process_2023	Macromolecule Modification (GO:0043412)	1981-03-01	0.0818267	0.252481	0.597772	0	0	3.05071	7.6364	QPCT;ABL2;PLOD2
GO_Biological_Process_2023	Negative Regulation Of NF-kappaB Transcription Factor Activity (GO:0032088)	1981-03-01	0.0818267	0.252481	0.597772	0	0	3.05071	7.6364	DAP;DDIT3;TNFAIP3
GO_Biological_Process_2023	Regulation Of Inflammatory Response (GO:0050727)	6/240	0.0826335	0.252481	0.597772	0	0	2.04239	5.09236	IL1B;TNC;TNFAIP3;PTGS2;ETS1;MGLL
GO_Biological_Process_2023	Cellular Response To Organic Substance (GO:0071310)	1982-03-01	0.0841836	0.252481	0.597772	0	0	3.01194	7.45382	CSF3;MME;IL1B
GO_Biological_Process_2023	Regulation Of Dendritic Cell Chemotaxis (GO:2000508)	2023-07-01	0.0846227	0.252481	0.597772	0	0	13.162	32.5043	GAS6
GO_Biological_Process_2023	Regulation Of Dopamine Uptake Involved In Synaptic Transmission (GO:0051584)	2023-07-01	0.0846227	0.252481	0.597772	0	0	13.162	32.5043	RAB3B
GO_Biological_Process_2023	ER Overload Response (GO:0006983)	2023-07-01	0.0846227	0.252481	0.597772	0	0	13.162	32.5043	DDIT3
GO_Biological_Process_2023	Regulation Of Lymphocyte Apoptotic Process (GO:0070228)	2023-07-01	0.0846227	0.252481	0.597772	0	0	13.162	32.5043	CD274
GO_Biological_Process_2023	Regulation Of Mesenchymal Stem Cell Differentiation (GO:2000739)	2023-07-01	0.0846227	0.252481	0.597772	0	0	13.162	32.5043	SOX9
GO_Biological_Process_2023	Regulation Of Myeloid Leukocyte Differentiation (GO:0002761)	2023-07-01	0.0846227	0.252481	0.597772	0	0	13.162	32.5043	IRF7
GO_Biological_Process_2023	Aspartate Family Amino Acid Biosynthetic Process (GO:0009067)	2023-07-01	0.0846227	0.252481	0.597772	0	0	13.162	32.5043	PLOD2
GO_Biological_Process_2023	Regulation Of Response To Wounding (GO:1903034)	2023-07-01	0.0846227	0.252481	0.597772	0	0	13.162	32.5043	PLAU
GO_Biological_Process_2023	Cellular Modified Amino Acid Biosynthetic Process (GO:0042398)	2023-07-01	0.0846227	0.252481	0.597772	0	0	13.162	32.5043	PLOD2
GO_Biological_Process_2023	Cellular Response To Interferon-Alpha (GO:0035457)	2023-07-01	0.0846227	0.252481	0.597772	0	0	13.162	32.5043	GAS6
GO_Biological_Process_2023	Regulation Of Vascular Wound Healing (GO:0061043)	2023-07-01	0.0846227	0.252481	0.597772	0	0	13.162	32.5043	TNFAIP3
GO_Biological_Process_2023	Regulation Of Wound Healing, Spreading Of Epidermal Cells (GO:1903689)	2023-07-01	0.0846227	0.252481	0.597772	0	0	13.162	32.5043	FERMT1
GO_Biological_Process_2023	Stress-Induced Premature Senescence (GO:0090400)	2023-07-01	0.0846227	0.252481	0.597772	0	0	13.162	32.5043	CDKN1A
GO_Biological_Process_2023	Termination Of RNA Polymerase II Transcription (GO:0006369)	2023-07-01	0.0846227	0.252481	0.597772	0	0	13.162	32.5043	SETX
GO_Biological_Process_2023	Thyroid Hormone Transport (GO:0070327)	2023-07-01	0.0846227	0.252481	0.597772	0	0	13.162	32.5043	SLC16A2
GO_Biological_Process_2023	Glycoside Catabolic Process (GO:0016139)	2023-07-01	0.0846227	0.252481	0.597772	0	0	13.162	32.5043	FUCA1
GO_Biological_Process_2023	Immunological Synapse Formation (GO:0001771)	2023-07-01	0.0846227	0.252481	0.597772	0	0	13.162	32.5043	MSN
GO_Biological_Process_2023	Leukocyte Aggregation (GO:0070486)	2023-07-01	0.0846227	0.252481	0.597772	0	0	13.162	32.5043	IL1B
GO_Biological_Process_2023	Mitochondrial Outer Membrane Permeabilization (GO:0097345)	2023-07-01	0.0846227	0.252481	0.597772	0	0	13.162	32.5043	BNIP3L
GO_Biological_Process_2023	Negative Regulation Of DNA-templated DNA Replication (GO:2000104)	2023-07-01	0.0846227	0.252481	0.597772	0	0	13.162	32.5043	SLFN11
GO_Biological_Process_2023	Negative Regulation Of Fatty Acid Oxidation (GO:0046322)	2023-07-01	0.0846227	0.252481	0.597772	0	0	13.162	32.5043	SOX9
GO_Biological_Process_2023	Negative Regulation Of Glial Cell Apoptotic Process (GO:0034351)	2023-07-01	0.0846227	0.252481	0.597772	0	0	13.162	32.5043	GAS6
GO_Biological_Process_2023	Negative Regulation Of Glucose Import (GO:0046325)	2023-07-01	0.0846227	0.252481	0.597772	0	0	13.162	32.5043	PEA15
GO_Biological_Process_2023	Negative Regulation Of Leukocyte Proliferation (GO:0070664)	2023-07-01	0.0846227	0.252481	0.597772	0	0	13.162	32.5043	TNFAIP3
GO_Biological_Process_2023	Negative Regulation Of Microglial Cell Activation (GO:1903979)	2023-07-01	0.0846227	0.252481	0.597772	0	0	13.162	32.5043	LDLR
GO_Biological_Process_2023	Neuroepithelial Cell Differentiation (GO:0060563)	2023-07-01	0.0846227	0.252481	0.597772	0	0	13.162	32.5043	MAP1B
GO_Biological_Process_2023	Nucleobase-Containing Small Molecule Interconversion (GO:0015949)	2023-07-01	0.0846227	0.252481	0.597772	0	0	13.162	32.5043	GLRX
GO_Biological_Process_2023	Peptidyl-Lysine Hydroxylation (GO:0017185)	2023-07-01	0.0846227	0.252481	0.597772	0	0	13.162	32.5043	PLOD2
GO_Biological_Process_2023	Positive Regulation Of Adipose Tissue Development (GO:1904179)	2023-07-01	0.0846227	0.252481	0.597772	0	0	13.162	32.5043	SORL1
GO_Biological_Process_2023	Positive Regulation Of Dendritic Cell Chemotaxis (GO:2000510)	2023-07-01	0.0846227	0.252481	0.597772	0	0	13.162	32.5043	GAS6
GO_Biological_Process_2023	Positive Regulation Of Fibroblast Migration (GO:0010763)	2023-07-01	0.0846227	0.252481	0.597772	0	0	13.162	32.5043	ITGB1
GO_Biological_Process_2023	Positive Regulation Of Membrane Potential (GO:0045838)	2023-07-01	0.0846227	0.252481	0.597772	0	0	13.162	32.5043	GLRX
GO_Biological_Process_2023	Positive Regulation Of Myotube Differentiation (GO:0010831)	2023-07-01	0.0846227	0.252481	0.597772	0	0	13.162	32.5043	MMP14
GO_Biological_Process_2023	Positive Regulation Of Vascular Associated Smooth Muscle Cell Migration (GO:1904754)	2023-07-01	0.0846227	0.252481	0.597772	0	0	13.162	32.5043	DOCK4
GO_Biological_Process_2023	Protein Deglycosylation (GO:0006517)	2023-07-01	0.0846227	0.252481	0.597772	0	0	13.162	32.5043	MAN2A1
GO_Biological_Process_2023	Protein Deubiquitination Involved In Ubiquitin-Dependent Protein Catabolic Process (GO:0071947)	2023-07-01	0.0846227	0.252481	0.597772	0	0	13.162	32.5043	TNFAIP3
GO_Biological_Process_2023	Regulation Of CD4-positive, Alpha-Beta T Cell Activation (GO:2000514)	2023-07-01	0.0846227	0.252481	0.597772	0	0	13.162	32.5043	SH3RF1
GO_Biological_Process_2023	Regulation Of DNA-templated Transcription In Response To Stress (GO:0043620)	2023-07-01	0.0846227	0.252481	0.597772	0	0	13.162	32.5043	DDIT3
GO_Biological_Process_2023	Regulation Of Activation Of Janus Kinase Activity (GO:0010533)	2023-07-01	0.0846227	0.252481	0.597772	0	0	13.162	32.5043	IL6R
GO_Biological_Process_2023	Regulation Of Alpha-Beta T Cell Proliferation (GO:0046640)	2023-07-01	0.0846227	0.252481	0.597772	0	0	13.162	32.5043	SH3RF1
GO_Biological_Process_2023	Circulatory System Development (GO:0072359)	4/132	0.0849287	0.252979	0.596915	0	0	2.48241	6.12149	CDKN1A;NF1;SOX9;HSPG2
GO_Biological_Process_2023	Negative Regulation Of Macromolecule Metabolic Process (GO:0010605)	5/186	0.0856114	0.253356	0.596269	0	0	2.19737	5.40099	CXCL8;ATP2B4;PARP14;LDLR;OPTN
GO_Biological_Process_2023	Negative Regulation Of Mitochondrion Organization (GO:0010823)	1939-02-01	0.0858905	0.253356	0.596269	0	0	4.27917	10.504	PPIF;CLU
GO_Biological_Process_2023	Negative Regulation Of Protein Secretion (GO:0050709)	1939-02-01	0.0858905	0.253356	0.596269	0	0	4.27917	10.504	MIDN;IL1B
GO_Biological_Process_2023	Negative Regulation Of Ubiquitin-Dependent Protein Catabolic Process (GO:2000059)	1939-02-01	0.0858905	0.253356	0.596269	0	0	4.27917	10.504	SDCBP;HIPK2
GO_Biological_Process_2023	Positive Regulation Of Intracellular Transport (GO:0032388)	1939-02-01	0.0858905	0.253356	0.596269	0	0	4.27917	10.504	EHD1;SORL1
GO_Biological_Process_2023	Positive Regulation Of Lymphocyte Differentiation (GO:0045621)	1939-02-01	0.0858905	0.253356	0.596269	0	0	4.27917	10.504	MMP14;GAS6
GO_Biological_Process_2023	Vascular Transport (GO:0010232)	1983-03-01	0.0865693	0.254123	0.594957	0	0	2.97414	7.27716	SLC2A13;ATP2B4;SLC16A2
GO_Biological_Process_2023	Positive Regulation Of Proteasomal Ubiquitin-Dependent Protein Catabolic Process (GO:0032436)	1983-03-01	0.0865693	0.254123	0.594957	0	0	2.97414	7.27716	TRIB3;CLU;SH3RF1
GO_Biological_Process_2023	Positive Regulation Of Ubiquitin-Dependent Protein Catabolic Process (GO:2000060)	1983-03-01	0.0865693	0.254123	0.594957	0	0	2.97414	7.27716	TRIB3;CLU;SH3RF1
GO_Biological_Process_2023	Regulation Of Cysteine-Type Endopeptidase Activity Involved In Apoptotic Process (GO:0043281)	1984-03-01	0.0889834	0.258388	0.587728	0	0	2.93728	7.10617	GAS6;SH3RF1;MALT1
GO_Biological_Process_2023	Regulation Of Interleukin-1 Beta Production (GO:0032651)	1984-03-01	0.0889834	0.258388	0.587728	0	0	2.93728	7.10617	EGR1;TNFAIP3;MALT1
GO_Biological_Process_2023	Regulation Of Cytokine-Mediated Signaling Pathway (GO:0001959)	1940-02-01	0.0896895	0.258388	0.587728	0	0	4.16635	10.0467	TNFAIP3;GAS6
GO_Biological_Process_2023	Cyclic-Nucleotide-Mediated Signaling (GO:0019935)	1940-02-01	0.0896895	0.258388	0.587728	0	0	4.16635	10.0467	ADGRG6;SOX9
GO_Biological_Process_2023	Regulation Of Osteoblast Differentiation (GO:0045667)	1985-03-01	0.0914256	0.258388	0.587728	0	0	2.90131	6.94059	SOX9;IL6ST;IL6R
GO_Biological_Process_2023	Calcium-Mediated Signaling (GO:0019722)	1985-03-01	0.0914256	0.258388	0.587728	0	0	2.90131	6.94059	LAT2;CXCL8;CLU
GO_Biological_Process_2023	Response To Interleukin-1 (GO:0070555)	1985-03-01	0.0914256	0.258388	0.587728	0	0	2.90131	6.94059	CXCL8;IL1B;SOX9
GO_Biological_Process_2023	Transport Across Blood-Brain Barrier (GO:0150104)	1985-03-01	0.0914256	0.258388	0.587728	0	0	2.90131	6.94059	SLC2A13;ATP2B4;SLC16A2
GO_Biological_Process_2023	Negative Regulation Of Cell Cycle (GO:0045786)	1985-03-01	0.0914256	0.258388	0.587728	0	0	2.90131	6.94059	CDKN1A;BTG1;RHOB
GO_Biological_Process_2023	Positive Regulation Of Amide Metabolic Process (GO:0034250)	1985-03-01	0.0914256	0.258388	0.587728	0	0	2.90131	6.94059	SLC2A13;VIM;CLU
GO_Biological_Process_2023	Regulation Of Chemokine Production (GO:0032642)	1941-02-01	0.0935373	0.258388	0.587728	0	0	4.05931	9.61812	EGR1;IL6R
GO_Biological_Process_2023	Regulation Of Release Of Cytochrome C From Mitochondria (GO:0090199)	1941-02-01	0.0935373	0.258388	0.587728	0	0	4.05931	9.61812	PPIF;CLU
GO_Biological_Process_2023	Cellular Response To Retinoic Acid (GO:0071300)	1941-02-01	0.0935373	0.258388	0.587728	0	0	4.05931	9.61812	SETX;SOX9
GO_Biological_Process_2023	Response To Amino Acid Starvation (GO:1990928)	1941-02-01	0.0935373	0.258388	0.587728	0	0	4.05931	9.61812	CDKN1A;DAP
GO_Biological_Process_2023	Double-Strand Break Repair Via Nonhomologous End Joining (GO:0006303)	1941-02-01	0.0935373	0.258388	0.587728	0	0	4.05931	9.61812	POLM;IFFO1
GO_Biological_Process_2023	Negative Regulation Of Proteolysis (GO:0045861)	1941-02-01	0.0935373	0.258388	0.587728	0	0	4.05931	9.61812	ECM1;CTSB
GO_Biological_Process_2023	Protein Localization To Lysosome (GO:0061462)	1941-02-01	0.0935373	0.258388	0.587728	0	0	4.05931	9.61812	GCC2;SORL1
GO_Biological_Process_2023	Negative Regulation Of Binding (GO:0051100)	1986-03-01	0.0938956	0.258388	0.587728	0	0	2.86621	6.78022	CDKN1A;JUN;SORL1
GO_Biological_Process_2023	Negative Regulation Of Cellular Biosynthetic Process (GO:0031327)	4/137	0.0941998	0.258388	0.587728	0	0	2.38848	5.6424	CDKN1A;ENC1;ATP2B4;TRIB3
GO_Biological_Process_2023	DNA Damage Response, Signal Transduction By P53 Class Mediator Resulting In Transcription Of P21 Class Mediator (GO:0006978)	2023-08-01	0.0961147	0.258388	0.587728	0	0	11.2811	26.4228	HIPK2
GO_Biological_Process_2023	Regulation Of Endothelial Cell Development (GO:1901550)	2023-08-01	0.0961147	0.258388	0.587728	0	0	11.2811	26.4228	IL1B
GO_Biological_Process_2023	Regulation Of Endothelial Cell Differentiation (GO:0045601)	2023-08-01	0.0961147	0.258388	0.587728	0	0	11.2811	26.4228	BTG1
GO_Biological_Process_2023	Regulation Of Epidermis Development (GO:0045682)	2023-08-01	0.0961147	0.258388	0.587728	0	0	11.2811	26.4228	MAFF
GO_Biological_Process_2023	Regulation Of Fertilization (GO:0080154)	2023-08-01	0.0961147	0.258388	0.587728	0	0	11.2811	26.4228	LHFPL2
GO_Biological_Process_2023	Regulation Of Gap Junction Assembly (GO:1903596)	2023-08-01	0.0961147	0.258388	0.587728	0	0	11.2811	26.4228	IL1B
GO_Biological_Process_2023	Regulation Of Glial Cell Proliferation (GO:0060251)	2023-08-01	0.0961147	0.258388	0.587728	0	0	11.2811	26.4228	IL1B
GO_Biological_Process_2023	Schwann Cell Development (GO:0014044)	2023-08-01	0.0961147	0.258388	0.587728	0	0	11.2811	26.4228	NF1
GO_Biological_Process_2023	UDP-N-acetylglucosamine Biosynthetic Process (GO:0006048)	2023-08-01	0.0961147	0.258388	0.587728	0	0	11.2811	26.4228	GFPT1
GO_Biological_Process_2023	Regulation Of Lysosomal Protein Catabolic Process (GO:1905165)	2023-08-01	0.0961147	0.258388	0.587728	0	0	11.2811	26.4228	LDLR
GO_Biological_Process_2023	Regulation Of Morphogenesis Of An Epithelium (GO:1905330)	2023-08-01	0.0961147	0.258388	0.587728	0	0	11.2811	26.4228	BTBD7
GO_Biological_Process_2023	Regulation Of Podosome Assembly (GO:0071801)	2023-08-01	0.0961147	0.258388	0.587728	0	0	11.2811	26.4228	GSN
GO_Biological_Process_2023	Regulation Of Toll-Like Receptor 3 Signaling Pathway (GO:0034139)	2023-08-01	0.0961147	0.258388	0.587728	0	0	11.2811	26.4228	TNFAIP3
GO_Biological_Process_2023	Cellular Response To Muramyl Dipeptide (GO:0071225)	2023-08-01	0.0961147	0.258388	0.587728	0	0	11.2811	26.4228	VIM
GO_Biological_Process_2023	Regulation Of Vesicle Fusion (GO:0031338)	2023-08-01	0.0961147	0.258388	0.587728	0	0	11.2811	26.4228	ANXA2
GO_Biological_Process_2023	Collagen-Activated Signaling Pathway (GO:0038065)	2023-08-01	0.0961147	0.258388	0.587728	0	0	11.2811	26.4228	ITGA2
GO_Biological_Process_2023	Cyclooxygenase Pathway (GO:0019371)	2023-08-01	0.0961147	0.258388	0.587728	0	0	11.2811	26.4228	PTGS2
GO_Biological_Process_2023	Response To Misfolded Protein (GO:0051788)	2023-08-01	0.0961147	0.258388	0.587728	0	0	11.2811	26.4228	CLU
GO_Biological_Process_2023	Skin Morphogenesis (GO:0043589)	2023-08-01	0.0961147	0.258388	0.587728	0	0	11.2811	26.4228	ERRFI1
GO_Biological_Process_2023	Intermembrane Lipid Transfer (GO:0120009)	2023-08-01	0.0961147	0.258388	0.587728	0	0	11.2811	26.4228	ESYT1
GO_Biological_Process_2023	Intestinal Epithelial Cell Differentiation (GO:0060575)	2023-08-01	0.0961147	0.258388	0.587728	0	0	11.2811	26.4228	IL6ST
GO_Biological_Process_2023	Membrane Lipid Catabolic Process (GO:0046466)	2023-08-01	0.0961147	0.258388	0.587728	0	0	11.2811	26.4228	FUCA1
GO_Biological_Process_2023	Monocyte Activation (GO:0042117)	2023-08-01	0.0961147	0.258388	0.587728	0	0	11.2811	26.4228	ADAM9
GO_Biological_Process_2023	Negative Regulation Of Cytoplasmic Translation (GO:2000766)	2023-08-01	0.0961147	0.258388	0.587728	0	0	11.2811	26.4228	CPEB4
GO_Biological_Process_2023	Negative Regulation Of Glial Cell Differentiation (GO:0045686)	2023-08-01	0.0961147	0.258388	0.587728	0	0	11.2811	26.4228	NF1
GO_Biological_Process_2023	Negative Regulation Of Lipase Activity (GO:0060192)	2023-08-01	0.0961147	0.258388	0.587728	0	0	11.2811	26.4228	ANGPTL4
GO_Biological_Process_2023	Negative Regulation Of Transporter Activity (GO:0032410)	2023-08-01	0.0961147	0.258388	0.587728	0	0	11.2811	26.4228	PPIF
GO_Biological_Process_2023	Negative Regulation Of Triglyceride Metabolic Process (GO:0090209)	2023-08-01	0.0961147	0.258388	0.587728	0	0	11.2811	26.4228	SORL1
GO_Biological_Process_2023	Nuclear Membrane Disassembly (GO:0051081)	2023-08-01	0.0961147	0.258388	0.587728	0	0	11.2811	26.4228	LPIN1
GO_Biological_Process_2023	Peripheral Nervous System Axon Ensheathment (GO:0032292)	2023-08-01	0.0961147	0.258388	0.587728	0	0	11.2811	26.4228	NF1
GO_Biological_Process_2023	Plasminogen Activation (GO:0031639)	2023-08-01	0.0961147	0.258388	0.587728	0	0	11.2811	26.4228	PLAU
GO_Biological_Process_2023	Positive Regulation Of Adaptive Immune Response (GO:0002821)	2023-08-01	0.0961147	0.258388	0.587728	0	0	11.2811	26.4228	IL6ST
GO_Biological_Process_2023	Positive Regulation Of Mitochondrial Membrane Permeability Involved In Apoptotic Process (GO:1902110)	2023-08-01	0.0961147	0.258388	0.587728	0	0	11.2811	26.4228	BNIP3L
GO_Biological_Process_2023	Positive Regulation Of Monocyte Chemotactic Protein-1 Production (GO:0071639)	2023-08-01	0.0961147	0.258388	0.587728	0	0	11.2811	26.4228	IL1B
GO_Biological_Process_2023	Regulation Of CD8-positive, Alpha-Beta T Cell Proliferation (GO:2000564)	2023-08-01	0.0961147	0.258388	0.587728	0	0	11.2811	26.4228	SH3RF1
GO_Biological_Process_2023	Regulation Of DNA Methylation (GO:0044030)	2023-08-01	0.0961147	0.258388	0.587728	0	0	11.2811	26.4228	KMT2A
GO_Biological_Process_2023	Regulation Of Aspartic-Type Endopeptidase Activity Involved In Amyloid Precursor Protein Catabolic Process (GO:1902959)	2023-08-01	0.0961147	0.258388	0.587728	0	0	11.2811	26.4228	SORL1
GO_Biological_Process_2023	Regulation Of Cell Killing (GO:0031341)	2023-08-01	0.0961147	0.258388	0.587728	0	0	11.2811	26.4228	ICAM1
GO_Biological_Process_2023	Cellular Response To Amino Acid Starvation (GO:0034198)	1942-02-01	0.0974321	0.261158	0.583096	0	0	3.95763	9.21573	CDKN1A;DAP
GO_Biological_Process_2023	Regulation Of Ubiquitin-Dependent Protein Catabolic Process (GO:2000058)	1942-02-01	0.0974321	0.261158	0.583096	0	0	3.95763	9.21573	CLU;HIPK2
GO_Biological_Process_2023	Regulation Of Endothelial Cell Migration (GO:0010594)	1988-03-01	0.098917	0.262527	0.580826	0	0	2.79848	6.47422	NF1;ETS1;RHOB
GO_Biological_Process_2023	DNA-templated DNA Replication Maintenance Of Fidelity (GO:0045005)	1943-02-01	0.101372	0.262527	0.580826	0	0	3.86091	8.83745	SLFN11;BOD1L1
GO_Biological_Process_2023	Response To Amyloid-Beta (GO:1904645)	1943-02-01	0.101372	0.262527	0.580826	0	0	3.86091	8.83745	MMP13;ICAM1
GO_Biological_Process_2023	Positive Regulation Of T Cell Mediated Immunity (GO:0002711)	1943-02-01	0.101372	0.262527	0.580826	0	0	3.86091	8.83745	IL1B;MALT1
GO_Biological_Process_2023	Positive Regulation Of Cell-Matrix Adhesion (GO:0001954)	1943-02-01	0.101372	0.262527	0.580826	0	0	3.86091	8.83745	ENC1;UTRN
GO_Biological_Process_2023	Positive Regulation Of Receptor-Mediated Endocytosis (GO:0048260)	1943-02-01	0.101372	0.262527	0.580826	0	0	3.86091	8.83745	ANXA2;CLU
GO_Biological_Process_2023	Positive Regulation Of Peptidyl-Serine Phosphorylation (GO:0033138)	1989-03-01	0.101468	0.262527	0.580826	0	0	2.7658	6.32819	CSF3;ATP2B4;GAS6
GO_Biological_Process_2023	Positive Regulation Of DNA-templated Transcription (GO:0045893)	21/1243	0.102083	0.262527	0.580826	0	0	1.38428	3.1589	EGR1;JUN;CSF3;ANXA2;KMT2A;KMT2C;FOS;INHBA;SMARCA1;ETS1;HIPK2;SETX;KLF6;DDIT3;IL1B;MAFF;NRIP1;IRF7;SOX9;LPIN1;E2F7
GO_Biological_Process_2023	Regulation Of Peptidyl-Tyrosine Phosphorylation (GO:0050730)	1990-03-01	0.104045	0.262527	0.580826	0	0	2.73387	6.18657	CSF3;ITGA5;IL6R
GO_Biological_Process_2023	Positive Regulation Of Proteasomal Protein Catabolic Process (GO:1901800)	1990-03-01	0.104045	0.262527	0.580826	0	0	2.73387	6.18657	TRIB3;CLU;SH3RF1
GO_Biological_Process_2023	Regulation Of Transcription By RNA Polymerase II (GO:0006357)	32/2028	0.104057	0.262527	0.580826	0	0	1.29962	2.9408	CSF3;KMT2A;ZNF292;KMT2C;BAZ2B;PRDM1;BACH1;ETS1;SDCBP;MIER1;NRIP1;SOX9;E2F7;EGR1;JUN;FOXD1;ANXA2;SMURF2;GADD45A;ATP2B4;FOS;INHBA;SMARCA1;HIPK2;SETX;KLF6;IFI27;DDIT3;MAFF;IRF7;TRIB3;LPIN1
GO_Biological_Process_2023	Cellular Response To Ketone (GO:1901655)	1944-02-01	0.105356	0.262527	0.580826	0	0	3.76879	8.48133	MSN;GAS6
GO_Biological_Process_2023	Regulation Of Viral Entry Into Host Cell (GO:0046596)	1944-02-01	0.105356	0.262527	0.580826	0	0	3.76879	8.48133	GSN;TRIM38
GO_Biological_Process_2023	Response To Unfolded Protein (GO:0006986)	1944-02-01	0.105356	0.262527	0.580826	0	0	3.76879	8.48133	DDIT3;OPTN
GO_Biological_Process_2023	Negative Regulation Of Immune System Process (GO:0002683)	1944-02-01	0.105356	0.262527	0.580826	0	0	3.76879	8.48133	TNFAIP3;SOX9
GO_Biological_Process_2023	Positive Regulation Of Biosynthetic Process (GO:0009891)	1944-02-01	0.105356	0.262527	0.580826	0	0	3.76879	8.48133	CXCL8;VIM
GO_Biological_Process_2023	Positive Regulation Of Cytokine-Mediated Signaling Pathway (GO:0001961)	1944-02-01	0.105356	0.262527	0.580826	0	0	3.76879	8.48133	PARP14;GAS6
GO_Biological_Process_2023	Positive Regulation Of Nucleocytoplasmic Transport (GO:0046824)	1944-02-01	0.105356	0.262527	0.580826	0	0	3.76879	8.48133	IL1B;GAS6
GO_Biological_Process_2023	Positive Regulation Of Osteoblast Differentiation (GO:0045669)	1944-02-01	0.105356	0.262527	0.580826	0	0	3.76879	8.48133	IL6ST;IL6R
GO_Biological_Process_2023	Regulation Of Epithelial Cell Proliferation (GO:0050678)	1991-03-01	0.106647	0.262527	0.580826	0	0	2.70267	6.04919	TGFA;SOX9;EREG
GO_Biological_Process_2023	Positive Regulation Of MAP Kinase Activity (GO:0043406)	1991-03-01	0.106647	0.262527	0.580826	0	0	2.70267	6.04919	IL1B;ADAM9;TGFA
GO_Biological_Process_2023	Positive Regulation Of Binding (GO:0051099)	1991-03-01	0.106647	0.262527	0.580826	0	0	2.70267	6.04919	CSF3;TRIB3;HIPK2
GO_Biological_Process_2023	Regulation Of Actin Cytoskeleton Organization (GO:0032956)	1991-03-01	0.106647	0.262527	0.580826	0	0	2.70267	6.04919	CSF3;ABL2;CLU
GO_Biological_Process_2023	B Cell Homeostasis (GO:0001782)	2023-09-01	0.107463	0.262527	0.580826	0	0	9.8705	22.0172	TNFAIP3
GO_Biological_Process_2023	Regulation Of Complement Activation (GO:0030449)	2023-09-01	0.107463	0.262527	0.580826	0	0	9.8705	22.0172	IL1B
GO_Biological_Process_2023	DNA Damage Response, Signal Transduction Resulting In Transcription (GO:0042772)	2023-09-01	0.107463	0.262527	0.580826	0	0	9.8705	22.0172	HIPK2
GO_Biological_Process_2023	Regulation Of Dendritic Cell Apoptotic Process (GO:2000668)	2023-09-01	0.107463	0.262527	0.580826	0	0	9.8705	22.0172	GAS6
GO_Biological_Process_2023	Actin-Mediated Cell Contraction (GO:0070252)	2023-09-01	0.107463	0.262527	0.580826	0	0	9.8705	22.0172	GSN
GO_Biological_Process_2023	Regulation Of Leukocyte Mediated Cytotoxicity (GO:0001910)	2023-09-01	0.107463	0.262527	0.580826	0	0	9.8705	22.0172	ICAM1
GO_Biological_Process_2023	Adrenal Gland Development (GO:0030325)	2023-09-01	0.107463	0.262527	0.580826	0	0	9.8705	22.0172	NF1
GO_Biological_Process_2023	Amino Sugar Biosynthetic Process (GO:0046349)	2023-09-01	0.107463	0.262527	0.580826	0	0	9.8705	22.0172	GFPT1
GO_Biological_Process_2023	Amino Sugar Metabolic Process (GO:0006040)	2023-09-01	0.107463	0.262527	0.580826	0	0	9.8705	22.0172	GFPT1
GO_Biological_Process_2023	Axon Regeneration (GO:0031103)	2023-09-01	0.107463	0.262527	0.580826	0	0	9.8705	22.0172	TNC
GO_Biological_Process_2023	Camera-Type Eye Morphogenesis (GO:0048593)	2023-09-01	0.107463	0.262527	0.580826	0	0	9.8705	22.0172	NF1
GO_Biological_Process_2023	Cellular Response To Oxygen Levels (GO:0071453)	2023-09-01	0.107463	0.262527	0.580826	0	0	9.8705	22.0172	CPEB4
GO_Biological_Process_2023	Cellular Response To Purine-Containing Compound (GO:0071415)	2023-09-01	0.107463	0.262527	0.580826	0	0	9.8705	22.0172	CLU
GO_Biological_Process_2023	Smooth Muscle Tissue Development (GO:0048745)	2023-09-01	0.107463	0.262527	0.580826	0	0	9.8705	22.0172	NF1
GO_Biological_Process_2023	Endothelial Tube Morphogenesis (GO:0061154)	2023-09-01	0.107463	0.262527	0.580826	0	0	9.8705	22.0172	RHOB
GO_Biological_Process_2023	Fructose 6-Phosphate Metabolic Process (GO:0006002)	2023-09-01	0.107463	0.262527	0.580826	0	0	9.8705	22.0172	GFPT1
GO_Biological_Process_2023	Toxin Transport (GO:1901998)	2023-09-01	0.107463	0.262527	0.580826	0	0	9.8705	22.0172	ANTXR2
GO_Biological_Process_2023	Hormone Transport (GO:0009914)	2023-09-01	0.107463	0.262527	0.580826	0	0	9.8705	22.0172	SLC16A2
GO_Biological_Process_2023	Lung Epithelium Development (GO:0060428)	2023-09-01	0.107463	0.262527	0.580826	0	0	9.8705	22.0172	ERRFI1
GO_Biological_Process_2023	Microtubule Anchoring (GO:0034453)	2023-09-01	0.107463	0.262527	0.580826	0	0	9.8705	22.0172	GCC2
GO_Biological_Process_2023	Myelin Maintenance (GO:0043217)	2023-09-01	0.107463	0.262527	0.580826	0	0	9.8705	22.0172	CLU
GO_Biological_Process_2023	Negative Regulation Of Bone Resorption (GO:0045779)	2023-09-01	0.107463	0.262527	0.580826	0	0	9.8705	22.0172	TNFAIP3
GO_Biological_Process_2023	Negative Regulation Of Hormone Secretion (GO:0046888)	2023-09-01	0.107463	0.262527	0.580826	0	0	9.8705	22.0172	IL1B
GO_Biological_Process_2023	Negative Regulation Of Potassium Ion Transmembrane Transporter Activity (GO:1901017)	2023-09-01	0.107463	0.262527	0.580826	0	0	9.8705	22.0172	NEDD4L
GO_Biological_Process_2023	Negative Regulation Of Protein Autophosphorylation (GO:0031953)	2023-09-01	0.107463	0.262527	0.580826	0	0	9.8705	22.0172	ERRFI1
GO_Biological_Process_2023	Negative Regulation Of Protein Localization To Cell Surface (GO:2000009)	2023-09-01	0.107463	0.262527	0.580826	0	0	9.8705	22.0172	NEDD4L
GO_Biological_Process_2023	Negative Regulation Of Sodium Ion Transmembrane Transport (GO:1902306)	2023-09-01	0.107463	0.262527	0.580826	0	0	9.8705	22.0172	NEDD4L
GO_Biological_Process_2023	Negative Regulation Of Toll-Like Receptor 4 Signaling Pathway (GO:0034144)	2023-09-01	0.107463	0.262527	0.580826	0	0	9.8705	22.0172	TNFAIP3
GO_Biological_Process_2023	Negative Regulation Of Tyrosine Phosphorylation Of STAT Protein (GO:0042532)	2023-09-01	0.107463	0.262527	0.580826	0	0	9.8705	22.0172	PARP14
GO_Biological_Process_2023	Nucleobase-Containing Compound Biosynthetic Process (GO:0034654)	2023-09-01	0.107463	0.262527	0.580826	0	0	9.8705	22.0172	CDA
GO_Biological_Process_2023	Positive Regulation Of RNA Biosynthetic Process (GO:1902680)	2023-09-01	0.107463	0.262527	0.580826	0	0	9.8705	22.0172	IL1B
GO_Biological_Process_2023	Positive Regulation Of T Cell Apoptotic Process (GO:0070234)	2023-09-01	0.107463	0.262527	0.580826	0	0	9.8705	22.0172	CD274
GO_Biological_Process_2023	Positive Regulation Of Mesenchymal Cell Proliferation (GO:0002053)	2023-09-01	0.107463	0.262527	0.580826	0	0	9.8705	22.0172	SOX9
GO_Biological_Process_2023	Positive Regulation Of Mitochondrial Membrane Permeability (GO:0035794)	2023-09-01	0.107463	0.262527	0.580826	0	0	9.8705	22.0172	PPIF
GO_Biological_Process_2023	Positive Regulation Of Myoblast Fusion (GO:1901741)	2023-09-01	0.107463	0.262527	0.580826	0	0	9.8705	22.0172	EHD1
GO_Biological_Process_2023	Positive Regulation Of Sodium Ion Transmembrane Transport (GO:1902307)	2023-09-01	0.107463	0.262527	0.580826	0	0	9.8705	22.0172	GLRX
GO_Biological_Process_2023	Protein K11-linked Deubiquitination (GO:0035871)	2023-09-01	0.107463	0.262527	0.580826	0	0	9.8705	22.0172	TNFAIP3
GO_Biological_Process_2023	Regulation Of CD8-positive, Alpha-Beta T Cell Activation (GO:2001185)	2023-09-01	0.107463	0.262527	0.580826	0	0	9.8705	22.0172	SH3RF1
GO_Biological_Process_2023	Regulation Of ER To Golgi Vesicle-Mediated Transport (GO:0060628)	2023-09-01	0.107463	0.262527	0.580826	0	0	9.8705	22.0172	SORL1
GO_Biological_Process_2023	Regulation Of PERK-mediated Unfolded Protein Response (GO:1903897)	2023-09-01	0.107463	0.262527	0.580826	0	0	9.8705	22.0172	PPP1R15A
GO_Biological_Process_2023	Regulation Of RNA Polymerase II Regulatory Region Sequence-Specific DNA Binding (GO:1903025)	2023-09-01	0.107463	0.262527	0.580826	0	0	9.8705	22.0172	DDIT3
GO_Biological_Process_2023	Regulation Of Animal Organ Morphogenesis (GO:2000027)	2023-09-01	0.107463	0.262527	0.580826	0	0	9.8705	22.0172	BTBD7
GO_Biological_Process_2023	Regulation Of Cellular Extravasation (GO:0002691)	2023-09-01	0.107463	0.262527	0.580826	0	0	9.8705	22.0172	ICAM1
GO_Biological_Process_2023	Regulation Of Cell Adhesion (GO:0030155)	4/144	0.107944	0.263348	0.579471	0	0	2.26825	5.04945	CXCL8;PLAU;TNC;ABL2
GO_Biological_Process_2023	Establishment Of Protein Localization To Extracellular Region (GO:0035592)	1945-02-01	0.109381	0.266141	0.574888	0	0	3.68096	8.14566	RAB3B;RAB8B
GO_Biological_Process_2023	Triglyceride Metabolic Process (GO:0006641)	1945-02-01	0.109381	0.266141	0.574888	0	0	3.68096	8.14566	GPAT3;LPIN1
GO_Biological_Process_2023	Regulation Of Endothelial Cell Proliferation (GO:0001936)	1993-03-01	0.111928	0.270649	0.567593	0	0	2.64234	5.78646	ECM1;NF1;PGF
GO_Biological_Process_2023	Regulation Of Peptidyl-Serine Phosphorylation (GO:0033135)	1993-03-01	0.111928	0.270649	0.567593	0	0	2.64234	5.78646	CSF3;ATP2B4;GAS6
GO_Biological_Process_2023	Negative Regulation Of Amide Metabolic Process (GO:0034249)	1993-03-01	0.111928	0.270649	0.567593	0	0	2.64234	5.78646	ENC1;CLU;SORL1
GO_Biological_Process_2023	Positive Regulation Of Cellular Component Biogenesis (GO:0044089)	1993-03-01	0.111928	0.270649	0.567593	0	0	2.64234	5.78646	SDCBP;MMP1;CLU
GO_Biological_Process_2023	Positive Regulation Of Cellular Catabolic Process (GO:0031331)	4/146	0.112028	0.270649	0.567593	0	0	2.23607	4.89477	IL1B;ADAM9;TRIM38;OPTN
GO_Biological_Process_2023	Epithelial Cell Migration (GO:0010631)	1946-02-01	0.113446	0.270649	0.567593	0	0	3.59712	7.82885	FERMT1;PRSS3
GO_Biological_Process_2023	Vacuolar Transport (GO:0007034)	1946-02-01	0.113446	0.270649	0.567593	0	0	3.59712	7.82885	NPC1;IGF2R
GO_Biological_Process_2023	Male Gonad Development (GO:0008584)	1946-02-01	0.113446	0.270649	0.567593	0	0	3.59712	7.82885	SOX9;INHBA
GO_Biological_Process_2023	Mitotic G2/M Transition Checkpoint (GO:0044818)	1946-02-01	0.113446	0.270649	0.567593	0	0	3.59712	7.82885	CDKN1A;NABP1
GO_Biological_Process_2023	Myofibril Assembly (GO:0030239)	1946-02-01	0.113446	0.270649	0.567593	0	0	3.59712	7.82885	TNNT1;MYL9
GO_Biological_Process_2023	Positive Regulation Of Blood Vessel Endothelial Cell Migration (GO:0043536)	1946-02-01	0.113446	0.270649	0.567593	0	0	3.59712	7.82885	PTGS2;ETS1
GO_Biological_Process_2023	Cellular Response To Hormone Stimulus (GO:0032870)	1994-03-01	0.114605	0.270649	0.567593	0	0	2.61317	5.66081	RDX;SOX9;CTSB
GO_Biological_Process_2023	Defense Response To Bacterium (GO:0042742)	5/204	0.114715	0.270649	0.567593	0	0	1.99677	4.32361	GSDMA;IL1B;RNASE7;IL6R;OPTN
GO_Biological_Process_2023	Defense Response To Symbiont (GO:0140546)	4/148	0.116181	0.270649	0.567593	0	0	2.20479	4.74605	BNIP3L;SLFN11;IFI27;IRF7
GO_Biological_Process_2023	Recombinational Repair (GO:0000725)	1995-03-01	0.117307	0.270649	0.567593	0	0	2.58463	5.53877	NPC1;RECQL;NABP1
GO_Biological_Process_2023	Cognition (GO:0050890)	1947-02-01	0.11755	0.270649	0.567593	0	0	3.517	7.52951	NF1;TMPRSS11E
GO_Biological_Process_2023	Negative Regulation Of Tumor Necrosis Factor Production (GO:0032720)	1947-02-01	0.11755	0.270649	0.567593	0	0	3.517	7.52951	TNFAIP3;GAS6
GO_Biological_Process_2023	Positive Regulation Of Epithelial To Mesenchymal Transition (GO:0010718)	1947-02-01	0.11755	0.270649	0.567593	0	0	3.517	7.52951	SDCBP;IL1B
GO_Biological_Process_2023	Regulation Of Protein Phosphorylation (GO:0001932)	6/265	0.117576	0.270649	0.567593	0	0	1.84288	3.945	CDKN1A;IL1B;KRAS;SOX9;GAS6;PGF
GO_Biological_Process_2023	Negative Regulation Of DNA-binding Transcription Factor Activity (GO:0043433)	4/149	0.118282	0.270649	0.567593	0	0	2.18947	4.67383	DAP;DDIT3;TNFAIP3;GAS6
GO_Biological_Process_2023	Negative Regulation Of Protein Phosphorylation (GO:0001933)	4/149	0.118282	0.270649	0.567593	0	0	2.18947	4.67383	ERRFI1;CDKN1A;NF1;TRIB3
GO_Biological_Process_2023	Regulation Of Cysteine-Type Endopeptidase Activity Involved In Apoptotic Signaling Pathway (GO:2001267)	2023-10-01	0.118669	0.270649	0.567593	0	0	8.77333	18.6996	GSN
GO_Biological_Process_2023	UDP-N-acetylglucosamine Metabolic Process (GO:0006047)	2023-10-01	0.118669	0.270649	0.567593	0	0	8.77333	18.6996	GFPT1
GO_Biological_Process_2023	Actin Filament Depolymerization (GO:0030042)	2023-10-01	0.118669	0.270649	0.567593	0	0	8.77333	18.6996	GSN
GO_Biological_Process_2023	Regulation Of Low-Density Lipoprotein Particle Clearance (GO:0010988)	2023-10-01	0.118669	0.270649	0.567593	0	0	8.77333	18.6996	LDLR
GO_Biological_Process_2023	Regulation Of Toll-Like Receptor 2 Signaling Pathway (GO:0034135)	2023-10-01	0.118669	0.270649	0.567593	0	0	8.77333	18.6996	TNFAIP3
GO_Biological_Process_2023	Cellular Response To Leucine (GO:0071233)	2023-10-01	0.118669	0.270649	0.567593	0	0	8.77333	18.6996	UBR1
GO_Biological_Process_2023	Regulation Of Triglyceride Catabolic Process (GO:0010896)	2023-10-01	0.118669	0.270649	0.567593	0	0	8.77333	18.6996	SORL1
GO_Biological_Process_2023	Response To Leucine (GO:0043201)	2023-10-01	0.118669	0.270649	0.567593	0	0	8.77333	18.6996	UBR1
GO_Biological_Process_2023	Endosomal Vesicle Fusion (GO:0034058)	2023-10-01	0.118669	0.270649	0.567593	0	0	8.77333	18.6996	SAMD9
GO_Biological_Process_2023	snRNA Transcription By RNA Polymerase II (GO:0042795)	2023-10-01	0.118669	0.270649	0.567593	0	0	8.77333	18.6996	ELL2
GO_Biological_Process_2023	Epithelial Cell Apoptotic Process (GO:1904019)	2023-10-01	0.118669	0.270649	0.567593	0	0	8.77333	18.6996	GSN
GO_Biological_Process_2023	Establishment Of Epithelial Cell Apical/Basal Polarity (GO:0045198)	2023-10-01	0.118669	0.270649	0.567593	0	0	8.77333	18.6996	MSN
GO_Biological_Process_2023	Urogenital System Development (GO:0001655)	2023-10-01	0.118669	0.270649	0.567593	0	0	8.77333	18.6996	SOX9
GO_Biological_Process_2023	Mast Cell Activation Involved In Immune Response (GO:0002279)	2023-10-01	0.118669	0.270649	0.567593	0	0	8.77333	18.6996	S100A13
GO_Biological_Process_2023	Mast Cell Degranulation (GO:0043303)	2023-10-01	0.118669	0.270649	0.567593	0	0	8.77333	18.6996	S100A13
GO_Biological_Process_2023	Negative Regulation Of Activated T Cell Proliferation (GO:0046007)	2023-10-01	0.118669	0.270649	0.567593	0	0	8.77333	18.6996	CD274
GO_Biological_Process_2023	Negative Regulation Of Dephosphorylation (GO:0035305)	2023-10-01	0.118669	0.270649	0.567593	0	0	8.77333	18.6996	PPP1R15A
GO_Biological_Process_2023	Negative Regulation Of Homotypic Cell-Cell Adhesion (GO:0034111)	2023-10-01	0.118669	0.270649	0.567593	0	0	8.77333	18.6996	RDX
GO_Biological_Process_2023	Negative Regulation Of Inclusion Body Assembly (GO:0090084)	2023-10-01	0.118669	0.270649	0.567593	0	0	8.77333	18.6996	SORL1
GO_Biological_Process_2023	Negative Regulation Of Sodium Ion Transmembrane Transporter Activity (GO:2000650)	2023-10-01	0.118669	0.270649	0.567593	0	0	8.77333	18.6996	NEDD4L
GO_Biological_Process_2023	Negative Regulation Of Transmembrane Transport (GO:0034763)	2023-10-01	0.118669	0.270649	0.567593	0	0	8.77333	18.6996	IL1B
GO_Biological_Process_2023	Phosphate Ion Transmembrane Transport (GO:0035435)	2023-10-01	0.118669	0.270649	0.567593	0	0	8.77333	18.6996	SLC20A1
GO_Biological_Process_2023	Positive Regulation Of B Cell Differentiation (GO:0045579)	2023-10-01	0.118669	0.270649	0.567593	0	0	8.77333	18.6996	MMP14
GO_Biological_Process_2023	Positive Regulation Of DNA-templated DNA Replication (GO:2000105)	2023-10-01	0.118669	0.270649	0.567593	0	0	8.77333	18.6996	E2F7
GO_Biological_Process_2023	Positive Regulation Of Actin Nucleation (GO:0051127)	2023-10-01	0.118669	0.270649	0.567593	0	0	8.77333	18.6996	GSN
GO_Biological_Process_2023	Positive Regulation Of Chondrocyte Differentiation (GO:0032332)	2023-10-01	0.118669	0.270649	0.567593	0	0	8.77333	18.6996	SOX9
GO_Biological_Process_2023	Positive Regulation Of Integrin Activation (GO:0033625)	2023-10-01	0.118669	0.270649	0.567593	0	0	8.77333	18.6996	FERMT1
GO_Biological_Process_2023	Positive Regulation Of Transcription From RNA Polymerase II Promoter In Response To Endoplasmic Reticulum Stress (GO:1990440)	2023-10-01	0.118669	0.270649	0.567593	0	0	8.77333	18.6996	DDIT3
GO_Biological_Process_2023	Positive Regulation Of Transforming Growth Factor Beta Production (GO:0071636)	2023-10-01	0.118669	0.270649	0.567593	0	0	8.77333	18.6996	PTGS2
KEGG_2021	Synthesis and degradation of ketone bodies	2023-10-01	0.118223	0.271661	0.565973	0	0	8.80901	18.8089	HMGCL
GO_Biological_Process_2023	Negative Regulation Of Nucleic Acid-Templated Transcription (GO:1903507)	9/456	0.121687	0.275813	0.559386	0	0	1.60591	3.38254	JUN;DAP;FOXD1;SMURF2;DDIT3;TRIB3;SOX9;GAS6;EREG
GO_Biological_Process_2023	Regulation Of Intrinsic Apoptotic Signaling Pathway (GO:2001242)	1948-02-01	0.121691	0.275813	0.559386	0	0	3.44037	7.24635	DDIT3;PPIF
GO_Biological_Process_2023	Regulation Of Tumor Necrosis Factor-Mediated Signaling Pathway (GO:0010803)	1948-02-01	0.121691	0.275813	0.559386	0	0	3.44037	7.24635	TNFAIP3;GAS6
GO_Biological_Process_2023	Myelination (GO:0042552)	1948-02-01	0.121691	0.275813	0.559386	0	0	3.44037	7.24635	ADGRG6;NF1
GO_Biological_Process_2023	Positive Regulation Of Reactive Oxygen Species Metabolic Process (GO:2000379)	1948-02-01	0.121691	0.275813	0.559386	0	0	3.44037	7.24635	CDKN1A;GADD45A
KEGG_2021	Phagosome	4/152	0.123382	0.27717	0.557253	0	0	2.15359	4.50633	ITGB1;ITGA2;ITGA5;ATP6V0A1
KEGG_2021	Rap1 signaling pathway	5/210	0.12384	0.27717	0.557253	0	0	1.94574	4.0642	ITGB1;DOCK4;KRAS;TLN1;PGF
KEGG_2021	Choline metabolism in cancer	1998-03-01	0.12447	0.27717	0.557253	0	0	2.51289	5.23609	JUN;KRAS;FOS
GO_Biological_Process_2023	Regulation Of Defense Response (GO:0031347)	1997-03-01	0.122781	0.277213	0.557186	0	0	2.52938	5.30502	TNC;PTGS2;MGLL
GO_Biological_Process_2023	Positive Regulation Of NF-kappaB Transcription Factor Activity (GO:0051092)	4/152	0.124684	0.277213	0.557186	0	0	2.14476	4.46534	IL1B;TRIM38;CLU;MALT1
GO_Biological_Process_2023	Positive Regulation Of Protein-Containing Complex Assembly (GO:0031334)	1998-03-01	0.125552	0.277213	0.557186	0	0	2.50263	5.19305	FERMT1;MMP1;CLU
GO_Biological_Process_2023	Intrinsic Apoptotic Signaling Pathway In Response To DNA Damage (GO:0008630)	1949-02-01	0.125867	0.277213	0.557186	0	0	3.367	6.9782	BCL2A1;HIPK2
GO_Biological_Process_2023	Negative Regulation Of Cysteine-Type Endopeptidase Activity Involved In Apoptotic Process (GO:0043154)	1949-02-01	0.125867	0.277213	0.557186	0	0	3.367	6.9782	GAS6;SH3RF1
GO_Biological_Process_2023	Positive Regulation Of Pathway-Restricted SMAD Protein Phosphorylation (GO:0010862)	1949-02-01	0.125867	0.277213	0.557186	0	0	3.367	6.9782	SDCBP;INHBA
GO_Biological_Process_2023	Regulation Of Cell Communication (GO:0010646)	1949-02-01	0.125867	0.277213	0.557186	0	0	3.367	6.9782	SCG5;MGLL
GO_Biological_Process_2023	Epithelium Development (GO:0060429)	4/154	0.129033	0.277213	0.557186	0	0	2.11595	4.33281	ERRFI1;TNC;SOX9;CTSB
GO_Biological_Process_2023	Regulation Of Homotypic Cell-Cell Adhesion (GO:0034110)	2023-11-01	0.129736	0.277213	0.557186	0	0	7.8956	16.1248	RDX
GO_Biological_Process_2023	Regulation Of Leukocyte Tethering Or Rolling (GO:1903236)	2023-11-01	0.129736	0.277213	0.557186	0	0	7.8956	16.1248	ENC1
GO_Biological_Process_2023	Regulation Of Mesenchymal Cell Proliferation (GO:0010464)	2023-11-01	0.129736	0.277213	0.557186	0	0	7.8956	16.1248	SOX9
GO_Biological_Process_2023	Regulation Of Monocyte Chemotactic Protein-1 Production (GO:0071637)	2023-11-01	0.129736	0.277213	0.557186	0	0	7.8956	16.1248	IL1B
GO_Biological_Process_2023	Regulation Of Muscle System Process (GO:0090257)	2023-11-01	0.129736	0.277213	0.557186	0	0	7.8956	16.1248	MYL9
GO_Biological_Process_2023	Regulation Of Phospholipase C Activity (GO:1900274)	2023-11-01	0.129736	0.277213	0.557186	0	0	7.8956	16.1248	ABL2
GO_Biological_Process_2023	Cellular Response To UV-B (GO:0071493)	2023-11-01	0.129736	0.277213	0.557186	0	0	7.8956	16.1248	MME
GO_Biological_Process_2023	Cellular Response To Nitrogen Levels (GO:0043562)	2023-11-01	0.129736	0.277213	0.557186	0	0	7.8956	16.1248	MAP1LC3B
GO_Biological_Process_2023	Cellular Response To Nitrogen Starvation (GO:0006995)	2023-11-01	0.129736	0.277213	0.557186	0	0	7.8956	16.1248	MAP1LC3B
GO_Biological_Process_2023	Regulation Of Type II Interferon-Mediated Signaling Pathway (GO:0060334)	2023-11-01	0.129736	0.277213	0.557186	0	0	7.8956	16.1248	PARP14
GO_Biological_Process_2023	Central Nervous System Myelination (GO:0022010)	2023-11-01	0.129736	0.277213	0.557186	0	0	7.8956	16.1248	CLU
GO_Biological_Process_2023	Cochlea Morphogenesis (GO:0090103)	2023-11-01	0.129736	0.277213	0.557186	0	0	7.8956	16.1248	SOX9
GO_Biological_Process_2023	Endosomal Lumen Acidification (GO:0048388)	2023-11-01	0.129736	0.277213	0.557186	0	0	7.8956	16.1248	ATP6V0A1
GO_Biological_Process_2023	Visual Learning (GO:0008542)	2023-11-01	0.129736	0.277213	0.557186	0	0	7.8956	16.1248	NF1
GO_Biological_Process_2023	Intracellular Copper Ion Homeostasis (GO:0006878)	2023-11-01	0.129736	0.277213	0.557186	0	0	7.8956	16.1248	MT2A
GO_Biological_Process_2023	Mast Cell Mediated Immunity (GO:0002448)	2023-11-01	0.129736	0.277213	0.557186	0	0	7.8956	16.1248	S100A13
GO_Biological_Process_2023	Mitochondrial Genome Maintenance (GO:0000002)	2023-11-01	0.129736	0.277213	0.557186	0	0	7.8956	16.1248	SLC25A36
GO_Biological_Process_2023	Negative Regulation Of CD4-positive, Alpha-Beta T Cell Activation (GO:2000515)	2023-11-01	0.129736	0.277213	0.557186	0	0	7.8956	16.1248	CD274
GO_Biological_Process_2023	Negative Regulation Of Bone Remodeling (GO:0046851)	2023-11-01	0.129736	0.277213	0.557186	0	0	7.8956	16.1248	TNFAIP3
GO_Biological_Process_2023	Negative Regulation Of calcineurin-NFAT Signaling Cascade (GO:0070885)	2023-11-01	0.129736	0.277213	0.557186	0	0	7.8956	16.1248	ATP2B4
GO_Biological_Process_2023	Negative Regulation Of Calcineurin-Mediated Signaling (GO:0106057)	2023-11-01	0.129736	0.277213	0.557186	0	0	7.8956	16.1248	ATP2B4
GO_Biological_Process_2023	Negative Regulation Of Cell Division (GO:0051782)	2023-11-01	0.129736	0.277213	0.557186	0	0	7.8956	16.1248	E2F7
GO_Biological_Process_2023	Negative Regulation Of Cellular Response To Vascular Endothelial Growth Factor Stimulus (GO:1902548)	2023-11-01	0.129736	0.277213	0.557186	0	0	7.8956	16.1248	ATP2B4
GO_Biological_Process_2023	Negative Regulation Of Fibrinolysis (GO:0051918)	2023-11-01	0.129736	0.277213	0.557186	0	0	7.8956	16.1248	PLAU
GO_Biological_Process_2023	Negative Regulation Of Nitrogen Compound Metabolic Process (GO:0051172)	2023-11-01	0.129736	0.277213	0.557186	0	0	7.8956	16.1248	LDLR
GO_Biological_Process_2023	Negative Regulation Of Platelet-Derived Growth Factor Receptor Signaling Pathway (GO:0010642)	2023-11-01	0.129736	0.277213	0.557186	0	0	7.8956	16.1248	PTPN12
GO_Biological_Process_2023	Negative Regulation Of Potassium Ion Transmembrane Transport (GO:1901380)	2023-11-01	0.129736	0.277213	0.557186	0	0	7.8956	16.1248	NEDD4L
GO_Biological_Process_2023	Nucleotide-Binding Oligomerization Domain Containing Signaling Pathway (GO:0070423)	2023-11-01	0.129736	0.277213	0.557186	0	0	7.8956	16.1248	TNFAIP3
GO_Biological_Process_2023	Positive Regulation Of Branching Involved In Ureteric Bud Morphogenesis (GO:0090190)	2023-11-01	0.129736	0.277213	0.557186	0	0	7.8956	16.1248	SOX9
GO_Biological_Process_2023	Positive Regulation Of Platelet Aggregation (GO:1901731)	2023-11-01	0.129736	0.277213	0.557186	0	0	7.8956	16.1248	IL6ST
GO_Biological_Process_2023	Positive Regulation Of Protein Exit From Endoplasmic Reticulum (GO:0070863)	2023-11-01	0.129736	0.277213	0.557186	0	0	7.8956	16.1248	SORL1
GO_Biological_Process_2023	Positive Regulation Of Triglyceride Biosynthetic Process (GO:0010867)	2023-11-01	0.129736	0.277213	0.557186	0	0	7.8956	16.1248	LDLR
GO_Biological_Process_2023	Programmed Necrotic Cell Death (GO:0097300)	2023-11-01	0.129736	0.277213	0.557186	0	0	7.8956	16.1248	PPIF
GO_Biological_Process_2023	Pyrimidine Nucleobase Metabolic Process (GO:0006206)	2023-11-01	0.129736	0.277213	0.557186	0	0	7.8956	16.1248	CDA
GO_Biological_Process_2023	Regulation Of CD4-positive, Alpha-Beta T Cell Differentiation (GO:0043370)	2023-11-01	0.129736	0.277213	0.557186	0	0	7.8956	16.1248	SH3RF1
GO_Biological_Process_2023	Regulation Of T Cell Apoptotic Process (GO:0070232)	2023-11-01	0.129736	0.277213	0.557186	0	0	7.8956	16.1248	CD274
GO_Biological_Process_2023	Regulation Of T Cell Mediated Immunity (GO:0002709)	2023-11-01	0.129736	0.277213	0.557186	0	0	7.8956	16.1248	IL1B
GO_Biological_Process_2023	Regulation Of T-helper 17 Cell Differentiation (GO:2000319)	2023-11-01	0.129736	0.277213	0.557186	0	0	7.8956	16.1248	MALT1
GO_Biological_Process_2023	Regulation Of Actin Filament Depolymerization (GO:0030834)	2023-11-01	0.129736	0.277213	0.557186	0	0	7.8956	16.1248	LIMA1
GO_Biological_Process_2023	Regulation Of Adipose Tissue Development (GO:1904177)	2023-11-01	0.129736	0.277213	0.557186	0	0	7.8956	16.1248	SORL1
GO_Biological_Process_2023	Regulation Of Epithelial Cell Migration (GO:0010632)	1950-02-01	0.130077	0.277213	0.557186	0	0	3.29669	6.72402	MACF1;SOX9
GO_Biological_Process_2023	Positive Regulation Of Developmental Growth (GO:0048639)	1950-02-01	0.130077	0.277213	0.557186	0	0	3.29669	6.72402	MACF1;NEDD4L
GO_Biological_Process_2023	Positive Regulation Of Transport (GO:0051050)	1950-02-01	0.130077	0.277213	0.557186	0	0	3.29669	6.72402	ANXA2;KMT2A
GO_Biological_Process_2023	Positive Regulation Of Protein Localization To Cell Periphery (GO:1904377)	1951-02-01	0.134319	0.285252	0.544771	0	0	3.22924	6.48282	ITGB1;ATP2B4
GO_Biological_Process_2023	Positive Regulation Of Protein Localization To Plasma Membrane (GO:1903078)	1951-02-01	0.134319	0.285252	0.544771	0	0	3.22924	6.48282	ITGB1;ATP2B4
GO_Biological_Process_2023	Receptor Internalization (GO:0031623)	1951-02-01	0.134319	0.285252	0.544771	0	0	3.22924	6.48282	ITGB1;CXCL8
KEGG_2021	Cushing syndrome	4/155	0.129873	0.286251	0.543252	0	0	2.11048	4.30791	CDKN1A;NCEH1;KMT2A;LDLR
KEGG_2021	Ovarian steroidogenesis	1951-02-01	0.133457	0.288299	0.540157	0	0	3.24243	6.53017	PTGS2;LDLR
KEGG_2021	Hepatitis C	4/157	0.134278	0.288299	0.540157	0	0	2.08268	4.18169	CDKN1A;IRF7;KRAS;LDLR
KEGG_2021	cAMP signaling pathway	5/216	0.134807	0.288299	0.540157	0	0	1.88983	3.78707	JUN;ATP2B4;SOX9;FOS;MYL9
GO_Biological_Process_2023	Regulation Of Protein Secretion (GO:0050708)	3/102	0.136858	0.288622	0.539671	0	0	2.40103	4.77518	IL1A;IL1B;ADAM9
GO_Biological_Process_2023	Protein Catabolic Process (GO:0030163)	3/102	0.136858	0.288622	0.539671	0	0	2.40103	4.77518	BNIP3L;MALT1;CTSB
GO_Biological_Process_2023	Rho Protein Signal Transduction (GO:0007266)	1952-02-01	0.138592	0.288622	0.539671	0	0	3.1645	6.25374	ARHGAP29;RHOB
GO_Biological_Process_2023	Arachidonic Acid Metabolic Process (GO:0019369)	1952-02-01	0.138592	0.288622	0.539671	0	0	3.1645	6.25374	PTGS2;MGLL
GO_Biological_Process_2023	Regulation Of Cell Development (GO:0060284)	1952-02-01	0.138592	0.288622	0.539671	0	0	3.1645	6.25374	ANXA2;IL1B
GO_Biological_Process_2023	Regulation Of Lymphocyte Migration (GO:2000401)	2023-12-01	0.140663	0.288622	0.539671	0	0	7.17745	14.0778	MSN
GO_Biological_Process_2023	Cell Projection Assembly (GO:0030031)	2023-12-01	0.140663	0.288622	0.539671	0	0	7.17745	14.0778	GSN
GO_Biological_Process_2023	Regulation Of Sensory Perception (GO:0051931)	2023-12-01	0.140663	0.288622	0.539671	0	0	7.17745	14.0778	MGLL
GO_Biological_Process_2023	Regulation Of Transcription From RNA Polymerase II Promoter In Response To Stress (GO:0043618)	2023-12-01	0.140663	0.288622	0.539671	0	0	7.17745	14.0778	DDIT3
GO_Biological_Process_2023	Regulation Of Vascular Associated Smooth Muscle Cell Migration (GO:1904752)	2023-12-01	0.140663	0.288622	0.539671	0	0	7.17745	14.0778	DOCK4
GO_Biological_Process_2023	Relaxation Of Cardiac Muscle (GO:0055119)	2023-12-01	0.140663	0.288622	0.539671	0	0	7.17745	14.0778	GSN
GO_Biological_Process_2023	Response To Muramyl Dipeptide (GO:0032495)	2023-12-01	0.140663	0.288622	0.539671	0	0	7.17745	14.0778	VIM
GO_Biological_Process_2023	snRNA Transcription (GO:0009301)	2023-12-01	0.140663	0.288622	0.539671	0	0	7.17745	14.0778	ELL2
GO_Biological_Process_2023	Spinal Cord Development (GO:0021510)	2023-12-01	0.140663	0.288622	0.539671	0	0	7.17745	14.0778	NF1
GO_Biological_Process_2023	Granulocyte Activation (GO:0036230)	2023-12-01	0.140663	0.288622	0.539671	0	0	7.17745	14.0778	CXCL8
GO_Biological_Process_2023	Granulocyte Differentiation (GO:0030851)	2023-12-01	0.140663	0.288622	0.539671	0	0	7.17745	14.0778	CSF3
GO_Biological_Process_2023	Ionotropic Glutamate Receptor Signaling Pathway (GO:0035235)	2023-12-01	0.140663	0.288622	0.539671	0	0	7.17745	14.0778	CPEB4
GO_Biological_Process_2023	Myelination In Peripheral Nervous System (GO:0022011)	2023-12-01	0.140663	0.288622	0.539671	0	0	7.17745	14.0778	NF1
GO_Biological_Process_2023	Negative Regulation By Host Of Viral Transcription (GO:0043922)	2023-12-01	0.140663	0.288622	0.539671	0	0	7.17745	14.0778	JUN
GO_Biological_Process_2023	Negative Regulation Of Epidermal Growth Factor-Activated Receptor Activity (GO:0007175)	2023-12-01	0.140663	0.288622	0.539671	0	0	7.17745	14.0778	ERRFI1
GO_Biological_Process_2023	Negative Regulation Of Potassium Ion Transport (GO:0043267)	2023-12-01	0.140663	0.288622	0.539671	0	0	7.17745	14.0778	NEDD4L
GO_Biological_Process_2023	Negative Regulation Of Substrate Adhesion-Dependent Cell Spreading (GO:1900025)	2023-12-01	0.140663	0.288622	0.539671	0	0	7.17745	14.0778	SPRY4
GO_Biological_Process_2023	Positive Regulation By Symbiont Of Entry Into Host (GO:0075294)	2023-12-01	0.140663	0.288622	0.539671	0	0	7.17745	14.0778	TRIM38
GO_Biological_Process_2023	Positive Regulation Of T-helper 1 Type Immune Response (GO:0002827)	2023-12-01	0.140663	0.288622	0.539671	0	0	7.17745	14.0778	IL1B
GO_Biological_Process_2023	Positive Regulation Of T-helper Cell Differentiation (GO:0045624)	2023-12-01	0.140663	0.288622	0.539671	0	0	7.17745	14.0778	MALT1
GO_Biological_Process_2023	Positive Regulation Of Cellular Extravasation (GO:0002693)	2023-12-01	0.140663	0.288622	0.539671	0	0	7.17745	14.0778	ICAM1
GO_Biological_Process_2023	Positive Regulation Of Insulin Receptor Signaling Pathway (GO:0046628)	2023-12-01	0.140663	0.288622	0.539671	0	0	7.17745	14.0778	SORL1
GO_Biological_Process_2023	Positive Regulation Of Neuroinflammatory Response (GO:0150078)	2023-12-01	0.140663	0.288622	0.539671	0	0	7.17745	14.0778	IL1B
GO_Biological_Process_2023	Positive Regulation Of Sodium Ion Transmembrane Transporter Activity (GO:2000651)	2023-12-01	0.140663	0.288622	0.539671	0	0	7.17745	14.0778	GLRX
GO_Biological_Process_2023	Positive Regulation Of Viral Entry Into Host Cell (GO:0046598)	2023-12-01	0.140663	0.288622	0.539671	0	0	7.17745	14.0778	TRIM38
GO_Biological_Process_2023	Positive Regulation Of Inflammatory Response (GO:0050729)	3/104	0.142638	0.290904	0.53625	0	0	2.35324	4.5828	IL1B;IL6ST;ETS1
GO_Biological_Process_2023	Positive Regulation Of Kinase Activity (GO:0033674)	3/104	0.142638	0.290904	0.53625	0	0	2.35324	4.5828	CDKN1A;GAS6;EREG
GO_Biological_Process_2023	Actin Polymerization Or Depolymerization (GO:0008154)	1953-02-01	0.142895	0.290904	0.53625	0	0	3.10229	6.03596	GSN;ABI2
GO_Biological_Process_2023	Endosome Organization (GO:0007032)	1953-02-01	0.142895	0.290904	0.53625	0	0	3.10229	6.03596	SNX10;ATP6V0A1
GO_Biological_Process_2023	Gonad Development (GO:0008406)	1953-02-01	0.142895	0.290904	0.53625	0	0	3.10229	6.03596	SOX9;INHBA
GO_Biological_Process_2023	Negative Regulation Of Cysteine-Type Endopeptidase Activity (GO:2000117)	1953-02-01	0.142895	0.290904	0.53625	0	0	3.10229	6.03596	GAS6;SH3RF1
GO_Biological_Process_2023	Negative Regulation Of Metabolic Process (GO:0009892)	1953-02-01	0.142895	0.290904	0.53625	0	0	3.10229	6.03596	DDIT3;IL1B
GO_Biological_Process_2023	Central Nervous System Development (GO:0007417)	6/283	0.146636	0.296326	0.52823	0	0	1.72154	3.30501	GSN;NF1;FLNB;SOX9;SMARCA1;HSPG2
GO_Biological_Process_2023	Regulation Of Macromolecule Metabolic Process (GO:0060255)	4/162	0.147039	0.296326	0.52823	0	0	2.00799	3.84944	NPC1;TRIML2;AFF4;LDLR
GO_Biological_Process_2023	Regulation Of Focal Adhesion Assembly (GO:0051893)	1954-02-01	0.147225	0.296326	0.52823	0	0	3.04248	5.82876	MACF1;TLN1
GO_Biological_Process_2023	Regulation Of Myoblast Differentiation (GO:0045661)	1954-02-01	0.147225	0.296326	0.52823	0	0	3.04248	5.82876	BTG1;SOX9
GO_Biological_Process_2023	Negative Regulation Of TOR Signaling (GO:0032007)	1954-02-01	0.147225	0.296326	0.52823	0	0	3.04248	5.82876	NPC1;UBR1
GO_Biological_Process_2023	Response To Calcium Ion (GO:0051592)	3/106	0.148498	0.296326	0.52823	0	0	2.30731	4.40047	PPIF;ADAM9;CLU
GO_Biological_Process_2023	Acute-Phase Response (GO:0006953)	2013-01-01	0.151454	0.296326	0.52823	0	0	6.579	12.4177	IL6R
GO_Biological_Process_2023	Regulation Of Myoblast Fusion (GO:1901739)	2013-01-01	0.151454	0.296326	0.52823	0	0	6.579	12.4177	EHD1
GO_Biological_Process_2023	Regulation Of Nitrogen Compound Metabolic Process (GO:0051171)	2013-01-01	0.151454	0.296326	0.52823	0	0	6.579	12.4177	LDLR
GO_Biological_Process_2023	Regulation Of Oxidoreductase Activity (GO:0051341)	2013-01-01	0.151454	0.296326	0.52823	0	0	6.579	12.4177	ABL2
GO_Biological_Process_2023	Regulation Of Response To Endoplasmic Reticulum Stress (GO:1905897)	2013-01-01	0.151454	0.296326	0.52823	0	0	6.579	12.4177	CLU
GO_Biological_Process_2023	Cellular Response To Arsenic-Containing Substance (GO:0071243)	2013-01-01	0.151454	0.296326	0.52823	0	0	6.579	12.4177	PPIF
GO_Biological_Process_2023	Regulation Of Trophoblast Cell Migration (GO:1901163)	2013-01-01	0.151454	0.296326	0.52823	0	0	6.579	12.4177	SMURF2
GO_Biological_Process_2023	Relaxation Of Muscle (GO:0090075)	2013-01-01	0.151454	0.296326	0.52823	0	0	6.579	12.4177	GSN
GO_Biological_Process_2023	Response To Nerve Growth Factor (GO:1990089)	2013-01-01	0.151454	0.296326	0.52823	0	0	6.579	12.4177	EHD1
GO_Biological_Process_2023	Embryonic Hemopoiesis (GO:0035162)	2013-01-01	0.151454	0.296326	0.52823	0	0	6.579	12.4177	KMT2A
GO_Biological_Process_2023	Ether Lipid Metabolic Process (GO:0046485)	2013-01-01	0.151454	0.296326	0.52823	0	0	6.579	12.4177	NCEH1
GO_Biological_Process_2023	Monoacylglycerol Metabolic Process (GO:0046462)	2013-01-01	0.151454	0.296326	0.52823	0	0	6.579	12.4177	MGLL
GO_Biological_Process_2023	Negative Regulation Of Bone Mineralization (GO:0030502)	2013-01-01	0.151454	0.296326	0.52823	0	0	6.579	12.4177	ECM1
GO_Biological_Process_2023	Negative Regulation Of Cartilage Development (GO:0061037)	2013-01-01	0.151454	0.296326	0.52823	0	0	6.579	12.4177	SOX9
GO_Biological_Process_2023	Negative Regulation Of Cell Activation (GO:0050866)	2013-01-01	0.151454	0.296326	0.52823	0	0	6.579	12.4177	LDLR
GO_Biological_Process_2023	Negative Regulation Of Endoplasmic Reticulum Unfolded Protein Response (GO:1900102)	2013-01-01	0.151454	0.296326	0.52823	0	0	6.579	12.4177	PPP1R15A
GO_Biological_Process_2023	Negative Regulation Of Fibroblast Growth Factor Receptor Signaling Pathway (GO:0040037)	2013-01-01	0.151454	0.296326	0.52823	0	0	6.579	12.4177	SPRY4
GO_Biological_Process_2023	Negative Regulation Of Myoblast Differentiation (GO:0045662)	2013-01-01	0.151454	0.296326	0.52823	0	0	6.579	12.4177	SOX9
GO_Biological_Process_2023	Negative Regulation Of Neuroinflammatory Response (GO:0150079)	2013-01-01	0.151454	0.296326	0.52823	0	0	6.579	12.4177	LDLR
GO_Biological_Process_2023	Nucleotide-Sugar Metabolic Process (GO:0009225)	2013-01-01	0.151454	0.296326	0.52823	0	0	6.579	12.4177	GFPT1
GO_Biological_Process_2023	Positive Regulation Of T-helper 17 Type Immune Response (GO:2000318)	2013-01-01	0.151454	0.296326	0.52823	0	0	6.579	12.4177	MALT1
GO_Biological_Process_2023	Positive Regulation Of Brown Fat Cell Differentiation (GO:0090336)	2013-01-01	0.151454	0.296326	0.52823	0	0	6.579	12.4177	PTGS2
GO_Biological_Process_2023	Positive Regulation Of Cellular Response To Insulin Stimulus (GO:1900078)	2013-01-01	0.151454	0.296326	0.52823	0	0	6.579	12.4177	SORL1
GO_Biological_Process_2023	Positive Regulation Of Cyclase Activity (GO:0031281)	2013-01-01	0.151454	0.296326	0.52823	0	0	6.579	12.4177	NF1
GO_Biological_Process_2023	Positive Regulation Of Granulocyte Macrophage Colony-Stimulating Factor Production (GO:0032725)	2013-01-01	0.151454	0.296326	0.52823	0	0	6.579	12.4177	IL1B
GO_Biological_Process_2023	Protein Hydroxylation (GO:0018126)	2013-01-01	0.151454	0.296326	0.52823	0	0	6.579	12.4177	PLOD2
GO_Biological_Process_2023	Regulation Of ERBB Signaling Pathway (GO:1901184)	2013-01-01	0.151454	0.296326	0.52823	0	0	6.579	12.4177	PTPN12
GO_Biological_Process_2023	Regulation Of cAMP-dependent Protein Kinase Activity (GO:2000479)	2013-01-01	0.151454	0.296326	0.52823	0	0	6.579	12.4177	ATP2B4
GO_Biological_Process_2023	Positive Regulation Of Autophagy (GO:0010508)	3/107	0.151457	0.296326	0.52823	0	0	2.28501	4.31285	BNIP3L;TRIM38;OPTN
GO_Biological_Process_2023	Cellular Response To Fibroblast Growth Factor Stimulus (GO:0044344)	1955-02-01	0.151582	0.296326	0.52823	0	0	2.98492	5.63143	SETX;CXCL8
GO_Biological_Process_2023	Neuron Migration (GO:0001764)	1955-02-01	0.151582	0.296326	0.52823	0	0	2.98492	5.63143	MAP1B;SH3RF1
GO_Biological_Process_2023	Regulation Of Reactive Oxygen Species Metabolic Process (GO:2000377)	1956-02-01	0.155965	0.302296	0.519567	0	0	2.9295	5.44337	CDKN1A;GADD45A
GO_Biological_Process_2023	Cellular Response To Peptide (GO:1901653)	1956-02-01	0.155965	0.302296	0.519567	0	0	2.9295	5.44337	VIM;ICAM1
GO_Biological_Process_2023	Peptide Metabolic Process (GO:0006518)	1956-02-01	0.155965	0.302296	0.519567	0	0	2.9295	5.44337	CPM;MME
GO_Biological_Process_2023	Positive Regulation Of DNA-templated Transcription Initiation (GO:2000144)	1956-02-01	0.155965	0.302296	0.519567	0	0	2.9295	5.44337	SETX;JUN
GO_Biological_Process_2023	Organelle Organization (GO:0006996)	8/418	0.156869	0.302296	0.519567	0	0	1.55287	2.87645	CENPT;ABI2;GOLGB1;TNFAIP3;SNX10;OPTN;SLC25A36;SYNE1
GO_Biological_Process_2023	Positive Regulation Of Wnt Signaling Pathway (GO:0030177)	3/109	0.157431	0.302296	0.519567	0	0	2.24167	4.14433	MACF1;SMURF2;TNFAIP3
GO_Biological_Process_2023	Positive Regulation Of Cysteine-Type Endopeptidase Activity Involved In Apoptotic Process (GO:0043280)	3/109	0.157431	0.302296	0.519567	0	0	2.24167	4.14433	DAP;GSN;MALT1
GO_Biological_Process_2023	Regulation Of Cytokine Production (GO:0001817)	4/167	0.158761	0.302296	0.519567	0	0	1.9459	3.58115	IL1A;S100A13;IRF7;EREG
GO_Biological_Process_2023	Membrane Organization (GO:0061024)	4/167	0.158761	0.302296	0.519567	0	0	1.9459	3.58115	ANXA2;NPC1;AAK1;ESYT1
GO_Biological_Process_2023	Chromatin Remodeling (GO:0006338)	5/228	0.159796	0.302296	0.519567	0	0	1.77969	3.26369	SLFN11;MIER1;SOX9;BAZ2B;SMARCA1
GO_Biological_Process_2023	Cilium Organization (GO:0044782)	5/228	0.159796	0.302296	0.519567	0	0	1.77969	3.26369	EHD1;GSN;CPLANE1;SNX10;RAB8B
GO_Biological_Process_2023	Signal Transduction In Response To DNA Damage (GO:0042770)	1957-02-01	0.160371	0.302296	0.519567	0	0	2.87609	5.264	GADD45A;E2F7
GO_Biological_Process_2023	Positive Regulation Of Interleukin-1 Beta Production (GO:0032731)	1957-02-01	0.160371	0.302296	0.519567	0	0	2.87609	5.264	EGR1;MALT1
GO_Biological_Process_2023	DNA Repair (GO:0006281)	6/291	0.160511	0.302296	0.519567	0	0	1.67252	3.0597	SETX;GADD45A;PSME4;RECQL;NABP1;BACH1
GO_Biological_Process_2023	Regulation Of Cholesterol Storage (GO:0010885)	2014-01-01	0.162111	0.302296	0.519567	0	0	6.07262	11.049	EHD1
GO_Biological_Process_2023	T Cell Proliferation (GO:0042098)	2014-01-01	0.162111	0.302296	0.519567	0	0	6.07262	11.049	MSN
GO_Biological_Process_2023	Regulation Of Integrin Activation (GO:0033623)	2014-01-01	0.162111	0.302296	0.519567	0	0	6.07262	11.049	FERMT1
GO_Biological_Process_2023	Regulation Of Macrophage Differentiation (GO:0045649)	2014-01-01	0.162111	0.302296	0.519567	0	0	6.07262	11.049	INHBA
GO_Biological_Process_2023	Aminoglycan Catabolic Process (GO:0006026)	2014-01-01	0.162111	0.302296	0.519567	0	0	6.07262	11.049	FUCA1
GO_Biological_Process_2023	Regulation Of Microglial Cell Activation (GO:1903978)	2014-01-01	0.162111	0.302296	0.519567	0	0	6.07262	11.049	LDLR
GO_Biological_Process_2023	Regulation Of Neuron Projection Arborization (GO:0150011)	2014-01-01	0.162111	0.302296	0.519567	0	0	6.07262	11.049	MACF1
GO_Biological_Process_2023	Bone Morphogenesis (GO:0060349)	2014-01-01	0.162111	0.302296	0.519567	0	0	6.07262	11.049	MMP13
GO_Biological_Process_2023	Regulation Of Sensory Perception Of Pain (GO:0051930)	2014-01-01	0.162111	0.302296	0.519567	0	0	6.07262	11.049	MGLL
GO_Biological_Process_2023	Regulation Of Vesicle Size (GO:0097494)	2014-01-01	0.162111	0.302296	0.519567	0	0	6.07262	11.049	RAB3B
GO_Biological_Process_2023	Contractile Actin Filament Bundle Assembly (GO:0030038)	2014-01-01	0.162111	0.302296	0.519567	0	0	6.07262	11.049	ITGB1
GO_Biological_Process_2023	Copper Ion Homeostasis (GO:0055070)	2014-01-01	0.162111	0.302296	0.519567	0	0	6.07262	11.049	MT2A
GO_Biological_Process_2023	Response To Muscle Stretch (GO:0035994)	2014-01-01	0.162111	0.302296	0.519567	0	0	6.07262	11.049	GSN
GO_Biological_Process_2023	Smooth Muscle Contraction (GO:0006939)	2014-01-01	0.162111	0.302296	0.519567	0	0	6.07262	11.049	SMTN
GO_Biological_Process_2023	Establishment Of Apical/Basal Cell Polarity (GO:0035089)	2014-01-01	0.162111	0.302296	0.519567	0	0	6.07262	11.049	MSN
GO_Biological_Process_2023	Stress Fiber Assembly (GO:0043149)	2014-01-01	0.162111	0.302296	0.519567	0	0	6.07262	11.049	ITGB1
GO_Biological_Process_2023	Striated Muscle Cell Development (GO:0055002)	2014-01-01	0.162111	0.302296	0.519567	0	0	6.07262	11.049	MYL9
GO_Biological_Process_2023	Vascular Endothelial Growth Factor Signaling Pathway (GO:0038084)	2014-01-01	0.162111	0.302296	0.519567	0	0	6.07262	11.049	PGF
GO_Biological_Process_2023	Negative Regulation Of Chondrocyte Differentiation (GO:0032331)	2014-01-01	0.162111	0.302296	0.519567	0	0	6.07262	11.049	SOX9
GO_Biological_Process_2023	Negative Regulation Of Fatty Acid Biosynthetic Process (GO:0045717)	2014-01-01	0.162111	0.302296	0.519567	0	0	6.07262	11.049	TRIB3
GO_Biological_Process_2023	Polarized Epithelial Cell Differentiation (GO:0030859)	2014-01-01	0.162111	0.302296	0.519567	0	0	6.07262	11.049	MSN
GO_Biological_Process_2023	Positive Regulation Of Adaptive Immune Response Based On Somatic Recombination Of Immune Receptors Built From Immunoglobulin Superfamily Domains (GO:0002824)	2014-01-01	0.162111	0.302296	0.519567	0	0	6.07262	11.049	IL1B
GO_Biological_Process_2023	Positive Regulation Of Exosomal Secretion (GO:1903543)	2014-01-01	0.162111	0.302296	0.519567	0	0	6.07262	11.049	SDCBP
GO_Biological_Process_2023	Positive Regulation Of Heterotypic Cell-Cell Adhesion (GO:0034116)	2014-01-01	0.162111	0.302296	0.519567	0	0	6.07262	11.049	IL1B
GO_Biological_Process_2023	Positive Regulation Of Lyase Activity (GO:0051349)	2014-01-01	0.162111	0.302296	0.519567	0	0	6.07262	11.049	NF1
GO_Biological_Process_2023	Positive Regulation Of Protein-Containing Complex Disassembly (GO:0043243)	2014-01-01	0.162111	0.302296	0.519567	0	0	6.07262	11.049	SETX
GO_Biological_Process_2023	Positive Regulation Of Response To Cytokine Stimulus (GO:0060760)	2014-01-01	0.162111	0.302296	0.519567	0	0	6.07262	11.049	GAS6
GO_Biological_Process_2023	Positive Regulation Of Transporter Activity (GO:0032411)	2014-01-01	0.162111	0.302296	0.519567	0	0	6.07262	11.049	KMT2A
GO_Biological_Process_2023	Prostanoid Biosynthetic Process (GO:0046457)	2014-01-01	0.162111	0.302296	0.519567	0	0	6.07262	11.049	PTGS2
GO_Biological_Process_2023	Regulation Of Bone Remodeling (GO:0046850)	2014-01-01	0.162111	0.302296	0.519567	0	0	6.07262	11.049	NF1
GO_Biological_Process_2023	Regulation Of Branching Involved In Ureteric Bud Morphogenesis (GO:0090189)	2014-01-01	0.162111	0.302296	0.519567	0	0	6.07262	11.049	SOX9
GO_Biological_Process_2023	Double-Strand Break Repair Via Homologous Recombination (GO:0000724)	3/111	0.163476	0.304346	0.516632	0	0	2.19993	3.98427	NPC1;RECQL;NABP1
GO_Biological_Process_2023	Brain Development (GO:0007420)	4/169	0.163544	0.304346	0.516632	0	0	1.92212	3.48033	NF1;FLNB;SMARCA1;HSPG2
GO_Biological_Process_2023	Regulation Of Phagocytosis (GO:0050764)	1958-02-01	0.1648	0.305745	0.514641	0	0	2.82458	5.09279	IL1B;GAS6
GO_Biological_Process_2023	Response To Organic Cyclic Compound (GO:0014070)	1958-02-01	0.1648	0.305745	0.514641	0	0	2.82458	5.09279	IL1B;CLU
GO_Biological_Process_2023	Glycosaminoglycan Biosynthetic Process (GO:0006024)	1958-02-01	0.1648	0.305745	0.514641	0	0	2.82458	5.09279	CEMIP;IL1B
KEGG_2021	JAK-STAT signaling pathway	4/162	0.145553	0.308229	0.511126	0	0	2.01626	3.88577	CSF3;CDKN1A;IL6ST;IL6R
GO_Biological_Process_2023	Calcium Ion Transport (GO:0006816)	3/112	0.166525	0.308317	0.511002	0	0	2.17964	3.90724	ATP2B4;GAS6;CLU
GO_Biological_Process_2023	Small GTPase Mediated Signal Transduction (GO:0007264)	3/112	0.166525	0.308317	0.511002	0	0	2.17964	3.90724	CDKN1A;NF1;KRAS
GO_Biological_Process_2023	Negative Regulation Of Cytokine-Mediated Signaling Pathway (GO:0001960)	1959-02-01	0.16925	0.310161	0.508413	0	0	2.77489	4.92925	GAS6;PARP14
GO_Biological_Process_2023	Negative Regulation Of Protein-Containing Complex Assembly (GO:0031333)	1959-02-01	0.16925	0.310161	0.508413	0	0	2.77489	4.92925	CLU;SORL1
GO_Biological_Process_2023	Regulation Of Cell Death (GO:0010941)	1959-02-01	0.16925	0.310161	0.508413	0	0	2.77489	4.92925	BNIP3L;CLU
GO_Biological_Process_2023	Regulation Of DNA-templated Transcription (GO:0006355)	29/1922	0.171632	0.310161	0.508413	0	0	1.23219	2.17162	PRDM8;BTG1;KMT2A;ZNF292;BAZ2B;PRDM1;BACH1;ETS1;MIER1;SOX9;E2F7;EGR1;JUN;FOXD1;SMURF2;ATP2B4;FOS;INHBA;SMARCA1;EREG;HIPK2;DAP;KLF6;DDIT3;IL1B;MAFF;IRF7;TRIB3;GAS6
GO_Biological_Process_2023	DNA Alkylation (GO:0006305)	2015-01-01	0.172634	0.310161	0.508413	0	0	5.63857	9.90463	FOS
GO_Biological_Process_2023	Regulation Of Granulocyte Macrophage Colony-Stimulating Factor Production (GO:0032645)	2015-01-01	0.172634	0.310161	0.508413	0	0	5.63857	9.90463	IL1B
GO_Biological_Process_2023	Regulation Of Hormone Secretion (GO:0046883)	2015-01-01	0.172634	0.310161	0.508413	0	0	5.63857	9.90463	SCG5
GO_Biological_Process_2023	Regulation Of Intrinsic Apoptotic Signaling Pathway In Response To DNA Damage (GO:1902229)	2015-01-01	0.172634	0.310161	0.508413	0	0	5.63857	9.90463	CLU
GO_Biological_Process_2023	Activation Of NF-kappaB-inducing Kinase Activity (GO:0007250)	2015-01-01	0.172634	0.310161	0.508413	0	0	5.63857	9.90463	MALT1
GO_Biological_Process_2023	Regulation Of Lipoprotein Lipase Activity (GO:0051004)	2015-01-01	0.172634	0.310161	0.508413	0	0	5.63857	9.90463	ANGPTL4
GO_Biological_Process_2023	Amyloid-Beta Metabolic Process (GO:0050435)	2015-01-01	0.172634	0.310161	0.508413	0	0	5.63857	9.90463	MME
GO_Biological_Process_2023	Regulation Of Monocyte Differentiation (GO:0045655)	2015-01-01	0.172634	0.310161	0.508413	0	0	5.63857	9.90463	IRF7
GO_Biological_Process_2023	Astrocyte Development (GO:0014002)	2015-01-01	0.172634	0.310161	0.508413	0	0	5.63857	9.90463	NF1
GO_Biological_Process_2023	Cellular Response To Estrogen Stimulus (GO:0071391)	2015-01-01	0.172634	0.310161	0.508413	0	0	5.63857	9.90463	SOX9
GO_Biological_Process_2023	Cellular Response To Zinc Ion (GO:0071294)	2015-01-01	0.172634	0.310161	0.508413	0	0	5.63857	9.90463	MT2A
GO_Biological_Process_2023	Dendritic Cell Chemotaxis (GO:0002407)	2015-01-01	0.172634	0.310161	0.508413	0	0	5.63857	9.90463	CLU
GO_Biological_Process_2023	Sympathetic Nervous System Development (GO:0048485)	2015-01-01	0.172634	0.310161	0.508413	0	0	5.63857	9.90463	NF1
GO_Biological_Process_2023	Intracellular Sterol Transport (GO:0032366)	2015-01-01	0.172634	0.310161	0.508413	0	0	5.63857	9.90463	NPC1
GO_Biological_Process_2023	Negative Regulation Of DNA Replication (GO:0008156)	2015-01-01	0.172634	0.310161	0.508413	0	0	5.63857	9.90463	SLFN11
GO_Biological_Process_2023	Negative Regulation Of Macrophage Activation (GO:0043031)	2015-01-01	0.172634	0.310161	0.508413	0	0	5.63857	9.90463	LDLR
GO_Biological_Process_2023	Negative Regulation Of Protein Processing (GO:0010955)	2015-01-01	0.172634	0.310161	0.508413	0	0	5.63857	9.90463	PLAU
GO_Biological_Process_2023	Negative Regulation Of Synaptic Transmission (GO:0050805)	2015-01-01	0.172634	0.310161	0.508413	0	0	5.63857	9.90463	IL1B
GO_Biological_Process_2023	Nucleotide-Sugar Biosynthetic Process (GO:0009226)	2015-01-01	0.172634	0.310161	0.508413	0	0	5.63857	9.90463	GFPT1
GO_Biological_Process_2023	Peptidyl-Lysine Trimethylation (GO:0018023)	2015-01-01	0.172634	0.310161	0.508413	0	0	5.63857	9.90463	KMT2A
GO_Biological_Process_2023	Positive Regulation Of Collagen Biosynthetic Process (GO:0032967)	2015-01-01	0.172634	0.310161	0.508413	0	0	5.63857	9.90463	VIM
GO_Biological_Process_2023	Positive Regulation Of Secretion (GO:0051047)	2015-01-01	0.172634	0.310161	0.508413	0	0	5.63857	9.90463	FLNB
GO_Biological_Process_2023	Positive Regulation Of Sprouting Angiogenesis (GO:1903672)	2015-01-01	0.172634	0.310161	0.508413	0	0	5.63857	9.90463	ITGA5
GO_Biological_Process_2023	Positive Regulation Of Syncytium Formation By Plasma Membrane Fusion (GO:0060143)	2015-01-01	0.172634	0.310161	0.508413	0	0	5.63857	9.90463	EHD1
GO_Biological_Process_2023	Protein Localization To Microtubule Organizing Center (GO:1905508)	2015-01-01	0.172634	0.310161	0.508413	0	0	5.63857	9.90463	SNX10
GO_Biological_Process_2023	Regulation Of Amyloid-Beta Clearance (GO:1900221)	2015-01-01	0.172634	0.310161	0.508413	0	0	5.63857	9.90463	CLU
GO_Biological_Process_2023	Response To Retinoic Acid (GO:0032526)	1960-02-01	0.173721	0.3115	0.506543	0	0	2.72691	4.77292	SETX;SOX9
GO_Biological_Process_2023	Positive Regulation Of Phagocytosis (GO:0050766)	1960-02-01	0.173721	0.3115	0.506543	0	0	2.72691	4.77292	IL1B;GAS6
GO_Biological_Process_2023	Protein Modification By Small Protein Conjugation (GO:0032446)	7/364	0.174846	0.313208	0.504167	0	0	1.55834	2.71752	TRIML2;SMURF2;ENC1;NEDD4L;BIRC6;UBR1;SH3RF1
KEGG_2021	Regulation of lipolysis in adipocytes	1955-02-01	0.150627	0.313399	0.503903	0	0	2.99711	5.67336	PTGS2;MGLL
KEGG_2021	Non-homologous end-joining	2013-01-01	0.150896	0.313399	0.503903	0	0	6.60576	12.4926	POLM
GO_Biological_Process_2023	Regulation Of Pathway-Restricted SMAD Protein Phosphorylation (GO:0060393)	1961-02-01	0.178211	0.31425	0.502725	0	0	2.68055	4.62339	SDCBP;INHBA
GO_Biological_Process_2023	Negative Regulation Of Intrinsic Apoptotic Signaling Pathway (GO:2001243)	1961-02-01	0.178211	0.31425	0.502725	0	0	2.68055	4.62339	PPIF;CLU
GO_Biological_Process_2023	Positive Regulation Of Interleukin-8 Production (GO:0032757)	1961-02-01	0.178211	0.31425	0.502725	0	0	2.68055	4.62339	DDIT3;IL1B
GO_Biological_Process_2023	Protein Ubiquitination (GO:0016567)	8/434	0.180679	0.31425	0.502725	0	0	1.49331	2.5551	TRIML2;SMURF2;ENC1;NEDD4L;BIRC6;UBR1;TRIM38;SH3RF1
GO_Biological_Process_2023	Cellular Response To Oxidative Stress (GO:0034599)	3/117	0.182011	0.31425	0.502725	0	0	2.08351	3.54965	SETX;JUN;FOS
GO_Biological_Process_2023	Negative Regulation Of Kinase Activity (GO:0033673)	1962-02-01	0.182718	0.31425	0.502725	0	0	2.63574	4.48027	NF1;TRIB3
GO_Biological_Process_2023	Phosphatidylinositol-Mediated Signaling (GO:0048015)	1962-02-01	0.182718	0.31425	0.502725	0	0	2.63574	4.48027	PTAFR;NF1
GO_Biological_Process_2023	Positive Regulation Of Apoptotic Signaling Pathway (GO:2001235)	1962-02-01	0.182718	0.31425	0.502725	0	0	2.63574	4.48027	DDIT3;G0S2
GO_Biological_Process_2023	DNA-templated Transcription Termination (GO:0006353)	2016-01-01	0.183025	0.31425	0.502725	0	0	5.2624	8.93626	SETX
GO_Biological_Process_2023	Regulation Of Establishment Of Endothelial Barrier (GO:1903140)	2016-01-01	0.183025	0.31425	0.502725	0	0	5.2624	8.93626	IL1B
GO_Biological_Process_2023	Regulation Of Fatty Acid Oxidation (GO:0046320)	2016-01-01	0.183025	0.31425	0.502725	0	0	5.2624	8.93626	SOX9
GO_Biological_Process_2023	Regulation Of Fibrinolysis (GO:0051917)	2016-01-01	0.183025	0.31425	0.502725	0	0	5.2624	8.93626	PLAU
GO_Biological_Process_2023	Regulation Of Interleukin-1 Production (GO:0032652)	2016-01-01	0.183025	0.31425	0.502725	0	0	5.2624	8.93626	GAS6
GO_Biological_Process_2023	Activin Receptor Signaling Pathway (GO:0032924)	2016-01-01	0.183025	0.31425	0.502725	0	0	5.2624	8.93626	INHBA
GO_Biological_Process_2023	Regulation Of Natural Killer Cell Activation (GO:0032814)	2016-01-01	0.183025	0.31425	0.502725	0	0	5.2624	8.93626	PRDM1
GO_Biological_Process_2023	Autonomic Nervous System Development (GO:0048483)	2016-01-01	0.183025	0.31425	0.502725	0	0	5.2624	8.93626	NF1
GO_Biological_Process_2023	Regulation Of Nucleocytoplasmic Transport (GO:0046822)	2016-01-01	0.183025	0.31425	0.502725	0	0	5.2624	8.93626	IFI27
GO_Biological_Process_2023	Regulation Of Plasminogen Activation (GO:0010755)	2016-01-01	0.183025	0.31425	0.502725	0	0	5.2624	8.93626	PLAU
GO_Biological_Process_2023	Regulation Of Protein Kinase A Signaling (GO:0010738)	2016-01-01	0.183025	0.31425	0.502725	0	0	5.2624	8.93626	AKAP12
GO_Biological_Process_2023	Regulation Of Steroid Biosynthetic Process (GO:0050810)	2016-01-01	0.183025	0.31425	0.502725	0	0	5.2624	8.93626	EGR1
GO_Biological_Process_2023	Regulation Of Transforming Growth Factor Beta Production (GO:0071634)	2016-01-01	0.183025	0.31425	0.502725	0	0	5.2624	8.93626	PTGS2
GO_Biological_Process_2023	Regulation Of Triglyceride Biosynthetic Process (GO:0010866)	2016-01-01	0.183025	0.31425	0.502725	0	0	5.2624	8.93626	LDLR
GO_Biological_Process_2023	Response To UV-B (GO:0010224)	2016-01-01	0.183025	0.31425	0.502725	0	0	5.2624	8.93626	MME
GO_Biological_Process_2023	Reverse Cholesterol Transport (GO:0043691)	2016-01-01	0.183025	0.31425	0.502725	0	0	5.2624	8.93626	CLU
GO_Biological_Process_2023	Ruffle Organization (GO:0031529)	2016-01-01	0.183025	0.31425	0.502725	0	0	5.2624	8.93626	LIMA1
GO_Biological_Process_2023	Extrinsic Apoptotic Signaling Pathway In Absence Of Ligand (GO:0097192)	2016-01-01	0.183025	0.31425	0.502725	0	0	5.2624	8.93626	BCL2A1
GO_Biological_Process_2023	Vasculature Development (GO:0001944)	2016-01-01	0.183025	0.31425	0.502725	0	0	5.2624	8.93626	ERRFI1
GO_Biological_Process_2023	Mitophagy (GO:0000423)	2016-01-01	0.183025	0.31425	0.502725	0	0	5.2624	8.93626	MAP1LC3B
GO_Biological_Process_2023	Negative Regulation Of ATP-dependent Activity (GO:0032780)	2016-01-01	0.183025	0.31425	0.502725	0	0	5.2624	8.93626	PPIF
GO_Biological_Process_2023	Negative Regulation Of Interleukin-10 Production (GO:0032693)	2016-01-01	0.183025	0.31425	0.502725	0	0	5.2624	8.93626	CD274
GO_Biological_Process_2023	Negative Regulation Of Phosphatase Activity (GO:0010923)	2016-01-01	0.183025	0.31425	0.502725	0	0	5.2624	8.93626	PPP1R15A
GO_Biological_Process_2023	Negative Regulation Of Receptor Signaling Pathway Via JAK-STAT (GO:0046426)	2016-01-01	0.183025	0.31425	0.502725	0	0	5.2624	8.93626	PARP14
GO_Biological_Process_2023	Negative Regulation Of Viral-Induced Cytoplasmic Pattern Recognition Receptor Signaling Pathway (GO:0039532)	2016-01-01	0.183025	0.31425	0.502725	0	0	5.2624	8.93626	TNFAIP3
GO_Biological_Process_2023	Oligodendrocyte Development (GO:0014003)	2016-01-01	0.183025	0.31425	0.502725	0	0	5.2624	8.93626	PRDM8
GO_Biological_Process_2023	Positive Regulation By Host Of Viral Transcription (GO:0043923)	2016-01-01	0.183025	0.31425	0.502725	0	0	5.2624	8.93626	JUN
GO_Biological_Process_2023	Positive Regulation Of Cell Migration Involved In Sprouting Angiogenesis (GO:0090050)	2016-01-01	0.183025	0.31425	0.502725	0	0	5.2624	8.93626	PTGS2
GO_Biological_Process_2023	Positive Regulation Of Collagen Metabolic Process (GO:0010714)	2016-01-01	0.183025	0.31425	0.502725	0	0	5.2624	8.93626	VIM
GO_Biological_Process_2023	Positive Regulation Of Homotypic Cell-Cell Adhesion (GO:0034112)	2016-01-01	0.183025	0.31425	0.502725	0	0	5.2624	8.93626	IL6ST
GO_Biological_Process_2023	Positive Regulation Of Lymphocyte Migration (GO:2000403)	2016-01-01	0.183025	0.31425	0.502725	0	0	5.2624	8.93626	ABL2
GO_Biological_Process_2023	Positive Regulation Of Muscle Hypertrophy (GO:0014742)	2016-01-01	0.183025	0.31425	0.502725	0	0	5.2624	8.93626	IL6ST
GO_Biological_Process_2023	Positive Regulation Of Smooth Muscle Cell Migration (GO:0014911)	2016-01-01	0.183025	0.31425	0.502725	0	0	5.2624	8.93626	DOCK4
GO_Biological_Process_2023	Protein Kinase A Signaling (GO:0010737)	2016-01-01	0.183025	0.31425	0.502725	0	0	5.2624	8.93626	RDX
GO_Biological_Process_2023	Protein Localization To Endoplasmic Reticulum (GO:0070972)	2016-01-01	0.183025	0.31425	0.502725	0	0	5.2624	8.93626	PPP1R15A
GO_Biological_Process_2023	Protein Targeting To Peroxisome (GO:0006625)	2016-01-01	0.183025	0.31425	0.502725	0	0	5.2624	8.93626	RAB8B
GO_Biological_Process_2023	Protein Modification Process (GO:0036211)	12/711	0.184692	0.316814	0.499196	0	0	1.36836	2.31125	PTPRE;NPC1;MAN2A1;QPCT;ABL2;PLOD2;BIRC6;GLRX;PTPN12;GAS6;SPRR1B;HIPK2
GO_Biological_Process_2023	G1/S Transition Of Mitotic Cell Cycle (GO:0000082)	1963-02-01	0.187242	0.320886	0.49365	0	0	2.5924	4.34319	CDKN1A;BACH1
GO_Biological_Process_2023	Cilium Assembly (GO:0060271)	5/243	0.191104	0.321261	0.493142	0	0	1.66624	2.75752	EHD1;GSN;CPLANE1;SNX10;RAB8B
GO_Biological_Process_2023	Negative Regulation Of Cell Death (GO:0060548)	1964-02-01	0.191782	0.321261	0.493142	0	0	2.55046	4.21182	BNIP3L;SORL1
GO_Biological_Process_2023	Positive Regulation Of Macroautophagy (GO:0016239)	1964-02-01	0.191782	0.321261	0.493142	0	0	2.55046	4.21182	BNIP3L;OPTN
GO_Biological_Process_2023	DNA Damage Response, Signal Transduction By P53 Class Mediator Resulting In Cell Cycle Arrest (GO:0006977)	2017-01-01	0.193286	0.321261	0.493142	0	0	4.93325	8.10821	CDKN1A
GO_Biological_Process_2023	Regulation Of Establishment Of Cell Polarity (GO:2000114)	2017-01-01	0.193286	0.321261	0.493142	0	0	4.93325	8.10821	GSN
GO_Biological_Process_2023	T Cell Migration (GO:0072678)	2017-01-01	0.193286	0.321261	0.493142	0	0	4.93325	8.10821	MSN
GO_Biological_Process_2023	Regulation Of Leukocyte Chemotaxis (GO:0002688)	2017-01-01	0.193286	0.321261	0.493142	0	0	4.93325	8.10821	IL6R
GO_Biological_Process_2023	Regulation Of Oxidative Phosphorylation (GO:0002082)	2017-01-01	0.193286	0.321261	0.493142	0	0	4.93325	8.10821	PPIF
GO_Biological_Process_2023	Branched-Chain Amino Acid Catabolic Process (GO:0009083)	2017-01-01	0.193286	0.321261	0.493142	0	0	4.93325	8.10821	HMGCL
GO_Biological_Process_2023	Carbohydrate Derivative Catabolic Process (GO:1901136)	2017-01-01	0.193286	0.321261	0.493142	0	0	4.93325	8.10821	FUCA1
GO_Biological_Process_2023	Regulation Of Protein Sumoylation (GO:0033233)	2017-01-01	0.193286	0.321261	0.493142	0	0	4.93325	8.10821	EGR1
GO_Biological_Process_2023	Regulation Of Single Stranded Viral RNA Replication Via Double Stranded DNA Intermediate (GO:0045091)	2017-01-01	0.193286	0.321261	0.493142	0	0	4.93325	8.10821	CXCL8
GO_Biological_Process_2023	Cellular Response To Unfolded Protein (GO:0034620)	2017-01-01	0.193286	0.321261	0.493142	0	0	4.93325	8.10821	OPTN
GO_Biological_Process_2023	Response To Interferon-Alpha (GO:0035455)	2017-01-01	0.193286	0.321261	0.493142	0	0	4.93325	8.10821	GAS6
GO_Biological_Process_2023	Extracellular Matrix Assembly (GO:0085029)	2017-01-01	0.193286	0.321261	0.493142	0	0	4.93325	8.10821	GAS6
GO_Biological_Process_2023	Ventricular Cardiac Muscle Cell Action Potential (GO:0086005)	2017-01-01	0.193286	0.321261	0.493142	0	0	4.93325	8.10821	NEDD4L
GO_Biological_Process_2023	Leukocyte Tethering Or Rolling (GO:0050901)	2017-01-01	0.193286	0.321261	0.493142	0	0	4.93325	8.10821	ITGB1
GO_Biological_Process_2023	Negative Regulation Of Fibroblast Proliferation (GO:0048147)	2017-01-01	0.193286	0.321261	0.493142	0	0	4.93325	8.10821	NF1
GO_Biological_Process_2023	Negative Regulation Of Insulin Secretion (GO:0046676)	2017-01-01	0.193286	0.321261	0.493142	0	0	4.93325	8.10821	MIDN
GO_Biological_Process_2023	Negative Regulation Of Vascular Associated Smooth Muscle Cell Proliferation (GO:1904706)	2017-01-01	0.193286	0.321261	0.493142	0	0	4.93325	8.10821	CDKN1A
GO_Biological_Process_2023	Peroxisomal Membrane Transport (GO:0015919)	2017-01-01	0.193286	0.321261	0.493142	0	0	4.93325	8.10821	RAB8B
GO_Biological_Process_2023	Positive Regulation By Host Of Viral Process (GO:0044794)	2017-01-01	0.193286	0.321261	0.493142	0	0	4.93325	8.10821	IGF2R
GO_Biological_Process_2023	Positive Regulation Of Cardiac Muscle Hypertrophy (GO:0010613)	2017-01-01	0.193286	0.321261	0.493142	0	0	4.93325	8.10821	IL6ST
GO_Biological_Process_2023	Positive Regulation Of Cartilage Development (GO:0061036)	2017-01-01	0.193286	0.321261	0.493142	0	0	4.93325	8.10821	SOX9
GO_Biological_Process_2023	Positive Regulation Of Dendrite Extension (GO:1903861)	2017-01-01	0.193286	0.321261	0.493142	0	0	4.93325	8.10821	NEDD4L
GO_Biological_Process_2023	Positive Regulation Of Leukocyte Adhesion To Vascular Endothelial Cell (GO:1904996)	2017-01-01	0.193286	0.321261	0.493142	0	0	4.93325	8.10821	ETS1
GO_Biological_Process_2023	Positive Regulation Of Stem Cell Differentiation (GO:2000738)	2017-01-01	0.193286	0.321261	0.493142	0	0	4.93325	8.10821	SOX9
GO_Biological_Process_2023	Positive Regulation Of Transcription From RNA Polymerase II Promoter In Response To Stress (GO:0036003)	2017-01-01	0.193286	0.321261	0.493142	0	0	4.93325	8.10821	DDIT3
GO_Biological_Process_2023	Prostaglandin Biosynthetic Process (GO:0001516)	2017-01-01	0.193286	0.321261	0.493142	0	0	4.93325	8.10821	PTGS2
GO_Biological_Process_2023	Receptor Recycling (GO:0001881)	2017-01-01	0.193286	0.321261	0.493142	0	0	4.93325	8.10821	SORL1
GO_Biological_Process_2023	Regulation Of Adenylate Cyclase Activity (GO:0045761)	2017-01-01	0.193286	0.321261	0.493142	0	0	4.93325	8.10821	NF1
GO_Biological_Process_2023	Regulation Of Brown Fat Cell Differentiation (GO:0090335)	2017-01-01	0.193286	0.321261	0.493142	0	0	4.93325	8.10821	PTGS2
GO_Biological_Process_2023	Regulation Of Cartilage Development (GO:0061035)	2017-01-01	0.193286	0.321261	0.493142	0	0	4.93325	8.10821	SOX9
GO_Biological_Process_2023	Regulation Of Endocytosis (GO:0030100)	1966-02-01	0.200904	0.327341	0.485	0	0	2.47051	3.96499	ABL2;STON2
GO_Biological_Process_2023	Cellular Response To BMP Stimulus (GO:0071773)	1966-02-01	0.200904	0.327341	0.485	0	0	2.47051	3.96499	SOX9;INHBA
GO_Biological_Process_2023	Response To Reactive Oxygen Species (GO:0000302)	1966-02-01	0.200904	0.327341	0.485	0	0	2.47051	3.96499	JUN;FOS
GO_Biological_Process_2023	Negative Regulation Of Endopeptidase Activity (GO:0010951)	1966-02-01	0.200904	0.327341	0.485	0	0	2.47051	3.96499	SERPINB2;SORL1
GO_Biological_Process_2023	Regulation Of Collagen Biosynthetic Process (GO:0032965)	2018-01-01	0.203419	0.327341	0.485	0	0	4.64282	7.39364	VIM
GO_Biological_Process_2023	Regulation Of Defense Response To Virus (GO:0050688)	2018-01-01	0.203419	0.327341	0.485	0	0	4.64282	7.39364	TNFAIP3
GO_Biological_Process_2023	Regulation Of Dendrite Extension (GO:1903859)	2018-01-01	0.203419	0.327341	0.485	0	0	4.64282	7.39364	NEDD4L
GO_Biological_Process_2023	Regulation Of Exosomal Secretion (GO:1903541)	2018-01-01	0.203419	0.327341	0.485	0	0	4.64282	7.39364	SDCBP
GO_Biological_Process_2023	T-helper Cell Differentiation (GO:0042093)	2018-01-01	0.203419	0.327341	0.485	0	0	4.64282	7.39364	KMT2A
GO_Biological_Process_2023	Actin Filament Capping (GO:0051693)	2018-01-01	0.203419	0.327341	0.485	0	0	4.64282	7.39364	GSN
GO_Biological_Process_2023	Regulation Of Mitochondrial Membrane Permeability (GO:0046902)	2018-01-01	0.203419	0.327341	0.485	0	0	4.64282	7.39364	PPIF
GO_Biological_Process_2023	Associative Learning (GO:0008306)	2018-01-01	0.203419	0.327341	0.485	0	0	4.64282	7.39364	NF1
GO_Biological_Process_2023	Regulation Of Oligodendrocyte Differentiation (GO:0048713)	2018-01-01	0.203419	0.327341	0.485	0	0	4.64282	7.39364	NF1
GO_Biological_Process_2023	Barbed-End Actin Filament Capping (GO:0051016)	2018-01-01	0.203419	0.327341	0.485	0	0	4.64282	7.39364	GSN
GO_Biological_Process_2023	Branching Involved In Ureteric Bud Morphogenesis (GO:0001658)	2018-01-01	0.203419	0.327341	0.485	0	0	4.64282	7.39364	FOXD1
GO_Biological_Process_2023	Cardiac Muscle Cell Contraction (GO:0086003)	2018-01-01	0.203419	0.327341	0.485	0	0	4.64282	7.39364	GSN
GO_Biological_Process_2023	Renal Absorption (GO:0070293)	2018-01-01	0.203419	0.327341	0.485	0	0	4.64282	7.39364	GSN
GO_Biological_Process_2023	Dendritic Cell Migration (GO:0036336)	2018-01-01	0.203419	0.327341	0.485	0	0	4.64282	7.39364	CLU
GO_Biological_Process_2023	Energy Reserve Metabolic Process (GO:0006112)	2018-01-01	0.203419	0.327341	0.485	0	0	4.64282	7.39364	GFPT1
GO_Biological_Process_2023	Glycerolipid Catabolic Process (GO:0046503)	2018-01-01	0.203419	0.327341	0.485	0	0	4.64282	7.39364	MGLL
GO_Biological_Process_2023	Lysosomal Lumen Acidification (GO:0007042)	2018-01-01	0.203419	0.327341	0.485	0	0	4.64282	7.39364	ATP6V0A1
GO_Biological_Process_2023	Maintenance Of Gastrointestinal Epithelium (GO:0030277)	2018-01-01	0.203419	0.327341	0.485	0	0	4.64282	7.39364	SOX9
GO_Biological_Process_2023	Maintenance Of Protein Location In Nucleus (GO:0051457)	2018-01-01	0.203419	0.327341	0.485	0	0	4.64282	7.39364	SYNE1
GO_Biological_Process_2023	Mesenchyme Morphogenesis (GO:0072132)	2018-01-01	0.203419	0.327341	0.485	0	0	4.64282	7.39364	SOX9
GO_Biological_Process_2023	Mitochondrial Fusion (GO:0008053)	2018-01-01	0.203419	0.327341	0.485	0	0	4.64282	7.39364	BCL2A1
GO_Biological_Process_2023	Myoblast Fusion (GO:0007520)	2018-01-01	0.203419	0.327341	0.485	0	0	4.64282	7.39364	ITGB1
GO_Biological_Process_2023	Negative Regulation Of Peptide Hormone Secretion (GO:0090278)	2018-01-01	0.203419	0.327341	0.485	0	0	4.64282	7.39364	MIDN
GO_Biological_Process_2023	Negative Regulation Of Viral Entry Into Host Cell (GO:0046597)	2018-01-01	0.203419	0.327341	0.485	0	0	4.64282	7.39364	GSN
GO_Biological_Process_2023	Neutrophil Activation (GO:0042119)	2018-01-01	0.203419	0.327341	0.485	0	0	4.64282	7.39364	CXCL8
GO_Biological_Process_2023	Positive Regulation Of DNA Replication (GO:0045740)	2018-01-01	0.203419	0.327341	0.485	0	0	4.64282	7.39364	EREG
GO_Biological_Process_2023	Positive Regulation Of Natural Killer Cell Activation (GO:0032816)	2018-01-01	0.203419	0.327341	0.485	0	0	4.64282	7.39364	GAS6
GO_Biological_Process_2023	Positive Regulation Of Neutrophil Chemotaxis (GO:0090023)	2018-01-01	0.203419	0.327341	0.485	0	0	4.64282	7.39364	CXCL8
GO_Biological_Process_2023	Positive Regulation Of Response To Endoplasmic Reticulum Stress (GO:1905898)	2018-01-01	0.203419	0.327341	0.485	0	0	4.64282	7.39364	DDIT3
GO_Biological_Process_2023	Positive Regulation Of Triglyceride Metabolic Process (GO:0090208)	2018-01-01	0.203419	0.327341	0.485	0	0	4.64282	7.39364	LDLR
GO_Biological_Process_2023	Regulation Of T Cell Cytokine Production (GO:0002724)	2018-01-01	0.203419	0.327341	0.485	0	0	4.64282	7.39364	MALT1
GO_Biological_Process_2023	Regulation Of Cell Cycle G2/M Phase Transition (GO:1902749)	2018-01-01	0.203419	0.327341	0.485	0	0	4.64282	7.39364	CDKN1A
KEGG_2021	Hepatocellular carcinoma	4/168	0.15955	0.328216	0.48384	0	0	1.9419	3.56416	CDKN1A;GADD45A;TGFA;KRAS
GO_Biological_Process_2023	Peptidyl-Tyrosine Phosphorylation (GO:0018108)	1967-02-01	0.205483	0.330079	0.481382	0	0	2.43238	3.84897	ABI2;ABL2
GO_Biological_Process_2023	Protein Secretion (GO:0009306)	1967-02-01	0.205483	0.330079	0.481382	0	0	2.43238	3.84897	RAB3B;RAB8B
GO_Biological_Process_2023	Regulation Of Mitotic Cell Cycle (GO:0007346)	3/125	0.207533	0.333078	0.477454	0	0	1.94609	3.06016	SDCBP;BTG1;SOX9
MSigDB_Hallmark_2020	Xenobiotic Metabolism	4/200	0.241189	0.334552	0.475536	0	0	1.6222	2.30705	CDA;MT2A;SERTAD1;NPC1
KEGG_2021	VEGF signaling pathway	1959-02-01	0.168204	0.336421	0.473117	0	0	2.78622	4.96665	KRAS;PTGS2
KEGG_2021	Cholinergic synapse	3/113	0.168211	0.336421	0.473117	0	0	2.16857	3.86556	KRAS;FOS;GNG11
KEGG_2021	Serotonergic synapse	3/113	0.168211	0.336421	0.473117	0	0	2.16857	3.86556	KRAS;PTGS2;GNG11
GO_Biological_Process_2023	B Cell Differentiation (GO:0030183)	1968-02-01	0.210075	0.33686	0.472551	0	0	2.3954	3.73752	ITGB1;KLF6
GO_Biological_Process_2023	Regulation Of Fibroblast Growth Factor Receptor Signaling Pathway (GO:0040036)	2019-01-01	0.213425	0.336889	0.472513	0	0	4.38467	6.77199	SPRY4
GO_Biological_Process_2023	N-glycan Processing (GO:0006491)	2019-01-01	0.213425	0.336889	0.472513	0	0	4.38467	6.77199	MAN2A1
GO_Biological_Process_2023	Regulation Of Lymphocyte Differentiation (GO:0045619)	2019-01-01	0.213425	0.336889	0.472513	0	0	4.38467	6.77199	PRDM1
GO_Biological_Process_2023	Cellular Response To Catecholamine Stimulus (GO:0071870)	2019-01-01	0.213425	0.336889	0.472513	0	0	4.38467	6.77199	ATP2B4
GO_Biological_Process_2023	Regulation Of Transcription Involved In G1/S Transition Of Mitotic Cell Cycle (GO:0000083)	2019-01-01	0.213425	0.336889	0.472513	0	0	4.38467	6.77199	E2F7
GO_Biological_Process_2023	Response To Fatty Acid (GO:0070542)	2019-01-01	0.213425	0.336889	0.472513	0	0	4.38467	6.77199	SOX9
GO_Biological_Process_2023	Skeletal Muscle Contraction (GO:0003009)	2019-01-01	0.213425	0.336889	0.472513	0	0	4.38467	6.77199	TNNT1
GO_Biological_Process_2023	Eye Morphogenesis (GO:0048592)	2019-01-01	0.213425	0.336889	0.472513	0	0	4.38467	6.77199	NF1
GO_Biological_Process_2023	Interleukin-1-Mediated Signaling Pathway (GO:0070498)	2019-01-01	0.213425	0.336889	0.472513	0	0	4.38467	6.77199	IL1B
GO_Biological_Process_2023	Intrinsic Apoptotic Signaling Pathway In Response To DNA Damage By P53 Class Mediator (GO:0042771)	2019-01-01	0.213425	0.336889	0.472513	0	0	4.38467	6.77199	HIPK2
GO_Biological_Process_2023	Leukocyte Adhesion To Vascular Endothelial Cell (GO:0061756)	2019-01-01	0.213425	0.336889	0.472513	0	0	4.38467	6.77199	ITGB1
GO_Biological_Process_2023	Mitotic Sister Chromatid Cohesion (GO:0007064)	2019-01-01	0.213425	0.336889	0.472513	0	0	4.38467	6.77199	NPC1
GO_Biological_Process_2023	Negative Regulation Of Cyclin-Dependent Protein Serine/Threonine Kinase Activity (GO:0045736)	2019-01-01	0.213425	0.336889	0.472513	0	0	4.38467	6.77199	CDKN1A
GO_Biological_Process_2023	Negative Regulation Of Peptidyl-Serine Phosphorylation (GO:0033137)	2019-01-01	0.213425	0.336889	0.472513	0	0	4.38467	6.77199	GADD45A
GO_Biological_Process_2023	Negative Regulation Of Protein Dephosphorylation (GO:0035308)	2019-01-01	0.213425	0.336889	0.472513	0	0	4.38467	6.77199	PPP1R15A
GO_Biological_Process_2023	Phosphate Ion Transport (GO:0006817)	2019-01-01	0.213425	0.336889	0.472513	0	0	4.38467	6.77199	SLC20A1
GO_Biological_Process_2023	Positive Regulation Of Axon Extension (GO:0045773)	2019-01-01	0.213425	0.336889	0.472513	0	0	4.38467	6.77199	MACF1
GO_Biological_Process_2023	Regulation Of Acute Inflammatory Response (GO:0002673)	2019-01-01	0.213425	0.336889	0.472513	0	0	4.38467	6.77199	IL6ST
GO_Biological_Process_2023	Defense Response To Virus (GO:0051607)	4/189	0.213969	0.337271	0.472021	0	0	1.71257	2.64066	BNIP3L;SLFN11;IFI27;IRF7
GO_Biological_Process_2023	Regulation Of Response To External Stimulus (GO:0032101)	3/127	0.214037	0.337271	0.472021	0	0	1.91451	2.95142	TNC;PTGS2;MGLL
GO_Biological_Process_2023	Cellular Response To Calcium Ion (GO:0071277)	1969-02-01	0.214676	0.337693	0.471478	0	0	2.35953	3.63043	PPIF;CLU
GO_Biological_Process_2023	Positive Regulation Of Phosphatidylinositol 3-Kinase Signaling (GO:0014068)	1969-02-01	0.214676	0.337693	0.471478	0	0	2.35953	3.63043	CSF3;SOX9
KEGG_2021	Mineral absorption	1960-02-01	0.172652	0.339026	0.469767	0	0	2.73804	4.80931	MT2A;ATP2B4
KEGG_2021	Viral myocarditis	1960-02-01	0.172652	0.339026	0.469767	0	0	2.73804	4.80931	ABL2;ICAM1
GO_Biological_Process_2023	Organelle Assembly (GO:0070925)	6/322	0.219107	0.342445	0.46541	0	0	1.50604	2.28647	EHD1;MAP1LC3B;GSN;CPLANE1;SNX10;RAB8B
GO_Biological_Process_2023	Positive Regulation Of Protein Polymerization (GO:0032273)	1970-02-01	0.219287	0.342445	0.46541	0	0	2.32471	3.52746	CSF3;NAV3
GO_Biological_Process_2023	Positive Regulation Of Protein Transport (GO:0051222)	1970-02-01	0.219287	0.342445	0.46541	0	0	2.32471	3.52746	IL1A;ADAM9
GO_Biological_Process_2023	Regulation Of Notch Signaling Pathway (GO:0008593)	1970-02-01	0.219287	0.342445	0.46541	0	0	2.32471	3.52746	MMP14;IL6ST
GO_Biological_Process_2023	Protein Homooligomerization (GO:0051260)	3/129	0.220585	0.342445	0.46541	0	0	1.88393	2.84751	EHD1;PEG10;CLU
GO_Biological_Process_2023	DNA Methylation (GO:0006306)	2020-01-01	0.223306	0.342445	0.46541	0	0	4.15368	6.22726	FOS
GO_Biological_Process_2023	DNA Unwinding Involved In DNA Replication (GO:0006268)	2020-01-01	0.223306	0.342445	0.46541	0	0	4.15368	6.22726	RECQL
GO_Biological_Process_2023	Regulation Of Fibroblast Migration (GO:0010762)	2020-01-01	0.223306	0.342445	0.46541	0	0	4.15368	6.22726	ITGB1
GO_Biological_Process_2023	Regulation Of Membrane Depolarization (GO:0003254)	2020-01-01	0.223306	0.342445	0.46541	0	0	4.15368	6.22726	NEDD4L
GO_Biological_Process_2023	Anterior/Posterior Axis Specification (GO:0009948)	2020-01-01	0.223306	0.342445	0.46541	0	0	4.15368	6.22726	DDIT3
GO_Biological_Process_2023	Calcium-Mediated Signaling Using Intracellular Calcium Source (GO:0035584)	2020-01-01	0.223306	0.342445	0.46541	0	0	4.15368	6.22726	CLU
GO_Biological_Process_2023	Regulation Of Protein Localization To Cell Periphery (GO:1904375)	2020-01-01	0.223306	0.342445	0.46541	0	0	4.15368	6.22726	MMP14
GO_Biological_Process_2023	Cellular Response To Copper Ion (GO:0071280)	2020-01-01	0.223306	0.342445	0.46541	0	0	4.15368	6.22726	MT2A
GO_Biological_Process_2023	Cellular Response To Estradiol Stimulus (GO:0071392)	2020-01-01	0.223306	0.342445	0.46541	0	0	4.15368	6.22726	NRIP1
GO_Biological_Process_2023	Regulation Of Toll-Like Receptor Signaling Pathway (GO:0034121)	2020-01-01	0.223306	0.342445	0.46541	0	0	4.15368	6.22726	IRF7
GO_Biological_Process_2023	Sensory Perception Of Pain (GO:0019233)	2020-01-01	0.223306	0.342445	0.46541	0	0	4.15368	6.22726	MME
GO_Biological_Process_2023	Lipopolysaccharide-Mediated Signaling Pathway (GO:0031663)	2020-01-01	0.223306	0.342445	0.46541	0	0	4.15368	6.22726	IL1B
GO_Biological_Process_2023	Long-Term Memory (GO:0007616)	2020-01-01	0.223306	0.342445	0.46541	0	0	4.15368	6.22726	LDLR
GO_Biological_Process_2023	Microglial Cell Activation (GO:0001774)	2020-01-01	0.223306	0.342445	0.46541	0	0	4.15368	6.22726	CLU
GO_Biological_Process_2023	Monocarboxylic Acid Catabolic Process (GO:0072329)	2020-01-01	0.223306	0.342445	0.46541	0	0	4.15368	6.22726	LPIN1
GO_Biological_Process_2023	Myoblast Differentiation (GO:0045445)	2020-01-01	0.223306	0.342445	0.46541	0	0	4.15368	6.22726	ITGB1
GO_Biological_Process_2023	Negative Regulation Of Cyclin-Dependent Protein Kinase Activity (GO:1904030)	2020-01-01	0.223306	0.342445	0.46541	0	0	4.15368	6.22726	CDKN1A
GO_Biological_Process_2023	Negative Regulation Of miRNA Transcription (GO:1902894)	2020-01-01	0.223306	0.342445	0.46541	0	0	4.15368	6.22726	SOX9
GO_Biological_Process_2023	Negative Regulation Of Microtubule Depolymerization (GO:0007026)	2020-01-01	0.223306	0.342445	0.46541	0	0	4.15368	6.22726	NAV3
GO_Biological_Process_2023	Negative Regulation Of Phosphoprotein Phosphatase Activity (GO:0032515)	2020-01-01	0.223306	0.342445	0.46541	0	0	4.15368	6.22726	PPP1R15A
GO_Biological_Process_2023	Negative Regulation Of Small GTPase Mediated Signal Transduction (GO:0051058)	2020-01-01	0.223306	0.342445	0.46541	0	0	4.15368	6.22726	SPRY4
GO_Biological_Process_2023	Negative Regulation Of Viral Life Cycle (GO:1903901)	2020-01-01	0.223306	0.342445	0.46541	0	0	4.15368	6.22726	GSN
GO_Biological_Process_2023	Positive Regulation Of Lipid Storage (GO:0010884)	2020-01-01	0.223306	0.342445	0.46541	0	0	4.15368	6.22726	EHD1
GO_Biological_Process_2023	Positive Regulation Of Vascular Associated Smooth Muscle Cell Proliferation (GO:1904707)	2020-01-01	0.223306	0.342445	0.46541	0	0	4.15368	6.22726	JUN
GO_Biological_Process_2023	Regulation Of Hydrolase Activity (GO:0051336)	1971-02-01	0.223906	0.342445	0.46541	0	0	2.2909	3.4284	RDX;NF1
GO_Biological_Process_2023	Kidney Development (GO:0001822)	1971-02-01	0.223906	0.342445	0.46541	0	0	2.2909	3.4284	MME;NF1
GO_Biological_Process_2023	Negative Regulation Of Protein Binding (GO:0032091)	1971-02-01	0.223906	0.342445	0.46541	0	0	2.2909	3.4284	CDKN1A;SORL1
GO_Biological_Process_2023	Positive Regulation Of Cell-Substrate Adhesion (GO:0010811)	1971-02-01	0.223906	0.342445	0.46541	0	0	2.2909	3.4284	ENC1;UTRN
GO_Biological_Process_2023	Regulation Of Cellular Localization (GO:0060341)	1972-02-01	0.228533	0.34835	0.457984	0	0	2.25806	3.33307	GSN;TRIM38
GO_Biological_Process_2023	Second-Messenger-Mediated Signaling (GO:0019932)	1972-02-01	0.228533	0.34835	0.457984	0	0	2.25806	3.33307	LAT2;CXCL8
GO_Biological_Process_2023	Negative Regulation Of Catabolic Process (GO:0009895)	1972-02-01	0.228533	0.34835	0.457984	0	0	2.25806	3.33307	IL1B;HIPK2
GO_Biological_Process_2023	Protein Targeting To Membrane (GO:0006612)	1972-02-01	0.228533	0.34835	0.457984	0	0	2.25806	3.33307	SDCBP;RAB8B
GO_Biological_Process_2023	Cellular Component Assembly (GO:0022607)	5/260	0.22895	0.348694	0.457556	0	0	1.5538	2.2907	LIMA1;GSN;KMT2A;SOX9;GAS6
GO_Biological_Process_2023	Plasma Membrane Bounded Cell Projection Organization (GO:0120036)	3/132	0.23048	0.350268	0.455599	0	0	1.83983	2.70012	EHD1;LIMA1;MAP1B
GO_Biological_Process_2023	Protein-Containing Complex Assembly (GO:0065003)	6/328	0.231212	0.350268	0.455599	0	0	1.47753	2.16372	CENPT;KMT2A;NPC1;SPAG1;SOX9;CLU
GO_Biological_Process_2023	Endomembrane System Organization (GO:0010256)	4/196	0.232554	0.350268	0.455599	0	0	1.64954	2.40608	GOLGB1;SNX10;OPTN;SYNE1
GO_Biological_Process_2023	Cellular Response To Nerve Growth Factor Stimulus (GO:1990090)	2021-01-01	0.233063	0.350268	0.455599	0	0	3.9458	5.74685	EHD1
GO_Biological_Process_2023	Chaperone-Mediated Protein Complex Assembly (GO:0051131)	2021-01-01	0.233063	0.350268	0.455599	0	0	3.9458	5.74685	CLU
GO_Biological_Process_2023	Endocardial Cushion Morphogenesis (GO:0003203)	2021-01-01	0.233063	0.350268	0.455599	0	0	3.9458	5.74685	SOX9
GO_Biological_Process_2023	Macrophage Differentiation (GO:0030225)	2021-01-01	0.233063	0.350268	0.455599	0	0	3.9458	5.74685	IL1RL1
GO_Biological_Process_2023	Modulation By Host Of Viral Genome Replication (GO:0044827)	2021-01-01	0.233063	0.350268	0.455599	0	0	3.9458	5.74685	IFI27
GO_Biological_Process_2023	Negative Regulation Of GTPase Activity (GO:0034260)	2021-01-01	0.233063	0.350268	0.455599	0	0	3.9458	5.74685	RDX
GO_Biological_Process_2023	Negative Regulation Of miRNA Metabolic Process (GO:2000629)	2021-01-01	0.233063	0.350268	0.455599	0	0	3.9458	5.74685	SOX9
GO_Biological_Process_2023	Negative Regulation Of Tumor Necrosis Factor-Mediated Signaling Pathway (GO:0010804)	2021-01-01	0.233063	0.350268	0.455599	0	0	3.9458	5.74685	GAS6
GO_Biological_Process_2023	Peptide Catabolic Process (GO:0043171)	2021-01-01	0.233063	0.350268	0.455599	0	0	3.9458	5.74685	MME
GO_Biological_Process_2023	Positive Regulation Of Blood Coagulation (GO:0030194)	2021-01-01	0.233063	0.350268	0.455599	0	0	3.9458	5.74685	PLAU
GO_Biological_Process_2023	Positive Regulation Of Granulocyte Chemotaxis (GO:0071624)	2021-01-01	0.233063	0.350268	0.455599	0	0	3.9458	5.74685	CXCL8
GO_Biological_Process_2023	Positive Regulation Of Interferon-Alpha Production (GO:0032727)	2021-01-01	0.233063	0.350268	0.455599	0	0	3.9458	5.74685	IRF7
GO_Biological_Process_2023	Regulation Of Cardiac Conduction (GO:1903779)	2021-01-01	0.233063	0.350268	0.455599	0	0	3.9458	5.74685	ATP2B4
GO_Biological_Process_2023	Negative Regulation Of Cell Motility (GO:2000146)	3/133	0.233797	0.351082	0.454592	0	0	1.82559	2.65313	NAV3;NF1;RHOB
KEGG_2021	Alzheimer disease	7/369	0.180719	0.35167	0.453865	0	0	1.54282	2.63948	IL1A;MME;DDIT3;IL1B;PPIF;KRAS;PTGS2
KEGG_2021	Basal cell carcinoma	1963-02-01	0.186107	0.355744	0.448863	0	0	2.60299	4.37676	CDKN1A;GADD45A
KEGG_2021	Cytosolic DNA-sensing pathway	1963-02-01	0.186107	0.355744	0.448863	0	0	2.60299	4.37676	IL1B;IRF7
GO_Biological_Process_2023	Regulation Of Cell Cycle G1/S Phase Transition (GO:1902806)	1974-02-01	0.237805	0.356805	0.447569	0	0	2.19511	3.15285	CDKN1A;ATP2B4
KEGG_2021	Tuberculosis	4/180	0.188922	0.357957	0.446169	0	0	1.80839	3.01354	IL1A;IL1B;MALT1;ATP6V0A1
GO_Biological_Process_2023	Non-Membrane-Bounded Organelle Assembly (GO:0140694)	3/135	0.240457	0.360286	0.443352	0	0	1.79775	2.56217	CENPT;NPC1;MYL9
GO_Biological_Process_2023	Regulation Of Plasma Membrane Bounded Cell Projection Assembly (GO:0120032)	1975-02-01	0.242449	0.360286	0.443352	0	0	2.16493	3.06764	RDX;CLU
GO_Biological_Process_2023	Negative Regulation Of Phosphorylation (GO:0042326)	1975-02-01	0.242449	0.360286	0.443352	0	0	2.16493	3.06764	CDKN1A;INHBA
GO_Biological_Process_2023	Regulation Of DNA Replication (GO:0006275)	1975-02-01	0.242449	0.360286	0.443352	0	0	2.16493	3.06764	SLFN11;EREG
GO_Biological_Process_2023	Regulation Of Mononuclear Cell Migration (GO:0071675)	2022-01-01	0.242698	0.360286	0.443352	0	0	3.75771	5.32068	MSN
GO_Biological_Process_2023	Regulation Of Neural Precursor Cell Proliferation (GO:2000177)	2022-01-01	0.242698	0.360286	0.443352	0	0	3.75771	5.32068	SLC16A2
GO_Biological_Process_2023	Cellular Response To Topologically Incorrect Protein (GO:0035967)	2022-01-01	0.242698	0.360286	0.443352	0	0	3.75771	5.32068	OPTN
GO_Biological_Process_2023	Membrane Protein Ectodomain Proteolysis (GO:0006509)	2022-01-01	0.242698	0.360286	0.443352	0	0	3.75771	5.32068	ADAM9
GO_Biological_Process_2023	Negative Regulation Of G Protein-Coupled Receptor Signaling Pathway (GO:0045744)	2022-01-01	0.242698	0.360286	0.443352	0	0	3.75771	5.32068	CXCL8
GO_Biological_Process_2023	Negative Regulation Of Cell Communication (GO:0010648)	2022-01-01	0.242698	0.360286	0.443352	0	0	3.75771	5.32068	IL1B
GO_Biological_Process_2023	Positive Regulation Of Viral Life Cycle (GO:1903902)	2022-01-01	0.242698	0.360286	0.443352	0	0	3.75771	5.32068	TRIM38
GO_Biological_Process_2023	Protein Peptidyl-Prolyl Isomerization (GO:0000413)	2022-01-01	0.242698	0.360286	0.443352	0	0	3.75771	5.32068	PPIF
GO_Biological_Process_2023	Regulation Of Catabolic Process (GO:0009894)	2022-01-01	0.242698	0.360286	0.443352	0	0	3.75771	5.32068	ITGB1
KEGG_2021	Axon guidance	4/182	0.193978	0.363395	0.439621	0	0	1.78789	2.93215	ITGB1;KRAS;MYL9;MYL12A
KEGG_2021	Cortisol synthesis and secretion	1965-02-01	0.195157	0.363395	0.439621	0	0	2.5201	4.11772	NCEH1;LDLR
GO_Biological_Process_2023	Positive Regulation Of Protein Secretion (GO:0050714)	1976-02-01	0.247096	0.365177	0.437497	0	0	2.13557	2.98548	IL1A;ADAM9
GO_Biological_Process_2023	Regulation Of Ras Protein Signal Transduction (GO:0046578)	1976-02-01	0.247096	0.365177	0.437497	0	0	2.13557	2.98548	RDX;SPRY4
GO_Biological_Process_2023	Chromatin Organization (GO:0006325)	5/268	0.247474	0.365177	0.437497	0	0	1.50592	2.10294	SLFN11;MIER1;SOX9;BAZ2B;SMARCA1
GO_Biological_Process_2023	Cell Morphogenesis Involved In Neuron Differentiation (GO:0048667)	1977-02-01	0.251747	0.365177	0.437497	0	0	2.10699	2.90623	MAP1B;S100A6
GO_Biological_Process_2023	Embryonic Organ Development (GO:0048568)	1977-02-01	0.251747	0.365177	0.437497	0	0	2.10699	2.90623	CXCL8;KMT2A
GO_Biological_Process_2023	Negative Regulation Of Blood Vessel Morphogenesis (GO:2000181)	1977-02-01	0.251747	0.365177	0.437497	0	0	2.10699	2.90623	ATP2B4;HSPG2
GO_Biological_Process_2023	Negative Regulation Of Transforming Growth Factor Beta Receptor Signaling Pathway (GO:0030512)	1977-02-01	0.251747	0.365177	0.437497	0	0	2.10699	2.90623	SMURF2;PEG10
GO_Biological_Process_2023	Positive Regulation Of Endothelial Cell Proliferation (GO:0001938)	1977-02-01	0.251747	0.365177	0.437497	0	0	2.10699	2.90623	ECM1;PGF
GO_Biological_Process_2023	Regulation Of Cellular Response To Transforming Growth Factor Beta Stimulus (GO:1903844)	2023-01-01	0.252213	0.365177	0.437497	0	0	3.58673	4.94065	SMURF2
GO_Biological_Process_2023	Regulation Of Interleukin-4 Production (GO:0032673)	2023-01-01	0.252213	0.365177	0.437497	0	0	3.58673	4.94065	DDIT3
GO_Biological_Process_2023	Regulation Of Myotube Differentiation (GO:0010830)	2023-01-01	0.252213	0.365177	0.437497	0	0	3.58673	4.94065	MMP14
GO_Biological_Process_2023	Artery Development (GO:0060840)	2023-01-01	0.252213	0.365177	0.437497	0	0	3.58673	4.94065	NF1
GO_Biological_Process_2023	Axon Extension (GO:0048675)	2023-01-01	0.252213	0.365177	0.437497	0	0	3.58673	4.94065	MAP1B
GO_Biological_Process_2023	Cellular Lipid Catabolic Process (GO:0044242)	2023-01-01	0.252213	0.365177	0.437497	0	0	3.58673	4.94065	LPIN1
GO_Biological_Process_2023	Regulation Of Toll-Like Receptor 4 Signaling Pathway (GO:0034143)	2023-01-01	0.252213	0.365177	0.437497	0	0	3.58673	4.94065	TNFAIP3
GO_Biological_Process_2023	Cholesterol Efflux (GO:0033344)	2023-01-01	0.252213	0.365177	0.437497	0	0	3.58673	4.94065	NPC1
GO_Biological_Process_2023	Response To BMP (GO:0071772)	2023-01-01	0.252213	0.365177	0.437497	0	0	3.58673	4.94065	SOX9
GO_Biological_Process_2023	Endocardial Cushion Development (GO:0003197)	2023-01-01	0.252213	0.365177	0.437497	0	0	3.58673	4.94065	SOX9
GO_Biological_Process_2023	Endocrine System Development (GO:0035270)	2023-01-01	0.252213	0.365177	0.437497	0	0	3.58673	4.94065	NF1
GO_Biological_Process_2023	Hepaticobiliary System Development (GO:0061008)	2023-01-01	0.252213	0.365177	0.437497	0	0	3.58673	4.94065	NF1
GO_Biological_Process_2023	Negative Regulation Of Actin Filament Polymerization (GO:0030837)	2023-01-01	0.252213	0.365177	0.437497	0	0	3.58673	4.94065	GSN
GO_Biological_Process_2023	Negative Regulation Of Lymphocyte Activation (GO:0051250)	2023-01-01	0.252213	0.365177	0.437497	0	0	3.58673	4.94065	TNFAIP3
GO_Biological_Process_2023	Negative Regulation Of Neuron Differentiation (GO:0045665)	2023-01-01	0.252213	0.365177	0.437497	0	0	3.58673	4.94065	SOX9
GO_Biological_Process_2023	Negative Regulation Of Protein Tyrosine Kinase Activity (GO:0061099)	2023-01-01	0.252213	0.365177	0.437497	0	0	3.58673	4.94065	ERRFI1
GO_Biological_Process_2023	Positive Regulation Of Epithelial Cell Apoptotic Process (GO:1904037)	2023-01-01	0.252213	0.365177	0.437497	0	0	3.58673	4.94065	GSN
GO_Biological_Process_2023	Positive Regulation Of Morphogenesis Of An Epithelium (GO:1905332)	2023-01-01	0.252213	0.365177	0.437497	0	0	3.58673	4.94065	SOX9
GO_Biological_Process_2023	Positive Regulation Of Neutrophil Migration (GO:1902624)	2023-01-01	0.252213	0.365177	0.437497	0	0	3.58673	4.94065	CXCL8
GO_Biological_Process_2023	Positive Regulation Of Oxidoreductase Activity (GO:0051353)	2023-01-01	0.252213	0.365177	0.437497	0	0	3.58673	4.94065	ABL2
GO_Biological_Process_2023	Positive Regulation Of Protein Targeting To Membrane (GO:0090314)	2023-01-01	0.252213	0.365177	0.437497	0	0	3.58673	4.94065	CEMIP
GO_Biological_Process_2023	Regulation Of T Cell Migration (GO:2000404)	2023-01-01	0.252213	0.365177	0.437497	0	0	3.58673	4.94065	ABL2
GO_Biological_Process_2023	Regulation Of Cardiac Muscle Hypertrophy (GO:0010611)	2023-01-01	0.252213	0.365177	0.437497	0	0	3.58673	4.94065	IL6ST
GO_Biological_Process_2023	Regulation Of Innate Immune Response (GO:0045088)	1978-02-01	0.2564	0.370649	0.431037	0	0	2.07916	2.82977	TNFAIP3;EREG
GO_Biological_Process_2023	Positive Regulation Of Tumor Necrosis Factor Production (GO:0032760)	1978-02-01	0.2564	0.370649	0.431037	0	0	2.07916	2.82977	IL1A;CLU
GO_Biological_Process_2023	Response To Insulin (GO:0032868)	1979-02-01	0.261054	0.371974	0.429487	0	0	2.05205	2.75596	TRIB3;LPIN1
GO_Biological_Process_2023	Vesicle Fusion (GO:0006906)	1979-02-01	0.261054	0.371974	0.429487	0	0	2.05205	2.75596	SAMD9;RAB8B
GO_Biological_Process_2023	Positive Regulation Of Cytoskeleton Organization (GO:0051495)	1979-02-01	0.261054	0.371974	0.429487	0	0	2.05205	2.75596	CSF3;GSN
GO_Biological_Process_2023	Regulation Of Cytoplasmic Translation (GO:2000765)	2024-01-01	0.261608	0.371974	0.429487	0	0	3.43061	4.60013	CPEB4
GO_Biological_Process_2023	Regulation Of Endoplasmic Reticulum Stress-Induced Intrinsic Apoptotic Signaling Pathway (GO:1902235)	2024-01-01	0.261608	0.371974	0.429487	0	0	3.43061	4.60013	DDIT3
GO_Biological_Process_2023	Regulation Of Heterotypic Cell-Cell Adhesion (GO:0034114)	2024-01-01	0.261608	0.371974	0.429487	0	0	3.43061	4.60013	IL1B
GO_Biological_Process_2023	Acylglycerol Catabolic Process (GO:0046464)	2024-01-01	0.261608	0.371974	0.429487	0	0	3.43061	4.60013	MGLL
GO_Biological_Process_2023	Acylglycerol Homeostasis (GO:0055090)	2024-01-01	0.261608	0.371974	0.429487	0	0	3.43061	4.60013	ANGPTL4
GO_Biological_Process_2023	Amyloid Fibril Formation (GO:1990000)	2024-01-01	0.261608	0.371974	0.429487	0	0	3.43061	4.60013	GSN
GO_Biological_Process_2023	Regulation Of Neuroblast Proliferation (GO:1902692)	2024-01-01	0.261608	0.371974	0.429487	0	0	3.43061	4.60013	NF1
GO_Biological_Process_2023	Regulation Of Ruffle Assembly (GO:1900027)	2024-01-01	0.261608	0.371974	0.429487	0	0	3.43061	4.60013	RDX
GO_Biological_Process_2023	Regulation Of Viral Life Cycle (GO:1903900)	2024-01-01	0.261608	0.371974	0.429487	0	0	3.43061	4.60013	TRIM38
GO_Biological_Process_2023	Response To Purine-Containing Compound (GO:0014074)	2024-01-01	0.261608	0.371974	0.429487	0	0	3.43061	4.60013	CLU
GO_Biological_Process_2023	Fat-Soluble Vitamin Metabolic Process (GO:0006775)	2024-01-01	0.261608	0.371974	0.429487	0	0	3.43061	4.60013	LRAT
GO_Biological_Process_2023	Negative Regulation Of Cell Junction Assembly (GO:1901889)	2024-01-01	0.261608	0.371974	0.429487	0	0	3.43061	4.60013	IL1B
GO_Biological_Process_2023	Negative Regulation Of Ion Transmembrane Transporter Activity (GO:0032413)	2024-01-01	0.261608	0.371974	0.429487	0	0	3.43061	4.60013	NEDD4L
GO_Biological_Process_2023	Neuromuscular Junction Development (GO:0007528)	2024-01-01	0.261608	0.371974	0.429487	0	0	3.43061	4.60013	TNC
GO_Biological_Process_2023	Positive Regulation Of BMP Signaling Pathway (GO:0030513)	2024-01-01	0.261608	0.371974	0.429487	0	0	3.43061	4.60013	FOXD1
GO_Biological_Process_2023	Positive Regulation Of Peptidyl-Threonine Phosphorylation (GO:0010800)	2024-01-01	0.261608	0.371974	0.429487	0	0	3.43061	4.60013	CEMIP
GO_Biological_Process_2023	Protein K48-linked Deubiquitination (GO:0071108)	2024-01-01	0.261608	0.371974	0.429487	0	0	3.43061	4.60013	TNFAIP3
GO_Biological_Process_2023	Regulation Of Actin Nucleation (GO:0051125)	2024-01-01	0.261608	0.371974	0.429487	0	0	3.43061	4.60013	GSN
KEGG_2021	Other glycan degradation	2018-01-01	0.202692	0.374201	0.426895	0	0	4.66171	7.44039	FUCA1
GO_Biological_Process_2023	Regulation Of Cytokinesis (GO:0032465)	1980-02-01	0.26571	0.376059	0.424744	0	0	2.02564	2.68469	BIRC6;E2F7
GO_Biological_Process_2023	Positive Regulation Of Immune Response (GO:0050778)	1980-02-01	0.26571	0.376059	0.424744	0	0	2.02564	2.68469	IL6ST;EREG
GO_Biological_Process_2023	Regulation Of Interleukin-8 Production (GO:0032677)	1981-02-01	0.270365	0.376059	0.424744	0	0	1.9999	2.61583	DDIT3;IL1B
GO_Biological_Process_2023	Activation Of Protein Kinase Activity (GO:0032147)	1981-02-01	0.270365	0.376059	0.424744	0	0	1.9999	2.61583	GAS6;MALT1
GO_Biological_Process_2023	Positive Regulation Of Growth (GO:0045927)	1981-02-01	0.270365	0.376059	0.424744	0	0	1.9999	2.61583	SDCBP;MMP14
GO_Biological_Process_2023	Actin Filament Organization (GO:0007015)	3/144	0.270774	0.376059	0.424744	0	0	1.68222	2.19778	GSN;ABI2;FAT1
GO_Biological_Process_2023	Regulation Of Chondrocyte Differentiation (GO:0032330)	2025-01-01	0.270886	0.376059	0.424744	0	0	3.2875	4.29366	SOX9
GO_Biological_Process_2023	Activation Of Protein Kinase B Activity (GO:0032148)	2025-01-01	0.270886	0.376059	0.424744	0	0	3.2875	4.29366	GAS6
GO_Biological_Process_2023	Regulation Of Lysosomal Lumen pH (GO:0035751)	2025-01-01	0.270886	0.376059	0.424744	0	0	3.2875	4.29366	ATP6V0A1
GO_Biological_Process_2023	Regulation Of Neutrophil Chemotaxis (GO:0090022)	2025-01-01	0.270886	0.376059	0.424744	0	0	3.2875	4.29366	CXCL8
GO_Biological_Process_2023	Regulation Of Platelet Aggregation (GO:0090330)	2025-01-01	0.270886	0.376059	0.424744	0	0	3.2875	4.29366	IL6ST
GO_Biological_Process_2023	Regulation Of Protein Processing (GO:0070613)	2025-01-01	0.270886	0.376059	0.424744	0	0	3.2875	4.29366	PLAU
GO_Biological_Process_2023	Cellular Response To Hexose Stimulus (GO:0071331)	2025-01-01	0.270886	0.376059	0.424744	0	0	3.2875	4.29366	GAS6
GO_Biological_Process_2023	Response To Zinc Ion (GO:0010043)	2025-01-01	0.270886	0.376059	0.424744	0	0	3.2875	4.29366	MT2A
GO_Biological_Process_2023	Inner Ear Morphogenesis (GO:0042472)	2025-01-01	0.270886	0.376059	0.424744	0	0	3.2875	4.29366	SOX9
GO_Biological_Process_2023	Lamellipodium Assembly (GO:0030032)	2025-01-01	0.270886	0.376059	0.424744	0	0	3.2875	4.29366	ITGB1
GO_Biological_Process_2023	Mitotic Cell Cycle Checkpoint Signaling (GO:0007093)	2025-01-01	0.270886	0.376059	0.424744	0	0	3.2875	4.29366	NABP1
GO_Biological_Process_2023	Myotube Differentiation (GO:0014902)	2025-01-01	0.270886	0.376059	0.424744	0	0	3.2875	4.29366	ITGB1
GO_Biological_Process_2023	Negative Regulation Of TORC1 Signaling (GO:1904262)	2025-01-01	0.270886	0.376059	0.424744	0	0	3.2875	4.29366	NPC1
GO_Biological_Process_2023	Negative Regulation Of Intrinsic Apoptotic Signaling Pathway In Response To DNA Damage (GO:1902230)	2025-01-01	0.270886	0.376059	0.424744	0	0	3.2875	4.29366	CLU
GO_Biological_Process_2023	Negative Regulation Of Lipid Biosynthetic Process (GO:0051055)	2025-01-01	0.270886	0.376059	0.424744	0	0	3.2875	4.29366	TRIB3
GO_Biological_Process_2023	Negative Regulation Of Proteolysis Involved In Protein Catabolic Process (GO:1903051)	2025-01-01	0.270886	0.376059	0.424744	0	0	3.2875	4.29366	HIPK2
GO_Biological_Process_2023	Negative Regulation Of Response To Endoplasmic Reticulum Stress (GO:1903573)	2025-01-01	0.270886	0.376059	0.424744	0	0	3.2875	4.29366	CLU
GO_Biological_Process_2023	Negative Regulation Of Signaling Receptor Activity (GO:2000272)	2025-01-01	0.270886	0.376059	0.424744	0	0	3.2875	4.29366	ERRFI1
GO_Biological_Process_2023	Organophosphate Ester Transport (GO:0015748)	2025-01-01	0.270886	0.376059	0.424744	0	0	3.2875	4.29366	LDLR
GO_Biological_Process_2023	Osteoclast Differentiation (GO:0030316)	2025-01-01	0.270886	0.376059	0.424744	0	0	3.2875	4.29366	SNX10
GO_Biological_Process_2023	Positive Regulation Of T Cell Migration (GO:2000406)	2025-01-01	0.270886	0.376059	0.424744	0	0	3.2875	4.29366	ABL2
GO_Biological_Process_2023	Positive Regulation Of Peptidase Activity (GO:0010952)	2025-01-01	0.270886	0.376059	0.424744	0	0	3.2875	4.29366	PRSS22
GO_Biological_Process_2023	Positive Regulation Of Release Of Cytochrome C From Mitochondria (GO:0090200)	2025-01-01	0.270886	0.376059	0.424744	0	0	3.2875	4.29366	PPIF
GO_Biological_Process_2023	Positive Regulation Of Striated Muscle Cell Differentiation (GO:0051155)	2025-01-01	0.270886	0.376059	0.424744	0	0	3.2875	4.29366	MMP14
GO_Biological_Process_2023	Regulation Of B Cell Activation (GO:0050864)	2025-01-01	0.270886	0.376059	0.424744	0	0	3.2875	4.29366	TNFAIP3
GO_Biological_Process_2023	Positive Regulation Of Tumor Necrosis Factor Superfamily Cytokine Production (GO:1903557)	1982-02-01	0.275019	0.381506	0.418499	0	0	1.9748	2.5493	IL1A;CLU
KEGG_2021	Endocytosis	5/252	0.208624	0.381888	0.418064	0	0	1.61142	2.52545	EHD1;SMURF2;NEDD4L;LDLR;IGF2R
GO_Biological_Process_2023	Regulation Of Cold-Induced Thermogenesis (GO:0120161)	3/146	0.277573	0.383224	0.416548	0	0	1.65853	2.12569	DDIT3;G0S2;LPIN1
GO_Biological_Process_2023	Regulation Of Epithelial To Mesenchymal Transition (GO:0010717)	1983-02-01	0.279672	0.383224	0.416548	0	0	1.95032	2.48497	SDCBP;IL1B
GO_Biological_Process_2023	Calcium Ion Transmembrane Import Into Cytosol (GO:0097553)	1983-02-01	0.279672	0.383224	0.416548	0	0	1.95032	2.48497	ATP2B4;CLU
GO_Biological_Process_2023	Regulation Of Fatty Acid Biosynthetic Process (GO:0042304)	2026-01-01	0.280048	0.383224	0.416548	0	0	3.15584	4.01673	TRIB3
GO_Biological_Process_2023	Regulation Of Interferon-Alpha Production (GO:0032647)	2026-01-01	0.280048	0.383224	0.416548	0	0	3.15584	4.01673	IRF7
GO_Biological_Process_2023	Wnt Signaling Pathway, Planar Cell Polarity Pathway (GO:0060071)	2026-01-01	0.280048	0.383224	0.416548	0	0	3.15584	4.01673	SMURF2
GO_Biological_Process_2023	Regulation Of Keratinocyte Differentiation (GO:0045616)	2026-01-01	0.280048	0.383224	0.416548	0	0	3.15584	4.01673	ERRFI1
GO_Biological_Process_2023	Acute Inflammatory Response (GO:0002526)	2026-01-01	0.280048	0.383224	0.416548	0	0	3.15584	4.01673	IL6R
GO_Biological_Process_2023	Regulation Of Myeloid Cell Differentiation (GO:0045637)	2026-01-01	0.280048	0.383224	0.416548	0	0	3.15584	4.01673	CSF3
GO_Biological_Process_2023	Camera-Type Eye Development (GO:0043010)	2026-01-01	0.280048	0.383224	0.416548	0	0	3.15584	4.01673	NF1
GO_Biological_Process_2023	Mitotic G1 DNA Damage Checkpoint Signaling (GO:0031571)	2026-01-01	0.280048	0.383224	0.416548	0	0	3.15584	4.01673	CDKN1A
GO_Biological_Process_2023	Negative Regulation Of Interleukin-1 Beta Production (GO:0032691)	2026-01-01	0.280048	0.383224	0.416548	0	0	3.15584	4.01673	TNFAIP3
GO_Biological_Process_2023	Negative Regulation Of Lipid Metabolic Process (GO:0045833)	2026-01-01	0.280048	0.383224	0.416548	0	0	3.15584	4.01673	IL1B
GO_Biological_Process_2023	Organelle Fusion (GO:0048284)	2026-01-01	0.280048	0.383224	0.416548	0	0	3.15584	4.01673	BCL2A1
GO_Biological_Process_2023	Positive Regulation Of Adenylate Cyclase Activity (GO:0045762)	2026-01-01	0.280048	0.383224	0.416548	0	0	3.15584	4.01673	NF1
GO_Biological_Process_2023	Positive Regulation Of Microtubule Polymerization Or Depolymerization (GO:0031112)	2026-01-01	0.280048	0.383224	0.416548	0	0	3.15584	4.01673	NAV3
GO_Biological_Process_2023	Positive Regulation Of Monooxygenase Activity (GO:0032770)	2026-01-01	0.280048	0.383224	0.416548	0	0	3.15584	4.01673	IL1B
GO_Biological_Process_2023	Regulation Of Actin Filament Bundle Assembly (GO:0032231)	2026-01-01	0.280048	0.383224	0.416548	0	0	3.15584	4.01673	RDX
GO_Biological_Process_2023	Negative Regulation Of Protein Metabolic Process (GO:0051248)	3/147	0.280979	0.38392	0.41576	0	0	1.64693	2.09073	ENC1;CLU;LDLR
GO_Biological_Process_2023	Protein Glycosylation (GO:0006486)	3/147	0.280979	0.38392	0.41576	0	0	1.64693	2.09073	NPC1;GFPT1;PLOD2
KEGG_2021	Amphetamine addiction	1969-02-01	0.213411	0.387368	0.411876	0	0	2.36916	3.65925	JUN;FOS
GO_Biological_Process_2023	Positive Regulation Of Protein Ubiquitination (GO:0031398)	1984-02-01	0.284323	0.388199	0.410946	0	0	1.92644	2.42277	TRIB3;MALT1
KEGG_2021	Prolactin signaling pathway	1970-02-01	0.218001	0.389159	0.409873	0	0	2.3342	3.55559	KRAS;FOS
KEGG_2021	RIG-I-like receptor signaling pathway	1970-02-01	0.218001	0.389159	0.409873	0	0	2.3342	3.55559	CXCL8;IRF7
GO_Biological_Process_2023	Defense Response To Gram-positive Bacterium (GO:0050830)	1985-02-01	0.288972	0.390901	0.407933	0	0	1.90313	2.3626	IL1B;RNASE7
GO_Biological_Process_2023	Positive Regulation Of Endothelial Cell Migration (GO:0010595)	1985-02-01	0.288972	0.390901	0.407933	0	0	1.90313	2.3626	ETS1;RHOB
GO_Biological_Process_2023	GPI Anchor Metabolic Process (GO:0006505)	2027-01-01	0.289095	0.390901	0.407933	0	0	3.03431	3.76557	PGF
GO_Biological_Process_2023	T Cell Activation Involved In Immune Response (GO:0002286)	2027-01-01	0.289095	0.390901	0.407933	0	0	3.03431	3.76557	ICAM1
GO_Biological_Process_2023	Regulation Of Microtubule Polymerization Or Depolymerization (GO:0031110)	2027-01-01	0.289095	0.390901	0.407933	0	0	3.03431	3.76557	MAP1B
GO_Biological_Process_2023	Cellular Response To Acid Chemical (GO:0071229)	2027-01-01	0.289095	0.390901	0.407933	0	0	3.03431	3.76557	CPEB4
GO_Biological_Process_2023	Clathrin-Dependent Endocytosis (GO:0072583)	2027-01-01	0.289095	0.390901	0.407933	0	0	3.03431	3.76557	STON2
GO_Biological_Process_2023	Myeloid Cell Development (GO:0061515)	2027-01-01	0.289095	0.390901	0.407933	0	0	3.03431	3.76557	ANXA2
GO_Biological_Process_2023	Negative Regulation Of Notch Signaling Pathway (GO:0045746)	2027-01-01	0.289095	0.390901	0.407933	0	0	3.03431	3.76557	MMP14
GO_Biological_Process_2023	Peptide Cross-Linking (GO:0018149)	2027-01-01	0.289095	0.390901	0.407933	0	0	3.03431	3.76557	SPRR1B
GO_Biological_Process_2023	Peptidyl-Proline Modification (GO:0018208)	2027-01-01	0.289095	0.390901	0.407933	0	0	3.03431	3.76557	PPIF
GO_Biological_Process_2023	Phospholipid Biosynthetic Process (GO:0008654)	2027-01-01	0.289095	0.390901	0.407933	0	0	3.03431	3.76557	FDPS
GO_Biological_Process_2023	Positive Regulation Of Ubiquitin-Protein Transferase Activity (GO:0051443)	2027-01-01	0.289095	0.390901	0.407933	0	0	3.03431	3.76557	TRIB3
GO_Biological_Process_2023	Negative Regulation Of Angiogenesis (GO:0016525)	1986-02-01	0.293616	0.39672	0.401516	0	0	1.88038	2.30437	ATP2B4;HSPG2
GO_Biological_Process_2023	DNA Metabolic Process (GO:0006259)	5/288	0.295284	0.398677	0.399379	0	0	1.39806	1.70538	GADD45A;PSME4;RECQL;NABP1;BACH1
GO_Biological_Process_2023	Regulation Of Monoatomic Ion Transport (GO:0043269)	2028-01-01	0.298029	0.399127	0.398889	0	0	2.92178	3.537	NEDD4L
GO_Biological_Process_2023	Apoptotic Cell Clearance (GO:0043277)	2028-01-01	0.298029	0.399127	0.398889	0	0	2.92178	3.537	GAS6
GO_Biological_Process_2023	Regulation Of Protein Targeting To Membrane (GO:0090313)	2028-01-01	0.298029	0.399127	0.398889	0	0	2.92178	3.537	CEMIP
GO_Biological_Process_2023	Diterpenoid Metabolic Process (GO:0016101)	2028-01-01	0.298029	0.399127	0.398889	0	0	2.92178	3.537	LRAT
GO_Biological_Process_2023	Fatty Acid Derivative Biosynthetic Process (GO:1901570)	2028-01-01	0.298029	0.399127	0.398889	0	0	2.92178	3.537	HMGCL
GO_Biological_Process_2023	Glycosaminoglycan Metabolic Process (GO:0030203)	2028-01-01	0.298029	0.399127	0.398889	0	0	2.92178	3.537	FUCA1
GO_Biological_Process_2023	Vascular Endothelial Growth Factor Receptor Signaling Pathway (GO:0048010)	2028-01-01	0.298029	0.399127	0.398889	0	0	2.92178	3.537	PGF
GO_Biological_Process_2023	Hematopoietic Progenitor Cell Differentiation (GO:0002244)	2028-01-01	0.298029	0.399127	0.398889	0	0	2.92178	3.537	INHBA
GO_Biological_Process_2023	Negative Regulation Of G2/M Transition Of Mitotic Cell Cycle (GO:0010972)	2028-01-01	0.298029	0.399127	0.398889	0	0	2.92178	3.537	NABP1
GO_Biological_Process_2023	Negative Regulation Of Cytoskeleton Organization (GO:0051494)	2028-01-01	0.298029	0.399127	0.398889	0	0	2.92178	3.537	LIMA1
GO_Biological_Process_2023	Protein Depolymerization (GO:0051261)	2028-01-01	0.298029	0.399127	0.398889	0	0	2.92178	3.537	GSN
GO_Biological_Process_2023	Regulation Of Insulin Secretion (GO:0050796)	1987-02-01	0.298257	0.399138	0.398877	0	0	1.85816	2.24801	MIDN;IL1B
GO_Biological_Process_2023	Regulation Of Cellular Component Organization (GO:0051128)	3/153	0.301483	0.403159	0.394524	0	0	1.58056	1.89516	TNC;ABL2;STON2
GO_Biological_Process_2023	Regulation Of Establishment Of Planar Polarity (GO:0090175)	2029-01-01	0.306851	0.405569	0.391935	0	0	2.81729	3.32832	SMURF2
GO_Biological_Process_2023	RNA Biosynthetic Process (GO:0032774)	2029-01-01	0.306851	0.405569	0.391935	0	0	2.81729	3.32832	SETX
GO_Biological_Process_2023	Alpha-Amino Acid Catabolic Process (GO:1901606)	2029-01-01	0.306851	0.405569	0.391935	0	0	2.81729	3.32832	HMGCL
GO_Biological_Process_2023	Regulation Of Monoatomic Ion Transmembrane Transport (GO:0034765)	2029-01-01	0.306851	0.405569	0.391935	0	0	2.81729	3.32832	NEDD4L
GO_Biological_Process_2023	Regulation Of Protein Modification By Small Protein Conjugation Or Removal (GO:1903320)	2029-01-01	0.306851	0.405569	0.391935	0	0	2.81729	3.32832	EGR1
GO_Biological_Process_2023	Chondrocyte Differentiation (GO:0002062)	2029-01-01	0.306851	0.405569	0.391935	0	0	2.81729	3.32832	SOX9
GO_Biological_Process_2023	Defense Response To Fungus (GO:0050832)	2029-01-01	0.306851	0.405569	0.391935	0	0	2.81729	3.32832	RNASE7
GO_Biological_Process_2023	Sarcomere Organization (GO:0045214)	2029-01-01	0.306851	0.405569	0.391935	0	0	2.81729	3.32832	TNNT1
GO_Biological_Process_2023	Establishment Of Mitotic Spindle Orientation (GO:0000132)	2029-01-01	0.306851	0.405569	0.391935	0	0	2.81729	3.32832	ITGB1
GO_Biological_Process_2023	Vacuolar Acidification (GO:0007035)	2029-01-01	0.306851	0.405569	0.391935	0	0	2.81729	3.32832	ATP6V0A1
GO_Biological_Process_2023	mRNA Splice Site Recognition (GO:0006376)	2029-01-01	0.306851	0.405569	0.391935	0	0	2.81729	3.32832	SETX
GO_Biological_Process_2023	Maintenance Of Blood-Brain Barrier (GO:0035633)	2029-01-01	0.306851	0.405569	0.391935	0	0	2.81729	3.32832	ITGB1
GO_Biological_Process_2023	Negative Regulation Of DNA Binding (GO:0043392)	2029-01-01	0.306851	0.405569	0.391935	0	0	2.81729	3.32832	JUN
GO_Biological_Process_2023	Phosphatidic Acid Biosynthetic Process (GO:0006654)	2029-01-01	0.306851	0.405569	0.391935	0	0	2.81729	3.32832	GPAT3
GO_Biological_Process_2023	Positive Regulation Of Microtubule Polymerization (GO:0031116)	2029-01-01	0.306851	0.405569	0.391935	0	0	2.81729	3.32832	NAV3
GO_Biological_Process_2023	Regulation Of Blood Coagulation (GO:0030193)	2029-01-01	0.306851	0.405569	0.391935	0	0	2.81729	3.32832	PLAU
GO_Biological_Process_2023	Cellular Response To Peptide Hormone Stimulus (GO:0071375)	1989-02-01	0.307523	0.406163	0.3913	0	0	1.81526	2.14057	TRIB3;LPIN1
GO_Biological_Process_2023	Regulation Of Phosphatidylinositol 3-Kinase Signaling (GO:0014066)	1990-02-01	0.312148	0.411971	0.385133	0	0	1.79454	2.08935	CSF3;SOX9
GO_Biological_Process_2023	GPI Anchor Biosynthetic Process (GO:0006506)	1930-01-01	0.315563	0.413046	0.384001	0	0	2.72	3.13724	PGF
GO_Biological_Process_2023	Artery Morphogenesis (GO:0048844)	1930-01-01	0.315563	0.413046	0.384001	0	0	2.72	3.13724	NF1
GO_Biological_Process_2023	Cardiac Muscle Cell Action Potential Involved In Contraction (GO:0086002)	1930-01-01	0.315563	0.413046	0.384001	0	0	2.72	3.13724	NEDD4L
GO_Biological_Process_2023	Response To Amino Acid (GO:0043200)	1930-01-01	0.315563	0.413046	0.384001	0	0	2.72	3.13724	CPEB4
GO_Biological_Process_2023	Lamellipodium Organization (GO:0097581)	1930-01-01	0.315563	0.413046	0.384001	0	0	2.72	3.13724	ITGB1
GO_Biological_Process_2023	Mitotic G2 DNA Damage Checkpoint Signaling (GO:0007095)	1930-01-01	0.315563	0.413046	0.384001	0	0	2.72	3.13724	CDKN1A
GO_Biological_Process_2023	Negative Regulation Of Myeloid Leukocyte Differentiation (GO:0002762)	1930-01-01	0.315563	0.413046	0.384001	0	0	2.72	3.13724	INHBA
GO_Biological_Process_2023	Negative Regulation Of Peptidyl-Tyrosine Phosphorylation (GO:0050732)	1930-01-01	0.315563	0.413046	0.384001	0	0	2.72	3.13724	PARP14
GO_Biological_Process_2023	Phospholipid Dephosphorylation (GO:0046839)	1930-01-01	0.315563	0.413046	0.384001	0	0	2.72	3.13724	FIG4
GO_Biological_Process_2023	Prostaglandin Metabolic Process (GO:0006693)	1930-01-01	0.315563	0.413046	0.384001	0	0	2.72	3.13724	PTGS2
GO_Biological_Process_2023	Regulation Of Cell Migration Involved In Sprouting Angiogenesis (GO:0090049)	1930-01-01	0.315563	0.413046	0.384001	0	0	2.72	3.13724	PTGS2
GO_Biological_Process_2023	Protein Polyubiquitination (GO:0000209)	4/226	0.315685	0.413046	0.384001	0	0	1.42444	1.6424	IFI27;NEDD4L;TNFAIP3;TRIM38
GO_Biological_Process_2023	Lymphocyte Differentiation (GO:0030098)	1991-02-01	0.316766	0.414162	0.38283	0	0	1.77429	2.03971	ITGB1;KLF6
KEGG_2021	PPAR signaling pathway	1974-02-01	0.236437	0.41861	0.37819	0	0	2.20408	3.17844	MMP1;ANGPTL4
GO_Biological_Process_2023	Regulation Of Dendrite Morphogenesis (GO:0048814)	1931-01-01	0.324165	0.419021	0.377765	0	0	2.6292	2.9618	NEDD4L
GO_Biological_Process_2023	Actin Filament Polymerization (GO:0030041)	1931-01-01	0.324165	0.419021	0.377765	0	0	2.6292	2.9618	GSN
GO_Biological_Process_2023	Bile Acid Metabolic Process (GO:0008206)	1931-01-01	0.324165	0.419021	0.377765	0	0	2.6292	2.9618	NPC1
GO_Biological_Process_2023	Regulation Of Protein Autophosphorylation (GO:0031952)	1931-01-01	0.324165	0.419021	0.377765	0	0	2.6292	2.9618	ERRFI1
GO_Biological_Process_2023	Regulation Of Protein Localization To Cell Surface (GO:2000008)	1931-01-01	0.324165	0.419021	0.377765	0	0	2.6292	2.9618	NEDD4L
GO_Biological_Process_2023	Regulation Of Transmembrane Receptor Protein Serine/Threonine Kinase Signaling Pathway (GO:0090092)	1931-01-01	0.324165	0.419021	0.377765	0	0	2.6292	2.9618	SMURF2
GO_Biological_Process_2023	Response To Estradiol (GO:0032355)	1931-01-01	0.324165	0.419021	0.377765	0	0	2.6292	2.9618	NRIP1
GO_Biological_Process_2023	Triglyceride Homeostasis (GO:0070328)	1931-01-01	0.324165	0.419021	0.377765	0	0	2.6292	2.9618	ANGPTL4
GO_Biological_Process_2023	Negative Regulation Of DNA Biosynthetic Process (GO:2000279)	1931-01-01	0.324165	0.419021	0.377765	0	0	2.6292	2.9618	CDKN1A
GO_Biological_Process_2023	Negative Regulation Of Developmental Growth (GO:0048640)	1931-01-01	0.324165	0.419021	0.377765	0	0	2.6292	2.9618	CDKN1A
GO_Biological_Process_2023	Negative Regulation Of Microtubule Polymerization Or Depolymerization (GO:0031111)	1931-01-01	0.324165	0.419021	0.377765	0	0	2.6292	2.9618	NAV3
GO_Biological_Process_2023	Positive Regulation Of G1/S Transition Of Mitotic Cell Cycle (GO:1900087)	1931-01-01	0.324165	0.419021	0.377765	0	0	2.6292	2.9618	RDX
GO_Biological_Process_2023	Positive Regulation Of Mononuclear Cell Migration (GO:0071677)	1931-01-01	0.324165	0.419021	0.377765	0	0	2.6292	2.9618	GAS6
GO_Biological_Process_2023	Positive Regulation Of Proteolysis Involved In Protein Catabolic Process (GO:1903052)	1931-01-01	0.324165	0.419021	0.377765	0	0	2.6292	2.9618	CLU
GO_Biological_Process_2023	Presynaptic Endocytosis (GO:0140238)	1931-01-01	0.324165	0.419021	0.377765	0	0	2.6292	2.9618	STON2
GO_Biological_Process_2023	Regulation Of Cell Morphogenesis (GO:0022604)	1931-01-01	0.324165	0.419021	0.377765	0	0	2.6292	2.9618	MACF1
KEGG_2021	Terpenoid backbone biosynthesis	2022-01-01	0.241854	0.423912	0.372724	0	0	3.773	5.35548	FDPS
KEGG_2021	Pathways of neurodegeneration	8/475	0.244762	0.423912	0.372724	0	0	1.365	1.92119	FIG4;IL1A;DDIT3;IL1B;PPIF;KRAS;PTGS2;OPTN
KEGG_2021	Apelin signaling pathway	3/137	0.24532	0.423912	0.372724	0	0	1.77799	2.49842	EGR1;KRAS;GNG11
GO_Biological_Process_2023	Vesicle Organization (GO:0016050)	1994-02-01	0.330575	0.426668	0.36991	0	0	1.71617	1.89967	ANXA2;SNX10
GO_Biological_Process_2023	Muscle Contraction (GO:0006936)	1994-02-01	0.330575	0.426668	0.36991	0	0	1.71617	1.89967	SMTN;UTRN
GO_Biological_Process_2023	Mitochondrion Organization (GO:0007005)	3/162	0.332356	0.426668	0.36991	0	0	1.49041	1.64176	BNIP3L;BCL2A1;SLC25A36
GO_Biological_Process_2023	NIK/NF-kappaB Signaling (GO:0038061)	1932-01-01	0.33266	0.426668	0.36991	0	0	2.54426	2.8003	MALT1
GO_Biological_Process_2023	Regulation Of Ubiquitin-Protein Transferase Activity (GO:0051438)	1932-01-01	0.33266	0.426668	0.36991	0	0	2.54426	2.8003	TRIB3
GO_Biological_Process_2023	Intracellular pH Reduction (GO:0051452)	1932-01-01	0.33266	0.426668	0.36991	0	0	2.54426	2.8003	ATP6V0A1
GO_Biological_Process_2023	Mitochondrial Membrane Organization (GO:0007006)	1932-01-01	0.33266	0.426668	0.36991	0	0	2.54426	2.8003	PPIF
GO_Biological_Process_2023	Negative Regulation Of Fat Cell Differentiation (GO:0045599)	1932-01-01	0.33266	0.426668	0.36991	0	0	2.54426	2.8003	TRIB3
GO_Biological_Process_2023	Negative Regulation Of Osteoblast Differentiation (GO:0045668)	1932-01-01	0.33266	0.426668	0.36991	0	0	2.54426	2.8003	SOX9
GO_Biological_Process_2023	Negative Regulation Of Proteasomal Ubiquitin-Dependent Protein Catabolic Process (GO:0032435)	1932-01-01	0.33266	0.426668	0.36991	0	0	2.54426	2.8003	SDCBP
GO_Biological_Process_2023	Phosphatidylinositol 3-Kinase Signaling (GO:0014065)	1932-01-01	0.33266	0.426668	0.36991	0	0	2.54426	2.8003	NF1
KEGG_2021	Bacterial invasion of epithelial cells	1977-02-01	0.25032	0.427478	0.369087	0	0	2.11559	2.93013	ITGB1;ITGA5
KEGG_2021	Renin-angiotensin system	2023-01-01	0.251341	0.427478	0.369087	0	0	3.60131	4.97322	MME
KEGG_2021	Ubiquitin mediated proteolysis	3/140	0.255358	0.429777	0.366757	0	0	1.73879	2.37361	SMURF2;NEDD4L;BIRC6
KEGG_2021	Prion disease	5/273	0.256672	0.429777	0.366757	0	0	1.48355	2.01756	EGR1;IL1A;DDIT3;IL1B;PPIF
GO_Biological_Process_2023	Positive Regulation Of Developmental Process (GO:0051094)	4/233	0.335549	0.43007	0.366461	0	0	1.38041	1.50739	FOXD1;SMURF2;SOX9;SORL1
GO_Biological_Process_2023	Negative Regulation Of Cell Migration (GO:0030336)	3/163	0.335787	0.430072	0.366459	0	0	1.48102	1.61621	NAV3;NF1;RHOB
GO_Biological_Process_2023	Regulation Of Macroautophagy (GO:0016241)	1996-02-01	0.339738	0.430749	0.365776	0	0	1.67948	1.81314	BNIP3L;ATP6V0A1
GO_Biological_Process_2023	Regulation Of Protein Metabolic Process (GO:0051246)	1996-02-01	0.339738	0.430749	0.365776	0	0	1.67948	1.81314	INHBA;LDLR
GO_Biological_Process_2023	Actin Filament Bundle Assembly (GO:0051017)	1933-01-01	0.341049	0.430749	0.365776	0	0	2.46462	2.65127	LIMA1
GO_Biological_Process_2023	Actin Filament Bundle Organization (GO:0061572)	1933-01-01	0.341049	0.430749	0.365776	0	0	2.46462	2.65127	LIMA1
GO_Biological_Process_2023	Regulation Of Potassium Ion Transmembrane Transport (GO:1901379)	1933-01-01	0.341049	0.430749	0.365776	0	0	2.46462	2.65127	NEDD4L
GO_Biological_Process_2023	Cardiac Muscle Contraction (GO:0060048)	1933-01-01	0.341049	0.430749	0.365776	0	0	2.46462	2.65127	GSN
GO_Biological_Process_2023	Signal Transduction By P53 Class Mediator (GO:0072331)	1933-01-01	0.341049	0.430749	0.365776	0	0	2.46462	2.65127	E2F7
GO_Biological_Process_2023	Epithelial Tube Morphogenesis (GO:0060562)	1933-01-01	0.341049	0.430749	0.365776	0	0	2.46462	2.65127	RHOB
GO_Biological_Process_2023	Glycolipid Metabolic Process (GO:0006664)	1933-01-01	0.341049	0.430749	0.365776	0	0	2.46462	2.65127	FUCA1
GO_Biological_Process_2023	Inositol Lipid-Mediated Signaling (GO:0048017)	1933-01-01	0.341049	0.430749	0.365776	0	0	2.46462	2.65127	PTAFR
GO_Biological_Process_2023	Lung Development (GO:0030324)	1933-01-01	0.341049	0.430749	0.365776	0	0	2.46462	2.65127	ERRFI1
GO_Biological_Process_2023	Negative Regulation Of Small Molecule Metabolic Process (GO:0062014)	1933-01-01	0.341049	0.430749	0.365776	0	0	2.46462	2.65127	CDA
GO_Biological_Process_2023	Phosphatidic Acid Metabolic Process (GO:0046473)	1933-01-01	0.341049	0.430749	0.365776	0	0	2.46462	2.65127	GPAT3
GO_Biological_Process_2023	Positive Regulation Of Notch Signaling Pathway (GO:0045747)	1933-01-01	0.341049	0.430749	0.365776	0	0	2.46462	2.65127	IL6ST
GO_Biological_Process_2023	Positive Regulation Of Cytokine Production Involved In Immune Response (GO:0002720)	1933-01-01	0.341049	0.430749	0.365776	0	0	2.46462	2.65127	MALT1
GO_Biological_Process_2023	Positive Regulation Of Ion Transmembrane Transporter Activity (GO:0032414)	1933-01-01	0.341049	0.430749	0.365776	0	0	2.46462	2.65127	GLRX
GO_Biological_Process_2023	Positive Regulation Of Nitrogen Compound Metabolic Process (GO:0051173)	1933-01-01	0.341049	0.430749	0.365776	0	0	2.46462	2.65127	INHBA
GO_Biological_Process_2023	Positive Regulation Of Release Of Sequestered Calcium Ion Into Cytosol (GO:0051281)	1933-01-01	0.341049	0.430749	0.365776	0	0	2.46462	2.65127	CEMIP
GO_Biological_Process_2023	Protein K63-linked Deubiquitination (GO:0070536)	1933-01-01	0.341049	0.430749	0.365776	0	0	2.46462	2.65127	TNFAIP3
GO_Biological_Process_2023	Regulation Of Activated T Cell Proliferation (GO:0046006)	1933-01-01	0.341049	0.430749	0.365776	0	0	2.46462	2.65127	CD274
KEGG_2021	Vitamin digestion and absorption	2024-01-01	0.26071	0.43318	0.363332	0	0	3.44456	4.63068	LRAT
GO_Biological_Process_2023	Negative Regulation Of Macromolecule Biosynthetic Process (GO:0010558)	1998-02-01	0.348863	0.435915	0.360598	0	0	1.64433	1.7316	CDKN1A;ENC1
GO_Biological_Process_2023	Phosphatidylinositol Biosynthetic Process (GO:0006661)	1998-02-01	0.348863	0.435915	0.360598	0	0	1.64433	1.7316	FIG4;PGF
GO_Biological_Process_2023	Positive Regulation Of Cold-Induced Thermogenesis (GO:0120162)	1998-02-01	0.348863	0.435915	0.360598	0	0	1.64433	1.7316	G0S2;LPIN1
GO_Biological_Process_2023	Regulation Of Interleukin-17 Production (GO:0032660)	1934-01-01	0.349332	0.435915	0.360598	0	0	2.38982	2.51345	DDIT3
GO_Biological_Process_2023	Cellular Response To Amyloid-Beta (GO:1904646)	1934-01-01	0.349332	0.435915	0.360598	0	0	2.38982	2.51345	ICAM1
GO_Biological_Process_2023	Cellular Response To Glucose Stimulus (GO:0071333)	1934-01-01	0.349332	0.435915	0.360598	0	0	2.38982	2.51345	GAS6
GO_Biological_Process_2023	Cellular Response To Vascular Endothelial Growth Factor Stimulus (GO:0035924)	1934-01-01	0.349332	0.435915	0.360598	0	0	2.38982	2.51345	PGF
GO_Biological_Process_2023	Response To Estrogen (GO:0043627)	1934-01-01	0.349332	0.435915	0.360598	0	0	2.38982	2.51345	SOX9
GO_Biological_Process_2023	Smoothened Signaling Pathway (GO:0007224)	1934-01-01	0.349332	0.435915	0.360598	0	0	2.38982	2.51345	HIPK2
GO_Biological_Process_2023	Establishment Of Mitotic Spindle Localization (GO:0040001)	1934-01-01	0.349332	0.435915	0.360598	0	0	2.38982	2.51345	ITGB1
GO_Biological_Process_2023	Transcription Initiation-Coupled Chromatin Remodeling (GO:0045815)	1934-01-01	0.349332	0.435915	0.360598	0	0	2.38982	2.51345	KMT2A
GO_Biological_Process_2023	Membrane Protein Proteolysis (GO:0033619)	1934-01-01	0.349332	0.435915	0.360598	0	0	2.38982	2.51345	ADAM9
GO_Biological_Process_2023	Negative Regulation Of Ras Protein Signal Transduction (GO:0046580)	1934-01-01	0.349332	0.435915	0.360598	0	0	2.38982	2.51345	SPRY4
GO_Biological_Process_2023	Negative Regulation Of Cell Cycle Process (GO:0010948)	1934-01-01	0.349332	0.435915	0.360598	0	0	2.38982	2.51345	E2F7
GO_Biological_Process_2023	Positive Regulation Of Organelle Organization (GO:0010638)	1934-01-01	0.349332	0.435915	0.360598	0	0	2.38982	2.51345	ANXA2
GO_Biological_Process_2023	Regulation Of DNA Biosynthetic Process (GO:2000278)	1934-01-01	0.349332	0.435915	0.360598	0	0	2.38982	2.51345	CDKN1A
GO_Biological_Process_2023	Regulation Of calcineurin-NFAT Signaling Cascade (GO:0070884)	1934-01-01	0.349332	0.435915	0.360598	0	0	2.38982	2.51345	ATP2B4
GO_Biological_Process_2023	Positive Regulation Of MAPK Cascade (GO:0043410)	5/310	0.34945	0.435915	0.360598	0	0	1.29575	1.36234	IL1B;TGFA;ADAM9;GAS6;ICAM1
KEGG_2021	Signaling pathways regulating pluripotency of stem cells	3/143	0.265452	0.437692	0.358831	0	0	1.70127	2.25643	KRAS;INHBA;IL6ST
GO_Biological_Process_2023	Axon Development (GO:0061564)	1999-02-01	0.35341	0.440251	0.3563	0	0	1.62729	1.69259	MAP1B;S100A6
GO_Biological_Process_2023	Cellular Response To Insulin Stimulus (GO:0032869)	1999-02-01	0.35341	0.440251	0.3563	0	0	1.62729	1.69259	TRIB3;LPIN1
GO_Biological_Process_2023	Response To Nutrient Levels (GO:0031667)	1935-01-01	0.357512	0.44287	0.353724	0	0	2.31941	2.38571	FLNB
GO_Biological_Process_2023	Establishment Of Spindle Orientation (GO:0051294)	1935-01-01	0.357512	0.44287	0.353724	0	0	2.31941	2.38571	ITGB1
GO_Biological_Process_2023	Glutamate Receptor Signaling Pathway (GO:0007215)	1935-01-01	0.357512	0.44287	0.353724	0	0	2.31941	2.38571	CPEB4
GO_Biological_Process_2023	Intrinsic Apoptotic Signaling Pathway By P53 Class Mediator (GO:0072332)	1935-01-01	0.357512	0.44287	0.353724	0	0	2.31941	2.38571	HIPK2
GO_Biological_Process_2023	Macrophage Activation (GO:0042116)	1935-01-01	0.357512	0.44287	0.353724	0	0	2.31941	2.38571	CLU
GO_Biological_Process_2023	Positive Regulation Of Cell Development (GO:0010720)	1935-01-01	0.357512	0.44287	0.353724	0	0	2.31941	2.38571	MME
GO_Biological_Process_2023	Regulation Of G2/M Transition Of Mitotic Cell Cycle (GO:0010389)	1935-01-01	0.357512	0.44287	0.353724	0	0	2.31941	2.38571	CDKN1A
GO_Biological_Process_2023	Regulation Of Axon Extension (GO:0030516)	1935-01-01	0.357512	0.44287	0.353724	0	0	2.31941	2.38571	MACF1
GO_Biological_Process_2023	Regulation Of Organelle Organization (GO:0033043)	2/100	0.357946	0.44287	0.353724	0	0	1.61061	1.65469	RDX;MSN
GO_Biological_Process_2023	Protein Complex Oligomerization (GO:0051259)	2/100	0.357946	0.44287	0.353724	0	0	1.61061	1.65469	EHD1;PEG10
GO_Biological_Process_2023	Hemopoiesis (GO:0030097)	2/101	0.36247	0.448163	0.348564	0	0	1.59426	1.61787	KMT2A;INHBA
KEGG_2021	Human immunodeficiency virus 1 infection	4/212	0.274	0.448364	0.34837	0	0	1.52767	1.97777	JUN;KRAS;FOS;GNG11
GO_Biological_Process_2023	Heart Development (GO:0007507)	3/171	0.363186	0.448667	0.348076	0	0	1.40992	1.42802	CDKN1A;NF1;SOX9
GO_Biological_Process_2023	Supramolecular Fiber Organization (GO:0097435)	5/316	0.364358	0.448667	0.348076	0	0	1.27036	1.28258	GSN;FAT1;NF1;VIM;MYL9
GO_Biological_Process_2023	Regulation Of Glucose Import (GO:0046324)	1936-01-01	0.365589	0.448667	0.348076	0	0	2.25303	2.2671	PEA15
GO_Biological_Process_2023	Regulation Of Peptidyl-Threonine Phosphorylation (GO:0010799)	1936-01-01	0.365589	0.448667	0.348076	0	0	2.25303	2.2671	CEMIP
GO_Biological_Process_2023	Histone Deacetylation (GO:0016575)	1936-01-01	0.365589	0.448667	0.348076	0	0	2.25303	2.2671	MIER1
GO_Biological_Process_2023	Negative Regulation Of T Cell Proliferation (GO:0042130)	1936-01-01	0.365589	0.448667	0.348076	0	0	2.25303	2.2671	CD274
GO_Biological_Process_2023	Negative Regulation Of Protein Kinase B Signaling (GO:0051898)	1936-01-01	0.365589	0.448667	0.348076	0	0	2.25303	2.2671	DDIT3
GO_Biological_Process_2023	Negative Regulation Of Sequestering Of Calcium Ion (GO:0051283)	1936-01-01	0.365589	0.448667	0.348076	0	0	2.25303	2.2671	CLU
GO_Biological_Process_2023	Positive Regulation Of RNA Splicing (GO:0033120)	1936-01-01	0.365589	0.448667	0.348076	0	0	2.25303	2.2671	SETX
GO_Biological_Process_2023	Positive Regulation Of Interferon-Beta Production (GO:0032728)	1936-01-01	0.365589	0.448667	0.348076	0	0	2.25303	2.2671	IRF7
GO_Biological_Process_2023	Protein Destabilization (GO:0031648)	1936-01-01	0.365589	0.448667	0.348076	0	0	2.25303	2.2671	GSN
GO_Biological_Process_2023	Generation Of Neurons (GO:0048699)	3/172	0.366601	0.449605	0.347169	0	0	1.40151	1.40639	MAP1B;SMARCA1;SH3RF1
GO_Biological_Process_2023	Regulation Of ERK1 And ERK2 Cascade (GO:0070372)	4/244	0.366851	0.449609	0.347165	0	0	1.3164	1.32008	IL1B;GAS6;DUSP6;ICAM1
GO_Biological_Process_2023	Inorganic Cation Import Across Plasma Membrane (GO:0098659)	2/103	0.371482	0.453562	0.343363	0	0	1.56253	1.5473	ATP2B4;CLU
GO_Biological_Process_2023	Proteasome-Mediated Ubiquitin-Dependent Protein Catabolic Process (GO:0043161)	5/319	0.371819	0.453562	0.343363	0	0	1.25803	1.24463	IFI27;SMURF2;DDIT3;NEDD4L;UBR1
GO_Biological_Process_2023	Regulation Of Defense Response To Virus By Host (GO:0050691)	1937-01-01	0.373566	0.453562	0.343363	0	0	2.19033	2.15674	TNFAIP3
GO_Biological_Process_2023	Aortic Valve Morphogenesis (GO:0003180)	1937-01-01	0.373566	0.453562	0.343363	0	0	2.19033	2.15674	SOX9
GO_Biological_Process_2023	Axonemal Dynein Complex Assembly (GO:0070286)	1937-01-01	0.373566	0.453562	0.343363	0	0	2.19033	2.15674	SPAG1
GO_Biological_Process_2023	Calcium Ion Import Across Plasma Membrane (GO:0098703)	1937-01-01	0.373566	0.453562	0.343363	0	0	2.19033	2.15674	CLU
GO_Biological_Process_2023	Type I Interferon-Mediated Signaling Pathway (GO:0060337)	1937-01-01	0.373566	0.453562	0.343363	0	0	2.19033	2.15674	IFI27
GO_Biological_Process_2023	Mitochondrion Disassembly (GO:0061726)	1937-01-01	0.373566	0.453562	0.343363	0	0	2.19033	2.15674	MAP1LC3B
GO_Biological_Process_2023	Muscle Cell Differentiation (GO:0042692)	1937-01-01	0.373566	0.453562	0.343363	0	0	2.19033	2.15674	SYNE1
GO_Biological_Process_2023	Muscle Tissue Development (GO:0060537)	1937-01-01	0.373566	0.453562	0.343363	0	0	2.19033	2.15674	NF1
GO_Biological_Process_2023	Negative Regulation Of Endothelial Cell Proliferation (GO:0001937)	1937-01-01	0.373566	0.453562	0.343363	0	0	2.19033	2.15674	NF1
GO_Biological_Process_2023	Positive Regulation Of Exocytosis (GO:0045921)	1937-01-01	0.373566	0.453562	0.343363	0	0	2.19033	2.15674	SDCBP
GO_Biological_Process_2023	Positive Regulation Of Immune Effector Process (GO:0002699)	1937-01-01	0.373566	0.453562	0.343363	0	0	2.19033	2.15674	IL1B
GO_Biological_Process_2023	Positive Regulation Of Signaling (GO:0023056)	1937-01-01	0.373566	0.453562	0.343363	0	0	2.19033	2.15674	ANXA2
KEGG_2021	Cell adhesion molecules	3/148	0.282378	0.455176	0.341821	0	0	1.64219	2.07656	ITGB1;CD274;ICAM1
KEGG_2021	Retrograde endocannabinoid signaling	3/148	0.282378	0.455176	0.341821	0	0	1.64219	2.07656	PTGS2;GNG11;MGLL
KEGG_2021	Gastric cancer	3/149	0.285775	0.45724	0.339855	0	0	1.63086	2.04273	CDKN1A;GADD45A;KRAS
KEGG_2021	Collecting duct acid secretion	2027-01-01	0.288122	0.457606	0.339509	0	0	3.04665	3.79116	ATP6V0A1
GO_Biological_Process_2023	Positive Regulation Of Hydrolase Activity (GO:0051345)	3/176	0.380228	0.459751	0.337477	0	0	1.36882	1.32363	ITGB1;NF1;PRSS22
GO_Biological_Process_2023	G2/M Transition Of Mitotic Cell Cycle (GO:0000086)	1938-01-01	0.381442	0.459751	0.337477	0	0	2.13103	2.05388	BACH1
GO_Biological_Process_2023	Cellular Response To Type I Interferon (GO:0071357)	1938-01-01	0.381442	0.459751	0.337477	0	0	2.13103	2.05388	IFI27
GO_Biological_Process_2023	Connective Tissue Development (GO:0061448)	1938-01-01	0.381442	0.459751	0.337477	0	0	2.13103	2.05388	SOX9
GO_Biological_Process_2023	Response To Peptide (GO:1901652)	1938-01-01	0.381442	0.459751	0.337477	0	0	2.13103	2.05388	MMP13
GO_Biological_Process_2023	Response To Transforming Growth Factor Beta (GO:0071559)	1938-01-01	0.381442	0.459751	0.337477	0	0	2.13103	2.05388	SOX9
GO_Biological_Process_2023	Import Into Cell (GO:0098657)	1938-01-01	0.381442	0.459751	0.337477	0	0	2.13103	2.05388	SLC16A2
GO_Biological_Process_2023	Lymphocyte Proliferation (GO:0046651)	1938-01-01	0.381442	0.459751	0.337477	0	0	2.13103	2.05388	MSN
GO_Biological_Process_2023	Membrane Assembly (GO:0071709)	1938-01-01	0.381442	0.459751	0.337477	0	0	2.13103	2.05388	ANXA2
GO_Biological_Process_2023	Positive Regulation Of Axonogenesis (GO:0050772)	1938-01-01	0.381442	0.459751	0.337477	0	0	2.13103	2.05388	MACF1
GO_Biological_Process_2023	Positive Regulation Of Myoblast Differentiation (GO:0045663)	1938-01-01	0.381442	0.459751	0.337477	0	0	2.13103	2.05388	BTG1
GO_Biological_Process_2023	RNA Transport (GO:0050658)	1939-01-01	0.38922	0.464059	0.333427	0	0	2.07484	1.95785	PEG10
GO_Biological_Process_2023	Regulation Of Mitochondrial Membrane Potential (GO:0051881)	1939-01-01	0.38922	0.464059	0.333427	0	0	2.07484	1.95785	SLC25A36
GO_Biological_Process_2023	Regulation Of Monoatomic Cation Transmembrane Transport (GO:1904062)	1939-01-01	0.38922	0.464059	0.333427	0	0	2.07484	1.95785	NEDD4L
GO_Biological_Process_2023	Regulation Of Protein Tyrosine Kinase Activity (GO:0061097)	1939-01-01	0.38922	0.464059	0.333427	0	0	2.07484	1.95785	GAS6
GO_Biological_Process_2023	Regulation Of Receptor-Mediated Endocytosis (GO:0048259)	1939-01-01	0.38922	0.464059	0.333427	0	0	2.07484	1.95785	CLU
GO_Biological_Process_2023	Release Of Sequestered Calcium Ion Into Cytosol (GO:0051209)	1939-01-01	0.38922	0.464059	0.333427	0	0	2.07484	1.95785	CLU
GO_Biological_Process_2023	Digestive Tract Development (GO:0048565)	1939-01-01	0.38922	0.464059	0.333427	0	0	2.07484	1.95785	CXCL8
GO_Biological_Process_2023	Fibroblast Growth Factor Receptor Signaling Pathway (GO:0008543)	1939-01-01	0.38922	0.464059	0.333427	0	0	2.07484	1.95785	SETX
GO_Biological_Process_2023	Vesicle Cytoskeletal Trafficking (GO:0099518)	1939-01-01	0.38922	0.464059	0.333427	0	0	2.07484	1.95785	CCDC186
GO_Biological_Process_2023	Negative Regulation Of Cell-Substrate Adhesion (GO:0010812)	1939-01-01	0.38922	0.464059	0.333427	0	0	2.07484	1.95785	SPRY4
GO_Biological_Process_2023	Negative Regulation Of Lymphocyte Proliferation (GO:0050672)	1939-01-01	0.38922	0.464059	0.333427	0	0	2.07484	1.95785	CD274
GO_Biological_Process_2023	Negative Regulation Of Proteasomal Protein Catabolic Process (GO:1901799)	1939-01-01	0.38922	0.464059	0.333427	0	0	2.07484	1.95785	SDCBP
GO_Biological_Process_2023	Neuron Projection Extension (GO:1990138)	1939-01-01	0.38922	0.464059	0.333427	0	0	2.07484	1.95785	MAP1B
GO_Biological_Process_2023	Odontogenesis (GO:0042476)	1939-01-01	0.38922	0.464059	0.333427	0	0	2.07484	1.95785	INHBA
GO_Biological_Process_2023	Positive Regulation Of Intrinsic Apoptotic Signaling Pathway (GO:2001244)	1939-01-01	0.38922	0.464059	0.333427	0	0	2.07484	1.95785	DDIT3
GO_Biological_Process_2023	Positive Regulation Of Lipid Biosynthetic Process (GO:0046889)	1939-01-01	0.38922	0.464059	0.333427	0	0	2.07484	1.95785	LDLR
GO_Biological_Process_2023	Negative Regulation Of Translation (GO:0017148)	2/107	0.38935	0.464059	0.333427	0	0	1.5027	1.41746	ENC1;CPEB4
GO_Biological_Process_2023	Response To Tumor Necrosis Factor (GO:0034612)	2/108	0.393783	0.467243	0.330457	0	0	1.48844	1.38717	CXCL8;ADAM9
GO_Biological_Process_2023	Glycerophospholipid Biosynthetic Process (GO:0046474)	2/108	0.393783	0.467243	0.330457	0	0	1.48844	1.38717	FIG4;GPAT3
GO_Biological_Process_2023	Lipid Transport (GO:0006869)	2/108	0.393783	0.467243	0.330457	0	0	1.48844	1.38717	ESYT1;LDLR
GO_Biological_Process_2023	Positive Regulation Of Metabolic Process (GO:0009893)	2/108	0.393783	0.467243	0.330457	0	0	1.48844	1.38717	G0S2;LPIN1
GO_Biological_Process_2023	Regulation Of Cytosolic Calcium Ion Concentration (GO:0051480)	1940-01-01	0.3969	0.467243	0.330457	0	0	2.02154	1.86805	ATP2B4
GO_Biological_Process_2023	Regulation Of Microtubule Polymerization (GO:0031113)	1940-01-01	0.3969	0.467243	0.330457	0	0	2.02154	1.86805	NAV3
GO_Biological_Process_2023	Aortic Valve Development (GO:0003176)	1940-01-01	0.3969	0.467243	0.330457	0	0	2.02154	1.86805	SOX9
GO_Biological_Process_2023	Regulation Of Protein Dephosphorylation (GO:0035304)	1940-01-01	0.3969	0.467243	0.330457	0	0	2.02154	1.86805	PPP1R15A
GO_Biological_Process_2023	Cellular Response To Heat (GO:0034605)	1940-01-01	0.3969	0.467243	0.330457	0	0	2.02154	1.86805	IL1A
GO_Biological_Process_2023	Retinoid Metabolic Process (GO:0001523)	1940-01-01	0.3969	0.467243	0.330457	0	0	2.02154	1.86805	LRAT
GO_Biological_Process_2023	Endothelial Cell Migration (GO:0043542)	1940-01-01	0.3969	0.467243	0.330457	0	0	2.02154	1.86805	PRSS3
GO_Biological_Process_2023	Establishment Or Maintenance Of Epithelial Cell Apical/Basal Polarity (GO:0045197)	1940-01-01	0.3969	0.467243	0.330457	0	0	2.02154	1.86805	MSN
GO_Biological_Process_2023	Synaptic Vesicle Endocytosis (GO:0048488)	1940-01-01	0.3969	0.467243	0.330457	0	0	2.02154	1.86805	STON2
GO_Biological_Process_2023	Negative Regulation Of Cell-Cell Adhesion (GO:0022408)	1940-01-01	0.3969	0.467243	0.330457	0	0	2.02154	1.86805	RDX
GO_Biological_Process_2023	Negative Regulation Of Protein Localization (GO:1903828)	1940-01-01	0.3969	0.467243	0.330457	0	0	2.02154	1.86805	NEDD4L
GO_Biological_Process_2023	Positive Regulation Of Catalytic Activity (GO:0043085)	1940-01-01	0.3969	0.467243	0.330457	0	0	2.02154	1.86805	ABL2
GO_Biological_Process_2023	Positive Regulation Of Cell Cycle G1/S Phase Transition (GO:1902808)	1940-01-01	0.3969	0.467243	0.330457	0	0	2.02154	1.86805	RDX
GO_Biological_Process_2023	Protein Deacetylation (GO:0006476)	1940-01-01	0.3969	0.467243	0.330457	0	0	2.02154	1.86805	MIER1
GO_Biological_Process_2023	Protein Localization To Chromosome (GO:0034502)	1940-01-01	0.3969	0.467243	0.330457	0	0	2.02154	1.86805	IFFO1
GO_Biological_Process_2023	Negative Regulation Of Developmental Process (GO:0051093)	2/109	0.3982	0.468168	0.329598	0	0	1.47446	1.35768	SOX9;GAS6
GO_Biological_Process_2023	Regulation Of Wnt Signaling Pathway (GO:0030111)	2/109	0.3982	0.468168	0.329598	0	0	1.47446	1.35768	MACF1;TNFAIP3
KEGG_2021	Butanoate metabolism	2028-01-01	0.297033	0.468314	0.329463	0	0	2.93366	3.56121	HMGCL
GO_Biological_Process_2023	Response To Lipid (GO:0033993)	2/110	0.402603	0.472201	0.325873	0	0	1.46073	1.32898	IL1B;SOX9
GO_Biological_Process_2023	DNA Duplex Unwinding (GO:0032508)	1941-01-01	0.404484	0.472201	0.325873	0	0	1.9709	1.78395	RECQL
GO_Biological_Process_2023	Regulation Of Dendrite Development (GO:0050773)	1941-01-01	0.404484	0.472201	0.325873	0	0	1.9709	1.78395	NEDD4L
GO_Biological_Process_2023	Acylglycerol Metabolic Process (GO:0006639)	1941-01-01	0.404484	0.472201	0.325873	0	0	1.9709	1.78395	MGLL
GO_Biological_Process_2023	Regulation Of Microtubule-Based Process (GO:0032886)	1941-01-01	0.404484	0.472201	0.325873	0	0	1.9709	1.78395	MACF1
GO_Biological_Process_2023	Axoneme Assembly (GO:0035082)	1941-01-01	0.404484	0.472201	0.325873	0	0	1.9709	1.78395	SPAG1
GO_Biological_Process_2023	Visual System Development (GO:0150063)	1941-01-01	0.404484	0.472201	0.325873	0	0	1.9709	1.78395	HIPK2
GO_Biological_Process_2023	Lymphocyte Migration (GO:0072676)	1941-01-01	0.404484	0.472201	0.325873	0	0	1.9709	1.78395	MSN
GO_Biological_Process_2023	Non-Canonical Wnt Signaling Pathway (GO:0035567)	1941-01-01	0.404484	0.472201	0.325873	0	0	1.9709	1.78395	SMURF2
GO_Biological_Process_2023	Positive Regulation Of Actin Filament Polymerization (GO:0030838)	1941-01-01	0.404484	0.472201	0.325873	0	0	1.9709	1.78395	CSF3
GO_Biological_Process_2023	Positive Regulation Of Response To Biotic Stimulus (GO:0002833)	1941-01-01	0.404484	0.472201	0.325873	0	0	1.9709	1.78395	EREG
GO_Biological_Process_2023	Mitotic Cell Cycle Phase Transition (GO:0044772)	2/111	0.406991	0.474823	0.323469	0	0	1.44726	1.30103	CDKN1A;CCNG2
GO_Biological_Process_2023	Amino Acid Transmembrane Transport (GO:0003333)	1942-01-01	0.411973	0.478183	0.320406	0	0	1.92273	1.70507	SLC16A2
GO_Biological_Process_2023	Cellular Response To Glucose Starvation (GO:0042149)	1942-01-01	0.411973	0.478183	0.320406	0	0	1.92273	1.70507	CPEB4
GO_Biological_Process_2023	Collagen Fibril Organization (GO:0030199)	1942-01-01	0.411973	0.478183	0.320406	0	0	1.92273	1.70507	NF1
GO_Biological_Process_2023	Lysosome Localization (GO:0032418)	1942-01-01	0.411973	0.478183	0.320406	0	0	1.92273	1.70507	S100A13
GO_Biological_Process_2023	Modulation By Host Of Symbiont Process (GO:0051851)	1942-01-01	0.411973	0.478183	0.320406	0	0	1.92273	1.70507	JUN
GO_Biological_Process_2023	Monocyte Chemotaxis (GO:0002548)	1942-01-01	0.411973	0.478183	0.320406	0	0	1.92273	1.70507	IL6R
GO_Biological_Process_2023	Negative Regulation Of I-kappaB kinase/NF-kappaB Signaling (GO:0043124)	1942-01-01	0.411973	0.478183	0.320406	0	0	1.92273	1.70507	TNFAIP3
GO_Biological_Process_2023	Positive Regulation Of Calcium Ion Transmembrane Transport (GO:1904427)	1942-01-01	0.411973	0.478183	0.320406	0	0	1.92273	1.70507	CEMIP
GO_Biological_Process_2023	Regulation Of Protein Ubiquitination (GO:0031396)	2/113	0.415719	0.482224	0.316751	0	0	1.42104	1.24731	TNFAIP3;MALT1
GO_Biological_Process_2023	Regulation Of Filopodium Assembly (GO:0051489)	1943-01-01	0.419368	0.483989	0.315165	0	0	1.87686	1.631	CLU
GO_Biological_Process_2023	Regulation Of Primary Metabolic Process (GO:0080090)	1943-01-01	0.419368	0.483989	0.315165	0	0	1.87686	1.631	LDLR
GO_Biological_Process_2023	Skeletal System Morphogenesis (GO:0048705)	1943-01-01	0.419368	0.483989	0.315165	0	0	1.87686	1.631	MMP13
GO_Biological_Process_2023	Energy Derivation By Oxidation Of Organic Compounds (GO:0015980)	1943-01-01	0.419368	0.483989	0.315165	0	0	1.87686	1.631	GFPT1
GO_Biological_Process_2023	Glycolipid Biosynthetic Process (GO:0009247)	1943-01-01	0.419368	0.483989	0.315165	0	0	1.87686	1.631	PGF
GO_Biological_Process_2023	Intracellular Glucose Homeostasis (GO:0001678)	1943-01-01	0.419368	0.483989	0.315165	0	0	1.87686	1.631	GAS6
GO_Biological_Process_2023	mRNA Transcription (GO:0009299)	1943-01-01	0.419368	0.483989	0.315165	0	0	1.87686	1.631	EREG
GO_Biological_Process_2023	Positive Regulation Of Transcription Elongation By RNA Polymerase II (GO:0032968)	1943-01-01	0.419368	0.483989	0.315165	0	0	1.87686	1.631	ELL2
GO_Biological_Process_2023	Negative Regulation Of Canonical Wnt Signaling Pathway (GO:0090090)	2/114	0.420059	0.484479	0.314725	0	0	1.40828	1.22148	DDIT3;SOX9
KEGG_2021	Bile secretion	1990-02-01	0.310489	0.485983	0.313379	0	0	1.80187	2.10748	NCEH1;LDLR
MSigDB_Hallmark_2020	Hedgehog Signaling	1936-01-01	0.364431	0.487477	0.312046	0	0	2.26219	2.2835	NF1
MSigDB_Hallmark_2020	Pperoxisome	2/104	0.37411	0.487477	0.312046	0	0	1.55345	1.52736	FDPS;HMGCL
GO_Biological_Process_2023	Autophagosome Maturation (GO:0097352)	1944-01-01	0.426671	0.489622	0.310139	0	0	1.83312	1.56134	MAP1LC3B
GO_Biological_Process_2023	Bone Development (GO:0060348)	1944-01-01	0.426671	0.489622	0.310139	0	0	1.83312	1.56134	MMP13
GO_Biological_Process_2023	Synaptic Vesicle Recycling (GO:0036465)	1944-01-01	0.426671	0.489622	0.310139	0	0	1.83312	1.56134	STON2
GO_Biological_Process_2023	Lymphocyte Chemotaxis (GO:0048247)	1944-01-01	0.426671	0.489622	0.310139	0	0	1.83312	1.56134	GAS6
GO_Biological_Process_2023	Nucleus Organization (GO:0006997)	1944-01-01	0.426671	0.489622	0.310139	0	0	1.83312	1.56134	SYNE1
GO_Biological_Process_2023	Positive Regulation Of Chemotaxis (GO:0050921)	1944-01-01	0.426671	0.489622	0.310139	0	0	1.83312	1.56134	IL6R
GO_Biological_Process_2023	Positive Regulation Of Leukocyte Cell-Cell Adhesion (GO:1903039)	1944-01-01	0.426671	0.489622	0.310139	0	0	1.83312	1.56134	ETS1
GO_Biological_Process_2023	Regulation Of Cell-Substrate Adhesion (GO:0010810)	1944-01-01	0.426671	0.489622	0.310139	0	0	1.83312	1.56134	NF1
KEGG_2021	Th1 and Th2 cell differentiation	1992-02-01	0.319686	0.493538	0.306679	0	0	1.76165	2.00901	JUN;FOS
KEGG_2021	Necroptosis	3/159	0.319886	0.493538	0.306679	0	0	1.52554	1.73879	IL1A;IL1B;TNFAIP3
GO_Biological_Process_2023	Chromosome Organization (GO:0051276)	1945-01-01	0.433882	0.496124	0.30441	0	0	1.79136	1.49576	CENPT
GO_Biological_Process_2023	Hexose Metabolic Process (GO:0019318)	1945-01-01	0.433882	0.496124	0.30441	0	0	1.79136	1.49576	FUCA1
GO_Biological_Process_2023	Negative Regulation Of Response To Biotic Stimulus (GO:0002832)	1945-01-01	0.433882	0.496124	0.30441	0	0	1.79136	1.49576	TNFAIP3
GO_Biological_Process_2023	Organic Hydroxy Compound Transport (GO:0015850)	1945-01-01	0.433882	0.496124	0.30441	0	0	1.79136	1.49576	SLC2A13
GO_Biological_Process_2023	Positive Regulation Of Innate Immune Response (GO:0045089)	1945-01-01	0.433882	0.496124	0.30441	0	0	1.79136	1.49576	EREG
GO_Biological_Process_2023	Transcription By RNA Polymerase II (GO:0006366)	3/192	0.433972	0.496124	0.30441	0	0	1.25192	1.04507	SETX;ANXA2;ELL2
GO_Biological_Process_2023	Regulation Of Small GTPase Mediated Signal Transduction (GO:0051056)	2/118	0.437253	0.499278	0.301658	0	0	1.35944	1.12459	ARHGAP29;ARHGAP26
GO_Biological_Process_2023	Regulation Of Signal Transduction (GO:0009966)	3/193	0.437279	0.499278	0.301658	0	0	1.24527	1.03006	KCTD12;CLU;MGLL
GO_Biological_Process_2023	B Cell Receptor Signaling Pathway (GO:0050853)	1946-01-01	0.441003	0.500702	0.300421	0	0	1.75147	1.43393	LAT2
GO_Biological_Process_2023	Regulation Of Interleukin-10 Production (GO:0032653)	1946-01-01	0.441003	0.500702	0.300421	0	0	1.75147	1.43393	CD274
GO_Biological_Process_2023	Regulation Of mRNA Catabolic Process (GO:0061013)	1946-01-01	0.441003	0.500702	0.300421	0	0	1.75147	1.43393	VIM
GO_Biological_Process_2023	Regulation Of Nervous System Development (GO:0051960)	1946-01-01	0.441003	0.500702	0.300421	0	0	1.75147	1.43393	IL1B
GO_Biological_Process_2023	Replication Fork Processing (GO:0031297)	1946-01-01	0.441003	0.500702	0.300421	0	0	1.75147	1.43393	BOD1L1
GO_Biological_Process_2023	Response To Glucose (GO:0009749)	1946-01-01	0.441003	0.500702	0.300421	0	0	1.75147	1.43393	GAS6
GO_Biological_Process_2023	Negative Regulation Of Cold-Induced Thermogenesis (GO:0120163)	1946-01-01	0.441003	0.500702	0.300421	0	0	1.75147	1.43393	DDIT3
GO_Biological_Process_2023	Positive Regulation Of Cell-Cell Adhesion (GO:0022409)	1946-01-01	0.441003	0.500702	0.300421	0	0	1.75147	1.43393	IL1B
GO_Biological_Process_2023	Positive Regulation Of Peptide Hormone Secretion (GO:0090277)	1946-01-01	0.441003	0.500702	0.300421	0	0	1.75147	1.43393	FLNB
KEGG_2021	TGF-beta signaling pathway	1994-02-01	0.328854	0.503776	0.297762	0	0	1.72318	1.91642	SMURF2;INHBA
GO_Biological_Process_2023	Regulation Of Signal Transduction By P53 Class Mediator (GO:1901796)	1947-01-01	0.448034	0.507104	0.294903	0	0	1.7133	1.37559	HIPK2
GO_Biological_Process_2023	Response To Organonitrogen Compound (GO:0010243)	1947-01-01	0.448034	0.507104	0.294903	0	0	1.7133	1.37559	CLU
GO_Biological_Process_2023	Epithelial To Mesenchymal Transition (GO:0001837)	1947-01-01	0.448034	0.507104	0.294903	0	0	1.7133	1.37559	SOX9
GO_Biological_Process_2023	Positive Regulation Of TOR Signaling (GO:0032008)	1947-01-01	0.448034	0.507104	0.294903	0	0	1.7133	1.37559	GAS6
GO_Biological_Process_2023	Regulation Of T Cell Differentiation (GO:0045580)	1947-01-01	0.448034	0.507104	0.294903	0	0	1.7133	1.37559	PRDM1
KEGG_2021	Staphylococcus aureus infection	1995-02-01	0.333425	0.507182	0.294836	0	0	1.70456	1.87218	PTAFR;ICAM1
GO_Biological_Process_2023	Golgi Vesicle Transport (GO:0048193)	3/197	0.450433	0.509502	0.292854	0	0	1.21934	0.972482	GCC2;SORL1;RAB8B
GO_Biological_Process_2023	Positive Regulation Of Macromolecule Biosynthetic Process (GO:0010557)	2/122	0.454168	0.513366	0.289573	0	0	1.31386	1.03701	IL1B;VIM
GO_Biological_Process_2023	Cellular Defense Response (GO:0006968)	1948-01-01	0.454978	0.513366	0.289573	0	0	1.67677	1.32046	ITGB1
GO_Biological_Process_2023	Negative Regulation Of ERK1 And ERK2 Cascade (GO:0070373)	1948-01-01	0.454978	0.513366	0.289573	0	0	1.67677	1.32046	DUSP6
GO_Biological_Process_2023	Regulation Of DNA Binding (GO:0051101)	1948-01-01	0.454978	0.513366	0.289573	0	0	1.67677	1.32046	JUN
KEGG_2021	Circadian entrainment	1997-02-01	0.342541	0.513698	0.289293	0	0	1.66851	1.78758	FOS;GNG11
KEGG_2021	Aldosterone synthesis and secretion	1998-02-01	0.347084	0.513698	0.289293	0	0	1.65104	1.74711	ATP2B4;LDLR
KEGG_2021	Glycerophospholipid metabolism	1998-02-01	0.347084	0.513698	0.289293	0	0	1.65104	1.74711	GPAT3;LPIN1
KEGG_2021	cGMP-PKG signaling pathway	3/167	0.347221	0.513698	0.289293	0	0	1.45053	1.53436	PPIF;ATP2B4;MYL9
KEGG_2021	Chemical carcinogenesis	4/239	0.349909	0.514152	0.288908	0	0	1.35029	1.41791	JUN;KRAS;FOS;PTGS2
GO_Biological_Process_2023	Modulation Of Chemical Synaptic Transmission (GO:0050804)	2/123	0.458351	0.516852	0.286634	0	0	1.30293	1.01644	ITGB1;IL1B
MSigDB_Hallmark_2020	Bile Acid Metabolism	2/112	0.409412	0.517786	0.28585	0	0	1.43988	1.28586	NPC1;OPTN
GO_Biological_Process_2023	Antibacterial Humoral Response (GO:0019731)	1949-01-01	0.461834	0.517892	0.285761	0	0	1.64175	1.26833	RNASE7
GO_Biological_Process_2023	Autophagy Of Mitochondrion (GO:0000422)	1949-01-01	0.461834	0.517892	0.285761	0	0	1.64175	1.26833	MAP1LC3B
GO_Biological_Process_2023	Unsaturated Fatty Acid Metabolic Process (GO:0033559)	1949-01-01	0.461834	0.517892	0.285761	0	0	1.64175	1.26833	MGLL
GO_Biological_Process_2023	Heterophilic Cell-Cell Adhesion Via Plasma Membrane Cell Adhesion Molecules (GO:0007157)	1949-01-01	0.461834	0.517892	0.285761	0	0	1.64175	1.26833	ICAM1
GO_Biological_Process_2023	Interferon-Mediated Signaling Pathway (GO:0140888)	1949-01-01	0.461834	0.517892	0.285761	0	0	1.64175	1.26833	IFI27
GO_Biological_Process_2023	Negative Regulation Of T Cell Activation (GO:0050868)	1949-01-01	0.461834	0.517892	0.285761	0	0	1.64175	1.26833	CD274
GO_Biological_Process_2023	Nuclear Export (GO:0051168)	1949-01-01	0.461834	0.517892	0.285761	0	0	1.64175	1.26833	MALT1
GO_Biological_Process_2023	Positive Regulation Of Nervous System Development (GO:0051962)	1949-01-01	0.461834	0.517892	0.285761	0	0	1.64175	1.26833	MME
GO_Biological_Process_2023	Proton Transmembrane Transport (GO:1902600)	1949-01-01	0.461834	0.517892	0.285761	0	0	1.64175	1.26833	ATP6V0A1
KEGG_2021	Progesterone-mediated oocyte maturation	2/100	0.356139	0.51977	0.284189	0	0	1.61718	1.66964	KRAS;CPEB4
MSigDB_Hallmark_2020	Apical Surface	1944-01-01	0.425391	0.522623	0.281812	0	0	1.84057	1.57322	DCBLD2
GO_Biological_Process_2023	Regulation Of Interferon-Beta Production (GO:0032648)	1950-01-01	0.468605	0.52387	0.280776	0	0	1.60816	1.21898	IRF7
GO_Biological_Process_2023	Nucleocytoplasmic Transport (GO:0006913)	1950-01-01	0.468605	0.52387	0.280776	0	0	1.60816	1.21898	MALT1
GO_Biological_Process_2023	Positive Regulation Of Cell Death (GO:0010942)	1950-01-01	0.468605	0.52387	0.280776	0	0	1.60816	1.21898	CLU
GO_Biological_Process_2023	Positive Regulation Of Fat Cell Differentiation (GO:0045600)	1950-01-01	0.468605	0.52387	0.280776	0	0	1.60816	1.21898	PTGS2
GO_Biological_Process_2023	Regulation Of TORC1 Signaling (GO:1903432)	1950-01-01	0.468605	0.52387	0.280776	0	0	1.60816	1.21898	NPC1
GO_Biological_Process_2023	Monoatomic Cation Transmembrane Transport (GO:0098655)	4/281	0.470585	0.525666	0.27929	0	0	1.1384	0.8581	ATP2B4;GAS6;CLU;ATP6V0A1
GO_Biological_Process_2023	Protein-Containing Complex Organization (GO:0043933)	2/126	0.470789	0.525666	0.27929	0	0	1.27121	0.957663	KMT2A;SOX9
GO_Biological_Process_2023	Regulation Of MAPK Cascade (GO:0043408)	3/204	0.473144	0.527972	0.277389	0	0	1.17646	0.880408	IL1B;NF1;DUSP6
KEGG_2021	Pancreatic secretion	2/102	0.365148	0.529343	0.276263	0	0	1.58468	1.59649	ATP2B4;PRSS3
GO_Biological_Process_2023	Regulation Of Release Of Sequestered Calcium Ion Into Cytosol (GO:0051279)	1951-01-01	0.475291	0.529393	0.276221	0	0	1.57592	1.17221	CEMIP
GO_Biological_Process_2023	Regulation Of Substrate Adhesion-Dependent Cell Spreading (GO:1900024)	1951-01-01	0.475291	0.529393	0.276221	0	0	1.57592	1.17221	SPRY4
GO_Biological_Process_2023	Sensory Perception (GO:0007600)	1951-01-01	0.475291	0.529393	0.276221	0	0	1.57592	1.17221	MME
KEGG_2021	Protein digestion and absorption	2/103	0.369635	0.532275	0.273864	0	0	1.56891	1.56144	MME;PRSS3
KEGG_2021	Alanine, aspartate and glutamate metabolism	1937-01-01	0.37239	0.53269	0.273525	0	0	2.19924	2.17244	GFPT1
GO_Biological_Process_2023	Inorganic Cation Transmembrane Transport (GO:0098662)	4/284	0.478763	0.532935	0.273326	0	0	1.12603	0.829374	ATP2B4;GAS6;CLU;ATP6V0A1
GO_Biological_Process_2023	Adenylate Cyclase-Inhibiting G Protein-Coupled Receptor Signaling Pathway (GO:0007193)	1952-01-01	0.481892	0.533807	0.272616	0	0	1.54494	1.12786	AKAP12
GO_Biological_Process_2023	Regulation Of Peptide Hormone Secretion (GO:0090276)	1952-01-01	0.481892	0.533807	0.272616	0	0	1.54494	1.12786	IL1B
GO_Biological_Process_2023	Cartilage Development (GO:0051216)	1952-01-01	0.481892	0.533807	0.272616	0	0	1.54494	1.12786	SOX9
GO_Biological_Process_2023	Cell Cycle G1/S Phase Transition (GO:0044843)	1952-01-01	0.481892	0.533807	0.272616	0	0	1.54494	1.12786	CDKN1A
GO_Biological_Process_2023	Icosanoid Metabolic Process (GO:0006690)	1952-01-01	0.481892	0.533807	0.272616	0	0	1.54494	1.12786	MGLL
GO_Biological_Process_2023	Negative Regulation Of Innate Immune Response (GO:0045824)	1952-01-01	0.481892	0.533807	0.272616	0	0	1.54494	1.12786	TNFAIP3
GO_Biological_Process_2023	Negative Regulation Of Response To Stimulus (GO:0048585)	1952-01-01	0.481892	0.533807	0.272616	0	0	1.54494	1.12786	CLU
GO_Biological_Process_2023	Positive Regulation Of B Cell Activation (GO:0050871)	1952-01-01	0.481892	0.533807	0.272616	0	0	1.54494	1.12786	MMP14
GO_Biological_Process_2023	Regulation Of Canonical Wnt Signaling Pathway (GO:0060828)	3/207	0.482747	0.534428	0.272111	0	0	1.15898	0.844039	SMURF2;DDIT3;SOX9
GO_Biological_Process_2023	Protein Targeting (GO:0006605)	2/129	0.483055	0.534444	0.272098	0	0	1.241	0.902979	SDCBP;SORL1
GO_Biological_Process_2023	Protein Stabilization (GO:0050821)	3/208	0.48593	0.537298	0.269785	0	0	1.15327	0.8323	AAK1;SPAG1;CLU
GO_Biological_Process_2023	Regulation Of Cell Cycle Process (GO:0010564)	2/130	0.487105	0.537755	0.269415	0	0	1.23124	0.8856	BIRC6;SOX9
GO_Biological_Process_2023	Blood Vessel Morphogenesis (GO:0048514)	1953-01-01	0.488412	0.537755	0.269415	0	0	1.51515	1.08575	NF1
GO_Biological_Process_2023	Carboxylic Acid Transport (GO:0046942)	1953-01-01	0.488412	0.537755	0.269415	0	0	1.51515	1.08575	SLC16A2
GO_Biological_Process_2023	Glycoprotein Metabolic Process (GO:0009100)	1953-01-01	0.488412	0.537755	0.269415	0	0	1.51515	1.08575	MAN2A1
GO_Biological_Process_2023	Mitochondrial Transport (GO:0006839)	1953-01-01	0.488412	0.537755	0.269415	0	0	1.51515	1.08575	PPIF
GO_Biological_Process_2023	Positive Regulation Of NIK/NF-kappaB Signaling (GO:1901224)	1953-01-01	0.488412	0.537755	0.269415	0	0	1.51515	1.08575	IL1B
GO_Biological_Process_2023	Protein Homotetramerization (GO:0051289)	1953-01-01	0.488412	0.537755	0.269415	0	0	1.51515	1.08575	CLU
GO_Biological_Process_2023	Ubiquitin-Dependent Protein Catabolic Process (GO:0006511)	5/367	0.489614	0.538753	0.26861	0	0	1.08852	0.777354	IFI27;SMURF2;DDIT3;NEDD4L;TNFAIP3
GO_Biological_Process_2023	Regulation Of Lipid Metabolic Process (GO:0019216)	1954-01-01	0.494849	0.542216	0.265827	0	0	1.48649	1.04575	IL1B
GO_Biological_Process_2023	Mesenchymal Cell Differentiation (GO:0048762)	1954-01-01	0.494849	0.542216	0.265827	0	0	1.48649	1.04575	SOX9
GO_Biological_Process_2023	Negative Regulation Of Protein Catabolic Process (GO:0042177)	1954-01-01	0.494849	0.542216	0.265827	0	0	1.48649	1.04575	ANXA2
GO_Biological_Process_2023	Negative Regulation Of Protein Modification By Small Protein Conjugation Or Removal (GO:1903321)	1954-01-01	0.494849	0.542216	0.265827	0	0	1.48649	1.04575	TNFAIP3
GO_Biological_Process_2023	Negative Regulation Of Protein Ubiquitination (GO:0031397)	1954-01-01	0.494849	0.542216	0.265827	0	0	1.48649	1.04575	TNFAIP3
GO_Biological_Process_2023	Nucleosome Assembly (GO:0006334)	1954-01-01	0.494849	0.542216	0.265827	0	0	1.48649	1.04575	SOX9
GO_Biological_Process_2023	Peptidyl-Tyrosine Modification (GO:0018212)	1954-01-01	0.494849	0.542216	0.265827	0	0	1.48649	1.04575	ABL2
GO_Biological_Process_2023	Epithelial Cell Differentiation (GO:0030855)	2/132	0.495145	0.542216	0.265827	0	0	1.21217	0.852042	E2F7;CTSB
GO_Biological_Process_2023	Regulation Of Nucleic Acid-Templated Transcription (GO:1903506)	6/452	0.502402	0.549833	0.259769	0	0	1.05992	0.729603	PRDM8;BTG1;DDIT3;MIER1;SMARCA1;BACH1
MSigDB_Hallmark_2020	Reactive Oxygen Species Pathway	1949-01-01	0.460496	0.550037	0.259608	0	0	1.64843	1.27828	GLRX
GO_Biological_Process_2023	Antigen Receptor-Mediated Signaling Pathway (GO:0050851)	2/134	0.503105	0.550271	0.259424	0	0	1.19368	0.82001	LAT2;MALT1
KEGG_2021	Various types of N-glycan biosynthesis	1939-01-01	0.388011	0.551384	0.258546	0	0	2.08328	1.97229	MAN2A1
GO_Biological_Process_2023	Regulation Of GTPase Activity (GO:0043087)	3/214	0.504826	0.551822	0.258201	0	0	1.12013	0.765653	ITGB1;RDX;NF1
KEGG_2021	Insulin resistance	2/108	0.391875	0.553236	0.25709	0	0	1.49452	1.40009	GFPT1;TRIB3
GO_Biological_Process_2023	Mitotic DNA Damage Checkpoint Signaling (GO:0044773)	1956-01-01	0.507483	0.553397	0.256963	0	0	1.43229	0.971511	CDKN1A
GO_Biological_Process_2023	Positive Regulation Of DNA-templated Transcription, Elongation (GO:0032786)	1956-01-01	0.507483	0.553397	0.256963	0	0	1.43229	0.971511	ELL2
GO_Biological_Process_2023	post-Golgi Vesicle-Mediated Transport (GO:0006892)	1956-01-01	0.507483	0.553397	0.256963	0	0	1.43229	0.971511	SORL1
GO_Biological_Process_2023	Regulation Of Cation Channel Activity (GO:2001257)	1956-01-01	0.507483	0.553397	0.256963	0	0	1.43229	0.971511	ITGB1
KEGG_2021	HIF-1 signaling pathway	2/109	0.396282	0.555824	0.255063	0	0	1.48048	1.37038	CDKN1A;IL6R
GO_Biological_Process_2023	Endosome To Lysosome Transport (GO:0008333)	1957-01-01	0.513681	0.559485	0.252211	0	0	1.40664	0.937038	RHOB
GO_Biological_Process_2023	Striated Muscle Contraction (GO:0006941)	1957-01-01	0.513681	0.559485	0.252211	0	0	1.40664	0.937038	TNNT1
KEGG_2021	Ferroptosis	1941-01-01	0.403245	0.561942	0.250309	0	0	1.97892	1.79727	MAP1LC3B
GO_Biological_Process_2023	Renal System Development (GO:0072001)	1958-01-01	0.519802	0.563119	0.2494	0	0	1.38189	0.904183	MME
GO_Biological_Process_2023	Selective Autophagy (GO:0061912)	1958-01-01	0.519802	0.563119	0.2494	0	0	1.38189	0.904183	MAP1LC3B
GO_Biological_Process_2023	Eye Development (GO:0001654)	1958-01-01	0.519802	0.563119	0.2494	0	0	1.38189	0.904183	HIPK2
GO_Biological_Process_2023	mRNA Transport (GO:0051028)	1958-01-01	0.519802	0.563119	0.2494	0	0	1.38189	0.904183	PEG10
GO_Biological_Process_2023	Memory (GO:0007613)	1958-01-01	0.519802	0.563119	0.2494	0	0	1.38189	0.904183	LDLR
GO_Biological_Process_2023	Peptidyl-Threonine Phosphorylation (GO:0018107)	1958-01-01	0.519802	0.563119	0.2494	0	0	1.38189	0.904183	HIPK2
GO_Biological_Process_2023	Positive Regulation Of Mitochondrion Organization (GO:0010822)	1958-01-01	0.519802	0.563119	0.2494	0	0	1.38189	0.904183	PPIF
GO_Biological_Process_2023	Positive Regulation Of Type II Interferon Production (GO:0032729)	1958-01-01	0.519802	0.563119	0.2494	0	0	1.38189	0.904183	IL1B
GO_Biological_Process_2023	Regulation Of Bone Mineralization (GO:0030500)	1958-01-01	0.519802	0.563119	0.2494	0	0	1.38189	0.904183	ECM1
GO_Biological_Process_2023	Anterior/Posterior Pattern Specification (GO:0009952)	1959-01-01	0.525846	0.567303	0.246185	0	0	1.358	0.87285	DDIT3
GO_Biological_Process_2023	Regulation Of Multicellular Organismal Development (GO:2000026)	1959-01-01	0.525846	0.567303	0.246185	0	0	1.358	0.87285	DUSP6
GO_Biological_Process_2023	Regulation Of Type I Interferon Production (GO:0032479)	1959-01-01	0.525846	0.567303	0.246185	0	0	1.358	0.87285	IRF7
GO_Biological_Process_2023	Heart Morphogenesis (GO:0003007)	1959-01-01	0.525846	0.567303	0.246185	0	0	1.358	0.87285	SOX9
GO_Biological_Process_2023	Mitotic Cytokinesis (GO:0000281)	1959-01-01	0.525846	0.567303	0.246185	0	0	1.358	0.87285	RHOB
GO_Biological_Process_2023	Phospholipid Transport (GO:0015914)	1959-01-01	0.525846	0.567303	0.246185	0	0	1.358	0.87285	LDLR
GO_Biological_Process_2023	protein-DNA Complex Assembly (GO:0065004)	1959-01-01	0.525846	0.567303	0.246185	0	0	1.358	0.87285	SOX9
GO_Biological_Process_2023	Negative Regulation Of Wnt Signaling Pathway (GO:0030178)	2/140	0.526494	0.567665	0.245908	0	0	1.14144	0.732248	DDIT3;SOX9
GO_Biological_Process_2023	Homophilic Cell Adhesion Via Plasma Membrane Adhesion Molecules (GO:0007156)	1960-01-01	0.531814	0.573062	0.241798	0	0	1.33492	0.842947	ITGB1
GO_Biological_Process_2023	BMP Signaling Pathway (GO:0030509)	1961-01-01	0.537708	0.577577	0.23839	0	0	1.3126	0.81439	INHBA
GO_Biological_Process_2023	Autophagosome Organization (GO:1905037)	1961-01-01	0.537708	0.577577	0.23839	0	0	1.3126	0.81439	MAP1LC3B
GO_Biological_Process_2023	Fatty Acid Catabolic Process (GO:0009062)	1961-01-01	0.537708	0.577577	0.23839	0	0	1.3126	0.81439	LPIN1
GO_Biological_Process_2023	Negative Regulation Of Autophagy (GO:0010507)	1961-01-01	0.537708	0.577577	0.23839	0	0	1.3126	0.81439	DAP
GO_Biological_Process_2023	Positive Regulation Of Organelle Assembly (GO:1902117)	1961-01-01	0.537708	0.577577	0.23839	0	0	1.3126	0.81439	SDCBP
GO_Biological_Process_2023	Positive Regulation Of Transferase Activity (GO:0051347)	2/143	0.537908	0.577577	0.23839	0	0	1.11698	0.692603	TRIB3;SORL1
GO_Biological_Process_2023	Cell Junction Organization (GO:0034330)	1962-01-01	0.543527	0.582236	0.234901	0	0	1.29102	0.787101	RAB8B
GO_Biological_Process_2023	Spliceosomal Complex Assembly (GO:0000245)	1962-01-01	0.543527	0.582236	0.234901	0	0	1.29102	0.787101	SETX
GO_Biological_Process_2023	Protein Lipidation (GO:0006497)	1962-01-01	0.543527	0.582236	0.234901	0	0	1.29102	0.787101	PGF
GO_Biological_Process_2023	Protein-Containing Complex Disassembly (GO:0032984)	1962-01-01	0.543527	0.582236	0.234901	0	0	1.29102	0.787101	MAP1LC3B
GO_Biological_Process_2023	Neuron Projection Morphogenesis (GO:0048812)	2/146	0.549132	0.586666	0.231609	0	0	1.09354	0.655487	MAP1B;S100A6
GO_Biological_Process_2023	Inorganic Anion Transmembrane Transport (GO:0098661)	1963-01-01	0.549274	0.586666	0.231609	0	0	1.27013	0.761008	SLC20A1
GO_Biological_Process_2023	Phosphatidylinositol Metabolic Process (GO:0046488)	1963-01-01	0.549274	0.586666	0.231609	0	0	1.27013	0.761008	FIG4
GO_Biological_Process_2023	Positive Regulation Of Mitotic Cell Cycle Phase Transition (GO:1901992)	1963-01-01	0.549274	0.586666	0.231609	0	0	1.27013	0.761008	RDX
GO_Biological_Process_2023	Protein Polymerization (GO:0051258)	1963-01-01	0.549274	0.586666	0.231609	0	0	1.27013	0.761008	GSN
MSigDB_Hallmark_2020	Spermatogenesis	2/135	0.50493	0.58681	0.231502	0	0	1.18949	0.812818	SCG5;LPIN1
GO_Biological_Process_2023	Dephosphorylation (GO:0016311)	2/147	0.55283	0.590118	0.229061	0	0	1.08594	0.643644	PTPRE;PTPN12
GO_Biological_Process_2023	Response To Metal Ion (GO:0010038)	1964-01-01	0.554948	0.590647	0.228672	0	0	1.2499	0.736044	IL1A
GO_Biological_Process_2023	Endocytic Recycling (GO:0032456)	1964-01-01	0.554948	0.590647	0.228672	0	0	1.2499	0.736044	EHD1
GO_Biological_Process_2023	Positive Regulation Of Cysteine-Type Endopeptidase Activity (GO:2001056)	1964-01-01	0.554948	0.590647	0.228672	0	0	1.2499	0.736044	MALT1
GO_Biological_Process_2023	Positive Regulation Of Type I Interferon Production (GO:0032481)	1964-01-01	0.554948	0.590647	0.228672	0	0	1.2499	0.736044	IRF7
GO_Biological_Process_2023	Protein N-linked Glycosylation (GO:0006487)	1964-01-01	0.554948	0.590647	0.228672	0	0	1.2499	0.736044	GFPT1
GO_Biological_Process_2023	Skeletal System Development (GO:0001501)	2/149	0.560163	0.595849	0.224864	0	0	1.07106	0.620708	MMP14;SOX9
GO_Biological_Process_2023	Autophagosome Assembly (GO:0000045)	1965-01-01	0.560552	0.595914	0.224817	0	0	1.23031	0.712147	MAP1LC3B
GO_Biological_Process_2023	Neuron Development (GO:0048666)	2/150	0.563798	0.599015	0.222563	0	0	1.06377	0.609603	EHD1;MAP1B
GO_Biological_Process_2023	Positive Regulation Of GTPase Activity (GO:0043547)	3/234	0.565084	0.600031	0.221826	0	0	1.0221	0.583395	ITGB1;NF1;ARHGAP29
GO_Biological_Process_2023	Negative Regulation Of Immune Response (GO:0050777)	1966-01-01	0.566085	0.600393	0.221565	0	0	1.21132	0.689257	TNFAIP3
GO_Biological_Process_2023	Peptidyl-Threonine Modification (GO:0018210)	1966-01-01	0.566085	0.600393	0.221565	0	0	1.21132	0.689257	HIPK2
KEGG_2021	Growth hormone synthesis, secretion and action	2/119	0.439491	0.601106	0.221049	0	0	1.35325	1.11256	KRAS;FOS
KEGG_2021	Neurotrophin signaling pathway	2/119	0.439491	0.601106	0.221049	0	0	1.35325	1.11256	JUN;KRAS
KEGG_2021	Proteasome	1946-01-01	0.439698	0.601106	0.221049	0	0	1.75859	1.44498	PSME4
GO_Biological_Process_2023	Activation Of Cysteine-Type Endopeptidase Activity Involved In Apoptotic Process (GO:0006919)	1967-01-01	0.571548	0.605482	0.217899	0	0	1.19291	0.667321	DAP
GO_Biological_Process_2023	Regulation Of Viral Genome Replication (GO:0045069)	1967-01-01	0.571548	0.605482	0.217899	0	0	1.19291	0.667321	CXCL8
KEGG_2021	Thyroid hormone signaling pathway	2/121	0.447932	0.608511	0.215732	0	0	1.33037	1.06844	KRAS;SLC16A2
KEGG_2021	Amino sugar and nucleotide sugar metabolism	1948-01-01	0.45365	0.608624	0.215651	0	0	1.68359	1.33076	GFPT1
KEGG_2021	Valine, leucine and isoleucine degradation	1948-01-01	0.45365	0.608624	0.215651	0	0	1.68359	1.33076	HMGCL
GO_Biological_Process_2023	Cell-Cell Junction Organization (GO:0045216)	1968-01-01	0.576943	0.610132	0.214576	0	0	1.17504	0.646288	TLN1
GO_Biological_Process_2023	Intermediate Filament Organization (GO:0045109)	1968-01-01	0.576943	0.610132	0.214576	0	0	1.17504	0.646288	VIM
GO_Biological_Process_2023	Neuropeptide Signaling Pathway (GO:0007218)	1968-01-01	0.576943	0.610132	0.214576	0	0	1.17504	0.646288	SORL1
KEGG_2021	Cell cycle	2/124	0.460458	0.610228	0.214508	0	0	1.29746	1.00622	CDKN1A;GADD45A
KEGG_2021	Cocaine addiction	1949-01-01	0.460496	0.610228	0.214508	0	0	1.64843	1.27828	JUN
KEGG_2021	N-Glycan biosynthesis	1950-01-01	0.467256	0.611681	0.213475	0	0	1.6147	1.22859	MAN2A1
KEGG_2021	Vibrio cholerae infection	1950-01-01	0.467256	0.611681	0.213475	0	0	1.6147	1.22859	ATP6V0A1
GO_Biological_Process_2023	DNA-templated DNA Replication (GO:0006261)	1969-01-01	0.582271	0.614694	0.211341	0	0	1.15771	0.62611	RECQL
GO_Biological_Process_2023	Regulation Of Endopeptidase Activity (GO:0052548)	1969-01-01	0.582271	0.614694	0.211341	0	0	1.15771	0.62611	SERPINB2
GO_Biological_Process_2023	Regulation Of Heart Contraction (GO:0008016)	1969-01-01	0.582271	0.614694	0.211341	0	0	1.15771	0.62611	ATP2B4
GO_Biological_Process_2023	Sensory Organ Development (GO:0007423)	1970-01-01	0.587532	0.61917	0.20819	0	0	1.14087	0.606743	HIPK2
GO_Biological_Process_2023	Regulation Of Actin Filament Polymerization (GO:0030833)	1970-01-01	0.587532	0.61917	0.20819	0	0	1.14087	0.606743	CSF3
GO_Biological_Process_2023	Regulation Of Cellular Biosynthetic Process (GO:0031326)	1970-01-01	0.587532	0.61917	0.20819	0	0	1.14087	0.606743	CXCL8
GO_Biological_Process_2023	Peptidyl-Serine Phosphorylation (GO:0018105)	2/158	0.592096	0.623562	0.205121	0	0	1.0088	0.5287	GAS6;HIPK2
GO_Biological_Process_2023	Cell-Cell Junction Assembly (GO:0007043)	1971-01-01	0.592726	0.623562	0.205121	0	0	1.12451	0.588147	TLN1
GO_Biological_Process_2023	Protein Autoubiquitination (GO:0051865)	1971-01-01	0.592726	0.623562	0.205121	0	0	1.12451	0.588147	SH3RF1
KEGG_2021	Endocrine and other factor-regulated calcium reabsorption	1953-01-01	0.487035	0.63252	0.198926	0	0	1.52132	1.09446	ATP2B4
KEGG_2021	Natural killer cell mediated cytotoxicity	2/131	0.489031	0.63252	0.198926	0	0	1.22662	0.877436	KRAS;ICAM1
GO_Biological_Process_2023	Monocarboxylic Acid Transport (GO:0015718)	1973-01-01	0.602921	0.633189	0.198467	0	0	1.09317	0.553109	SLC16A2
GO_Biological_Process_2023	Protein Tetramerization (GO:0051262)	1973-01-01	0.602921	0.633189	0.198467	0	0	1.09317	0.553109	CLU
GO_Biological_Process_2023	Regulation Of Rho Protein Signal Transduction (GO:0035023)	1973-01-01	0.602921	0.633189	0.198467	0	0	1.09317	0.553109	ABL2
KEGG_2021	Dopaminergic synapse	2/132	0.493036	0.633903	0.197977	0	0	1.21712	0.860716	FOS;GNG11
MSigDB_Hallmark_2020	DNA Repair	2/150	0.561626	0.635524	0.196868	0	0	1.06811	0.616215	CDA;SDCBP
GO_Biological_Process_2023	Regulation Of mRNA Stability (GO:0043488)	1974-01-01	0.607922	0.638073	0.19513	0	0	1.07814	0.536597	VIM
GO_Biological_Process_2023	Adenylate Cyclase-Modulating G Protein-Coupled Receptor Signaling Pathway (GO:0007188)	2/163	0.609079	0.638919	0.194554	0	0	0.977226	0.484515	AKAP12;ADGRG6
GO_Biological_Process_2023	Negative Regulation Of Gene Expression (GO:0010629)	4/336	0.611008	0.640572	0.193432	0	0	0.947125	0.466597	CXCL8;ENC1;ATP2B4;PARP14
GO_Biological_Process_2023	Regulation Of Fat Cell Differentiation (GO:0045598)	1975-01-01	0.612861	0.641407	0.192866	0	0	1.06351	0.520714	TRIB3
GO_Biological_Process_2023	Nucleosome Organization (GO:0034728)	1975-01-01	0.612861	0.641407	0.192866	0	0	1.06351	0.520714	SOX9
GO_Biological_Process_2023	Positive Regulation Of Neurogenesis (GO:0050769)	1975-01-01	0.612861	0.641407	0.192866	0	0	1.06351	0.520714	MME
KEGG_2021	Hedgehog signaling pathway	1956-01-01	0.506083	0.643023	0.191774	0	0	1.43812	0.979437	SMURF2
KEGG_2021	Pyrimidine metabolism	1956-01-01	0.506083	0.643023	0.191774	0	0	1.43812	0.979437	CDA
GO_Biological_Process_2023	Peptidyl-Serine Modification (GO:0018209)	2/166	0.619009	0.64747	0.188781	0	0	0.959203	0.460067	GAS6;HIPK2
KEGG_2021	Autophagy	2/137	0.512759	0.647695	0.188629	0	0	1.17174	0.782667	KRAS;CTSB
GO_Biological_Process_2023	Regulation Of Immune Response (GO:0050776)	1977-01-01	0.622554	0.650429	0.1868	0	0	1.03542	0.490712	IRF7
GO_Biological_Process_2023	Regulation Of Transcription Elongation By RNA Polymerase II (GO:0034243)	1977-01-01	0.622554	0.650429	0.1868	0	0	1.03542	0.490712	ELL2
GO_Biological_Process_2023	Cellular Response To Nutrient Levels (GO:0031669)	1978-01-01	0.627309	0.654646	0.183994	0	0	1.02192	0.476539	MAP1LC3B
GO_Biological_Process_2023	Long-Chain Fatty Acid Metabolic Process (GO:0001676)	1978-01-01	0.627309	0.654646	0.183994	0	0	1.02192	0.476539	MGLL
GO_Biological_Process_2023	Positive Regulation Of Protein Modification By Small Protein Conjugation Or Removal (GO:1903322)	1979-01-01	0.632005	0.659168	0.181004	0	0	1.00877	0.462883	MALT1
GO_Biological_Process_2023	Glycoprotein Biosynthetic Process (GO:0009101)	1980-01-01	0.636641	0.663624	0.178078	0	0	0.995949	0.44972	NPC1
GO_Biological_Process_2023	Cell-Cell Adhesion Via Plasma-Membrane Adhesion Molecules (GO:0098742)	2/172	0.638287	0.664958	0.177206	0	0	0.925065	0.415324	ITGB1;ICAM1
KEGG_2021	Long-term depression	1960-01-01	0.530388	0.666068	0.176481	0	0	1.34034	0.849975	KRAS
GO_Biological_Process_2023	Cytoskeleton-Dependent Cytokinesis (GO:0061640)	1981-01-01	0.64122	0.667082	0.175821	0	0	0.98345	0.437029	RHOB
GO_Biological_Process_2023	Histone Modification (GO:0016570)	1981-01-01	0.64122	0.667082	0.175821	0	0	0.98345	0.437029	MIER1
GO_Biological_Process_2023	Neuron Differentiation (GO:0030182)	2/173	0.641425	0.667082	0.175821	0	0	0.919608	0.408365	INHBA;SMARCA1
KEGG_2021	Arachidonic acid metabolism	1961-01-01	0.536276	0.669569	0.174204	0	0	1.31794	0.821217	PTGS2
GO_Biological_Process_2023	Regulation Of Neuron Projection Development (GO:0010975)	2/174	0.644541	0.66994	0.173964	0	0	0.914215	0.401539	SETX;ABL2
GO_Biological_Process_2023	Epigenetic Regulation Of Gene Expression (GO:0040029)	1983-01-01	0.650205	0.674287	0.171156	0	0	0.959366	0.412976	KMT2A
GO_Biological_Process_2023	Vesicle-Mediated Transport To The Plasma Membrane (GO:0098876)	1983-01-01	0.650205	0.674287	0.171156	0	0	0.959366	0.412976	EHD1
GO_Biological_Process_2023	Regulation Of NIK/NF-kappaB Signaling (GO:1901222)	1983-01-01	0.650205	0.674287	0.171156	0	0	0.959366	0.412976	IL1B
GO_Biological_Process_2023	Regulation Of Cell Division (GO:0051302)	1983-01-01	0.650205	0.674287	0.171156	0	0	0.959366	0.412976	BIRC6
GO_Biological_Process_2023	mRNA Metabolic Process (GO:0016071)	1985-01-01	0.658966	0.682594	0.165837	0	0	0.936429	0.390569	EREG
GO_Biological_Process_2023	Positive Regulation Of Canonical Wnt Signaling Pathway (GO:0090263)	1985-01-01	0.658966	0.682594	0.165837	0	0	0.936429	0.390569	SMURF2
GO_Biological_Process_2023	Positive Regulation Of ERK1 And ERK2 Cascade (GO:0070374)	2/179	0.659803	0.683073	0.165533	0	0	0.888163	0.36931	GAS6;ICAM1
KEGG_2021	GnRH secretion	1964-01-01	0.553501	0.684213	0.164809	0	0	1.25499	0.742314	KRAS
KEGG_2021	Phospholipase D signaling pathway	2/148	0.554339	0.684213	0.164809	0	0	1.08285	0.638861	CXCL8;KRAS
GO_Biological_Process_2023	Endosomal Transport (GO:0016197)	2/180	0.662792	0.685777	0.163817	0	0	0.883128	0.363225	EHD1;GCC2
GO_Biological_Process_2023	Regulation Of Mitotic Cell Cycle Phase Transition (GO:1901990)	1986-01-01	0.663264	0.685875	0.163755	0	0	0.925365	0.379938	CDKN1A
KEGG_2021	Long-term potentiation	1967-01-01	0.57009	0.693117	0.159193	0	0	1.19776	0.673095	KRAS
KEGG_2021	Fc epsilon RI signaling pathway	1968-01-01	0.575482	0.693117	0.159193	0	0	1.17982	0.651909	KRAS
KEGG_2021	Retinol metabolism	1968-01-01	0.575482	0.693117	0.159193	0	0	1.17982	0.651909	LRAT
KEGG_2021	mTOR signaling pathway	2/154	0.575943	0.693117	0.159193	0	0	1.03979	0.573702	KRAS;LPIN1
KEGG_2021	Calcium signaling pathway	3/240	0.579563	0.693117	0.159193	0	0	1	0.545482	PTAFR;PPIF;ATP2B4
KEGG_2021	Renin secretion	1969-01-01	0.580806	0.693117	0.159193	0	0	1.16241	0.631584	CTSB
GO_Biological_Process_2023	Positive Regulation Of Cell Adhesion (GO:0045785)	1988-01-01	0.671699	0.694204	0.158513	0	0	0.904	0.359742	ADAM9
KEGG_2021	Central carbon metabolism in cancer	1970-01-01	0.586064	0.695549	0.157672	0	0	1.14551	0.612075	KRAS
GO_Biological_Process_2023	Phosphate-Containing Compound Metabolic Process (GO:0006796)	2/184	0.674537	0.696741	0.156928	0	0	0.863542	0.340001	SLC20A1;GFPT1
GO_Biological_Process_2023	Cellular Response To Chemical Stress (GO:0062197)	1989-01-01	0.675838	0.697293	0.156585	0	0	0.893682	0.350146	SETX
GO_Biological_Process_2023	Sensory Perception Of Mechanical Stimulus (GO:0050954)	1989-01-01	0.675838	0.697293	0.156585	0	0	0.893682	0.350146	CEMIP
GO_Biological_Process_2023	Axonogenesis (GO:0007409)	2/188	0.68595	0.707325	0.150381	0	0	0.844799	0.318448	MAP1B;S100A6
GO_Biological_Process_2023	Sensory Perception Of Sound (GO:0007605)	1992-01-01	0.687944	0.708177	0.149858	0	0	0.864088	0.323211	CEMIP
GO_Biological_Process_2023	Steroid Metabolic Process (GO:0008202)	1992-01-01	0.687944	0.708177	0.149858	0	0	0.864088	0.323211	NPC1
GO_Biological_Process_2023	Positive Regulation Of Neuron Projection Development (GO:0010976)	1992-01-01	0.687944	0.708177	0.149858	0	0	0.864088	0.323211	SETX
KEGG_2021	Inositol phosphate metabolism	1973-01-01	0.601448	0.709905	0.148799	0	0	1.09761	0.558044	FIG4
GO_Biological_Process_2023	Intracellular Monoatomic Cation Homeostasis (GO:0030003)	2/190	0.691532	0.711423	0.147872	0	0	0.835726	0.308254	MT2A;ATP2B4
GO_Biological_Process_2023	Protein O-linked Glycosylation (GO:0006493)	1993-01-01	0.691878	0.711423	0.147872	0	0	0.854652	0.314807	PLOD2
GO_Biological_Process_2023	Retrograde Transport, Endosome To Golgi (GO:0042147)	1994-01-01	0.695763	0.71461	0.145931	0	0	0.845419	0.306673	GCC2
GO_Biological_Process_2023	Peptidyl-Lysine Modification (GO:0018205)	1994-01-01	0.695763	0.71461	0.145931	0	0	0.845419	0.306673	PLOD2
GO_Biological_Process_2023	Modification-Dependent Protein Catabolic Process (GO:0019941)	2/192	0.697033	0.715107	0.145629	0	0	0.826844	0.298427	SMURF2;NEDD4L
GO_Biological_Process_2023	Neuron Projection Development (GO:0031175)	2/192	0.697033	0.715107	0.145629	0	0	0.826844	0.298427	EHD1;MAP1B
GO_Biological_Process_2023	T Cell Receptor Signaling Pathway (GO:0050852)	1995-01-01	0.699599	0.716932	0.144522	0	0	0.836383	0.298796	MALT1
GO_Biological_Process_2023	Cell Junction Assembly (GO:0034329)	1995-01-01	0.699599	0.716932	0.144522	0	0	0.836383	0.298796	TLN1
GO_Biological_Process_2023	Regulation Of Protein Localization (GO:0032880)	1997-01-01	0.707128	0.723831	0.140363	0	0	0.818875	0.283776	TRIM38
[truncated: 81 more rows]

## Sheet: HPDE-PC1neg
Supplementary Table 10. Gene set enrichment analyses of the top250 genes driving transcriptomic separation along the indicated principal components upon doxycycline-inducible overexpression of KRASG12D or GFP in human non-transformed pancreatic, lung, and intestinal cells
GeneSetLibrary	Term	Overlap	P-value	Adjusted P-value	-log10	Old P-value	Old Adjusted P-value	Odds Ratio	Combined Score	Genes
MSigDB_Hallmark_2020	Myc Targets V2	16/58	1.1e-17	5.16e-16	15.29	0	0	32.0847	1252.92	NOP16;PLK1;PPAN;WDR74;NOLC1;IMP4;RABEPK;SRM;TBRG4;HSPD1;AIMP2;EXOSC5;LAS1L;MYC;PES1;FARSA
MSigDB_Hallmark_2020	Myc Targets V1	22/200	8.4e-15	1.97e-13	12.7	0	0	10.6097	343.865	NOP16;MRPS18B;NOLC1;PHB2;TUFM;HSPD1;SRM;CDC20;EXOSC7;AIMP2;RSL1D1;FBL;LSM7;MYC;CLNS1A;C1QBP;RUVBL2;IMPDH2;POLD2;NHP2;CYC1;RPS10
GO_Biological_Process_2023	rRNA Processing (GO:0006364)	17/101	8.08e-15	1.29e-11	10.8894	0	0	17.0816	554.294	NOP14;UTP4;WDR3;WDR18;WDR74;NOLC1;EXOSC7;FBL;EBNA1BP2;NSA2;EXOSC5;LAS1L;NOB1;DKC1;PES1;NHP2;LYAR
GO_Biological_Process_2023	Ribosome Biogenesis (GO:0042254)	19/155	8.3e-14	6.64e-11	10.1778	0	0	11.8623	357.298	NOP14;NOP16;UTP4;PAK1IP1;WDR3;WDR18;WDR74;NOLC1;WDR12;EXOSC7;FBL;BOP1;EBNA1BP2;TBL3;EXOSC5;NOB1;DKC1;PES1;LYAR
MSigDB_Hallmark_2020	Oxidative Phosphorylation	17/200	6.17e-10	9.67e-09	8.01	0	0	7.80129	165.432	MDH2;ECI1;ECH1;TIMM13;ATP5MC2;PHB2;TOMM22;ATP5MC1;ACAT1;TIMM50;LDHB;OXA1L;ATP5F1A;ATP5F1B;UQCRC1;ATP5PO;CYC1
MSigDB_Hallmark_2020	Estrogen Response Late	16/200	4.81e-09	5.66e-08	7.25	0	0	7.2709	139.251	CAV1;DCXR;KRT13;PLAAT3;TPD52L1;CDC20;SLC7A5;KRT19;GAL;CCND1;TRIM29;BAG1;CKB;S100A9;MEST;PTGES
GO_Biological_Process_2023	rRNA Metabolic Process (GO:0016072)	13/91	1.08e-10	5.74e-08	7.24109	0	0	13.834	317.54	NOP14;WDR18;WDR74;NOLC1;EXOSC7;FBL;EBNA1BP2;EXOSC5;NOB1;DKC1;PES1;POLR1G;LYAR
GO_Biological_Process_2023	ncRNA Processing (GO:0034470)	13/100	3.61e-10	1.44e-07	6.84164	0	0	12.3973	269.546	NOP14;INTS13;WDR18;WDR74;NOLC1;EXOSC7;FBL;EBNA1BP2;EXOSC5;NOB1;DKC1;PES1;LYAR
GO_Biological_Process_2023	Intermediate Filament Organization (GO:0045109)	1968-10-01	1.2e-08	3.83e-06	5.4168	0	0	14.1466	258.039	KRT19;KRT17;KRT16;KRT15;KRT14;KRT13;KRT7;KRT5;KRT6B;KRT6A
GO_Biological_Process_2023	Ribosomal Large Subunit Biogenesis (GO:0042273)	1954-09-01	2.1e-08	5.61e-06	5.25104	0	0	16.3527	289.084	EBNA1BP2;NSA2;NOP16;LAS1L;PAK1IP1;PES1;PPAN;WDR74;WDR12
GO_Biological_Process_2023	Ribonucleoprotein Complex Biogenesis (GO:0022613)	12/118	2.96e-08	6.76e-06	5.17005	0	0	9.3439	161.993	FBL;BOP1;EBNA1BP2;NOP14;TBL3;NOP16;UTP4;PAK1IP1;WDR3;PES1;WDR74;WDR12
GO_Biological_Process_2023	Maturation Of 5.8S rRNA From Tricistronic rRNA Transcript (SSU-rRNA, 5.8S rRNA, LSU-rRNA) (GO:0000466)	2021-06-01	1.67e-07	3.33e-05	4.47756	0	0	32.3525	504.954	EXOSC7;NOP14;PES1;RPP40;ERI3;WDR12
GO_Biological_Process_2023	Epithelial Cell Differentiation (GO:0030855)	11/132	8.54e-07	0.000152	3.81816	0	0	7.46634	104.327	CBR1;UPK1B;KRT19;KRT17;KRT16;KRT15;SPINK5;KRT14;KRT13;PLAAT3;DNPH1
MSigDB_Hallmark_2020	Estrogen Response Early	11/200	4.55e-05	0.000427	3.37	0	0	4.76348	47.6277	SLC7A5;KRT19;CCND1;MYC;KRT15;BAG1;KRT13;PLAAT3;TPD52L1;RHOD;PTGES
GO_Biological_Process_2023	Epithelium Development (GO:0060429)	11/154	3.89e-06	0.000624	3.20482	0	0	6.31059	78.6038	CBR1;UPK1B;KRT19;KRT17;KRT16;KRT15;SPINK5;KRT14;KRT13;DNPH1;KRT6A
GO_Biological_Process_2023	Purine Ribonucleoside Triphosphate Biosynthetic Process (GO:0009206)	2023-10-04	4.72e-06	0.000687	3.16304	0	0	53.5068	656.216	ATP5F1A;ATP5F1B;IMPDH2;ATP5PO
MSigDB_Hallmark_2020	Unfolded Protein Response	8/113	8.81e-05	0.00069	3.16	0	0	6.18497	57.7483	SLC7A5;NOP14;EXOSC5;DKC1;DDIT4;NHP2;NOLC1;IFIT1
GO_Biological_Process_2023	Mitochondrion Organization (GO:0007005)	11/162	6.34e-06	0.00082	3.08619	0	0	5.97381	71.4942	OXA1L;TOMM40;CAV2;TIMM13;CHCHD10;BCS1L;PHB2;IFIT2;TOMM22;TIMM50;HSPD1
GO_Biological_Process_2023	Negative Regulation Of Programmed Cell Death (GO:0043069)	17/381	6.66e-06	0.00082	3.08619	0	0	3.88579	46.3174	GSTP1;PLK1;AMIGO2;HSPB1;PHB2;THBS1;IFIT3;THOC6;HSPD1;BABAM2;SFRP1;MYC;BAG1;PPT1;MLST8;CTSH;TMEM109
GO_Biological_Process_2023	Regulation Of Apoptotic Process (GO:0042981)	24/705	9.33e-06	0.00106653	2.97203	0	0	2.97361	34.4423	ANP32A;GSTP1;PLK1;SIGMAR1;HSPB1;PHB2;THBS1;IFIT3;IFIT2;THOC6;HSPD1;BABAM2;RSL1D1;SFRP1;FAM162A;MYC;C1QBP;RUVBL2;RUVBL1;BAG1;PPT1;MLST8;CTSH;CTSD
MSigDB_Hallmark_2020	Adipogenesis	10/200	0.00022	0.00128964	2.89	0	0	4.28947	36.135	MDH2;ECH1;UQCRC1;ATP5PO;PEMT;CHCHD10;STOM;CYC1;TKT;HADH
MSigDB_Hallmark_2020	p53 Pathway	10/200	0.00022	0.00128964	2.89	0	0	4.28947	36.135	LDHB;KRT17;FAM162A;DCXR;DDIT4;STOM;SLC3A2;TPD52L1;CTSD;SERPINB5
GO_Biological_Process_2023	ATP Biosynthetic Process (GO:0006754)	2025-05-01	1.27e-05	0.00135511	2.86803	0	0	20.1327	226.98	ATP5F1A;ATP5F1B;ATP5MC2;ATP5PO;ATP5MC1
KEGG_2021	Ribosome biogenesis in eukaryotes	9/108	8.60287e-06	0.0014883	2.82731	0	0	7.41267	86.4571	FBL;TBL3;NOB1;UTP4;DKC1;WDR3;RPP40;NHP2;IMP4
GO_Biological_Process_2023	Positive Regulation Of Telomerase RNA Localization To Cajal Body (GO:1904874)	2014-04-01	2.16e-05	0.0021632	2.6649	0	0	32.0976	344.791	DKC1;RUVBL2;RUVBL1;NHP2
GO_Biological_Process_2023	Regulation Of Cell Cycle (GO:0051726)	14/298	2.49e-05	0.00234806	2.62929	0	0	4.06607	43.0976	INTS13;NEK6;PLK1;WDR12;TBRG4;CDC20;TGM1;BOP1;SFRP1;MYC;PES1;RUVBL2;RUVBL1;TTLL12
GO_Biological_Process_2023	Maturation Of 5.8S rRNA (GO:0000460)	2016-04-01	3.85e-05	0.0034279	2.46497	0	0	26.7453	271.834	NSA2;LAS1L;PES1;WDR12
KEGG_2021	Oxidative phosphorylation	9/133	4.56731e-05	0.00395072	2.40332	0	0	5.91065	59.0711	ATP5F1A;ATP5F1B;PPA2;NDUFB10;UQCRC1;ATP5MC2;ATP5PO;CYC1;ATP5MC1
GO_Biological_Process_2023	Regulation Of Telomerase RNA Localization To Cajal Body (GO:1904872)	2017-04-01	4.99e-05	0.00420511	2.37622	0	0	24.6867	244.531	DKC1;RUVBL2;RUVBL1;NHP2
GO_Biological_Process_2023	Aromatic Amino Acid Transport (GO:0015801)	2023-07-03	6.51e-05	0.00520981	2.28318	0	0	59.9575	577.982	SLC7A5;SLC3A2;SLC38A5
GO_Biological_Process_2023	Maturation Of LSU-rRNA (GO:0000470)	2020-04-01	9.86e-05	0.0075079	2.12448	0	0	20.0549	184.987	NSA2;LAS1L;PES1;WDR12
GO_Biological_Process_2023	N-acylphosphatidylethanolamine Metabolic Process (GO:0070292)	2023-08-03	0.000103	0.0075079	2.12448	0	0	47.9636	440.264	PLAAT3;PLAAT2;PLAAT4
GO_Biological_Process_2023	Phosphatidylethanolamine Acyl-Chain Remodeling (GO:0036152)	2023-09-03	0.000153	0.0106727	1.97172	0	0	39.9676	351.034	PLAAT3;PLAAT2;PLAAT4
GO_Biological_Process_2023	Regulation Of Mitotic Cell Cycle (GO:0007346)	8/125	0.000178	0.0118837	1.92505	0	0	5.54722	47.8887	CDC20;CCNB1;INTS13;CAV2;NEK6;PLK1;RCC1;TTLL12
GO_Biological_Process_2023	ERK1 And ERK2 Cascade (GO:0070371)	2024-04-01	0.000208	0.013169	1.88045	0	0	16.0407	135.993	MYC;CTSH;DUSP9;ZFP36L2
GO_Biological_Process_2023	Establishment Of Protein Localization To Mitochondrion (GO:0072655)	1944-05-01	0.000214	0.013169	1.88045	0	0	10.3145	87.1593	TOMM40;TIMM13;HSPD1;TIMM50;TOMM22
GO_Biological_Process_2023	Mitochondrial Translation (GO:0032543)	1998-07-01	0.000231	0.0136793	1.86393	0	0	6.22317	52.1154	MRPL1;MRPS34;MRPS18B;MTIF2;MRPL12;MRPL21;TUFM
MSigDB_Hallmark_2020	mTORC1 Signaling	8/200	0.00376106	0.0196411	1.71	0	0	3.36742	18.8005	SLC7A5;TOMM40;DDIT4;HMBS;PLK1;PSMG1;ATP5MC1;HSPD1
GO_Biological_Process_2023	Regulation Of Mitotic Metaphase/Anaphase Transition (GO:0030071)	1949-05-01	0.000357	0.0204089	1.69018	0	0	9.14007	72.5536	CDC20;CCNB1;NEK6;PLK1;SMARCA4
GO_Biological_Process_2023	Negative Regulation Of Apoptotic Process (GO:0043066)	16/482	0.000395	0.0218148	1.66125	0	0	2.82954	22.173	GSTP1;CAV1;PLK1;HSPB1;PHB2;THBS1;IFIT3;THOC6;HSPD1;BABAM2;SFRP1;MYC;BAG1;PPT1;MLST8;CTSH
KEGG_2021	Arginine and proline metabolism	1950-05-01	0.00039259	0.0226394	1.64514	0	0	8.93651	70.0867	CKMT1A;CKMT1B;PYCR1;CKB;SRM
GO_Biological_Process_2023	Endonucleolytic Cleavage Of Tricistronic rRNA Transcript (SSU-rRNA, 5.8S rRNA, LSU-rRNA) (GO:0000479)	2013-03-01	0.000503	0.0250244	1.60164	0	0	23.9757	182.091	NOP14;TBL3;RPP40
GO_Biological_Process_2023	Maturation Of SSU-rRNA From Tricistronic rRNA Transcript (SSU-rRNA, 5.8S rRNA, LSU-rRNA) (GO:0000462)	1930-04-01	0.000506	0.0250244	1.60164	0	0	12.3352	93.6168	NOP14;TBL3;UTP4;RPP40
GO_Biological_Process_2023	Positive Regulation Of Cellular Process (GO:0048522)	18/594	0.000514	0.0250244	1.60164	0	0	2.5827	19.5583	PRMT1;CAV1;RHOD;DNPH1;THBS1;SMARCA4;TBRG4;TGM1;SFRP1;SAPCD2;MYC;C1QBP;SAA1;MLST8;CTSH;S100A9;S100A8;KRT6A
GO_Biological_Process_2023	Mitochondrial Transport (GO:0006839)	1953-05-01	0.000516	0.0250244	1.60164	0	0	8.3767	63.4098	OXA1L;TOMM40;TIMM13;BCS1L;TOMM22
GO_Biological_Process_2023	Ribosomal Small Subunit Biogenesis (GO:0042274)	1984-06-01	0.000647	0.0304702	1.51613	0	0	6.20177	45.5398	FBL;NOP14;TBL3;NOB1;UTP4;WDR3
KEGG_2021	Thermogenesis	10/232	0.000707073	0.0305809	1.51455	0	0	3.66517	26.5885	ATP5F1A;ATP5F1B;NDUFB10;UQCRC1;ATP5PO;ATP5MC2;MLST8;CYC1;SMARCA4;ATP5MC1
KEGG_2021	Diabetic cardiomyopathy	9/203	0.00106481	0.0356028	1.44852	0	0	3.76447	25.7676	ATP5F1A;ATP5F1B;NDUFB10;UQCRC1;ATP5PO;ATP5MC2;CYC1;CTSD;ATP5MC1
KEGG_2021	Staphylococcus aureus infection	1995-06-01	0.00123478	0.0356028	1.44852	0	0	5.43222	36.3788	KRT19;KRT17;KRT16;KRT15;KRT14;KRT13
GO_Biological_Process_2023	Response To Estrogen (GO:0043627)	1934-04-01	0.000823	0.0356785	1.44759	0	0	10.6883	75.9138	KRT19;SFRP1;CAV1;CD24
GO_Biological_Process_2023	Aerobic Respiration (GO:0009060)	1959-05-01	0.000847	0.0356785	1.44759	0	0	7.44369	52.6567	OXA1L;NDUFB10;MDH2;UQCRC1;CHCHD10
GO_Biological_Process_2023	Microtubule Cytoskeleton Organization Involved In Mitosis (GO:1902850)	1959-05-01	0.000847	0.0356785	1.44759	0	0	7.44369	52.6567	INTS13;CCNB1;NEK6;PLK1;RCC1
GO_Biological_Process_2023	Protein Targeting To Mitochondrion (GO:0006626)	1959-05-01	0.000847	0.0356785	1.44759	0	0	7.44369	52.6567	TOMM40;TIMM13;TOMM22;HSPD1;TIMM50
GO_Biological_Process_2023	Cellular Response To Chemical Stress (GO:0062197)	1989-06-01	0.000878	0.0360605	1.44297	0	0	5.82668	41.0046	NQO1;TMEM161A;CAV1;MLST8;PYCR1;ZFP36L2
GO_Biological_Process_2023	Proton Motive Force-Driven ATP Synthesis (GO:0015986)	1960-05-01	0.000915	0.0366039	1.43647	0	0	7.30798	51.1347	ATP5F1B;NDUFB10;ATP5MC2;ATP5PO;ATP5MC1
GO_Biological_Process_2023	Regulation Of Translation (GO:0006417)	9/202	0.00102857	0.0392634	1.40601	0	0	3.78417	26.0335	RIDA;PRMT1;IFRD2;KRT13;NOLC1;HSPB1;MTIF2;BZW2;THBS1
GO_Biological_Process_2023	Positive Regulation Of Apoptotic Signaling Pathway (GO:2001235)	1962-05-01	0.00106188	0.0392634	1.40601	0	0	7.05084	48.2822	CAV1;CTSH;TPD52L1;S100A9;S100A8
GO_Biological_Process_2023	Negative Regulation Of Endothelial Cell Proliferation (GO:0001937)	1937-04-01	0.00113828	0.0392634	1.40601	0	0	9.7152	65.8519	ATP5F1A;CAV2;CAV1;THBS1
GO_Biological_Process_2023	Oxidative Phosphorylation (GO:0006119)	1963-05-01	0.00114182	0.0392634	1.40601	0	0	6.92892	46.9443	ATP5F1B;NDUFB10;UQCRC1;ATP5PO;CHCHD10
GO_Biological_Process_2023	Negative Regulation Of Fibroblast Proliferation (GO:0048147)	2017-03-01	0.00115264	0.0392634	1.40601	0	0	17.122	115.843	SFRP1;GSTP1;MYC
GO_Biological_Process_2023	Prostaglandin Biosynthetic Process (GO:0001516)	2017-03-01	0.00115264	0.0392634	1.40601	0	0	17.122	115.843	CBR1;PTGES2;PTGES
GO_Biological_Process_2023	rRNA Modification (GO:0000154)	2017-03-01	0.00115264	0.0392634	1.40601	0	0	17.122	115.843	FBL;DKC1;NHP2
GO_Biological_Process_2023	Maturation Of SSU-rRNA (GO:0030490)	1938-04-01	0.00125983	0.0420207	1.37654	0	0	9.42898	62.9552	NOP14;NOB1;UTP4;WDR3
KEGG_2021	Estrogen signaling pathway	7/137	0.00170177	0.042058	1.37615	0	0	4.34758	27.7205	KRT19;KRT17;KRT16;KRT15;KRT14;KRT13;CTSD
GO_Biological_Process_2023	Positive Regulation Of Intrinsic Apoptotic Signaling Pathway (GO:2001244)	1939-04-01	0.00139018	0.0454221	1.34273	0	0	9.15912	60.2516	MYC;CAV1;S100A9;S100A8
MSigDB_Hallmark_2020	G2-M Checkpoint	7/200	0.013109	0.047394	1.32	0	0	2.91902	12.6524	CDC20;SLC7A5;CCND1;DKC1;MYC;PLK1;NOLC1
MSigDB_Hallmark_2020	E2F Targets	7/200	0.013109	0.047394	1.32	0	0	2.91902	12.6524	CDC20;MYC;PLK1;POLD2;NOLC1;LYAR;TBRG4
MSigDB_Hallmark_2020	Xenobiotic Metabolism	7/200	0.013109	0.047394	1.32	0	0	2.91902	12.6524	CBR1;NQO1;DCXR;ECH1;PYCR1;PEMT;PTGES
MSigDB_Hallmark_2020	KRAS Signaling Dn	7/200	0.013109	0.047394	1.32	0	0	2.91902	12.6524	TGM1;SPRR3;KRT15;KRT13;LYPD3;KRT5;DLK2
GO_Biological_Process_2023	Isoleucine Metabolic Process (GO:0006549)	2023-05-02	0.00151805	0.0476549	1.32189	0	0	53.0833	344.528	ILVBL;ACAT1
GO_Biological_Process_2023	Positive Regulation Of Extrinsic Apoptotic Signaling Pathway Via Death Domain Receptors (GO:1902043)	2023-05-02	0.00151805	0.0476549	1.32189	0	0	53.0833	344.528	SFRP1;THBS1
MSigDB_Hallmark_2020	Fatty Acid Metabolism	6/158	0.0146195	0.0490798	1.31	0	0	3.17051	13.3967	CBR1;MDH2;ECI1;ECH1;PSME1;HADH
GO_Biological_Process_2023	Regulation Of Acute Inflammatory Response (GO:0002673)	2019-03-01	0.00161249	0.049646	1.30412	0	0	14.9803	96.3228	F12;GSTP1;PTGES
KEGG_2021	Prion disease	10/273	0.00238266	0.0515251	1.28798	0	0	3.08729	18.6458	ATP5F1A;ATP5F1B;NDUFB10;CAV2;CAV1;UQCRC1;ATP5PO;ATP5MC2;CYC1;ATP5MC1
GO_Biological_Process_2023	Negative Regulation Of Epithelial Cell Proliferation (GO:0050680)	1970-05-01	0.00183202	0.0553409	1.25695	0	0	6.18053	38.9518	SFRP1;ATP5F1A;CAV2;CAV1;THBS1
GO_Biological_Process_2023	Mitochondrial Gene Expression (GO:0140053)	6/103	0.00187046	0.0554558	1.25605	0	0	4.98217	31.2958	MRPL1;MRPS34;MRPS18B;MRPL12;MRPL21;TBRG4
GO_Biological_Process_2023	Regulation Of Transforming Growth Factor Beta1 Production (GO:0032908)	2023-06-02	0.00225831	0.0623373	1.20525	0	0	39.8105	242.571	LAPTM4B;THBS1
GO_Biological_Process_2023	Ketone Body Metabolic Process (GO:1902224)	2023-06-02	0.00225831	0.0623373	1.20525	0	0	39.8105	242.571	SLC27A5;ACAT1
GO_Biological_Process_2023	Mitotic Nuclear Membrane Disassembly (GO:0007077)	2023-06-02	0.00225831	0.0623373	1.20525	0	0	39.8105	242.571	NEK6;PLK1
GO_Biological_Process_2023	Negative Regulation Of Stress-Activated Protein Kinase Signaling Cascade (GO:0070303)	2023-06-02	0.00225831	0.0623373	1.20525	0	0	39.8105	242.571	GSTP1;MYC
GO_Biological_Process_2023	Organelle Organization (GO:0006996)	13/418	0.0024268	0.0658527	1.18143	0	0	2.62004	15.7758	DST;CAV2;CAV1;KRT13;CHCHD10;PLAAT3;BCS1L;PHB2;KRT16;MYC;MLST8;PACSIN3;MNS1
GO_Biological_Process_2023	Positive Regulation Of Cysteine-Type Endopeptidase Activity Involved In Apoptotic Process (GO:0043280)	6/109	0.00249026	0.0664484	1.17752	0	0	4.69051	28.1214	FAM162A;MYC;S100A9;CTSD;S100A8;HSPD1
GO_Biological_Process_2023	Antiviral Innate Immune Response (GO:0140374)	1946-04-01	0.00257628	0.0665262	1.17701	0	0	7.62989	45.4849	IFIT1;PHB2;IFIT3;IFIT2
GO_Biological_Process_2023	Positive Regulation Of Blood Vessel Endothelial Cell Migration (GO:0043536)	1946-04-01	0.00257628	0.0665262	1.17701	0	0	7.62989	45.4849	ATP5F1A;ATP5F1B;HSPB1;THBS1
KEGG_2021	Cysteine and methionine metabolism	1950-04-01	0.0034972	0.067224	1.17248	0	0	6.96501	39.3926	LDHB;MDH2;ADI1;SRM
GO_Biological_Process_2023	Mitotic Cell Cycle Phase Transition (GO:0044772)	6/111	0.0027277	0.0693183	1.15915	0	0	4.6007	27.1639	CCNB1;CCND1;MYC;PLK1;RCC1;TPD52L1
GO_Biological_Process_2023	Positive Regulation Of Reactive Oxygen Species Metabolic Process (GO:2000379)	1948-04-01	0.00301276	0.0707059	1.15054	0	0	7.28234	42.2732	CBR1;GSTP1;DCXR;THBS1
GO_Biological_Process_2023	U4 snRNA 3'-End Processing (GO:0034475)	2023-07-02	0.00313561	0.0707059	1.15054	0	0	31.8468	183.594	EXOSC7;EXOSC5
GO_Biological_Process_2023	Regulation Of Protein Localization To Cell Cortex (GO:1904776)	2023-07-02	0.00313561	0.0707059	1.15054	0	0	31.8468	183.594	SAPCD2;PLK1
GO_Biological_Process_2023	Endonucleolytic Cleavage In ITS1 To Separate SSU-rRNA From 5.8S rRNA And LSU-rRNA From Tricistronic rRNA Transcript (SSU-rRNA, 5.8S rRNA, LSU-rRNA) (GO:0000447)	2023-07-02	0.00313561	0.0707059	1.15054	0	0	31.8468	183.594	NOP14;RPP40
GO_Biological_Process_2023	Sulfur Amino Acid Transport (GO:0000101)	2023-07-02	0.00313561	0.0707059	1.15054	0	0	31.8468	183.594	SLC7A5;SLC3A2
GO_Biological_Process_2023	Thyroid Hormone Transport (GO:0070327)	2023-07-02	0.00313561	0.0707059	1.15054	0	0	31.8468	183.594	SLC7A5;SLC3A2
GO_Biological_Process_2023	Leukocyte Aggregation (GO:0070486)	2023-07-02	0.00313561	0.0707059	1.15054	0	0	31.8468	183.594	S100A9;S100A8
GO_Biological_Process_2023	rRNA Pseudouridine Synthesis (GO:0031118)	2023-07-02	0.00313561	0.0707059	1.15054	0	0	31.8468	183.594	DKC1;NHP2
KEGG_2021	Parkinson disease	9/249	0.0042324	0.0711207	1.148	0	0	3.03579	16.5905	TRAP1;ATP5F1A;ATP5F1B;NDUFB10;UQCRC1;ATP5PO;ATP5MC2;CYC1;ATP5MC1
KEGG_2021	Fatty acid elongation	2027-03-01	0.00452213	0.0711207	1.148	0	0	9.98279	53.8948	MECR;PPT1;HADH
MSigDB_Hallmark_2020	Reactive Oxygen Species Pathway	1949-03-01	0.0233106	0.0730399	1.14	0	0	5.20261	19.5558	PDLIM1;NQO1;MGST1
GO_Biological_Process_2023	Positive Regulation Of Growth (GO:0045927)	1981-05-01	0.0034719	0.0772015	1.11237	0	0	5.28303	29.9181	SFRP1;MLST8;DNPH1;S100A9;S100A8
GO_Biological_Process_2023	Phosphatidylethanolamine Metabolic Process (GO:0046337)	2025-03-01	0.00362175	0.0785751	1.10471	0	0	10.8914	61.2185	PLAAT3;PLAAT2;PLAAT4
GO_Biological_Process_2023	L-amino Acid Transport (GO:0015807)	2026-03-01	0.00405673	0.0785751	1.10471	0	0	10.4174	57.3723	SLC7A5;SLC3A2;SLC38A5
GO_Biological_Process_2023	Box C/D snoRNP Assembly (GO:0000492)	2023-08-02	0.00414643	0.0785751	1.10471	0	0	26.5376	145.572	RUVBL2;RUVBL1
GO_Biological_Process_2023	Regulation Of Pinocytosis (GO:0048548)	2023-08-02	0.00414643	0.0785751	1.10471	0	0	26.5376	145.572	CAV1;PPT1
GO_Biological_Process_2023	Cyclooxygenase Pathway (GO:0019371)	2023-08-02	0.00414643	0.0785751	1.10471	0	0	26.5376	145.572	CBR1;PTGES2
GO_Biological_Process_2023	Exonucleolytic Trimming Involved In rRNA Processing (GO:0000459)	2023-08-02	0.00414643	0.0785751	1.10471	0	0	26.5376	145.572	EXOSC7;ERI3
GO_Biological_Process_2023	Exonucleolytic Trimming To Generate Mature 3'-End Of 5.8S rRNA From Tricistronic rRNA Transcript (SSU-rRNA, 5.8S rRNA, LSU-rRNA) (GO:0000467)	2023-08-02	0.00414643	0.0785751	1.10471	0	0	26.5376	145.572	EXOSC7;ERI3
GO_Biological_Process_2023	Vitamin K Metabolic Process (GO:0042373)	2023-08-02	0.00414643	0.0785751	1.10471	0	0	26.5376	145.572	CBR1;NQO1
GO_Biological_Process_2023	Nuclear Membrane Disassembly (GO:0051081)	2023-08-02	0.00414643	0.0785751	1.10471	0	0	26.5376	145.572	NEK6;PLK1
GO_Biological_Process_2023	Positive Regulation Of Ubiquitin Protein Ligase Activity (GO:1904668)	2023-08-02	0.00414643	0.0785751	1.10471	0	0	26.5376	145.572	CDC20;PLK1
GO_Biological_Process_2023	Proline Transport (GO:0015824)	2023-08-02	0.00414643	0.0785751	1.10471	0	0	26.5376	145.572	SLC7A5;SLC3A2
GO_Biological_Process_2023	Cellular Respiration (GO:0045333)	1985-05-01	0.00426986	0.0785751	1.10471	0	0	5.01786	27.3783	OXA1L;NDUFB10;MDH2;UQCRC1;CYC1
GO_Biological_Process_2023	Epidermis Development (GO:0008544)	1985-05-01	0.00426986	0.0785751	1.10471	0	0	5.01786	27.3783	SPRR3;KRT15;SPINK5;KRT14;KRT5
GO_Biological_Process_2023	Mitotic Spindle Organization (GO:0007052)	1985-05-01	0.00426986	0.0785751	1.10471	0	0	5.01786	27.3783	INTS13;CCNB1;NEK6;PLK1;RCC1
GO_Biological_Process_2023	Positive Regulation Of Endothelial Cell Migration (GO:0010595)	1985-05-01	0.00426986	0.0785751	1.10471	0	0	5.01786	27.3783	ATP5F1A;ATP5F1B;HSPB1;RIN2;THBS1
GO_Biological_Process_2023	Regulation Of Mitotic Cell Cycle Phase Transition (GO:1901990)	1986-05-01	0.00448817	0.0812741	1.09005	0	0	4.95566	26.7918	NEK6;PLK1;PSME1;ZFP36L2;SMARCA4
GO_Biological_Process_2023	Amino Acid Import Across Plasma Membrane (GO:0089718)	2027-03-01	0.00452213	0.0812741	1.09005	0	0	9.98279	53.8948	SLC7A5;SLC3A2;SLC38A5
GO_Biological_Process_2023	Epidermal Cell Differentiation (GO:0009913)	1954-04-01	0.00461957	0.0812741	1.09005	0	0	6.4065	34.4507	TGM1;SPRR3;KRT16;SPINK5
GO_Biological_Process_2023	Regulation Of Blood Vessel Endothelial Cell Migration (GO:0043535)	1954-04-01	0.00461957	0.0812741	1.09005	0	0	6.4065	34.4507	ATP5F1A;ATP5F1B;HSPB1;THBS1
GO_Biological_Process_2023	Purine Ribonucleotide Biosynthetic Process (GO:0009152)	1955-04-01	0.00493384	0.0838119	1.07669	0	0	6.28057	33.3601	ATP5F1A;ATP5F1B;IMPDH2;ATP5PO
GO_Biological_Process_2023	Protein Insertion Into Mitochondrial Membrane (GO:0051204)	2028-03-01	0.00501854	0.0838119	1.07669	0	0	9.583	50.7383	TOMM40;TIMM13;TOMM22
GO_Biological_Process_2023	Positive Regulation Of DNA Repair (GO:0045739)	1989-05-01	0.00519072	0.0838119	1.07669	0	0	4.77794	25.1362	BABAM2;TMEM161A;RUVBL2;RUVBL1;SMARCA4
GO_Biological_Process_2023	Positive Regulation Of Cellular Metabolic Process (GO:0031325)	1956-04-01	0.00526213	0.0838119	1.07669	0	0	6.15947	32.3201	CBR1;CCNB1;DCXR;THBS1
GO_Biological_Process_2023	Hormone Transport (GO:0009914)	2023-09-02	0.00528732	0.0838119	1.07669	0	0	22.7454	119.241	SLC7A5;SLC3A2
GO_Biological_Process_2023	Leucine Transport (GO:0015820)	2023-09-02	0.00528732	0.0838119	1.07669	0	0	22.7454	119.241	SLC7A5;SLC3A2
GO_Biological_Process_2023	Nuclear mRNA Surveillance (GO:0071028)	2023-09-02	0.00528732	0.0838119	1.07669	0	0	22.7454	119.241	EXOSC7;EXOSC5
GO_Biological_Process_2023	Peptidyl-Cysteine Modification (GO:0018198)	2023-09-02	0.00528732	0.0838119	1.07669	0	0	22.7454	119.241	S100A9;S100A8
GO_Biological_Process_2023	Quinone Metabolic Process (GO:1901661)	2023-09-02	0.00528732	0.0838119	1.07669	0	0	22.7454	119.241	CBR1;NQO1
GO_Biological_Process_2023	rRNA 3'-End Processing (GO:0031125)	2023-09-02	0.00528732	0.0838119	1.07669	0	0	22.7454	119.241	EXOSC7;ERI3
KEGG_2021	Glyoxylate and dicarboxylate metabolism	1930-03-01	0.00610661	0.0839989	1.07573	0	0	8.87224	45.2341	MDH2;PCCB;ACAT1
KEGG_2021	Amyotrophic lateral sclerosis	11/364	0.00631205	0.0839989	1.07573	0	0	2.52903	12.8103	ATP5F1A;TOMM40;ATP5F1B;NDUFB10;SIGMAR1;UQCRC1;ATP5PO;ATP5MC2;CHCHD10;CYC1;ATP5MC1
GO_Biological_Process_2023	Regulation Of Blood Coagulation (GO:0030193)	2029-03-01	0.00554653	0.0870587	1.06019	0	0	9.21395	47.8626	CAV1;F12;THBS1
GO_Biological_Process_2023	RNA Catabolic Process (GO:0006401)	1957-04-01	0.00560473	0.0871181	1.05989	0	0	6.04295	31.3275	EXOSC7;EXOSC5;RIDA;ZFP36L2
KEGG_2021	Arachidonic acid metabolism	1961-04-01	0.00712345	0.0880255	1.05539	0	0	5.61774	27.7762	CBR1;PTGES2;PLAAT3;PTGES
GO_Biological_Process_2023	Regulation Of Cell Cycle Process (GO:0010564)	6/130	0.00591082	0.0909926	1.04099	0	0	3.89199	19.9697	SFRP1;CAV2;MYC;PLK1;RCC1;SMARCA4
GO_Biological_Process_2023	Positive Regulation Of Proteolysis (GO:0045862)	1959-04-01	0.0063339	0.0943888	1.02508	0	0	5.82262	29.4731	CCBE1;PLK1;CTSH;PACSIN3
GO_Biological_Process_2023	Branched-Chain Amino Acid Transport (GO:0015803)	2023-10-02	0.00655491	0.0943888	1.02508	0	0	19.9012	100.054	SLC7A5;SLC3A2
GO_Biological_Process_2023	Small Nucleolar Ribonucleoprotein Complex Assembly (GO:0000491)	2023-10-02	0.00655491	0.0943888	1.02508	0	0	19.9012	100.054	RUVBL2;RUVBL1
GO_Biological_Process_2023	Lipoprotein Catabolic Process (GO:0042159)	2023-10-02	0.00655491	0.0943888	1.02508	0	0	19.9012	100.054	PPT1;CTSD
GO_Biological_Process_2023	Nuclear RNA Surveillance (GO:0071027)	2023-10-02	0.00655491	0.0943888	1.02508	0	0	19.9012	100.054	EXOSC7;EXOSC5
GO_Biological_Process_2023	Nuclear-Transcribed mRNA Catabolic Process, Exonucleolytic, 3'-5' (GO:0034427)	2023-10-02	0.00655491	0.0943888	1.02508	0	0	19.9012	100.054	EXOSC7;EXOSC5
GO_Biological_Process_2023	Receptor-Mediated Endocytosis Of Virus By Host Cell (GO:0019065)	2023-10-02	0.00655491	0.0943888	1.02508	0	0	19.9012	100.054	CAV2;CAV1
GO_Biological_Process_2023	Supramolecular Fiber Organization (GO:0097435)	10/316	0.00663195	0.0943888	1.02508	0	0	2.6476	13.28	KRT19;KRT17;KRT16;KRT15;KRT14;KRT13;KRT7;KRT5;KRT6B;KRT6A
GO_Biological_Process_2023	Positive Regulation Of Extrinsic Apoptotic Signaling Pathway (GO:2001238)	1931-03-01	0.00669928	0.0943888	1.02508	0	0	8.55495	42.824	SFRP1;CAV1;THBS1
GO_Biological_Process_2023	Negative Regulation Of Peptidase Activity (GO:0010466)	1960-04-01	0.006721	0.0943888	1.02508	0	0	5.71835	28.6062	SERPINB13;SPINK5;SERPINB7;SERPINB5
MSigDB_Hallmark_2020	Interferon Alpha Response	1997-04-01	0.0334915	0.0983814	1.01	0	0	3.43684	11.6731	PSME1;IFIT3;IFIT2;OASL
GO_Biological_Process_2023	Fatty Acid Catabolic Process (GO:0009062)	1961-04-01	0.00712345	0.0991708	1.00362	0	0	5.61774	27.7762	ILVBL;ECI1;PCCB;ACAT1
GO_Biological_Process_2023	Regulation Of Metaphase/Anaphase Transition Of Cell Cycle (GO:1902099)	1932-03-01	0.00732499	0.0993839	1.00268	0	0	8.25953	40.6077	NEK6;PLK1;SMARCA4
GO_Biological_Process_2023	Chromosome Condensation (GO:0030261)	1932-03-01	0.00732499	0.0993839	1.00268	0	0	8.25953	40.6077	H1-4;PLK1;H1-3
GO_Biological_Process_2023	Protein Transmembrane Import Into Intracellular Organelle (GO:0044743)	1932-03-01	0.00732499	0.0993839	1.00268	0	0	8.25953	40.6077	TOMM40;HSPD1;TIMM50
KEGG_2021	Propanoate metabolism	1934-03-01	0.00867716	0.100077	0.999668	0	0	7.72587	36.6752	LDHB;PCCB;ACAT1
GO_Biological_Process_2023	sno(s)RNA 3'-End Processing (GO:0031126)	2023-11-02	0.00794586	0.10466	0.980218	0	0	17.6891	85.5285	FBL;EXOSC5
GO_Biological_Process_2023	Positive Regulation Of Coagulation (GO:0050820)	2023-11-02	0.00794586	0.10466	0.980218	0	0	17.6891	85.5285	F12;THBS1
GO_Biological_Process_2023	Positive Regulation Of Hemostasis (GO:1900048)	2023-11-02	0.00794586	0.10466	0.980218	0	0	17.6891	85.5285	F12;THBS1
GO_Biological_Process_2023	Positive Regulation Of Mitotic Cell Cycle Phase Transition (GO:1901992)	1963-04-01	0.00797537	0.10466	0.980218	0	0	5.42676	26.2188	CDC20;CCNB1;CCND1;PHB2
GO_Biological_Process_2023	Response To UV (GO:0009411)	5/100	0.00843402	0.109779	0.959479	0	0	4.22234	20.1637	TMEM161A;SERPINB13;CCND1;MYC;RUVBL2
GO_Biological_Process_2023	ATP Metabolic Process (GO:0046034)	1934-03-01	0.00867716	0.111137	0.954141	0	0	7.72587	36.6752	ATP5F1A;ATP5F1B;ATP5PO
GO_Biological_Process_2023	Apoptotic Mitochondrial Changes (GO:0008637)	1934-03-01	0.00867716	0.111137	0.954141	0	0	7.72587	36.6752	HSPD1;IFIT2;TIMM50
GO_Biological_Process_2023	Neutral Amino Acid Transport (GO:0015804)	1935-03-01	0.00940437	0.117369	0.930448	0	0	7.48406	34.925	SLC7A5;SLC3A2;SLC38A5
GO_Biological_Process_2023	Translation (GO:0006412)	8/234	0.00942364	0.117369	0.930448	0	0	2.85585	13.3212	RPS26;MRPL1;MRPS34;MRPS18B;MRPL12;RPS10;MRPL21;TUFM
GO_Biological_Process_2023	Exonucleolytic Catabolism Of Deadenylated mRNA (GO:0043928)	2023-12-02	0.00945693	0.117369	0.930448	0	0	15.9194	74.2002	EXOSC7;EXOSC5
GO_Biological_Process_2023	Mitochondrial Electron Transport, Ubiquinol To Cytochrome C (GO:0006122)	2023-12-02	0.00945693	0.117369	0.930448	0	0	15.9194	74.2002	UQCC3;UQCRC1
GO_Biological_Process_2023	Defense Response To Virus (GO:0051607)	7/189	0.00982618	0.120672	0.918392	0	0	3.09718	14.3174	EXOSC5;DDIT4;IFIT1;PHB2;IFIT3;IFIT2;OASL
GO_Biological_Process_2023	Activation Of Cysteine-Type Endopeptidase Activity Involved In Apoptotic Process (GO:0006919)	1967-04-01	0.00987388	0.120672	0.918392	0	0	5.08117	23.4642	FAM162A;S100A9;S100A8;HSPD1
GO_Biological_Process_2023	Aerobic Electron Transport Chain (GO:0019646)	1968-04-01	0.0103904	0.125865	0.900096	0	0	5.00152	22.8413	NDUFB10;UQCC3;UQCRC1;CYC1
GO_Biological_Process_2023	Positive Regulation Of Cell Growth (GO:0030307)	5/106	0.0106931	0.125865	0.900096	0	0	3.9703	18.0178	SFRP1;MLST8;S100A9;DNPH1;S100A8
GO_Biological_Process_2023	Defense Response To Symbiont (GO:0140546)	6/148	0.0108625	0.125865	0.900096	0	0	3.39552	15.356	EXOSC5;DDIT4;IFIT1;IFIT3;IFIT2;OASL
GO_Biological_Process_2023	Regulation Of Endopeptidase Activity (GO:0052548)	1969-04-01	0.010924	0.125865	0.900096	0	0	4.92433	22.2422	SERPINB13;PSME1;SERPINB7;SERPINB5
GO_Biological_Process_2023	Negative Regulation Of Stress-Activated MAPK Cascade (GO:0032873)	1937-03-01	0.0109627	0.125865	0.900096	0	0	7.04311	31.7873	PRMT1;GSTP1;MYC
GO_Biological_Process_2023	acyl-CoA Biosynthetic Process (GO:0071616)	2013-02-01	0.0110849	0.125865	0.900096	0	0	14.4714	65.1527	PPT1;ACAT1
GO_Biological_Process_2023	Response To Progesterone (GO:0032570)	2013-02-01	0.0110849	0.125865	0.900096	0	0	14.4714	65.1527	CAV1;THBS1
GO_Biological_Process_2023	Outer Mitochondrial Membrane Organization (GO:0007008)	2013-02-01	0.0110849	0.125865	0.900096	0	0	14.4714	65.1527	TOMM40;TOMM22
GO_Biological_Process_2023	Positive Regulation Of Keratinocyte Differentiation (GO:0045618)	2013-02-01	0.0110849	0.125865	0.900096	0	0	14.4714	65.1527	TRIM16;PLAAT4
GO_Biological_Process_2023	Protein Insertion Into Mitochondrial Outer Membrane (GO:0045040)	2013-02-01	0.0110849	0.125865	0.900096	0	0	14.4714	65.1527	TOMM40;TOMM22
GO_Biological_Process_2023	Mitochondrial ATP Synthesis Coupled Electron Transport (GO:0042775)	1970-04-01	0.0114751	0.129085	0.889125	0	0	4.84947	21.6654	NDUFB10;UQCC3;UQCRC1;CYC1
GO_Biological_Process_2023	Positive Regulation Of DNA Metabolic Process (GO:0051054)	5/108	0.0115298	0.129085	0.889125	0	0	3.89281	17.3729	BABAM2;TMEM161A;MYC;RUVBL2;RUVBL1
GO_Biological_Process_2023	G2/M Transition Of Mitotic Cell Cycle (GO:0000086)	1938-03-01	0.0117944	0.131131	0.882296	0	0	6.84153	30.3773	CCNB1;PLK1;TPD52L1
GO_Biological_Process_2023	Negative Regulation Of Protein Binding (GO:0032091)	1971-04-01	0.0120437	0.1329	0.876475	0	0	4.77685	21.1099	CAV1;ADRB2;IFIT1;IFIT2
GO_Biological_Process_2023	Response To Lipid (GO:0033993)	5/110	0.0124099	0.1329	0.876475	0	0	3.81827	16.7594	TMEM161A;CTSH;TRIM16;S100A9;S100A8
GO_Biological_Process_2023	Gene Expression (GO:0010467)	9/296	0.0124646	0.1329	0.876475	0	0	2.53252	11.1048	RPS26;EXOSC7;EXOSC5;DKC1;MRPS18B;MRPL12;RPS10;THOC6;HSPD1
GO_Biological_Process_2023	Cellular Response To Hypoxia (GO:0071456)	1972-04-01	0.01263	0.1329	0.876475	0	0	4.70636	20.5747	SFRP1;FAM162A;MYC;MLST8
GO_Biological_Process_2023	Internal Peptidyl-Lysine Acetylation (GO:0018393)	1939-03-01	0.0126614	0.1329	0.876475	0	0	6.65115	29.0602	RUVBL2;RUVBL1;CPA4
GO_Biological_Process_2023	Regulation Of Endothelial Cell Chemotaxis (GO:2001026)	2014-02-01	0.0128267	0.1329	0.876475	0	0	13.2648	57.7844	HSPB1;THBS1
GO_Biological_Process_2023	Maturation Of LSU-rRNA From Tricistronic rRNA Transcript (SSU-rRNA, 5.8S rRNA, LSU-rRNA) (GO:0000463)	2014-02-01	0.0128267	0.1329	0.876475	0	0	13.2648	57.7844	PES1;WDR12
GO_Biological_Process_2023	Negative Regulation Of Androgen Receptor Signaling Pathway (GO:0060766)	2014-02-01	0.0128267	0.1329	0.876475	0	0	13.2648	57.7844	SFRP1;SMARCA4
GO_Biological_Process_2023	Positive Regulation Of Telomere Maintenance In Response To DNA Damage (GO:1904507)	2014-02-01	0.0128267	0.1329	0.876475	0	0	13.2648	57.7844	RUVBL2;RUVBL1
GO_Biological_Process_2023	RNA Metabolic Process (GO:0016070)	5/111	0.0128667	0.1329	0.876475	0	0	3.78206	16.4637	EXOSC7;EXOSC5;DKC1;WDR74;TBRG4
GO_Biological_Process_2023	Cytoskeleton Organization (GO:0007010)	5/111	0.0128667	0.1329	0.876475	0	0	3.78206	16.4637	DST;KRT16;MLST8;KRT13;PACSIN3
GO_Biological_Process_2023	Cellular Response To Decreased Oxygen Levels (GO:0036294)	1973-04-01	0.0132343	0.135821	0.867032	0	0	4.63792	20.0587	SFRP1;FAM162A;MYC;MLST8
GO_Biological_Process_2023	L-alpha-amino Acid Transmembrane Transport (GO:1902475)	1940-03-01	0.013564	0.137442	0.861879	0	0	6.47106	27.8277	SLC7A5;SLC3A2;SLC38A5
GO_Biological_Process_2023	Cell Cycle G2/M Phase Transition (GO:0044839)	1940-03-01	0.013564	0.137442	0.861879	0	0	6.47106	27.8277	CCNB1;PLK1;TPD52L1
KEGG_2021	p53 signaling pathway	1973-04-01	0.0132343	0.143096	0.844372	0	0	4.63792	20.0587	CCNB1;CCND1;THBS1;SERPINB5
GO_Biological_Process_2023	Regulation Of MAPK Cascade (GO:0043408)	7/204	0.0144781	0.145782	0.836295	0	0	2.85916	12.1089	CAV2;GSTP1;CAV1;ADRB2;CD24;PHB2;DUSP9
GO_Biological_Process_2023	Regulation Of Telomere Maintenance In Response To DNA Damage (GO:1904505)	2015-02-01	0.0146792	0.146883	0.833028	0	0	12.2438	51.6851	RUVBL2;RUVBL1
KEGG_2021	Bladder cancer	1941-03-01	0.0145023	0.147582	0.830966	0	0	6.30045	26.6726	CCND1;MYC;THBS1
GO_Biological_Process_2023	Keratinocyte Differentiation (GO:0030216)	1942-03-01	0.0154765	0.1539	0.812761	0	0	6.13859	25.5883	TGM1;SPRR3;KRT16
GO_Biological_Process_2023	Positive Regulation Of Response To Stimulus (GO:0048584)	1977-04-01	0.0158344	0.15565	0.807852	0	0	4.38289	18.1696	BABAM2;TMEM161A;RUVBL2;RUVBL1
GO_Biological_Process_2023	Positive Regulation Of Protein Serine/Threonine Kinase Activity (GO:0071902)	5/117	0.0158469	0.15565	0.807852	0	0	3.57835	14.8315	CCND1;ADRB2;CD24;TPD52L1;THBS1
GO_Biological_Process_2023	Regulation Of Chromosome Organization (GO:0033044)	1943-03-01	0.0164868	0.156703	0.804922	0	0	5.98482	24.5688	MYC;RUVBL2;RUVBL1
GO_Biological_Process_2023	Energy Derivation By Oxidation Of Organic Compounds (GO:0015980)	1943-03-01	0.0164868	0.156703	0.804922	0	0	5.98482	24.5688	ADGRF1;UQCRC1;CYC1
GO_Biological_Process_2023	Regulation Of Fibrinolysis (GO:0051917)	2016-02-01	0.0166393	0.156703	0.804922	0	0	11.3687	46.5659	F12;THBS1
GO_Biological_Process_2023	Regulation Of Plasminogen Activation (GO:0010755)	2016-02-01	0.0166393	0.156703	0.804922	0	0	11.3687	46.5659	F12;THBS1
GO_Biological_Process_2023	Negative Regulation Of ATP-dependent Activity (GO:0032780)	2016-02-01	0.0166393	0.156703	0.804922	0	0	11.3687	46.5659	OXA1L;IFIT1
GO_Biological_Process_2023	Prostanoid Metabolic Process (GO:0006692)	2016-02-01	0.0166393	0.156703	0.804922	0	0	11.3687	46.5659	GSTP1;PTGES
GO_Biological_Process_2023	Regulation Of DNA Strand Elongation (GO:0060382)	2016-02-01	0.0166393	0.156703	0.804922	0	0	11.3687	46.5659	RUVBL2;RUVBL1
KEGG_2021	Fatty acid degradation	1943-03-01	0.0164868	0.157033	0.804009	0	0	5.98482	24.5688	ECI1;HADH;ACAT1
KEGG_2021	RNA degradation	1979-04-01	0.0172464	0.157033	0.804009	0	0	4.26558	17.3189	EXOSC7;EXOSC5;LSM7;HSPD1
GO_Biological_Process_2023	Regulation Of Cyclin-Dependent Protein Serine/Threonine Kinase Activity (GO:0000079)	1979-04-01	0.0172464	0.161471	0.791906	0	0	4.26558	17.3189	HERC5;CCNB1;CCND1;PLK1
KEGG_2021	Hepatocellular carcinoma	6/168	0.019198	0.163664	0.786046	0	0	2.97328	11.7533	NQO1;CCND1;MYC;GSTP1;MGST1;SMARCA4
KEGG_2021	Cell cycle	5/124	0.0198668	0.163664	0.786046	0	0	3.36666	13.193	CDC20;CCNB1;CCND1;MYC;PLK1
KEGG_2021	Pyruvate metabolism	1947-03-01	0.0208905	0.164275	0.784428	0	0	5.43964	21.043	LDHB;MDH2;ACAT1
GO_Biological_Process_2023	Wound Healing (GO:0042060)	1980-04-01	0.0179809	0.165444	0.781348	0	0	4.20924	16.9146	SPRR3;DST;PPL;KRT6A
GO_Biological_Process_2023	Regulation Of Cellular Metabolic Process (GO:0031323)	1945-03-01	0.018616	0.165444	0.781348	0	0	5.69925	22.7043	RSL1D1;NEK6;JMJD8
GO_Biological_Process_2023	Chromosome Organization (GO:0051276)	1945-03-01	0.018616	0.165444	0.781348	0	0	5.69925	22.7043	H1-4;MYC;H1-3
GO_Biological_Process_2023	Triglyceride Metabolic Process (GO:0006641)	1945-03-01	0.018616	0.165444	0.781348	0	0	5.69925	22.7043	CAV1;PLAAT3;SLC27A5
GO_Biological_Process_2023	Receptor-Mediated Endocytosis (GO:0006898)	5/122	0.0186567	0.165444	0.781348	0	0	3.42456	13.6351	CAV2;CAV1;PPT1;ADRB2;RABEPK
GO_Biological_Process_2023	DNA Biosynthetic Process (GO:0071897)	2017-02-01	0.0187042	0.165444	0.781348	0	0	10.6102	42.2181	POLDIP2;POLD2
GO_Biological_Process_2023	Regulation Of Ubiquitin Protein Ligase Activity (GO:1904666)	2017-02-01	0.0187042	0.165444	0.781348	0	0	10.6102	42.2181	CDC20;PLK1
GO_Biological_Process_2023	Nuclear-Transcribed mRNA Catabolic Process, Exonucleolytic (GO:0000291)	2017-02-01	0.0187042	0.165444	0.781348	0	0	10.6102	42.2181	EXOSC7;EXOSC5
GO_Biological_Process_2023	Positive Regulation By Host Of Viral Process (GO:0044794)	2017-02-01	0.0187042	0.165444	0.781348	0	0	10.6102	42.2181	KRT17;CAV2
GO_Biological_Process_2023	Positive Regulation Of Macrophage Activation (GO:0043032)	2017-02-01	0.0187042	0.165444	0.781348	0	0	10.6102	42.2181	THBS1;HSPD1
KEGG_2021	Valine, leucine and isoleucine degradation	1948-03-01	0.0220823	0.166097	0.779637	0	0	5.31849	20.2793	PCCB;HADH;ACAT1
GO_Biological_Process_2023	Regulation Of Fibroblast Proliferation (GO:0048145)	1946-03-01	0.019735	0.171716	0.765189	0	0	5.56643	21.8502	SFRP1;GSTP1;MYC
GO_Biological_Process_2023	Amino Acid Transport (GO:0006865)	1946-03-01	0.019735	0.171716	0.765189	0	0	5.56643	21.8502	SLC7A5;SLC3A2;SLC38A5
GO_Biological_Process_2023	Intracellular Protein Transmembrane Transport (GO:0065002)	1946-03-01	0.019735	0.171716	0.765189	0	0	5.56643	21.8502	TOMM40;HSPD1;TIMM50
GO_Biological_Process_2023	Positive Regulation Of Apoptotic Process (GO:0043065)	8/270	0.020639	0.175865	0.75482	0	0	2.4589	9.54194	SFRP1;FAM162A;C1QBP;CTSH;TPD52L1;CTSD;IFIT2;HSPD1
GO_Biological_Process_2023	Regulation Of Defense Response To Virus (GO:0050688)	2018-02-01	0.0208709	0.175865	0.75482	0	0	9.94657	38.4872	HERC5;C1QBP
GO_Biological_Process_2023	Regulation Of Epithelial Cell Differentiation (GO:0030856)	2018-02-01	0.0208709	0.175865	0.75482	0	0	9.94657	38.4872	CAV1;CD24
GO_Biological_Process_2023	Positive Regulation Of Epidermal Cell Differentiation (GO:0045606)	2018-02-01	0.0208709	0.175865	0.75482	0	0	9.94657	38.4872	TRIM16;PLAAT4
GO_Biological_Process_2023	Protein Import Into Mitochondrial Matrix (GO:0030150)	2018-02-01	0.0208709	0.175865	0.75482	0	0	9.94657	38.4872	TOMM40;TIMM50
GO_Biological_Process_2023	Regulation Of RIG-I Signaling Pathway (GO:0039535)	2018-02-01	0.0208709	0.175865	0.75482	0	0	9.94657	38.4872	C1QBP;OASL
GO_Biological_Process_2023	Regulation Of Intrinsic Apoptotic Signaling Pathway (GO:2001242)	1948-03-01	0.0220823	0.184287	0.734504	0	0	5.31849	20.2793	CAV1;S100A9;S100A8
GO_Biological_Process_2023	Regulation Of DNA Repair (GO:0006282)	5/129	0.0231138	0.184287	0.734504	0	0	3.23009	12.1688	BABAM2;TMEM161A;RUVBL2;RUVBL1;SMARCA4
GO_Biological_Process_2023	RNA-templated DNA Biosynthetic Process (GO:0006278)	2019-02-01	0.0231366	0.184287	0.734504	0	0	9.36101	35.2567	DKC1;NHP2
GO_Biological_Process_2023	Regulation Of Lymphocyte Differentiation (GO:0045619)	2019-02-01	0.0231366	0.184287	0.734504	0	0	9.36101	35.2567	SPINK5;ZFP36L2
GO_Biological_Process_2023	Regulation Of Nuclear Division (GO:0051783)	2019-02-01	0.0231366	0.184287	0.734504	0	0	9.36101	35.2567	CAV2;RCC1
GO_Biological_Process_2023	Telomere Maintenance Via Telomerase (GO:0007004)	2019-02-01	0.0231366	0.184287	0.734504	0	0	9.36101	35.2567	DKC1;NHP2
GO_Biological_Process_2023	Intrinsic Apoptotic Signaling Pathway In Response To DNA Damage By P53 Class Mediator (GO:0042771)	2019-02-01	0.0231366	0.184287	0.734504	0	0	9.36101	35.2567	DDIT4;TMEM109
GO_Biological_Process_2023	Mesoderm Development (GO:0007498)	2019-02-01	0.0231366	0.184287	0.734504	0	0	9.36101	35.2567	HES7;MEST
GO_Biological_Process_2023	Neuron Apoptotic Process (GO:0051402)	2019-02-01	0.0231366	0.184287	0.734504	0	0	9.36101	35.2567	FAM162A;TNFRSF21
GO_Biological_Process_2023	rRNA Catabolic Process (GO:0016075)	2019-02-01	0.0231366	0.184287	0.734504	0	0	9.36101	35.2567	EXOSC7;EXOSC5
GO_Biological_Process_2023	Regulation Of B Cell Differentiation (GO:0045577)	2019-02-01	0.0231366	0.184287	0.734504	0	0	9.36101	35.2567	SFRP1;ZFP36L2
GO_Biological_Process_2023	Regulation Of Cell Growth (GO:0001558)	7/227	0.0243817	0.193243	0.713896	0	0	2.55724	9.49739	SFRP1;PPT1;MLST8;S100A9;DNPH1;S100A8;SMARCA4
GO_Biological_Process_2023	Regulation Of Interleukin-12 Production (GO:0032655)	1950-03-01	0.0245753	0.193475	0.713376	0	0	5.09165	18.8697	C1QBP;THBS1;HSPD1
GO_Biological_Process_2023	Cellular Response To Estradiol Stimulus (GO:0071392)	2020-02-01	0.0254985	0.193475	0.713376	0	0	8.8405	32.437	SFRP1;RUVBL2
GO_Biological_Process_2023	Response To Fibroblast Growth Factor (GO:0071774)	2020-02-01	0.0254985	0.193475	0.713376	0	0	8.8405	32.437	SFRP1;ZFP36L2
GO_Biological_Process_2023	Response To Ketone (GO:1901654)	2020-02-01	0.0254985	0.193475	0.713376	0	0	8.8405	32.437	CAV1;THBS1
GO_Biological_Process_2023	Mitochondrial RNA Metabolic Process (GO:0000959)	2020-02-01	0.0254985	0.193475	0.713376	0	0	8.8405	32.437	MRPL12;TBRG4
GO_Biological_Process_2023	Negative Regulation Of B Cell Activation (GO:0050869)	2020-02-01	0.0254985	0.193475	0.713376	0	0	8.8405	32.437	SFRP1;TNFRSF21
GO_Biological_Process_2023	Positive Regulation Of Leukocyte Activation (GO:0002696)	2020-02-01	0.0254985	0.193475	0.713376	0	0	8.8405	32.437	THBS1;HSPD1
GO_Biological_Process_2023	Positive Regulation Of Protein Processing (GO:0010954)	2020-02-01	0.0254985	0.193475	0.713376	0	0	8.8405	32.437	CCBE1;F12
GO_Biological_Process_2023	protein-DNA Complex Disassembly (GO:0032986)	2020-02-01	0.0254985	0.193475	0.713376	0	0	8.8405	32.437	MYC;SMARCA4
GO_Biological_Process_2023	Mitochondrial Respiratory Chain Complex Assembly (GO:0033108)	1990-04-01	0.0264011	0.199378	0.700322	0	0	3.71791	13.5122	OXA1L;NDUFB10;UQCC3;BCS1L
GO_Biological_Process_2023	Regulation Of Proteolysis (GO:0030162)	1952-03-01	0.0272138	0.202508	0.693559	0	0	4.88333	17.5997	SERPINB13;CAV1;PLK1
GO_Biological_Process_2023	Cell Cycle G1/S Phase Transition (GO:0044843)	1952-03-01	0.0272138	0.202508	0.693559	0	0	4.88333	17.5997	CCND1;MYC;RCC1
GO_Biological_Process_2023	Fatty Acid Oxidation (GO:0019395)	1952-03-01	0.0272138	0.202508	0.693559	0	0	4.88333	17.5997	ILVBL;ECI1;ACAT1
GO_Biological_Process_2023	Macromolecule Biosynthetic Process (GO:0009059)	6/183	0.0277606	0.202508	0.693559	0	0	2.71923	9.74608	RPS26;POLD2;MRPS18B;MRPL12;RPS10;TUFM
GO_Biological_Process_2023	Chaperone-Mediated Protein Complex Assembly (GO:0051131)	2021-02-01	0.0279539	0.202508	0.693559	0	0	8.37479	29.9583	PSMG1;HSPD1
GO_Biological_Process_2023	Histone H2A Acetylation (GO:0043968)	2021-02-01	0.0279539	0.202508	0.693559	0	0	8.37479	29.9583	RUVBL2;RUVBL1
GO_Biological_Process_2023	Lipid Catabolic Process (GO:0016042)	2021-02-01	0.0279539	0.202508	0.693559	0	0	8.37479	29.9583	PPT1;PLAAT3
GO_Biological_Process_2023	Positive Regulation Of G2/M Transition Of Mitotic Cell Cycle (GO:0010971)	2021-02-01	0.0279539	0.202508	0.693559	0	0	8.37479	29.9583	CCNB1;CCND1
GO_Biological_Process_2023	Positive Regulation Of Blood Coagulation (GO:0030194)	2021-02-01	0.0279539	0.202508	0.693559	0	0	8.37479	29.9583	F12;THBS1
GO_Biological_Process_2023	Regulation Of Cyclin-Dependent Protein Kinase Activity (GO:1904029)	1953-03-01	0.0285875	0.202516	0.693542	0	0	4.78543	17.0112	HERC5;CCNB1;CCND1
GO_Biological_Process_2023	NADH Dehydrogenase Complex Assembly (GO:0010257)	1953-03-01	0.0285875	0.202516	0.693542	0	0	4.78543	17.0112	OXA1L;NDUFB10;BCS1L
GO_Biological_Process_2023	Carboxylic Acid Transport (GO:0046942)	1953-03-01	0.0285875	0.202516	0.693542	0	0	4.78543	17.0112	SLC7A5;SLC3A2;SLC38A5
GO_Biological_Process_2023	Mitochondrial Respiratory Chain Complex I Assembly (GO:0032981)	1953-03-01	0.0285875	0.202516	0.693542	0	0	4.78543	17.0112	OXA1L;NDUFB10;BCS1L
GO_Biological_Process_2023	Proton Motive Force-Driven Mitochondrial ATP Synthesis (GO:0042776)	1953-03-01	0.0285875	0.202516	0.693542	0	0	4.78543	17.0112	ATP5F1B;NDUFB10;ATP5PO
GO_Biological_Process_2023	Regulation Of Endothelial Cell Proliferation (GO:0001936)	1993-04-01	0.0293173	0.206771	0.68451	0	0	3.59203	12.6784	ATP5F1A;CAV2;CAV1;THBS1
GO_Biological_Process_2023	Response To Gamma Radiation (GO:0010332)	2022-02-01	0.0305	0.211387	0.674921	0	0	7.95565	27.7654	MYC;TMEM109
GO_Biological_Process_2023	snRNA 3'-End Processing (GO:0034472)	2022-02-01	0.0305	0.211387	0.674921	0	0	7.95565	27.7654	EXOSC7;EXOSC5
GO_Biological_Process_2023	Modulation By Host Of Viral Process (GO:0044788)	2022-02-01	0.0305	0.211387	0.674921	0	0	7.95565	27.7654	KRT17;CAV2
GO_Biological_Process_2023	Oxoacid Metabolic Process (GO:0043436)	2022-02-01	0.0305	0.211387	0.674921	0	0	7.95565	27.7654	THAP4;PPA2
GO_Biological_Process_2023	Phosphatidylcholine Metabolic Process (GO:0046470)	1955-03-01	0.0314433	0.216986	0.663569	0	0	4.6009	15.9171	PLAAT3;PLAAT2;PLAAT4
MSigDB_Hallmark_2020	Coagulation	4/138	0.0950595	0.218216	0.66	0	0	2.38029	5.60143	F12;CTSH;F3;THBS1
MSigDB_Hallmark_2020	Apical Surface	1944-02-01	0.104657	0.218216	0.66	0	0	3.78418	8.54113	HSPB1;LYPD3
MSigDB_Hallmark_2020	TNF-alpha Signaling via NF-kB	5/200	0.106542	0.218216	0.66	0	0	2.04657	4.58271	CCND1;CEBPD;MYC;F3;IFIT2
MSigDB_Hallmark_2020	Hypoxia	5/200	0.106542	0.218216	0.66	0	0	2.04657	4.58271	FAM162A;ILVBL;CAV1;DDIT4;F3
MSigDB_Hallmark_2020	Interferon Gamma Response	5/200	0.106542	0.218216	0.66	0	0	2.04657	4.58271	PSME1;IFIT1;IFIT3;IFIT2;OASL
MSigDB_Hallmark_2020	Epithelial Mesenchymal Transition	5/200	0.106542	0.218216	0.66	0	0	2.04657	4.58271	SFRP1;DST;THBS2;THBS1;MEST
MSigDB_Hallmark_2020	UV Response Dn	4/144	0.106787	0.218216	0.66	0	0	2.27758	5.09478	EFEMP1;MYC;CAV1;F3
KEGG_2021	Fluid shear stress and atherosclerosis	5/139	0.0305927	0.220522	0.656547	0	0	2.98751	10.4174	NQO1;CAV2;CAV1;GSTP1;MGST1
GO_Biological_Process_2023	Regulation Of Mitotic Nuclear Division (GO:0007088)	1956-03-01	0.0329253	0.22289	0.651909	0	0	4.51386	15.4081	CCNB1;CAV2;RCC1
GO_Biological_Process_2023	Regulation Of Reactive Oxygen Species Metabolic Process (GO:2000377)	1956-03-01	0.0329253	0.22289	0.651909	0	0	4.51386	15.4081	CBR1;DCXR;THBS1
GO_Biological_Process_2023	Mitotic DNA Damage Checkpoint Signaling (GO:0044773)	1956-03-01	0.0329253	0.22289	0.651909	0	0	4.51386	15.4081	BABAM2;CCND1;PLK1
GO_Biological_Process_2023	Positive Regulation Of Intracellular Signal Transduction (GO:1902533)	12/525	0.0330486	0.22289	0.651909	0	0	1.89071	6.44689	CAV2;C1QBP;CAV1;NEK6;MIB2;MLST8;ADRB2;PHB2;JMJD8;S100A9;THBS1;S100A8
GO_Biological_Process_2023	Translesion Synthesis (GO:0019985)	2023-02-01	0.0331342	0.22289	0.651909	0	0	7.57642	25.8143	POLDIP2;POLD2
GO_Biological_Process_2023	Negative Regulation Of Oxidative Stress-Induced Cell Death (GO:1903202)	2023-02-01	0.0331342	0.22289	0.651909	0	0	7.57642	25.8143	HSPB1;PYCR1
GO_Biological_Process_2023	Monocarboxylic Acid Metabolic Process (GO:0032787)	1997-04-01	0.0334915	0.224351	0.649072	0	0	3.43684	11.6731	LDHB;MECR;KRT17;PCCB
GO_Biological_Process_2023	MAPK Cascade (GO:0000165)	1998-04-01	0.0345864	0.23072	0.636914	0	0	3.4001	11.4389	MYC;CTSH;DUSP9;ZFP36L2
MSigDB_Hallmark_2020	Protein Secretion	1996-03-01	0.11899	0.233022	0.63	0	0	2.56719	5.46483	DST;CAV2;PPT1
GO_Biological_Process_2023	Fat-Soluble Vitamin Metabolic Process (GO:0006775)	2024-02-01	0.035854	0.2372	0.624886	0	0	7.23167	24.0692	CBR1;NQO1
GO_Biological_Process_2023	Positive Regulation Of Cell Cycle G2/M Phase Transition (GO:1902751)	2024-02-01	0.035854	0.2372	0.624886	0	0	7.23167	24.0692	CCNB1;CCND1
KEGG_2021	Glutathione metabolism	1957-03-01	0.0344431	0.238346	0.622792	0	0	4.43005	14.9224	GSTP1;MGST1;SRM
GO_Biological_Process_2023	Regulation Of Programmed Cell Death (GO:0043067)	6/195	0.0361935	0.23846	0.622584	0	0	2.54502	8.44659	RSL1D1;ANP32A;RUVBL2;AMIGO2;RUVBL1;TMEM109
GO_Biological_Process_2023	Regulation Of Organelle Organization (GO:0033043)	4/100	0.0368381	0.241712	0.616701	0	0	3.32893	10.9895	RUVBL2;RUVBL1;S100A9;S100A8
GO_Biological_Process_2023	Regulation Of Multicellular Organismal Development (GO:2000026)	1959-03-01	0.0375857	0.243622	0.613283	0	0	4.2714	14.015	RUVBL2;RUVBL1;CD24
GO_Biological_Process_2023	Glucose Metabolic Process (GO:0006006)	1959-03-01	0.0375857	0.243622	0.613283	0	0	4.2714	14.015	KRT17;MDH2;DCXR
GO_Biological_Process_2023	Negative Regulation Of Cytokine-Mediated Signaling Pathway (GO:0001960)	1959-03-01	0.0375857	0.243622	0.613283	0	0	4.2714	14.015	IL1RN;GSTP1;TTLL12
KEGG_2021	Pathways of neurodegeneration	11/475	0.0371917	0.247468	0.606481	0	0	1.91302	6.29702	TRAP1;ATP5F1A;TOMM40;ATP5F1B;NDUFB10;SIGMAR1;UQCRC1;ATP5PO;ATP5MC2;CYC1;ATP5MC1
GO_Biological_Process_2023	fatty-acyl-CoA Biosynthetic Process (GO:0046949)	2025-02-01	0.0386568	0.248553	0.604582	0	0	6.9169	22.5009	PPT1;ACAT1
GO_Biological_Process_2023	Positive Regulation Of Peptidase Activity (GO:0010952)	2025-02-01	0.0386568	0.248553	0.604582	0	0	6.9169	22.5009	PSME1;CTSH
GO_Biological_Process_2023	Regulation Of Extrinsic Apoptotic Signaling Pathway (GO:2001236)	1960-03-01	0.0392101	0.248901	0.603973	0	0	4.19625	13.5909	GSTP1;CAV1;THBS1
GO_Biological_Process_2023	Response To Retinoic Acid (GO:0032526)	1960-03-01	0.0392101	0.248901	0.603973	0	0	4.19625	13.5909	TMEM161A;CTSH;TRIM16
GO_Biological_Process_2023	Histone Acetylation (GO:0016573)	1960-03-01	0.0392101	0.248901	0.603973	0	0	4.19625	13.5909	RUVBL2;RUVBL1;CPA4
GO_Biological_Process_2023	DNA-templated Transcription (GO:0006351)	6/199	0.0393329	0.248901	0.603973	0	0	2.49176	8.06257	CEBPD;CCDC124;POLR1C;PIR;MRPL12;ZFP36L2
KEGG_2021	Huntington disease	8/306	0.0391085	0.250584	0.601047	0	0	2.15786	6.99451	ATP5F1A;ATP5F1B;NDUFB10;UQCRC1;ATP5PO;ATP5MC2;CYC1;ATP5MC1
GO_Biological_Process_2023	Negative Regulation Of Intrinsic Apoptotic Signaling Pathway (GO:2001243)	1961-03-01	0.0408698	0.254812	0.593781	0	0	4.12369	13.1849	TMEM161A;HSPB1;YBX3
GO_Biological_Process_2023	Regulation Of Keratinocyte Differentiation (GO:0045616)	2026-02-01	0.0415402	0.254812	0.593781	0	0	6.62836	21.0854	TRIM16;PLAAT4
GO_Biological_Process_2023	Response To Glucocorticoid (GO:0051384)	2026-02-01	0.0415402	0.254812	0.593781	0	0	6.62836	21.0854	IL1RN;ZFP36L2
GO_Biological_Process_2023	Spindle Assembly Checkpoint Signaling (GO:0071173)	2026-02-01	0.0415402	0.254812	0.593781	0	0	6.62836	21.0854	CDC20;PLK1
GO_Biological_Process_2023	Telomere Maintenance Via Telomere Lengthening (GO:0010833)	2026-02-01	0.0415402	0.254812	0.593781	0	0	6.62836	21.0854	DKC1;NHP2
GO_Biological_Process_2023	Mitotic Spindle Assembly Checkpoint Signaling (GO:0007094)	2026-02-01	0.0415402	0.254812	0.593781	0	0	6.62836	21.0854	CDC20;PLK1
GO_Biological_Process_2023	Mitotic Spindle Checkpoint Signaling (GO:0071174)	2026-02-01	0.0415402	0.254812	0.593781	0	0	6.62836	21.0854	CDC20;PLK1
GO_Biological_Process_2023	Negative Regulation Of Catalytic Activity (GO:0043086)	2026-02-01	0.0415402	0.254812	0.593781	0	0	6.62836	21.0854	OXA1L;IFIT1
GO_Biological_Process_2023	Negative Regulation Of MAPK Cascade (GO:0043409)	4/105	0.0428291	0.261715	0.582171	0	0	3.16333	9.96618	MYC;CAV1;GSTP1;DUSP9
MSigDB_Hallmark_2020	Apoptosis	4/161	0.143269	0.264454	0.58	0	0	2.02921	3.94282	CCND1;CAV1;PPT1;HSPB1
MSigDB_Hallmark_2020	TGF-beta Signaling	1954-02-01	0.146293	0.264454	0.58	0	0	3.0549	5.87195	ID3;THBS1
GO_Biological_Process_2023	G1/S Transition Of Mitotic Cell Cycle (GO:0000082)	1963-03-01	0.0442939	0.265848	0.575367	0	0	3.98583	12.4235	CCND1;MYC;RCC1
GO_Biological_Process_2023	Regulation Of Angiogenesis (GO:0045765)	6/205	0.044358	0.265848	0.575367	0	0	2.41589	7.52662	SFRP1;SPINK5;CTSH;HSPB1;THBS2;THBS1
GO_Biological_Process_2023	Regulation Of Peptidase Activity (GO:0052547)	2027-02-01	0.0445016	0.265848	0.575367	0	0	6.3629	19.8028	CAV1;CTSH
GO_Biological_Process_2023	Peptide Cross-Linking (GO:0018149)	2027-02-01	0.0445016	0.265848	0.575367	0	0	6.3629	19.8028	TGM1;THBS1
GO_Biological_Process_2023	Positive Regulation Of Ubiquitin-Protein Transferase Activity (GO:0051443)	2027-02-01	0.0445016	0.265848	0.575367	0	0	6.3629	19.8028	CDC20;PLK1
GO_Biological_Process_2023	Regulation Of Androgen Receptor Signaling Pathway (GO:0060765)	2027-02-01	0.0445016	0.265848	0.575367	0	0	6.3629	19.8028	SFRP1;SMARCA4
GO_Biological_Process_2023	Positive Regulation Of Interleukin-1 Production (GO:0032732)	1964-03-01	0.0460579	0.274122	0.562057	0	0	3.92029	12.0661	SAA1;HSPB1;TRIM16
GO_Biological_Process_2023	Response To Tumor Necrosis Factor (GO:0034612)	4/108	0.0466718	0.275406	0.560026	0	0	3.07161	9.4133	SFRP1;YBX3;ZFP36L2;TNFRSF21
GO_Biological_Process_2023	Positive Regulation Of Translation (GO:0045727)	4/108	0.0466718	0.275406	0.560026	0	0	3.07161	9.4133	PRMT1;C1QBP;YBX3;THBS1
GO_Biological_Process_2023	Cell-Substrate Junction Assembly (GO:0007044)	2028-02-01	0.0475388	0.275406	0.560026	0	0	6.11787	18.6363	DST;RHOD
GO_Biological_Process_2023	Cellular Response To Osmotic Stress (GO:0071470)	2028-02-01	0.0475388	0.275406	0.560026	0	0	6.11787	18.6363	MLST8;YBX3
GO_Biological_Process_2023	Fatty Acid Derivative Biosynthetic Process (GO:1901570)	2028-02-01	0.0475388	0.275406	0.560026	0	0	6.11787	18.6363	PPT1;SLC27A5
GO_Biological_Process_2023	Negative Regulation Of Mitotic Metaphase/Anaphase Transition (GO:0045841)	2028-02-01	0.0475388	0.275406	0.560026	0	0	6.11787	18.6363	CDC20;PLK1
GO_Biological_Process_2023	Cellular Response To Light Stimulus (GO:0071482)	1965-03-01	0.0478563	0.275406	0.560026	0	0	3.85686	11.7231	TMEM161A;MYC;RUVBL2
GO_Biological_Process_2023	Regulation Of Translational Initiation (GO:0006446)	1965-03-01	0.0478563	0.275406	0.560026	0	0	3.85686	11.7231	HSPB1;MTIF2;BZW2
GO_Biological_Process_2023	Positive Regulation Of Cell Cycle (GO:0045787)	1965-03-01	0.0478563	0.275406	0.560026	0	0	3.85686	11.7231	TGM1;CCNB1;CCND1
GO_Biological_Process_2023	Positive Regulation Of Wnt Signaling Pathway (GO:0030177)	4/109	0.047994	0.275406	0.560026	0	0	3.0422	9.23819	SFRP1;CAV1;RUVBL1;SMARCA4
GO_Biological_Process_2023	Negative Regulation Of Endopeptidase Activity (GO:0010951)	1966-03-01	0.0496888	0.284113	0.546508	0	0	3.79545	11.3939	SERPINB13;SERPINB7;SERPINB5
GO_Biological_Process_2023	Positive Regulation Of Signal Transduction (GO:0009967)	7/266	0.0503043	0.284525	0.54588	0	0	2.16783	6.4811	CCBE1;SFRP1;CAV2;CTSH;TRIM16;TPD52L1;SMARCA4
GO_Biological_Process_2023	Defense Response To Fungus (GO:0050832)	2029-02-01	0.0506494	0.284525	0.54588	0	0	5.89098	17.5718	S100A9;S100A8
GO_Biological_Process_2023	Response To Steroid Hormone (GO:0048545)	2029-02-01	0.0506494	0.284525	0.54588	0	0	5.89098	17.5718	CAV1;THBS1
GO_Biological_Process_2023	Establishment Of Mitotic Spindle Orientation (GO:0000132)	2029-02-01	0.0506494	0.284525	0.54588	0	0	5.89098	17.5718	SAPCD2;PLK1
GO_Biological_Process_2023	Morphogenesis Of An Epithelium (GO:0002009)	2029-02-01	0.0506494	0.284525	0.54588	0	0	5.89098	17.5718	KRT16;KRT6A
GO_Biological_Process_2023	Regulation Of Protein Serine/Threonine Kinase Activity (GO:0071900)	4/112	0.052084	0.288761	0.539462	0	0	2.95724	8.73835	HERC5;CCNB1;CCND1;ADRB2
GO_Biological_Process_2023	Skin Development (GO:0043588)	1968-03-01	0.053455	0.288761	0.539462	0	0	3.67829	10.7734	TGM1;SPRR3;KRT16
GO_Biological_Process_2023	Mitotic G2 DNA Damage Checkpoint Signaling (GO:0007095)	1930-02-01	0.053831	0.288761	0.539462	0	0	5.6803	16.5973	BABAM2;PLK1
GO_Biological_Process_2023	Negative Regulation Of Peptidyl-Tyrosine Phosphorylation (GO:0050732)	1930-02-01	0.053831	0.288761	0.539462	0	0	5.6803	16.5973	SFRP1;CAV1
GO_Biological_Process_2023	Prostaglandin Metabolic Process (GO:0006693)	1930-02-01	0.053831	0.288761	0.539462	0	0	5.6803	16.5973	GSTP1;PTGES
GO_Biological_Process_2023	Nitrogen Compound Transport (GO:0071705)	5/163	0.0541962	0.288761	0.539462	0	0	2.53061	7.3771	SLC7A5;PPT1;SLC3A2;SLC38A5;CD320
GO_Biological_Process_2023	Regulation Of MAP Kinase Activity (GO:0043405)	4/114	0.0549133	0.288761	0.539462	0	0	2.90318	8.42502	GSTP1;CD24;TPD52L1;THBS1
GO_Biological_Process_2023	DNA-templated DNA Replication (GO:0006261)	1969-03-01	0.0553882	0.288761	0.539462	0	0	3.62238	10.4809	POLDIP2;WDR18;POLD2
GO_Biological_Process_2023	Response To Molecule Of Bacterial Origin (GO:0002237)	1969-03-01	0.0553882	0.288761	0.539462	0	0	3.62238	10.4809	CD24;S100A9;S100A8
GO_Biological_Process_2023	Regulation Of Extrinsic Apoptotic Signaling Pathway Via Death Domain Receptors (GO:1902041)	1931-02-01	0.0570815	0.288761	0.539462	0	0	5.48415	15.7026	SFRP1;THBS1
GO_Biological_Process_2023	Regulation Of Macrophage Activation (GO:0043030)	1931-02-01	0.0570815	0.288761	0.539462	0	0	5.48415	15.7026	THBS1;HSPD1
GO_Biological_Process_2023	Response To Estradiol (GO:0032355)	1931-02-01	0.0570815	0.288761	0.539462	0	0	5.48415	15.7026	SFRP1;RUVBL2
GO_Biological_Process_2023	Negative Regulation Of Intracellular Steroid Hormone Receptor Signaling Pathway (GO:0033144)	1931-02-01	0.0570815	0.288761	0.539462	0	0	5.48415	15.7026	SFRP1;SMARCA4
GO_Biological_Process_2023	Protein Localization To Chromatin (GO:0071168)	1931-02-01	0.0570815	0.288761	0.539462	0	0	5.48415	15.7026	RUVBL2;PLK1
GO_Biological_Process_2023	Neutrophil Chemotaxis (GO:0030593)	1970-03-01	0.0573545	0.288761	0.539462	0	0	3.56813	10.1995	SAA1;S100A9;S100A8
GO_Biological_Process_2023	Cellular Response To Oxidative Stress (GO:0034599)	4/117	0.0593101	0.288761	0.539462	0	0	2.82567	7.98245	NQO1;TMEM161A;PYCR1;ZFP36L2
GO_Biological_Process_2023	Regulation Of Ubiquitin-Protein Transferase Activity (GO:0051438)	1932-02-01	0.0603986	0.288761	0.539462	0	0	5.30108	14.879	CDC20;PLK1
GO_Biological_Process_2023	Transition Metal Ion Transport (GO:0000041)	1932-02-01	0.0603986	0.288761	0.539462	0	0	5.30108	14.879	F3;CUTC
GO_Biological_Process_2023	Gluconeogenesis (GO:0006094)	1932-02-01	0.0603986	0.288761	0.539462	0	0	5.30108	14.879	KRT17;MDH2
GO_Biological_Process_2023	Regulation Of Protein Binding (GO:0043393)	4/118	0.0608163	0.288761	0.539462	0	0	2.80074	7.84179	CAV1;PLK1;IFIT1;IFIT2
GO_Biological_Process_2023	Regulation Of Endothelial Cell-Matrix Adhesion Via Fibronectin (GO:1904904)	2023-05-01	0.0609626	0.288761	0.539462	0	0	19.8253	55.4612	RIN2
GO_Biological_Process_2023	Regulation Of Interleukin-1-Mediated Signaling Pathway (GO:2000659)	2023-05-01	0.0609626	0.288761	0.539462	0	0	19.8253	55.4612	IL1RN
GO_Biological_Process_2023	Regulation Of Keratinocyte Apoptotic Process (GO:1902172)	2023-05-01	0.0609626	0.288761	0.539462	0	0	19.8253	55.4612	SERPINB13
GO_Biological_Process_2023	Regulation Of Long-Chain Fatty Acid Import Across Plasma Membrane (GO:0010746)	2023-05-01	0.0609626	0.288761	0.539462	0	0	19.8253	55.4612	THBS1
GO_Biological_Process_2023	Regulation Of Lysosome Organization (GO:1905671)	2023-05-01	0.0609626	0.288761	0.539462	0	0	19.8253	55.4612	LAPTM4B
GO_Biological_Process_2023	Regulation Of Mitotic Spindle Checkpoint (GO:1903504)	2023-05-01	0.0609626	0.288761	0.539462	0	0	19.8253	55.4612	CCNB1
GO_Biological_Process_2023	Astrocyte Differentiation (GO:0048708)	2023-05-01	0.0609626	0.288761	0.539462	0	0	19.8253	55.4612	S100A9
GO_Biological_Process_2023	Autocrine Signaling (GO:0035425)	2023-05-01	0.0609626	0.288761	0.539462	0	0	19.8253	55.4612	S100A9
GO_Biological_Process_2023	Regulation Of Nitric Oxide Mediated Signal Transduction (GO:0010749)	2023-05-01	0.0609626	0.288761	0.539462	0	0	19.8253	55.4612	THBS1
GO_Biological_Process_2023	Bradykinin Catabolic Process (GO:0010815)	2023-05-01	0.0609626	0.288761	0.539462	0	0	19.8253	55.4612	CTSH
GO_Biological_Process_2023	Regulation Of Ribonuclease Activity (GO:0060700)	2023-05-01	0.0609626	0.288761	0.539462	0	0	19.8253	55.4612	OASL
GO_Biological_Process_2023	Cellular Response To Granulocyte Macrophage Colony-Stimulating Factor Stimulus (GO:0097011)	2023-05-01	0.0609626	0.288761	0.539462	0	0	19.8253	55.4612	ZFP36L2
GO_Biological_Process_2023	Cellular Response To Iron Ion (GO:0071281)	2023-05-01	0.0609626	0.288761	0.539462	0	0	19.8253	55.4612	F3
GO_Biological_Process_2023	Renal Filtration Cell Differentiation (GO:0061318)	2023-05-01	0.0609626	0.288761	0.539462	0	0	19.8253	55.4612	CD24
GO_Biological_Process_2023	Response To Granulocyte Macrophage Colony-Stimulating Factor (GO:0097012)	2023-05-01	0.0609626	0.288761	0.539462	0	0	19.8253	55.4612	ZFP36L2
GO_Biological_Process_2023	Response To Heparin (GO:0071503)	2023-05-01	0.0609626	0.288761	0.539462	0	0	19.8253	55.4612	SFRP1
GO_Biological_Process_2023	Short-Chain Fatty Acid Catabolic Process (GO:0019626)	2023-05-01	0.0609626	0.288761	0.539462	0	0	19.8253	55.4612	PCCB
GO_Biological_Process_2023	snRNA Modification (GO:0040031)	2023-05-01	0.0609626	0.288761	0.539462	0	0	19.8253	55.4612	NHP2
GO_Biological_Process_2023	Epithelial Tube Branching Involved In Lung Morphogenesis (GO:0060441)	2023-05-01	0.0609626	0.288761	0.539462	0	0	19.8253	55.4612	CTSH
GO_Biological_Process_2023	Glomerular Epithelial Cell Differentiation (GO:0072311)	2023-05-01	0.0609626	0.288761	0.539462	0	0	19.8253	55.4612	CD24
GO_Biological_Process_2023	Valine Metabolic Process (GO:0006573)	2023-05-01	0.0609626	0.288761	0.539462	0	0	19.8253	55.4612	ILVBL
GO_Biological_Process_2023	Interleukin-27-Mediated Signaling Pathway (GO:0070106)	2023-05-01	0.0609626	0.288761	0.539462	0	0	19.8253	55.4612	OASL
GO_Biological_Process_2023	Ketone Body Biosynthetic Process (GO:0046951)	2023-05-01	0.0609626	0.288761	0.539462	0	0	19.8253	55.4612	SLC27A5
GO_Biological_Process_2023	Lipoprotein Metabolic Process (GO:0042157)	2023-05-01	0.0609626	0.288761	0.539462	0	0	19.8253	55.4612	CTSD
GO_Biological_Process_2023	Mitochondrial Translational Elongation (GO:0070125)	2023-05-01	0.0609626	0.288761	0.539462	0	0	19.8253	55.4612	TUFM
GO_Biological_Process_2023	Negative Regulation Of Nervous System Process (GO:0031645)	2023-05-01	0.0609626	0.288761	0.539462	0	0	19.8253	55.4612	TNFRSF21
GO_Biological_Process_2023	Plasma Membrane Raft Assembly (GO:0044854)	2023-05-01	0.0609626	0.288761	0.539462	0	0	19.8253	55.4612	CAV2
GO_Biological_Process_2023	Positive Regulation Of T Cell Mediated Immune Response To Tumor Cell (GO:0002842)	2023-05-01	0.0609626	0.288761	0.539462	0	0	19.8253	55.4612	HSPD1
GO_Biological_Process_2023	Positive Regulation Of Gap Junction Assembly (GO:1903598)	2023-05-01	0.0609626	0.288761	0.539462	0	0	19.8253	55.4612	CAV1
GO_Biological_Process_2023	Positive Regulation Of Hemoglobin Biosynthetic Process (GO:0046985)	2023-05-01	0.0609626	0.288761	0.539462	0	0	19.8253	55.4612	PRMT1
GO_Biological_Process_2023	Positive Regulation Of Intrinsic Apoptotic Signaling Pathway By P53 Class Mediator (GO:1902255)	2023-05-01	0.0609626	0.288761	0.539462	0	0	19.8253	55.4612	MYC
GO_Biological_Process_2023	Proline Metabolic Process (GO:0006560)	2023-05-01	0.0609626	0.288761	0.539462	0	0	19.8253	55.4612	PYCR1
GO_Biological_Process_2023	Regulation Of cGMP-mediated Signaling (GO:0010752)	2023-05-01	0.0609626	0.288761	0.539462	0	0	19.8253	55.4612	THBS1
GO_Biological_Process_2023	Cellular Response To Tumor Necrosis Factor (GO:0071356)	4/119	0.0623426	0.289548	0.53828	0	0	2.77625	7.70439	SFRP1;YBX3;ZFP36L2;TNFRSF21
GO_Biological_Process_2023	Positive Regulation Of Angiogenesis (GO:0045766)	4/119	0.0623426	0.289548	0.53828	0	0	2.77625	7.70439	HSPB1;CTSH;JMJD8;THBS1
GO_Biological_Process_2023	DNA Replication (GO:0006260)	1973-03-01	0.0634486	0.289548	0.53828	0	0	3.41469	9.4161	POLDIP2;WDR18;POLD2
GO_Biological_Process_2023	Granulocyte Chemotaxis (GO:0071621)	1973-03-01	0.0634486	0.289548	0.53828	0	0	3.41469	9.4161	SAA1;S100A9;S100A8
GO_Biological_Process_2023	Protein Tetramerization (GO:0051262)	1973-03-01	0.0634486	0.289548	0.53828	0	0	3.41469	9.4161	OXA1L;FARSA;CUTC
GO_Biological_Process_2023	Regulation Of Sprouting Angiogenesis (GO:1903670)	1933-02-01	0.0637801	0.289548	0.53828	0	0	5.12981	14.1189	THBS1;JMJD8
GO_Biological_Process_2023	Negative Regulation Of Endocytosis (GO:0045806)	1933-02-01	0.0637801	0.289548	0.53828	0	0	5.12981	14.1189	CAV1;PACSIN3
GO_Biological_Process_2023	Positive Regulation Of Telomerase Activity (GO:0051973)	1933-02-01	0.0637801	0.289548	0.53828	0	0	5.12981	14.1189	DKC1;MYC
GO_Biological_Process_2023	Regulation Of mRNA Stability (GO:0043488)	1974-03-01	0.065544	0.289548	0.53828	0	0	3.36643	9.17362	RIDA;ZFP36L2;TBRG4
GO_Biological_Process_2023	Regulation Of Cell Cycle G1/S Phase Transition (GO:1902806)	1974-03-01	0.065544	0.289548	0.53828	0	0	3.36643	9.17362	PSME1;PHB2;SMARCA4
GO_Biological_Process_2023	Protein Localization To Nucleus (GO:0034504)	4/122	0.0670419	0.289548	0.53828	0	0	2.70525	7.31077	INTS13;PLK1;CHCHD10;PHB2
GO_Biological_Process_2023	Apoptotic Process (GO:0006915)	6/228	0.0672158	0.289548	0.53828	0	0	2.16305	5.8399	FAM162A;MYC;DDIT4;TNFRSF21;IFIT2;HSPD1
GO_Biological_Process_2023	Establishment Of Mitotic Spindle Localization (GO:0040001)	1934-02-01	0.0672241	0.289548	0.53828	0	0	4.96925	13.4156	SAPCD2;PLK1
GO_Biological_Process_2023	Inner Mitochondrial Membrane Organization (GO:0007007)	1934-02-01	0.0672241	0.289548	0.53828	0	0	4.96925	13.4156	UQCC3;TIMM13
GO_Biological_Process_2023	Negative Regulation Of JNK Cascade (GO:0046329)	1934-02-01	0.0672241	0.289548	0.53828	0	0	4.96925	13.4156	PRMT1;GSTP1
GO_Biological_Process_2023	Positive Regulation Of Transcription By RNA Polymerase I (GO:0045943)	1934-02-01	0.0672241	0.289548	0.53828	0	0	4.96925	13.4156	LYAR;SMARCA4
GO_Biological_Process_2023	Purine Nucleotide Metabolic Process (GO:0006163)	1934-02-01	0.0672241	0.289548	0.53828	0	0	4.96925	13.4156	KRT17;DNPH1
GO_Biological_Process_2023	Regulation Of DNA Metabolic Process (GO:0051052)	4/124	0.0702742	0.289548	0.53828	0	0	2.65989	7.06294	BABAM2;MYC;RUVBL2;RUVBL1
GO_Biological_Process_2023	Regulation Of Cellular Senescence (GO:2000772)	1935-02-01	0.0707283	0.289548	0.53828	0	0	4.81843	12.7636	RSL1D1;NEK6
GO_Biological_Process_2023	Response To Exogenous dsRNA (GO:0043330)	1935-02-01	0.0707283	0.289548	0.53828	0	0	4.81843	12.7636	SLC3A2;IFIT1
GO_Biological_Process_2023	Establishment Of Spindle Orientation (GO:0051294)	1935-02-01	0.0707283	0.289548	0.53828	0	0	4.81843	12.7636	SAPCD2;PLK1
GO_Biological_Process_2023	Hexose Biosynthetic Process (GO:0019319)	1935-02-01	0.0707283	0.289548	0.53828	0	0	4.81843	12.7636	KRT17;MDH2
GO_Biological_Process_2023	Intrinsic Apoptotic Signaling Pathway By P53 Class Mediator (GO:0072332)	1935-02-01	0.0707283	0.289548	0.53828	0	0	4.81843	12.7636	DDIT4;TMEM109
GO_Biological_Process_2023	Regulation Of G2/M Transition Of Mitotic Cell Cycle (GO:0010389)	1935-02-01	0.0707283	0.289548	0.53828	0	0	4.81843	12.7636	CCNB1;CCND1
GO_Biological_Process_2023	Negative Regulation Of Blood Vessel Morphogenesis (GO:2000181)	1977-03-01	0.0720181	0.289548	0.53828	0	0	3.22946	8.49618	SPINK5;THBS2;THBS1
GO_Biological_Process_2023	Neutrophil Migration (GO:1990266)	1977-03-01	0.0720181	0.289548	0.53828	0	0	3.22946	8.49618	SAA1;S100A9;S100A8
GO_Biological_Process_2023	Regulation Of Entry Of Bacterium Into Host Cell (GO:2000535)	2023-06-01	0.0727035	0.289548	0.53828	0	0	15.8594	41.5734	KRT6A
GO_Biological_Process_2023	Regulation Of Glial Cell Differentiation (GO:0045685)	2023-06-01	0.0727035	0.289548	0.53828	0	0	15.8594	41.5734	TNFRSF21
GO_Biological_Process_2023	RIG-I Signaling Pathway (GO:0039529)	2023-06-01	0.0727035	0.289548	0.53828	0	0	15.8594	41.5734	PHB2
GO_Biological_Process_2023	Regulation Of Hemoglobin Biosynthetic Process (GO:0046984)	2023-06-01	0.0727035	0.289548	0.53828	0	0	15.8594	41.5734	PRMT1
GO_Biological_Process_2023	Angiotensin-Activated Signaling Pathway (GO:0038166)	2023-06-01	0.0727035	0.289548	0.53828	0	0	15.8594	41.5734	CAV1
GO_Biological_Process_2023	Regulation Of Mitochondrial mRNA Stability (GO:0044528)	2023-06-01	0.0727035	0.289548	0.53828	0	0	15.8594	41.5734	TBRG4
GO_Biological_Process_2023	Regulation Of Nuclease Activity (GO:0032069)	2023-06-01	0.0727035	0.289548	0.53828	0	0	15.8594	41.5734	OASL
GO_Biological_Process_2023	Cellular Hyperosmotic Response (GO:0071474)	2023-06-01	0.0727035	0.289548	0.53828	0	0	15.8594	41.5734	YBX3
GO_Biological_Process_2023	Cellular Response To Prostaglandin E Stimulus (GO:0071380)	2023-06-01	0.0727035	0.289548	0.53828	0	0	15.8594	41.5734	SFRP1
GO_Biological_Process_2023	Definitive Hemopoiesis (GO:0060216)	2023-06-01	0.0727035	0.289548	0.53828	0	0	15.8594	41.5734	ZFP36L2
GO_Biological_Process_2023	Serine Transport (GO:0032329)	2023-06-01	0.0727035	0.289548	0.53828	0	0	15.8594	41.5734	SLC38A5
GO_Biological_Process_2023	Short-Chain Fatty Acid Metabolic Process (GO:0046459)	2023-06-01	0.0727035	0.289548	0.53828	0	0	15.8594	41.5734	PCCB
GO_Biological_Process_2023	Negative Regulation Of Acute Inflammatory Response (GO:0002674)	2023-06-01	0.0727035	0.289548	0.53828	0	0	15.8594	41.5734	GSTP1
GO_Biological_Process_2023	Negative Regulation Of Blood Vessel Endothelial Cell Proliferation Involved In Sprouting Angiogenesis (GO:1903588)	2023-06-01	0.0727035	0.289548	0.53828	0	0	15.8594	41.5734	THBS1
GO_Biological_Process_2023	Negative Regulation Of Lymphocyte Differentiation (GO:0045620)	2023-06-01	0.0727035	0.289548	0.53828	0	0	15.8594	41.5734	SFRP1
GO_Biological_Process_2023	Negative Regulation Of Plasminogen Activation (GO:0010757)	2023-06-01	0.0727035	0.289548	0.53828	0	0	15.8594	41.5734	THBS1
GO_Biological_Process_2023	Negative Regulation Of Response To Reactive Oxygen Species (GO:1901032)	2023-06-01	0.0727035	0.289548	0.53828	0	0	15.8594	41.5734	PYCR1
GO_Biological_Process_2023	Negative Regulation Of Smooth Muscle Cell Apoptotic Process (GO:0034392)	2023-06-01	0.0727035	0.289548	0.53828	0	0	15.8594	41.5734	LYPD3
GO_Biological_Process_2023	Neurotrophin TRK Receptor Signaling Pathway (GO:0048011)	2023-06-01	0.0727035	0.289548	0.53828	0	0	15.8594	41.5734	DDIT4
GO_Biological_Process_2023	Nuclear Polyadenylation-Dependent ncRNA Catabolic Process (GO:0071046)	2023-06-01	0.0727035	0.289548	0.53828	0	0	15.8594	41.5734	EXOSC7
GO_Biological_Process_2023	Nuclear Polyadenylation-Dependent rRNA Catabolic Process (GO:0071035)	2023-06-01	0.0727035	0.289548	0.53828	0	0	15.8594	41.5734	EXOSC7
GO_Biological_Process_2023	Nuclear Polyadenylation-Dependent tRNA Catabolic Process (GO:0071038)	2023-06-01	0.0727035	0.289548	0.53828	0	0	15.8594	41.5734	EXOSC7
GO_Biological_Process_2023	Nucleotide Catabolic Process (GO:0009166)	2023-06-01	0.0727035	0.289548	0.53828	0	0	15.8594	41.5734	DNPH1
GO_Biological_Process_2023	Peptidyl-Arginine Modification (GO:0018195)	2023-06-01	0.0727035	0.289548	0.53828	0	0	15.8594	41.5734	PRMT1
GO_Biological_Process_2023	Polyadenylation-Dependent snoRNA 3'-End Processing (GO:0071051)	2023-06-01	0.0727035	0.289548	0.53828	0	0	15.8594	41.5734	EXOSC5
GO_Biological_Process_2023	Polyamine Biosynthetic Process (GO:0006596)	2023-06-01	0.0727035	0.289548	0.53828	0	0	15.8594	41.5734	SRM
GO_Biological_Process_2023	Positive Regulation Of ER-associated Ubiquitin-Dependent Protein Catabolic Process (GO:1903071)	2023-06-01	0.0727035	0.289548	0.53828	0	0	15.8594	41.5734	CAV1
GO_Biological_Process_2023	Positive Regulation Of Fibroblast Apoptotic Process (GO:2000271)	2023-06-01	0.0727035	0.289548	0.53828	0	0	15.8594	41.5734	SFRP1
GO_Biological_Process_2023	Positive Regulation Of Immune Response To Tumor Cell (GO:0002839)	2023-06-01	0.0727035	0.289548	0.53828	0	0	15.8594	41.5734	HSPD1
GO_Biological_Process_2023	Positive Regulation Of Kidney Development (GO:0090184)	2023-06-01	0.0727035	0.289548	0.53828	0	0	15.8594	41.5734	MYC
GO_Biological_Process_2023	Positive Regulation Of Pinocytosis (GO:0048549)	2023-06-01	0.0727035	0.289548	0.53828	0	0	15.8594	41.5734	PPT1
GO_Biological_Process_2023	Positive Regulation Of Synaptic Plasticity (GO:0031915)	2023-06-01	0.0727035	0.289548	0.53828	0	0	15.8594	41.5734	CDC20
GO_Biological_Process_2023	Positive Regulation Of Trophoblast Cell Migration (GO:1901165)	2023-06-01	0.0727035	0.289548	0.53828	0	0	15.8594	41.5734	C1QBP
GO_Biological_Process_2023	Protein Localization To Basolateral Plasma Membrane (GO:1903361)	2023-06-01	0.0727035	0.289548	0.53828	0	0	15.8594	41.5734	CAV1
GO_Biological_Process_2023	Pyrimidine Ribonucleotide Biosynthetic Process (GO:0009220)	2023-06-01	0.0727035	0.289548	0.53828	0	0	15.8594	41.5734	DHODH
GO_Biological_Process_2023	Regulation Of MDA-5 Signaling Pathway (GO:0039533)	2023-06-01	0.0727035	0.289548	0.53828	0	0	15.8594	41.5734	C1QBP
GO_Biological_Process_2023	Regulation Of T Cell Mediated Immune Response To Tumor Cell (GO:0002840)	2023-06-01	0.0727035	0.289548	0.53828	0	0	15.8594	41.5734	HSPD1
GO_Biological_Process_2023	Regulation Of Cell Adhesion Molecule Production (GO:0060353)	2023-06-01	0.0727035	0.289548	0.53828	0	0	15.8594	41.5734	CAV1
KEGG_2021	Butanoate metabolism	2028-02-01	0.0475388	0.289949	0.537679	0	0	6.11787	18.6363	HADH;ACAT1
KEGG_2021	Ribosome	5/158	0.0486041	0.289949	0.537679	0	0	2.61398	7.9048	RPS26;MRPL1;MRPL12;RPS10;MRPL21
GO_Biological_Process_2023	Positive Regulation Of Double-Strand Break Repair Via Homologous Recombination (GO:1905168)	1936-02-01	0.0742908	0.294405	0.531055	0	0	4.67647	12.1577	RUVBL2;RUVBL1
GO_Biological_Process_2023	Protein Destabilization (GO:0031648)	1936-02-01	0.0742908	0.294405	0.531055	0	0	4.67647	12.1577	PLK1;CTSH
GO_Biological_Process_2023	Cellular Response To UV (GO:0034644)	1979-03-01	0.0764872	0.299514	0.523583	0	0	3.14415	8.08245	TMEM161A;MYC;RUVBL2
GO_Biological_Process_2023	Positive Regulation Of Endocytosis (GO:0045807)	1979-03-01	0.0764872	0.299514	0.523583	0	0	3.14415	8.08245	PPT1;F3;LYAR
GO_Biological_Process_2023	RNA Processing (GO:0006396)	5/183	0.0801324	0.299514	0.523583	0	0	2.24398	5.66398	EXOSC7;EXOSC5;DKC1;PRMT1;TBRG4
GO_Biological_Process_2023	Histone Modification (GO:0016570)	1981-03-01	0.0810756	0.299514	0.523583	0	0	3.06322	7.69595	RUVBL2;RUVBL1;CPA4
GO_Biological_Process_2023	Response To Transforming Growth Factor Beta (GO:0071559)	1938-02-01	0.0815826	0.299514	0.523583	0	0	4.41622	11.0677	SFRP1;ZFP36L2
GO_Biological_Process_2023	Import Into Cell (GO:0098657)	1938-02-01	0.0815826	0.299514	0.523583	0	0	4.41622	11.0677	SLC7A5;SLC38A5
GO_Biological_Process_2023	Positive Regulation Of Production Of Molecular Mediator Of Immune Response (GO:0002702)	1938-02-01	0.0815826	0.299514	0.523583	0	0	4.41622	11.0677	SLC7A5;PHB2
GO_Biological_Process_2023	Regulation Of Phosphorylation (GO:0042325)	1982-03-01	0.0834136	0.299514	0.523583	0	0	3.02429	7.51217	HSPB1;CD24;THBS1
GO_Biological_Process_2023	Plasma Membrane Bounded Cell Projection Organization (GO:0120036)	4/132	0.0839832	0.299514	0.523583	0	0	2.49263	6.17459	ADGRF1;PRMT1;MNS1;ATXN10
GO_Biological_Process_2023	L-alanine Transport (GO:0015808)	2023-07-01	0.0842981	0.299514	0.523583	0	0	13.2155	32.6872	SLC38A5
GO_Biological_Process_2023	Regulation Of Hydrogen Peroxide-Induced Cell Death (GO:1903205)	2023-07-01	0.0842981	0.299514	0.523583	0	0	13.2155	32.6872	PYCR1
GO_Biological_Process_2023	Regulation Of Leukocyte Proliferation (GO:0070663)	2023-07-01	0.0842981	0.299514	0.523583	0	0	13.2155	32.6872	GSTP1
GO_Biological_Process_2023	Anterograde Axonal Protein Transport (GO:0099641)	2023-07-01	0.0842981	0.299514	0.523583	0	0	13.2155	32.6872	HSPB1
GO_Biological_Process_2023	Regulation Of Myeloid Leukocyte Differentiation (GO:0002761)	2023-07-01	0.0842981	0.299514	0.523583	0	0	13.2155	32.6872	PRXL2A
GO_Biological_Process_2023	Axo-Dendritic Protein Transport (GO:0099640)	2023-07-01	0.0842981	0.299514	0.523583	0	0	13.2155	32.6872	HSPB1
GO_Biological_Process_2023	Blood Coagulation, Intrinsic Pathway (GO:0007597)	2023-07-01	0.0842981	0.299514	0.523583	0	0	13.2155	32.6872	F12
GO_Biological_Process_2023	Spermidine Metabolic Process (GO:0008216)	2023-07-01	0.0842981	0.299514	0.523583	0	0	13.2155	32.6872	SRM
GO_Biological_Process_2023	Fatty Acid Alpha-Oxidation (GO:0001561)	2023-07-01	0.0842981	0.299514	0.523583	0	0	13.2155	32.6872	ILVBL
GO_Biological_Process_2023	tRNA Surveillance (GO:0106354)	2023-07-01	0.0842981	0.299514	0.523583	0	0	13.2155	32.6872	EXOSC7
GO_Biological_Process_2023	Translocation Of Molecules Into Host (GO:0044417)	2023-07-01	0.0842981	0.299514	0.523583	0	0	13.2155	32.6872	THOC6
GO_Biological_Process_2023	Glycine Metabolic Process (GO:0006544)	2023-07-01	0.0842981	0.299514	0.523583	0	0	13.2155	32.6872	RIDA
GO_Biological_Process_2023	Hair Cell Differentiation (GO:0035315)	2023-07-01	0.0842981	0.299514	0.523583	0	0	13.2155	32.6872	SPINK5
GO_Biological_Process_2023	Venous Blood Vessel Development (GO:0060841)	2023-07-01	0.0842981	0.299514	0.523583	0	0	13.2155	32.6872	CCBE1
GO_Biological_Process_2023	Hepoxilin Biosynthetic Process (GO:0051122)	2023-07-01	0.0842981	0.299514	0.523583	0	0	13.2155	32.6872	GSTP1
GO_Biological_Process_2023	Hepoxilin Metabolic Process (GO:0051121)	2023-07-01	0.0842981	0.299514	0.523583	0	0	13.2155	32.6872	GSTP1
GO_Biological_Process_2023	Viral mRNA Export From Host Cell Nucleus (GO:0046784)	2023-07-01	0.0842981	0.299514	0.523583	0	0	13.2155	32.6872	THOC6
GO_Biological_Process_2023	Histone H2A K63-linked Deubiquitination (GO:0070537)	2023-07-01	0.0842981	0.299514	0.523583	0	0	13.2155	32.6872	BABAM2
GO_Biological_Process_2023	Hyperosmotic Response (GO:0006972)	2023-07-01	0.0842981	0.299514	0.523583	0	0	13.2155	32.6872	YBX3
GO_Biological_Process_2023	Intermediate Filament Bundle Assembly (GO:0045110)	2023-07-01	0.0842981	0.299514	0.523583	0	0	13.2155	32.6872	KRT14
GO_Biological_Process_2023	Lactate Metabolic Process (GO:0006089)	2023-07-01	0.0842981	0.299514	0.523583	0	0	13.2155	32.6872	LDHB
GO_Biological_Process_2023	Lymphocyte Apoptotic Process (GO:0070227)	2023-07-01	0.0842981	0.299514	0.523583	0	0	13.2155	32.6872	TNFRSF21
GO_Biological_Process_2023	Macromolecule Depalmitoylation (GO:0098734)	2023-07-01	0.0842981	0.299514	0.523583	0	0	13.2155	32.6872	PPT1
GO_Biological_Process_2023	Malate Metabolic Process (GO:0006108)	2023-07-01	0.0842981	0.299514	0.523583	0	0	13.2155	32.6872	MDH2
GO_Biological_Process_2023	Mitochondrial Proton-Transporting ATP Synthase Complex Assembly (GO:0033615)	2023-07-01	0.0842981	0.299514	0.523583	0	0	13.2155	32.6872	OXA1L
GO_Biological_Process_2023	Negative Regulation Of Leukocyte Proliferation (GO:0070664)	2023-07-01	0.0842981	0.299514	0.523583	0	0	13.2155	32.6872	GSTP1
GO_Biological_Process_2023	Negative Regulation Of Nitric Oxide Biosynthetic Process (GO:0045019)	2023-07-01	0.0842981	0.299514	0.523583	0	0	13.2155	32.6872	CAV1
GO_Biological_Process_2023	Negative Regulation Of Nitric Oxide Metabolic Process (GO:1904406)	2023-07-01	0.0842981	0.299514	0.523583	0	0	13.2155	32.6872	CAV1
GO_Biological_Process_2023	Negative Regulation Of Osteoblast Proliferation (GO:0033689)	2023-07-01	0.0842981	0.299514	0.523583	0	0	13.2155	32.6872	SFRP1
GO_Biological_Process_2023	Positive Regulation Of Cell Migration By Vascular Endothelial Growth Factor Signaling Pathway (GO:0038089)	2023-07-01	0.0842981	0.299514	0.523583	0	0	13.2155	32.6872	HSPB1
GO_Biological_Process_2023	Positive Regulation Of Fibroblast Migration (GO:0010763)	2023-07-01	0.0842981	0.299514	0.523583	0	0	13.2155	32.6872	THBS1
GO_Biological_Process_2023	Positive Regulation Of Plasminogen Activation (GO:0010756)	2023-07-01	0.0842981	0.299514	0.523583	0	0	13.2155	32.6872	F12
GO_Biological_Process_2023	Positive Regulation Of Vascular Endothelial Growth Factor Signaling Pathway (GO:1900748)	2023-07-01	0.0842981	0.299514	0.523583	0	0	13.2155	32.6872	CCBE1
GO_Biological_Process_2023	Protein Depalmitoylation (GO:0002084)	2023-07-01	0.0842981	0.299514	0.523583	0	0	13.2155	32.6872	PPT1
GO_Biological_Process_2023	Protein Localization To Presynapse (GO:1905383)	2023-07-01	0.0842981	0.299514	0.523583	0	0	13.2155	32.6872	HSPB1
GO_Biological_Process_2023	Proton-Transporting ATP Synthase Complex Assembly (GO:0043461)	2023-07-01	0.0842981	0.299514	0.523583	0	0	13.2155	32.6872	OXA1L
GO_Biological_Process_2023	Regulation Of Cardiac Muscle Cell Action Potential Involved In Regulation Of Contraction (GO:0098909)	2023-07-01	0.0842981	0.299514	0.523583	0	0	13.2155	32.6872	CAV1
GO_Biological_Process_2023	Regulation Of Mitochondrial Membrane Potential (GO:0051881)	1939-02-01	0.0853081	0.299514	0.523583	0	0	4.29664	10.5761	PPA2;PYCR1
GO_Biological_Process_2023	Regulation Of Receptor-Mediated Endocytosis (GO:0048259)	1939-02-01	0.0853081	0.299514	0.523583	0	0	4.29664	10.5761	PPT1;F3
GO_Biological_Process_2023	Retina Homeostasis (GO:0001895)	1939-02-01	0.0853081	0.299514	0.523583	0	0	4.29664	10.5761	HSPB1;F3
GO_Biological_Process_2023	Histone H4 Acetylation (GO:0043967)	1939-02-01	0.0853081	0.299514	0.523583	0	0	4.29664	10.5761	RUVBL2;RUVBL1
GO_Biological_Process_2023	Nuclear-Transcribed mRNA Catabolic Process, Deadenylation-Dependent Decay (GO:0000288)	1939-02-01	0.0853081	0.299514	0.523583	0	0	4.29664	10.5761	EXOSC7;EXOSC5
GO_Biological_Process_2023	Positive Regulation Of Pattern Recognition Receptor Signaling Pathway (GO:0062208)	1939-02-01	0.0853081	0.299514	0.523583	0	0	4.29664	10.5761	CAV1;OASL
GO_Biological_Process_2023	Positive Regulation Of Proteasomal Ubiquitin-Dependent Protein Catabolic Process (GO:0032436)	1983-03-01	0.0857804	0.300513	0.522137	0	0	2.98634	7.33434	CDC20;CAV1;PLK1
GO_Biological_Process_2023	Positive Regulation Of Programmed Cell Death (GO:0043068)	6/245	0.087811	0.306223	0.513962	0	0	2.00744	4.88324	SFRP1;FAM162A;C1QBP;CTSD;IFIT2;HSPD1
GO_Biological_Process_2023	Regulation Of Cysteine-Type Endopeptidase Activity Involved In Apoptotic Process (GO:0043281)	1984-03-01	0.0881755	0.306223	0.513962	0	0	2.94932	7.1622	MYC;CTSD;THBS1
GO_Biological_Process_2023	Regulation Of Interleukin-1 Beta Production (GO:0032651)	1984-03-01	0.0881755	0.306223	0.513962	0	0	2.94932	7.1622	GSTP1;HSPB1;TRIM16
GO_Biological_Process_2023	Positive Regulation Of Double-Strand Break Repair (GO:2000781)	1984-03-01	0.0881755	0.306223	0.513962	0	0	2.94932	7.1622	RUVBL2;RUVBL1;SMARCA4
GO_Biological_Process_2023	Regulation Of Cytokine-Mediated Signaling Pathway (GO:0001959)	1940-02-01	0.0890841	0.306717	0.513261	0	0	4.18336	10.1161	MIB2;CD24
GO_Biological_Process_2023	Regulation Of Cytosolic Calcium Ion Concentration (GO:0051480)	1940-02-01	0.0890841	0.306717	0.513261	0	0	4.18336	10.1161	CAV2;CAV1
GO_Biological_Process_2023	Regulation Of Glycolytic Process (GO:0006110)	1940-02-01	0.0890841	0.306717	0.513261	0	0	4.18336	10.1161	MLST8;JMJD8
GO_Biological_Process_2023	Positive Regulation Of Wound Healing (GO:0090303)	1940-02-01	0.0890841	0.306717	0.513261	0	0	4.18336	10.1161	F12;THBS1
GO_Biological_Process_2023	mRNA Metabolic Process (GO:0016071)	1985-03-01	0.0905986	0.309059	0.509959	0	0	2.9132	6.99552	RIDA;ZFP36L2;TBRG4
GO_Biological_Process_2023	Macromolecule Catabolic Process (GO:0009057)	1985-03-01	0.0905986	0.309059	0.509959	0	0	2.9132	6.99552	EXOSC7;EXOSC5;PPT1
GO_Biological_Process_2023	Positive Regulation Of Canonical Wnt Signaling Pathway (GO:0090263)	1985-03-01	0.0905986	0.309059	0.509959	0	0	2.9132	6.99552	SFRP1;CAV1;RUVBL1
GO_Biological_Process_2023	Acylglycerol Metabolic Process (GO:0006639)	1941-02-01	0.0929088	0.309059	0.509959	0	0	4.07589	9.68487	CAV1;PLAAT3
GO_Biological_Process_2023	Negative Regulation Of DNA Recombination (GO:0045910)	1941-02-01	0.0929088	0.309059	0.509959	0	0	4.07589	9.68487	H1-4;H1-3
GO_Biological_Process_2023	Negative Regulation Of Angiogenesis (GO:0016525)	1986-03-01	0.0930493	0.309059	0.509959	0	0	2.87796	6.83407	SPINK5;THBS2;THBS1
GO_Biological_Process_2023	Negative Regulation Of Binding (GO:0051100)	1986-03-01	0.0930493	0.309059	0.509959	0	0	2.87796	6.83407	CAV1;IFIT1;IFIT2
GO_Biological_Process_2023	Regulation Of Type II Interferon Production (GO:0032649)	1987-03-01	0.0955273	0.309059	0.509959	0	0	2.84355	6.67764	SLC7A5;C1QBP;HSPD1
GO_Biological_Process_2023	AMP Biosynthetic Process (GO:0006167)	2023-08-01	0.0957484	0.309059	0.509959	0	0	11.327	26.5735	APRT
GO_Biological_Process_2023	CD40 Signaling Pathway (GO:0023035)	2023-08-01	0.0957484	0.309059	0.509959	0	0	11.327	26.5735	PHB2
GO_Biological_Process_2023	Regulation Of Dendritic Cell Antigen Processing And Presentation (GO:0002604)	2023-08-01	0.0957484	0.309059	0.509959	0	0	11.327	26.5735	THBS1
GO_Biological_Process_2023	Regulation Of Fertilization (GO:0080154)	2023-08-01	0.0957484	0.309059	0.509959	0	0	11.327	26.5735	INTS13
GO_Biological_Process_2023	Regulation Of Fibroblast Apoptotic Process (GO:2000269)	2023-08-01	0.0957484	0.309059	0.509959	0	0	11.327	26.5735	SFRP1
GO_Biological_Process_2023	Regulation Of Gap Junction Assembly (GO:1903596)	2023-08-01	0.0957484	0.309059	0.509959	0	0	11.327	26.5735	CAV1
GO_Biological_Process_2023	Regulation Of Helicase Activity (GO:0051095)	2023-08-01	0.0957484	0.309059	0.509959	0	0	11.327	26.5735	IFIT1
GO_Biological_Process_2023	T Cell Mediated Cytotoxicity (GO:0001913)	2023-08-01	0.0957484	0.309059	0.509959	0	0	11.327	26.5735	CTSH
GO_Biological_Process_2023	Regulation Of Intrinsic Apoptotic Signaling Pathway By P53 Class Mediator (GO:1902253)	2023-08-01	0.0957484	0.309059	0.509959	0	0	11.327	26.5735	MYC
GO_Biological_Process_2023	Regulation Of Lysosomal Protein Catabolic Process (GO:1905165)	2023-08-01	0.0957484	0.309059	0.509959	0	0	11.327	26.5735	LAPTM4B
GO_Biological_Process_2023	Regulation Of Mitotic Sister Chromatid Segregation (GO:0033047)	2023-08-01	0.0957484	0.309059	0.509959	0	0	11.327	26.5735	CCNB1
GO_Biological_Process_2023	Cobalamin Transport (GO:0015889)	2023-08-01	0.0957484	0.309059	0.509959	0	0	11.327	26.5735	CD320
GO_Biological_Process_2023	Response To Magnesium Ion (GO:0032026)	2023-08-01	0.0957484	0.309059	0.509959	0	0	11.327	26.5735	THBS1
GO_Biological_Process_2023	Response To Misfolded Protein (GO:0051788)	2023-08-01	0.0957484	0.309059	0.509959	0	0	11.327	26.5735	F12
GO_Biological_Process_2023	Response To Vitamin D (GO:0033280)	2023-08-01	0.0957484	0.309059	0.509959	0	0	11.327	26.5735	SFRP1
GO_Biological_Process_2023	Establishment Of Protein Localization To Chromatin (GO:0071169)	2023-08-01	0.0957484	0.309059	0.509959	0	0	11.327	26.5735	RUVBL2
GO_Biological_Process_2023	Glutamine Transport (GO:0006868)	2023-08-01	0.0957484	0.309059	0.509959	0	0	11.327	26.5735	SLC38A5
GO_Biological_Process_2023	Membrane Lipid Catabolic Process (GO:0046466)	2023-08-01	0.0957484	0.309059	0.509959	0	0	11.327	26.5735	PPT1
GO_Biological_Process_2023	Negative Regulation Of Systemic Arterial Blood Pressure (GO:0003085)	2023-08-01	0.0957484	0.309059	0.509959	0	0	11.327	26.5735	ADRB2
GO_Biological_Process_2023	Positive Regulation Of Synapse Maturation (GO:0090129)	2023-08-01	0.0957484	0.309059	0.509959	0	0	11.327	26.5735	CDC20
GO_Biological_Process_2023	Proteasome Assembly (GO:0043248)	2023-08-01	0.0957484	0.309059	0.509959	0	0	11.327	26.5735	PSMG1
GO_Biological_Process_2023	Regulation Of DNA Methylation (GO:0044030)	2023-08-01	0.0957484	0.309059	0.509959	0	0	11.327	26.5735	MYC
GO_Biological_Process_2023	Regulation Of ER-associated Ubiquitin-Dependent Protein Catabolic Process (GO:1903069)	2023-08-01	0.0957484	0.309059	0.509959	0	0	11.327	26.5735	CAV1
GO_Biological_Process_2023	Amino Acid Transmembrane Transport (GO:0003333)	1942-02-01	0.0967804	0.311135	0.50705	0	0	3.97379	9.28003	SLC7A5;SLC38A5
GO_Biological_Process_2023	Skeletal Muscle Tissue Development (GO:0007519)	1942-02-01	0.0967804	0.311135	0.50705	0	0	3.97379	9.28003	CAV2;CAV1
GO_Biological_Process_2023	Regulation Of Double-Strand Break Repair (GO:2000779)	1988-03-01	0.0980321	0.313272	0.504078	0	0	2.80995	6.52601	RUVBL2;RUVBL1;SMARCA4
GO_Biological_Process_2023	Negative Regulation Of Protein Kinase Activity (GO:0006469)	1988-03-01	0.0980321	0.313272	0.504078	0	0	2.80995	6.52601	GSTP1;CAV1;HSPB1
GO_Biological_Process_2023	Positive Regulation Of Cell Adhesion (GO:0045785)	1988-03-01	0.0980321	0.313272	0.504078	0	0	2.80995	6.52601	C1QBP;SAA1;RHOD
GO_Biological_Process_2023	mRNA Catabolic Process (GO:0006402)	1943-02-01	0.100697	0.315068	0.501596	0	0	3.87667	8.89943	RIDA;ZFP36L2
GO_Biological_Process_2023	mRNA Destabilization (GO:0061157)	1943-02-01	0.100697	0.315068	0.501596	0	0	3.87667	8.89943	RIDA;ZFP36L2
GO_Biological_Process_2023	Positive Regulation Of Cell-Matrix Adhesion (GO:0001954)	1943-02-01	0.100697	0.315068	0.501596	0	0	3.87667	8.89943	SFRP1;RIN2
GO_Biological_Process_2023	Positive Regulation Of miRNA Transcription (GO:1902895)	1943-02-01	0.100697	0.315068	0.501596	0	0	3.87667	8.89943	MYC;SMARCA4
GO_Biological_Process_2023	Positive Regulation Of Receptor-Mediated Endocytosis (GO:0048260)	1943-02-01	0.100697	0.315068	0.501596	0	0	3.87667	8.89943	PPT1;F3
GO_Biological_Process_2023	Response To Unfolded Protein (GO:0006986)	1944-02-01	0.104657	0.315068	0.501596	0	0	3.78418	8.54113	HSPB1;HSPD1
GO_Biological_Process_2023	Nucleobase-Containing Compound Catabolic Process (GO:0034655)	1944-02-01	0.104657	0.315068	0.501596	0	0	3.78418	8.54113	EXOSC7;EXOSC5
GO_Biological_Process_2023	Positive Regulation Of Chemotaxis (GO:0050921)	1944-02-01	0.104657	0.315068	0.501596	0	0	3.78418	8.54113	HSPB1;THBS1
GO_Biological_Process_2023	Regulation Of B Cell Proliferation (GO:0030888)	1944-02-01	0.104657	0.315068	0.501596	0	0	3.78418	8.54113	TNFRSF21;CD320
GO_Biological_Process_2023	Regulation Of DNA Recombination (GO:0000018)	1944-02-01	0.104657	0.315068	0.501596	0	0	3.78418	8.54113	H1-4;H1-3
GO_Biological_Process_2023	Positive Regulation Of Transferase Activity (GO:0051347)	4/143	0.104788	0.315068	0.501596	0	0	2.29409	5.17503	DKC1;MYC;PLK1;PLAAT4
GO_Biological_Process_2023	Positive Regulation Of MAP Kinase Activity (GO:0043406)	1991-03-01	0.105704	0.315068	0.501596	0	0	2.71375	6.0981	TPD52L1;CD24;THBS1
GO_Biological_Process_2023	Regulation Of Complement Activation (GO:0030449)	2023-09-01	0.107056	0.315068	0.501596	0	0	9.91064	22.1444	PHB2
GO_Biological_Process_2023	Regulation Of Phospholipid Metabolic Process (GO:1903725)	2023-09-01	0.107056	0.315068	0.501596	0	0	9.91064	22.1444	PHB2
GO_Biological_Process_2023	Cellular Response To Prostaglandin Stimulus (GO:0071379)	2023-09-01	0.107056	0.315068	0.501596	0	0	9.91064	22.1444	SFRP1
GO_Biological_Process_2023	Response To Type I Interferon (GO:0034340)	2023-09-01	0.107056	0.315068	0.501596	0	0	9.91064	22.1444	IFIT1
GO_Biological_Process_2023	Ectoderm Development (GO:0007398)	2023-09-01	0.107056	0.315068	0.501596	0	0	9.91064	22.1444	KRT6B
GO_Biological_Process_2023	Embryonic Eye Morphogenesis (GO:0048048)	2023-09-01	0.107056	0.315068	0.501596	0	0	9.91064	22.1444	EFEMP1
GO_Biological_Process_2023	Error-Prone Translesion Synthesis (GO:0042276)	2023-09-01	0.107056	0.315068	0.501596	0	0	9.91064	22.1444	POLD2
GO_Biological_Process_2023	Hematopoietic Stem Cell Differentiation (GO:0060218)	2023-09-01	0.107056	0.315068	0.501596	0	0	9.91064	22.1444	SFRP1
GO_Biological_Process_2023	Histone Methylation (GO:0016571)	2023-09-01	0.107056	0.315068	0.501596	0	0	9.91064	22.1444	FBL
GO_Biological_Process_2023	Long-Chain Fatty Acid Import Into Cell (GO:0044539)	2023-09-01	0.107056	0.315068	0.501596	0	0	9.91064	22.1444	SLC27A5
GO_Biological_Process_2023	Mitochondrial RNA Processing (GO:0000963)	2023-09-01	0.107056	0.315068	0.501596	0	0	9.91064	22.1444	TBRG4
GO_Biological_Process_2023	Mitotic Nuclear Membrane Organization (GO:0101024)	2023-09-01	0.107056	0.315068	0.501596	0	0	9.91064	22.1444	RCC1
GO_Biological_Process_2023	Mitotic Nuclear Membrane Reassembly (GO:0007084)	2023-09-01	0.107056	0.315068	0.501596	0	0	9.91064	22.1444	RCC1
GO_Biological_Process_2023	Negative Regulation Of Heterotypic Cell-Cell Adhesion (GO:0034115)	2023-09-01	0.107056	0.315068	0.501596	0	0	9.91064	22.1444	IL1RN
GO_Biological_Process_2023	Negative Regulation Of Muscle Cell Apoptotic Process (GO:0010656)	2023-09-01	0.107056	0.315068	0.501596	0	0	9.91064	22.1444	LYPD3
GO_Biological_Process_2023	Negative Regulation Of Necroptotic Process (GO:0060546)	2023-09-01	0.107056	0.315068	0.501596	0	0	9.91064	22.1444	YBX3
GO_Biological_Process_2023	Negative Regulation Of Protein Autophosphorylation (GO:0031953)	2023-09-01	0.107056	0.315068	0.501596	0	0	9.91064	22.1444	CAV1
GO_Biological_Process_2023	Negative Regulation Of Transforming Growth Factor Beta Production (GO:0071635)	2023-09-01	0.107056	0.315068	0.501596	0	0	9.91064	22.1444	LAPTM4B
GO_Biological_Process_2023	Nucleobase-Containing Compound Biosynthetic Process (GO:0034654)	2023-09-01	0.107056	0.315068	0.501596	0	0	9.91064	22.1444	POLD2
GO_Biological_Process_2023	Pinocytosis (GO:0006907)	2023-09-01	0.107056	0.315068	0.501596	0	0	9.91064	22.1444	PPT1
GO_Biological_Process_2023	Positive Regulation Of RIG-I Signaling Pathway (GO:1900246)	2023-09-01	0.107056	0.315068	0.501596	0	0	9.91064	22.1444	OASL
GO_Biological_Process_2023	Positive Regulation Of Establishment Of Protein Localization To Telomere (GO:1904851)	2023-09-01	0.107056	0.315068	0.501596	0	0	9.91064	22.1444	DKC1
GO_Biological_Process_2023	Positive Regulation Of Mesenchymal Cell Proliferation (GO:0002053)	2023-09-01	0.107056	0.315068	0.501596	0	0	9.91064	22.1444	MYC
GO_Biological_Process_2023	Positive Regulation Of Mitochondrial Membrane Permeability (GO:0035794)	2023-09-01	0.107056	0.315068	0.501596	0	0	9.91064	22.1444	CHCHD10
GO_Biological_Process_2023	Positive Regulation Of Protein Kinase A Signaling (GO:0010739)	2023-09-01	0.107056	0.315068	0.501596	0	0	9.91064	22.1444	ADRB2
GO_Biological_Process_2023	Positive Regulation Of Transcription Of Nucleolar Large rRNA By RNA Polymerase I (GO:1901838)	2023-09-01	0.107056	0.315068	0.501596	0	0	9.91064	22.1444	SMARCA4
GO_Biological_Process_2023	Positive Regulation Of Vasculogenesis (GO:2001214)	2023-09-01	0.107056	0.315068	0.501596	0	0	9.91064	22.1444	RIN2
GO_Biological_Process_2023	Protein Localization To Nuclear Envelope (GO:0090435)	2023-09-01	0.107056	0.315068	0.501596	0	0	9.91064	22.1444	PLK1
GO_Biological_Process_2023	Regulation Of Animal Organ Morphogenesis (GO:2000027)	2023-09-01	0.107056	0.315068	0.501596	0	0	9.91064	22.1444	SAPCD2
GO_Biological_Process_2023	Regulation Of Attachment Of Spindle Microtubules To Kinetochore (GO:0051988)	2023-09-01	0.107056	0.315068	0.501596	0	0	9.91064	22.1444	CCNB1
GO_Biological_Process_2023	Regulation Of Cell-Cell Adhesion Involved In Gastrulation (GO:0070587)	2023-09-01	0.107056	0.315068	0.501596	0	0	9.91064	22.1444	IL1RN
GO_Biological_Process_2023	Regulation Of Telomerase Activity (GO:0051972)	1945-02-01	0.108659	0.316874	0.499114	0	0	3.69599	8.20338	DKC1;MYC
GO_Biological_Process_2023	Zymogen Activation (GO:0031638)	1945-02-01	0.108659	0.316874	0.499114	0	0	3.69599	8.20338	F12;CTSH
GO_Biological_Process_2023	Negative Regulation Of Response To Biotic Stimulus (GO:0002832)	1945-02-01	0.108659	0.316874	0.499114	0	0	3.69599	8.20338	C1QBP;LYAR
GO_Biological_Process_2023	Positive Regulation Of mRNA Catabolic Process (GO:0061014)	1945-02-01	0.108659	0.316874	0.499114	0	0	3.69599	8.20338	RIDA;ZFP36L2
GO_Biological_Process_2023	Regulation Of Apoptotic Signaling Pathway (GO:2001233)	1945-02-01	0.108659	0.316874	0.499114	0	0	3.69599	8.20338	CTSH;TPD52L1
GO_Biological_Process_2023	Regulation Of Interleukin-10 Production (GO:0032653)	1946-02-01	0.112701	0.321349	0.493023	0	0	3.6118	7.88462	TNFRSF21;HSPD1
GO_Biological_Process_2023	Epithelial Cell Migration (GO:0010631)	1946-02-01	0.112701	0.321349	0.493023	0	0	3.6118	7.88462	KRT16;S100A9
GO_Biological_Process_2023	Mitotic G2/M Transition Checkpoint (GO:0044818)	1946-02-01	0.112701	0.321349	0.493023	0	0	3.6118	7.88462	BABAM2;PLK1
GO_Biological_Process_2023	Negative Regulation Of Protein Metabolic Process (GO:0051248)	4/147	0.112885	0.321349	0.493023	0	0	2.22946	4.86332	NQO1;RIDA;IFRD2;ATRAID
GO_Biological_Process_2023	Cellular Response To Hormone Stimulus (GO:0032870)	1994-03-01	0.113603	0.321349	0.493023	0	0	2.62388	5.70707	SFRP1;CAV1;CTSH
GO_Biological_Process_2023	Vesicle Organization (GO:0016050)	1994-03-01	0.113603	0.321349	0.493023	0	0	2.62388	5.70707	LAPTM4B;CAV2;CAV1
GO_Biological_Process_2023	Positive Regulation Of Epithelial Cell Migration (GO:0010634)	1995-03-01	0.116284	0.321349	0.493023	0	0	2.59523	5.5842	CTSH;RIN2;THBS1
GO_Biological_Process_2023	Regulation Of Signal Transduction By P53 Class Mediator (GO:1901796)	1947-02-01	0.116782	0.321349	0.493023	0	0	3.53136	7.58342	BOP1;PAK1IP1
GO_Biological_Process_2023	Regulation Of T Cell Differentiation (GO:0045580)	1947-02-01	0.116782	0.321349	0.493023	0	0	3.53136	7.58342	SPINK5;SMARCA4
GO_Biological_Process_2023	Negative Regulation Of Protein Phosphorylation (GO:0001933)	4/149	0.117035	0.321349	0.493023	0	0	2.19849	4.71638	SFRP1;CAV1;GSTP1;HSPB1
GO_Biological_Process_2023	Regulation Of Establishment Of Protein Localization To Telomere (GO:0070203)	2023-10-01	0.118223	0.321349	0.493023	0	0	8.80901	18.8089	DKC1
GO_Biological_Process_2023	TORC1 Signaling (GO:0038202)	2023-10-01	0.118223	0.321349	0.493023	0	0	8.80901	18.8089	MLST8
GO_Biological_Process_2023	Alpha-Amino Acid Biosynthetic Process (GO:1901607)	2023-10-01	0.118223	0.321349	0.493023	0	0	8.80901	18.8089	ILVBL
GO_Biological_Process_2023	Regulation Of Mitotic Sister Chromatid Separation (GO:0010965)	2023-10-01	0.118223	0.321349	0.493023	0	0	8.80901	18.8089	CCNB1
GO_Biological_Process_2023	Regulation Of Protein Localization To Cajal Body (GO:1904869)	2023-10-01	0.118223	0.321349	0.493023	0	0	8.80901	18.8089	DKC1
GO_Biological_Process_2023	Regulation Of Smooth Muscle Cell Apoptotic Process (GO:0034391)	2023-10-01	0.118223	0.321349	0.493023	0	0	8.80901	18.8089	LYPD3
GO_Biological_Process_2023	Regulation Of Synapse Maturation (GO:0090128)	2023-10-01	0.118223	0.321349	0.493023	0	0	8.80901	18.8089	CDC20
GO_Biological_Process_2023	Cellular Response To Increased Oxygen Levels (GO:0036295)	2023-10-01	0.118223	0.321349	0.493023	0	0	8.80901	18.8089	CAV1
GO_Biological_Process_2023	Removal Of Superoxide Radicals (GO:0019430)	2023-10-01	0.118223	0.321349	0.493023	0	0	8.80901	18.8089	NQO1
GO_Biological_Process_2023	Response To Corticosteroid (GO:0031960)	2023-10-01	0.118223	0.321349	0.493023	0	0	8.80901	18.8089	IL1RN
GO_Biological_Process_2023	Copper Ion Transport (GO:0006825)	2023-10-01	0.118223	0.321349	0.493023	0	0	8.80901	18.8089	CUTC
GO_Biological_Process_2023	Response To Prostaglandin E (GO:0034695)	2023-10-01	0.118223	0.321349	0.493023	0	0	8.80901	18.8089	SFRP1
GO_Biological_Process_2023	Engulfment Of Apoptotic Cell (GO:0043652)	2023-10-01	0.118223	0.321349	0.493023	0	0	8.80901	18.8089	THBS1
GO_Biological_Process_2023	Surfactant Homeostasis (GO:0043129)	2023-10-01	0.118223	0.321349	0.493023	0	0	8.80901	18.8089	CTSH
GO_Biological_Process_2023	Glycine Transport (GO:0015816)	2023-10-01	0.118223	0.321349	0.493023	0	0	8.80901	18.8089	SLC38A5
GO_Biological_Process_2023	Lens Fiber Cell Differentiation (GO:0070306)	2023-10-01	0.118223	0.321349	0.493023	0	0	8.80901	18.8089	PLAAT3
GO_Biological_Process_2023	Maintenance Of Synapse Structure (GO:0099558)	2023-10-01	0.118223	0.321349	0.493023	0	0	8.80901	18.8089	CHCHD10
GO_Biological_Process_2023	Monocyte Differentiation (GO:0030224)	2023-10-01	0.118223	0.321349	0.493023	0	0	8.80901	18.8089	PIR
GO_Biological_Process_2023	Negative Regulation Of B Cell Proliferation (GO:0030889)	2023-10-01	0.118223	0.321349	0.493023	0	0	8.80901	18.8089	TNFRSF21
GO_Biological_Process_2023	Negative Regulation Of Hydrogen Peroxide-Induced Cell Death (GO:1903206)	2023-10-01	0.118223	0.321349	0.493023	0	0	8.80901	18.8089	PYCR1
GO_Biological_Process_2023	Negative Regulation Of Oxidoreductase Activity (GO:0051354)	2023-10-01	0.118223	0.321349	0.493023	0	0	8.80901	18.8089	OXA1L
GO_Biological_Process_2023	Negative Regulation Of Programmed Necrotic Cell Death (GO:0062099)	2023-10-01	0.118223	0.321349	0.493023	0	0	8.80901	18.8089	YBX3
GO_Biological_Process_2023	Negative Regulation Of Sprouting Angiogenesis (GO:1903671)	2023-10-01	0.118223	0.321349	0.493023	0	0	8.80901	18.8089	THBS1
GO_Biological_Process_2023	Negative Regulation Of Transmembrane Transport (GO:0034763)	2023-10-01	0.118223	0.321349	0.493023	0	0	8.80901	18.8089	THBS1
GO_Biological_Process_2023	Positive Regulation Of Attachment Of Spindle Microtubules To Kinetochore (GO:0051987)	2023-10-01	0.118223	0.321349	0.493023	0	0	8.80901	18.8089	CCNB1
GO_Biological_Process_2023	Positive Regulation Of Mitochondrial Outer Membrane Permeabilization Involved In Apoptotic Signaling Pathway (GO:1901030)	2023-10-01	0.118223	0.321349	0.493023	0	0	8.80901	18.8089	CHCHD10
GO_Biological_Process_2023	Positive Regulation Of Non-Canonical Wnt Signaling Pathway (GO:2000052)	2023-10-01	0.118223	0.321349	0.493023	0	0	8.80901	18.8089	SFRP1
GO_Biological_Process_2023	Positive Regulation Of Protein Localization To Cajal Body (GO:1904871)	2023-10-01	0.118223	0.321349	0.493023	0	0	8.80901	18.8089	DKC1
GO_Biological_Process_2023	Positive Regulation Of Transforming Growth Factor Beta Production (GO:0071636)	2023-10-01	0.118223	0.321349	0.493023	0	0	8.80901	18.8089	THBS1
GO_Biological_Process_2023	Regulation Of Biosynthetic Process (GO:0009889)	2023-10-01	0.118223	0.321349	0.493023	0	0	8.80901	18.8089	GSTP1
GO_Biological_Process_2023	Negative Regulation Of Cell Differentiation (GO:0045596)	5/207	0.11852	0.32161	0.49267	0	0	1.97494	4.21192	SFRP1;EFEMP1;CAV1;ZFP36L2;SMARCA4
GO_Biological_Process_2023	Neuron Development (GO:0048666)	4/150	0.119134	0.322731	0.49116	0	0	2.18332	4.64502	ADGRF1;PRMT1;PPT1;ATXN10
GO_Biological_Process_2023	Protein Stabilization (GO:0050821)	5/208	0.120281	0.323834	0.489677	0	0	1.96512	4.16197	RUVBL2;RUVBL1;BAG1;PHB2;HSPD1
[truncated: 1,174 more rows]

## Sheet: HPDE-PC2pos
Supplementary Table 10. Gene set enrichment analyses of the top250 genes driving transcriptomic separation along the indicated principal components upon doxycycline-inducible overexpression of KRASG12D or GFP in human non-transformed pancreatic, lung, and intestinal cells
[truncated: 2,126 more rows]

[truncated: 7 more sheets: HPDE-narrow-PC1pos, HPDE-narrow-PC1neg, HBEC3KT-PC1pos, HBEC3KT-PC1neg, HBEC3KT-PC2neg, HCEC1CT-PC1pos, HCEC1CT-PC1neg]
