# Supplementary material for: A disease model resource reveals core principles of tissue-specific cancer evolution
Source: Nature. 2026 Feb 25;653(8113):57. doi: 10.1038/s41586-026-10187-2 (PMC13149333; doi:10.1038/s41586-026-10187-2)
Supplement: Supplementary file 1 — Supplementary Tables 1–19. [file 41586_2026_10187_MOESM1_ESM.zip › 2024-10-21642B-s1/SupplementaryTable11.xlsx]

## Sheet: MODEK-PC1pos
Supplementary Table 11. Gene set enrichment analyses of top250 PC1 genes induced by doxycycline-titratable overexpression of KRASG12D in murine, non-transformed cells of the intestine
GeneSetLibrary	Term	Overlap	P-value	Adjusted P-value	Old P-value	Old Adjusted P-value	Odds Ratio	Combined Score	Genes
GO_Biological_Process_2023	Cytoplasmic Translation (GO:0002181)	34/93	2.91137e-41	4.64654e-38	0	0	52.5341	4903.39	RPL4;EIF4A1;RPL5;RPL30;RPL12;RPLP0;RPL9;RPL6;RPL7;RPS4X;RPL7A;RPS18;RACK1;RPL14;RPL13;RPL38;RPL37;RPS2;RPL18;RPS10;RPL17;RPS13;RPS9;RPS7;RPS8;RPL13A;RPSA;RPS26;RPS25;RPS29;RPL27A;RPS20;RPS24;RPS23
GO_Biological_Process_2023	Macromolecule Biosynthetic Process (GO:0009059)	37/183	3.90261e-34	3.11428e-31	0	0	23.3246	1794.27	RPL4;RPL5;RPL30;RPL12;RPLP0;RPL9;RPL6;RPL7;EEF1B2;RPS4X;RPL7A;RPS18;RPL14;RPL13;RPL38;RPL37;RPS2;RPL18;RPS10;RPL17;RPS13;EIF5A;RPS9;RPS7;RPS8;RPL13A;RPSA;INHBA;EEF1A1;RPS26;EEF1G;RPS25;RPS29;RPL27A;RPS20;RPS24;RPS23
KEGG_2021	Ribosome	33/158	5.32236e-31	1.20285e-28	0	0	23.8756	1664.32	RPL4;RPL5;RPL30;RPL12;RPLP0;RPL9;RPL6;RPL7;RPS4X;RPL7A;RPS18;RPL14;RPL13;RPL38;RPL37;RPS2;RPL18;RPS10;RPL17;RPS13;RPS12;RPS9;RPS7;RPS8;RPL13A;RPSA;RPS26;RPS25;RPS29;RPL27A;RPS20;RPS24;RPS23
GO_Biological_Process_2023	Peptide Biosynthetic Process (GO:0043043)	33/158	5.32236e-31	2.8315e-28	0	0	23.8756	1664.32	RPL4;RPL5;RPL30;RPL12;RPLP0;RPL9;RPL6;RPL7;RPS4X;RPL7A;RPS18;RPL14;RPL13;RPL38;RPL37;RPS2;RPL18;RPS10;RPL17;RPS13;RPS9;RPS7;RPS8;RPL13A;RPSA;EEF1A1;RPS26;RPS25;RPS29;RPL27A;RPS20;RPS24;RPS23
GO_Biological_Process_2023	Translation (GO:0006412)	37/234	5.0195e-30	2.00278e-27	0	0	17.2413	1163.17	RPL4;RPL5;RPL30;RPL12;RPLP0;RPL9;RPL6;RPL7;EEF1B2;RPS4X;RPL7A;RPS18;RACK1;RPL14;RPL13;RPL38;RPL37;RPS2;RPL18;RPS10;RPL17;RPS13;EIF5A;RPS9;RPS7;RPS8;RPL13A;RPSA;RPS26;EEF1A1;EEF1G;RPS25;RPS29;RPL27A;RPS20;RPS24;RPS23
KEGG_2021	Coronavirus disease	35/232	1.04588e-27	1.18185e-25	0	0	16.1576	1003.79	RPL4;RPL5;RPL30;RPL12;RPLP0;RPL9;RPL6;RPL7;RPS4X;RPL7A;RPS18;RPL14;RPL13;RPL38;RPL37;RPS2;RPL18;RPS10;RPL17;RPS13;RPS12;JUN;RPS9;RPS7;RPS8;RPL13A;RPSA;RPS26;RPS25;RPS29;RPL27A;RPS20;RPS24;RPS23;HBEGF
GO_Biological_Process_2023	Gene Expression (GO:0010467)	34/296	5.95159e-23	1.89975e-20	0	0	11.7082	599.178	RPL4;RPL5;RPL30;RPL12;RPLP0;RPL9;RPL6;RPL7;RPS4X;RPL7A;RPS18;CASP3;RPL14;RPL13;RPL38;RPL37;RPS2;RPL18;RPS10;RPL17;RPS13;RPS9;RPS7;RPS8;RPL13A;RPSA;RPS26;EEF1A1;RPS25;RPS29;RPL27A;RPS20;RPS24;RPS23
MSigDB_Hallmark_2020	TNF-alpha Signaling via NF-kB	25/200	5.19113e-18	2.33601e-16	0	0	12.4286	494.652	CDKN1A;AREG;CCND1;PLAU;HES1;JUNB;PHLDA1;IER2;IER3;DUSP4;TGIF1;EGR1;DUSP5;JUN;JAG1;TSC22D1;PLAUR;INHBA;FOSL1;YRDC;CLCF1;TRIB1;PLPP3;CD44;HBEGF
MSigDB_Hallmark_2020	Myc Targets V1	23/200	7.53474e-16	1.69532e-14	0	0	11.2043	390.156	NOP56;EIF4A1;CCT2;NPM1;HSP90AB1;RPLP0;ODC1;DDX21;PA2G4;EIF2S2;EIF2S1;RPL6;EEF1B2;RSL1D1;TCP1;RACK1;RPL14;NHP2;PABPC1;RPS2;RPL18;RPS10;RAN
GO_Biological_Process_2023	Ribonucleoprotein Complex Biogenesis (GO:0022613)	18/118	7.74237e-15	2.05947e-12	0	0	15.2457	495.364	NOP56;RPL5;RPS9;NPM1;RPS7;RPS8;NOC2L;RPF2;WDR43;RPL7;RPS4X;RPS25;RPL14;RPL38;RIOK2;RPS13;RPS24;RPS23
GO_Biological_Process_2023	Ribosome Biogenesis (GO:0042254)	19/155	8.29545e-14	1.89136e-11	0	0	11.8623	357.298	NOP56;RPL5;RPS9;NPM1;RPS7;RPS8;NOC2L;RPF2;EIF2S1;WDR43;RPL7;RPS4X;RPS25;RPL14;RIOK2;LYAR;RPS13;RPS24;RPS23
MSigDB_Hallmark_2020	KRAS Signaling Up	19/200	8.35258e-12	1.25289e-10	0	0	8.89266	226.838	MMD;PLAUR;PLAT;PDCD1LG2;INHBA;MMP9;MMP10;EREG;BTC;YRDC;PLAU;TNNT2;CPE;PRKG2;SPRY2;SOX9;ANGPTL4;TRIB1;HBEGF
GO_Biological_Process_2023	Ribosomal Small Subunit Biogenesis (GO:0042274)	13/84	3.79121e-11	7.56347e-09	0	0	15.2034	364.816	NOP56;RPS9;NPM1;RPS7;RPS8;RPSA;WDR43;RPS4X;RPS25;RIOK2;RPS13;RPS24;RPS23
GO_Biological_Process_2023	Positive Regulation Of Cell Population Proliferation (GO:0008284)	26/483	4.47511e-10	7.93586e-08	0	0	4.90014	105.487	CDKN1A;PDGFA;AREG;RPS4X;RBPMS2;PIM1;HES1;SOX9;TIMP1;CAPN1;RPL17;SOX4;KRT6A;WWTR1;NPM1;RPS9;TSC22D1;HMGA2;LAMB1;EREG;BTC;FOSL1;CLCF1;KRAS;SLC25A5;HBEGF
MSigDB_Hallmark_2020	p53 Pathway	15/200	3.50324e-08	3.94115e-07	0	0	6.75043	115.885	PLK3;JUN;CDKN1A;TSC22D1;PDGFA;NDRG1;TM4SF1;SOCS1;RACK1;SDC1;UPP1;RPL18;IER3;RPS12;HBEGF
GO_Biological_Process_2023	Regulation Of Apoptotic Process (GO:0042981)	29/705	1.94323e-08	3.04896e-06	0	0	3.70255	65.7437	SRC;PRDX5;CASP3;PDPN;RACK1;PIM1;SOX9;PHLDA1;SOX4;IER3;EGR1;PLK3;JUN;NPM1;HSP90AA1;TNFRSF12A;TSC22D1;PLAUR;HMGA2;PA2G4;MMP9;MLLT11;RSL1D1;TCIM;SPRY2;ITGA6;ANGPTL4;EEF1E1;CD44
GO_Biological_Process_2023	Ribosomal Large Subunit Biogenesis (GO:0042273)	1954-09-01	2.10141e-08	3.04896e-06	0	0	16.3527	289.084	RPL5;NPM1;RPLP0;MAK16;RPL14;NOC2L;RPF2;RPL6;RPL7
GO_Biological_Process_2023	Regulation Of Cell Population Proliferation (GO:0042127)	30/766	3.2508e-08	4.32356e-06	0	0	3.52285	60.7402	COL18A1;CDKN1A;PDGFA;AREG;RPS4X;PDPN;HES1;SOX9;TIMP1;CAPN1;JUNB;RPL17;SOX4;KRT6A;WWTR1;JUN;NPM1;RPS9;JAG1;TSC22D1;HMGA1;INHBA;EREG;BTC;FOSL1;CLCF1;KRAS;EEF1E1;SLC25A5;HBEGF
GO_Biological_Process_2023	rRNA Processing (GO:0006364)	11/101	5.51297e-08	6.76823e-06	0	0	10.0539	168.037	NOP56;RPL5;RPS25;RPS7;MAK16;NHP2;RPL14;RIOK2;LYAR;RPS24;RPL7
GO_Biological_Process_2023	Positive Regulation Of Signal Transduction By P53 Class Mediator (GO:1901798)	2021-06-01	1.66564e-07	1.89882e-05	0	0	32.3525	504.954	EIF5A;RPS7;RPS20;RPL37;EEF1E1;RPL17
GO_Biological_Process_2023	Positive Regulation Of Cellular Process (GO:0048522)	24/594	4.85181e-07	5.16233e-05	0	0	3.57336	51.9521	WWTR1;NPM1;RPS9;HSP90AB1;TSC22D1;PDGFA;LAMB1;PA2G4;AREG;EREG;BTC;FOSL1;RPS4X;CLCF1;HES1;KRAS;SOX9;TIMP1;CAPN1;SLC25A5;RPL17;SOX4;HBEGF;KRT6A
KEGG_2021	Bladder cancer	1941-07-01	6.85929e-07	5.16733e-05	0	0	16.7044	237.077	CDKN1A;RASSF1;CCND1;SRC;KRAS;MMP9;HBEGF
MSigDB_Hallmark_2020	Apoptosis	11/161	5.97874e-06	5.38087e-05	0	0	6.01395	72.3315	JUN;CDKN1A;CCND1;TNFRSF12A;SLC20A1;CASP3;PLAT;TIMP1;CD44;IER3;EREG
MSigDB_Hallmark_2020	IL-2/STAT5 Signaling	12/199	8.15722e-06	5.51768e-05	0	0	5.2747	61.8016	ALCAM;SOCS1;GSTO1;CASP3;ODC1;PIM1;CAPG;ITGA6;PHLDA1;NDRG1;CD44;HK2
MSigDB_Hallmark_2020	Hypoxia	12/200	8.58307e-06	5.51768e-05	0	0	5.24638	61.2028	TPST2;ERRFI1;PRDX5;JUN;CDKN1A;PIM1;PLAUR;PGM2;ANGPTL4;NDRG1;HK2;IER3
KEGG_2021	ErbB signaling pathway	1985-09-01	1.16191e-06	6.45461e-05	0	0	9.66729	132.108	BTC;CDKN1A;JUN;SRC;EIF4EBP1;KRAS;AREG;EREG;HBEGF
KEGG_2021	Fluid shear stress and atherosclerosis	11/139	1.42801e-06	6.45461e-05	0	0	7.0555	94.9616	JUN;HSP90AA1;HSP90AB1;GSTO2;CTSL;GSTO1;SRC;PDGFA;SDC1;PLAT;MMP9
GO_Biological_Process_2023	Regulation Of Epidermal Growth Factor-Activated Receptor Activity (GO:0007176)	2026-06-01	6.70618e-07	6.68941e-05	0	0	24.2582	344.832	BTC;ERRFI1;GPRC5A;AREG;EREG;HBEGF
KEGG_2021	Prostate cancer	1997-09-01	3.54105e-06	0.000133379	0	0	8.34393	104.725	CDKN1A;HSP90AA1;HSP90AB1;CCND1;PLAU;PDGFA;PLAT;KRAS;MMP9
GO_Biological_Process_2023	Regulation Of Signal Transduction By P53 Class Mediator (GO:1901796)	1947-07-01	1.80019e-06	0.000169006	0	0	14.1944	187.759	RPL5;PLK3;RPS20;RPL37;RPF2;RPL17;SOX4
MSigDB_Hallmark_2020	Cholesterol Homeostasis	1974-07-01	3.86764e-05	0.000217555	0	0	8.46269	85.9833	ERRFI1;ALCAM;JAG1;TNFRSF12A;PLAUR;CD9;HMGCR
GO_Biological_Process_2023	Ribosome Assembly (GO:0042255)	1950-07-01	2.76931e-06	0.000240694	0	0	13.2021	168.946	RPL5;NPM1;RPLP0;RPSA;RPF2;EIF2S1;RPL6
GO_Biological_Process_2023	Positive Regulation Of Epidermal Growth Factor Receptor Signaling Pathway (GO:0045742)	1933-06-01	2.99819e-06	0.000240694	0	0	17.9627	228.44	BTC;PLAUR;AREG;MMP9;EREG;HBEGF
GO_Biological_Process_2023	protein-RNA Complex Assembly (GO:0022618)	11/150	3.01621e-06	0.000240694	0	0	6.49351	82.5423	RPL5;HSP90AA1;EIF5;HSP90AB1;RPLP0;DENR;RPL38;RPSA;RPF2;EIF2S2;RPL6
GO_Biological_Process_2023	Endoderm Formation (GO:0001706)	1935-06-01	4.30293e-06	0.000327023	0	0	16.7222	206.623	DUSP4;DUSP5;HMGA2;LAMB1;INHBA;MMP9
GO_Biological_Process_2023	Positive Regulation Of Epidermal Growth Factor-Activated Receptor Activity (GO:0045741)	2024-10-04	4.71778e-06	0.000342253	0	0	53.5068	656.216	BTC;AREG;EREG;HBEGF
KEGG_2021	Proteoglycans in cancer	12/205	1.10181e-05	0.000355726	0	0	5.10916	58.326	CDKN1A;CCND1;CTSL;PLAU;SRC;CASP3;PLAUR;SDC1;KRAS;MMP9;CD44;HBEGF
GO_Biological_Process_2023	Positive Regulation Of Protein Phosphorylation (GO:0001934)	17/377	5.79426e-06	0.000402071	0	0	3.92978	47.3878	CDKN1A;HSP90AA1;HSP90AB1;MMD;SRC;PLAUR;PDGFA;INHBA;MMP9;EREG;GHR;CCND1;RACK1;SPRY2;KRAS;SOX9;CD44
GO_Biological_Process_2023	Negative Regulation Of Programmed Cell Death (GO:0043069)	17/381	6.65813e-06	0.000442766	0	0	3.88579	46.3174	PLK3;NPM1;TSC22D1;SRC;PLAUR;HMGA2;PA2G4;MMP9;PRDX5;TCIM;PDPN;PIM1;SPRY2;SOX9;ANGPTL4;CD44;IER3
GO_Biological_Process_2023	Negative Regulation Of Apoptotic Process (GO:0043066)	19/482	1.11956e-05	0.000714725	0	0	3.4263	39.0598	PLK3;NPM1;TSC22D1;UNC5B;SRC;PLAUR;HMGA2;PA2G4;MMP9;PRDX5;TCIM;CLCF1;PDPN;PIM1;SPRY2;SOX9;ANGPTL4;CD44;IER3
MSigDB_Hallmark_2020	Complement	10/200	0.000219513	0.000898006	0	0	4.28947	36.135	DUSP5;CTSL;SRC;CASP3;PIM1;PLAUR;PLAT;LAP3;TIMP1;PLA2G7
MSigDB_Hallmark_2020	mTORC1 Signaling	10/200	0.000219513	0.000898006	0	0	4.28947	36.135	MLLT11;CCT6A;QDPR;CDKN1A;PPA1;CD9;HMGCR;EEF1E1;EIF2S2;HK2
MSigDB_Hallmark_2020	Allograft Rejection	10/200	0.000219513	0.000898006	0	0	4.28947	36.135	EIF5A;NPM1;RPS9;SOCS1;CAPG;TIMP1;INHBA;RPL9;MMP9;EREG
MSigDB_Hallmark_2020	Androgen Response	7/100	0.000261359	0.000980098	0	0	6.08872	50.2296	CCND1;TSC22D1;KRT8;SMS;PA2G4;HMGCR;NDRG1
KEGG_2021	MicroRNAs in cancer	14/310	3.8423e-05	0.00108545	0	0	3.89882	39.6387	CDKN1A;PDGFA;HMGA2;MMP9;RASSF1;SOCS1;CCND1;PLAU;CASP3;PIM1;SPRY2;KRAS;SOX4;CD44
GO_Biological_Process_2023	rRNA Metabolic Process (GO:0016072)	1991-08-01	1.85227e-05	0.00110865	0	0	7.83312	85.3537	NOP56;RPL5;RPS25;RPS7;RPL14;LYAR;RPS24;RPL7
GO_Biological_Process_2023	Positive Regulation Of Tau-Protein Kinase Activity (GO:1902949)	2024-05-03	1.89435e-05	0.00110865	0	0	119.927	1304.09	EGR1;HSP90AA1;HSP90AB1
GO_Biological_Process_2023	Epidermal Growth Factor Receptor Signaling Pathway (GO:0007173)	1945-06-01	1.945e-05	0.00110865	0	0	12.4281	134.816	BTC;SRC;SOX9;AREG;EREG;HBEGF
GO_Biological_Process_2023	Regulation Of Protein Phosphorylation (GO:0001932)	13/265	3.11024e-05	0.00171171	0	0	4.24409	44.0461	WWTR1;CDKN1A;NPM1;HSP90AA1;PLAUR;PDGFA;MMP9;SOCS1;CCND1;RACK1;KRAS;SOX9;PLPP3
GO_Biological_Process_2023	Regulation Of Cellular Localization (GO:0060341)	1972-07-01	3.23379e-05	0.00172038	0	0	8.72396	90.1994	RSL1D1;HSP90AA1;HSP90AB1;MMD;WWC1;RACK1;CSNK1E
GO_Biological_Process_2023	ncRNA Processing (GO:0034470)	8/100	3.68274e-05	0.00189602	0	0	7.0636	72.1142	NOP56;RPL5;RPS25;RPS7;RPL14;LYAR;RPS24;RPL7
KEGG_2021	Glutathione metabolism	1957-06-01	7.64638e-05	0.00192009	0	0	9.49807	90.0293	GGCT;GSTO2;GSTO1;ODC1;SMS;LAP3
KEGG_2021	Colorectal cancer	1986-07-01	0.000101709	0.00229861	0	0	7.17284	65.9428	CDKN1A;JUN;CCND1;CASP3;KRAS;AREG;EREG
MSigDB_Hallmark_2020	IL-6/JAK/STAT3 Signaling	1987-06-01	0.000779311	0.00251662	0	0	5.97116	42.7362	JUN;SOCS1;TNFRSF12A;PIM1;CD9;CD44
MSigDB_Hallmark_2020	Myc Targets V2	1958-05-01	0.000782949	0.00251662	0	0	7.58452	54.2478	NOP56;NPM1;PA2G4;WDR43;HK2
GO_Biological_Process_2023	ERBB Signaling Pathway (GO:0038127)	1954-06-01	5.61486e-05	0.00280041	0	0	10.0932	98.7877	BTC;SRC;SOX9;AREG;EREG;HBEGF
GO_Biological_Process_2023	Cellular Response To UV (GO:0034644)	1979-07-01	5.90874e-05	0.00285768	0	0	7.873	76.6554	CDKN1A;NPM1;ERCC1;TIMP1;NOC2L;MMP9;EIF2S1
MSigDB_Hallmark_2020	Epithelial Mesenchymal Transition	9/200	0.000959094	0.00287728	0	0	3.82418	26.5762	JUN;TNFRSF12A;PLAUR;SDC1;CAPG;TIMP1;INHBA;AREG;CD44
GO_Biological_Process_2023	Protein Stabilization (GO:0050821)	11/208	6.48437e-05	0.00304384	0	0	4.56817	44.0533	CCT6A;RPL5;CCT2;HSP90AA1;HSP90AB1;RPS7;TCP1;PLPP3;PFDN4;RPL17;SOX4
KEGG_2021	IL-17 signaling pathway	1994-07-01	0.000178049	0.00365809	0	0	6.51062	56.2091	FOSL1;HSP90AA1;JUN;HSP90AB1;CASP3;MAPK6;MMP9
KEGG_2021	Chemical carcinogenesis	11/239	0.000220823	0.00415884	0	0	3.9408	33.1742	JUN;HSP90AA1;JAG1;HSP90AB1;KLF5;GSTO2;CCND1;GSTO1;SRC;EIF4EBP1;KRAS
GO_Biological_Process_2023	Negative Regulation Of Ubiquitin Protein Ligase Activity (GO:1904667)	2024-08-03	0.000103169	0.00465775	0	0	47.9636	440.264	RPL5;RPS7;RPL17
GO_Biological_Process_2023	Positive Regulation Of Protein Tyrosine Kinase Activity (GO:0061098)	1938-05-01	0.000105062	0.00465775	0	0	12.1936	111.705	BTC;SRC;AREG;EREG;HBEGF
GO_Biological_Process_2023	Regulation Of Cell Migration (GO:0030334)	16/434	0.000121909	0.00525858	0	0	3.16231	28.4995	SEMA7A;JAG1;SRC;RCC2;SEMA4B;PDGFA;LAMB1;ING2;SIN3B;PLAU;TMSB4X;PDPN;RACK1;SPRY2;ITGA6;HBEGF
GO_Biological_Process_2023	Ribosomal Large Subunit Assembly (GO:0000027)	2022-04-01	0.000146025	0.00613304	0	0	17.8248	157.423	RPL5;RPLP0;RPF2;RPL6
GO_Biological_Process_2023	Regulation Of Tau-Protein Kinase Activity (GO:1902947)	2024-09-03	0.000153325	0.00627453	0	0	39.9676	351.034	EGR1;HSP90AA1;HSP90AB1
KEGG_2021	Arginine and proline metabolism	1950-05-01	0.00039259	0.00638967	0	0	8.93651	70.0867	SMOX;ODC1;SMS;PYCR2;LAP3
KEGG_2021	Pathways in cancer	17/531	0.00039582	0.00638967	0	0	2.73052	21.3924	JUN;CDKN1A;HSP90AA1;JAG1;HSP90AB1;GSTO2;GSTO1;PDGFA;LAMB1;MMP9;RASSF1;CCND1;CASP3;PIM1;ITGA6;HES1;KRAS
GO_Biological_Process_2023	Positive Regulation Of Phosphorylation (GO:0042327)	11/231	0.000164327	0.00649638	0	0	4.08577	35.602	CDKN1A;HSP90AA1;CCND1;DHX34;RACK1;PLAUR;ITGA6;KRAS;SOX9;MMP9;EREG
GO_Biological_Process_2023	Positive Regulation Of Cell Migration (GO:0030335)	12/272	0.000170748	0.00649638	0	0	3.77957	32.789	SEMA7A;PLAU;SRC;SEMA4B;PDPN;RACK1;PDGFA;SPRY2;ITGA6;LAMB1;SOX9;HBEGF
GO_Biological_Process_2023	Translational Elongation (GO:0006414)	1942-05-01	0.000170957	0.00649638	0	0	10.8731	94.3146	EEF1B2;EIF5A;EEF1A1;EEF1G;RACK1
GO_Biological_Process_2023	Skin Development (GO:0043588)	1968-06-01	0.000205696	0.00763467	0	0	7.80857	66.2878	ERRFI1;JAG1;CASP3;PDGFA;ITGA6;EREG
GO_Biological_Process_2023	Regulation Of Lamellipodium Morphogenesis (GO:2000392)	2024-10-03	0.000217014	0.00769677	0	0	34.2562	288.97	SRC;PDPN;CD44
GO_Biological_Process_2023	Regulation Of Mitochondrial Depolarization (GO:0051900)	2024-10-03	0.000217014	0.00769677	0	0	34.2562	288.97	MLLT11;SRC;RACK1
GO_Biological_Process_2023	Regulation Of Translation (GO:0006417)	10/202	0.000237824	0.00808747	0	0	4.24436	35.4148	RPS4X;RPL5;NPM1;EIF5;RACK1;RPL13A;BZW2;EIF2S1;SOX4;PUM3
GO_Biological_Process_2023	Regulation Of Telomerase Activity (GO:0051972)	1945-05-01	0.000238165	0.00808747	0	0	10.0561	83.8937	CCT2;HSP90AA1;HSP90AB1;SRC;TCP1
GO_Biological_Process_2023	Negative Regulation Of Proteolysis Involved In Protein Catabolic Process (GO:1903051)	2025-04-01	0.000245195	0.00815274	0	0	15.276	126.997	RPL5;HSP90AB1;RPS7;RPL17
MSigDB_Hallmark_2020	Unfolded Protein Response	6/113	0.00298172	0.0083861	0	0	4.51425	26.2515	NOP56;EIF4A1;NPM1;NHP2;EIF4EBP1;EIF2S1
MSigDB_Hallmark_2020	Estrogen Response Early	8/200	0.00376106	0.00940264	0	0	3.36742	18.8005	CCND1;MAST4;WWC1;NRIP1;KRT8;HES1;AREG;CD44
MSigDB_Hallmark_2020	E2F Targets	8/200	0.00376106	0.00940264	0	0	3.36742	18.8005	NOP56;CDKN1A;AK2;HMGA1;PA2G4;LYAR;EIF2S1;RAN
GO_Biological_Process_2023	Polyamine Metabolic Process (GO:0006595)	2024-11-03	0.000295642	0.00962949	0	0	29.9727	243.569	SMOX;ODC1;SMS
GO_Biological_Process_2023	Regulation Of Intrinsic Apoptotic Signaling Pathway (GO:2001242)	1948-05-01	0.000323779	0.0101324	0	0	9.35311	75.1564	SRC;RACK1;PLAUR;NOC2L;MMP9
GO_Biological_Process_2023	Regulation Of DNA Binding (GO:0051101)	1948-05-01	0.000323779	0.0101324	0	0	9.35311	75.1564	JUN;PLAUR;HMGA2;HES1;MMP9
GO_Biological_Process_2023	Positive Regulation Of Intracellular Signal Transduction (GO:1902533)	17/525	0.000347643	0.01067	0	0	2.76363	22.0105	HSP90AA1;HSP90AB1;UNC5B;SLC20A1;SRC;WWC1;PDGFA;DDX21;SOX2;TCIM;RACK1;SPRY2;RPS20;SOX9;RPL37;RPL17;HBEGF
MSigDB_Hallmark_2020	TGF-beta Signaling	1954-04-01	0.00461957	0.0109411	0	0	6.4065	34.4507	TGIF1;WWTR1;SLC20A1;JUNB
KEGG_2021	Gap junction	1988-06-01	0.000827725	0.0124711	0	0	5.89804	41.8574	TUBA1C;TUBB6;SRC;PRKG2;PDGFA;KRAS
GO_Biological_Process_2023	Integrated Stress Response Signaling (GO:0140467)	2029-04-01	0.000442662	0.01333	0	0	12.8293	99.0767	FOSL1;JUN;JUNB;EIF2S1
GO_Biological_Process_2023	Cell Cycle G1/S Phase Transition (GO:0044843)	1952-05-01	0.000471902	0.0138856	0	0	8.55536	65.5233	PLK3;CDKN1A;CDC34;CCND1;EIF4EBP1
GO_Biological_Process_2023	Positive Regulation Of Cell Motility (GO:2000147)	10/221	0.00048514	0.0138856	0	0	3.85841	29.4438	SEMA7A;PLAU;SEMA4B;PDPN;RACK1;PDGFA;SPRY2;ITGA6;LAMB1;HBEGF
GO_Biological_Process_2023	Positive Regulation Of Protein Kinase Activity (GO:0045860)	8/145	0.000487214	0.0138856	0	0	4.73258	36.0945	EGR1;CDKN1A;HSP90AA1;HSP90AB1;MMD;SRC;HMGA2;EREG
GO_Biological_Process_2023	Response To UV-A (GO:0070141)	2013-03-01	0.000503045	0.0139178	0	0	23.9757	182.091	CCND1;TIMP1;MMP9
GO_Biological_Process_2023	Positive Regulation Of Phosphate Metabolic Process (GO:0045937)	1930-04-01	0.000505785	0.0139178	0	0	12.3352	93.6168	SRC;DHX34;ITGA6;EREG
GO_Biological_Process_2023	Regulation Of Phosphorylation (GO:0042325)	1982-06-01	0.000569097	0.0150458	0	0	6.36562	47.5605	CDKN1A;SOCS1;DHX34;ITGA6;INHBA;EREG
GO_Biological_Process_2023	Negative Regulation Of Apoptotic Signaling Pathway (GO:2001234)	1982-06-01	0.000569097	0.0150458	0	0	6.36562	47.5605	SRC;PLAUR;ITGA6;NOC2L;SLC25A5;MMP9
GO_Biological_Process_2023	Endodermal Cell Differentiation (GO:0035987)	1931-04-01	0.000575059	0.0150458	0	0	11.8777	88.6203	HMGA2;LAMB1;INHBA;MMP9
GO_Biological_Process_2023	Positive Regulation Of Telomerase RNA Localization To Cajal Body (GO:1904874)	2014-03-01	0.000634344	0.0163292	0	0	21.795	160.475	CCT6A;TCP1;NHP2
MSigDB_Hallmark_2020	Notch Signaling	1932-03-01	0.00732499	0.0164812	0	0	8.25953	40.6077	JAG1;CCND1;HES1
MSigDB_Hallmark_2020	Coagulation	6/138	0.00784688	0.0168147	0	0	3.65462	17.7163	PLAU;CD9;PLAT;TIMP1;MMP9;MMP10
GO_Biological_Process_2023	Negative Regulation Of Intracellular Signal Transduction (GO:1902532)	10/231	0.00068395	0.0173267	0	0	3.68194	26.8326	DUSP4;DUSP5;CDC34;SRC;TMSB4X;WWC1;RACK1;PLAUR;NOC2L;MMP9
GO_Biological_Process_2023	Positive Regulation Of Telomerase Activity (GO:0051973)	1933-04-01	0.000733367	0.0182883	0	0	11.0575	79.8113	CCT2;HSP90AA1;HSP90AB1;TCP1
GO_Biological_Process_2023	Regulation Of miRNA Transcription (GO:1902893)	1959-05-01	0.000846835	0.0207931	0	0	7.44369	52.6567	FOSL1;EGR1;JUN;KLF5;SOX9
MSigDB_Hallmark_2020	Angiogenesis	1936-03-01	0.0101661	0.0207943	0	0	7.2569	33.2997	JAG1;PDGFA;TIMP1
KEGG_2021	AGE-RAGE signaling pathway in diabetic complications	6/100	0.0016084	0.0219014	0	0	5.14196	33.0757	EGR1;JUN;CCND1;CASP3;PIM1;KRAS
KEGG_2021	Estrogen signaling pathway	7/137	0.00170177	0.0219014	0	0	4.34758	27.7205	JUN;HSP90AA1;HSP90AB1;SRC;KRAS;MMP9;HBEGF
KEGG_2021	PI3K-Akt signaling pathway	12/354	0.00174436	0.0219014	0	0	2.86127	18.173	GHR;CDKN1A;HSP90AA1;HSP90AB1;CCND1;EIF4EBP1;PDGFA;ITGA6;LAMB1;KRAS;AREG;EREG
GO_Biological_Process_2023	Regulation Of Cellular Senescence (GO:2000772)	1935-04-01	0.000920224	0.0222527	0	0	10.343	72.3071	RSL1D1;ING2;HMGA2;EEF1E1
GO_Biological_Process_2023	Regulation Of Fibrinolysis (GO:0051917)	2016-03-01	0.000958041	0.0224858	0	0	18.44	128.17	PLAU;PLAUR;PLAT
GO_Biological_Process_2023	Regulation Of Plasminogen Activation (GO:0010755)	2016-03-01	0.000958041	0.0224858	0	0	18.44	128.17	PLAU;PLAUR;PLAT
GO_Biological_Process_2023	Negative Regulation Of Cell Population Proliferation (GO:0008285)	13/379	0.00102043	0.0233742	0	0	2.90507	20.0088	COL18A1;CDKN1A;NPM1;HMGA1;INHBA;EREG;SOX2;PDPN;HES1;SOX9;TRIB1;EEF1E1;SOX4
GO_Biological_Process_2023	Positive Regulation Of Signaling Receptor Activity (GO:2000273)	1936-04-01	0.00102519	0.0233742	0	0	10.0193	68.9617	BTC;AREG;EREG;HBEGF
GO_Biological_Process_2023	Positive Regulation Of Gene Expression (GO:0010628)	15/480	0.00110028	0.0242055	0	0	2.64722	18.0334	RPL5;EGR1;NPM1;RPS7;HMGA2;INHBA;NOC2L;MACROH2A1;EREG;RPS4X;SPRY2;KRAS;SOX9;RPL17;SOX4
GO_Biological_Process_2023	Positive Regulation Of Protein Kinase B Signaling (GO:0051897)	1993-06-01	0.00110557	0.0242055	0	0	5.55766	37.8332	HSP90AA1;HSP90AB1;SRC;PDGFA;SPRY2;HBEGF
GO_Biological_Process_2023	G1/S Transition Of Mitotic Cell Cycle (GO:0000082)	1963-05-01	0.00114182	0.0242055	0	0	6.92892	46.9443	PLK3;CDKN1A;CDC34;CCND1;EIF4EBP1
GO_Biological_Process_2023	Regulation Of Telomerase RNA Localization To Cajal Body (GO:1904872)	2017-03-01	0.00115264	0.0242055	0	0	17.122	115.843	CCT6A;TCP1;NHP2
GO_Biological_Process_2023	Regulation Of Ubiquitin Protein Ligase Activity (GO:1904666)	2017-03-01	0.00115264	0.0242055	0	0	17.122	115.843	RPL5;RPS7;RPL17
GO_Biological_Process_2023	Negative Regulation Of Ubiquitin-Protein Transferase Activity (GO:0051444)	2017-03-01	0.00115264	0.0242055	0	0	17.122	115.843	RPL5;RPS7;RPL17
MSigDB_Hallmark_2020	Inflammatory Response	7/200	0.013109	0.0245794	0	0	2.91902	12.6524	CDKN1A;PDPN;PLAUR;TIMP1;INHBA;EREG;HBEGF
MSigDB_Hallmark_2020	Glycolysis	7/200	0.013109	0.0245794	0	0	2.91902	12.6524	SDC1;PGM2;SOX9;ANGPTL4;CD44;HK2;IER3
KEGG_2021	Apoptosis	7/142	0.0020871	0.0248255	0	0	4.18549	25.8328	TUBA1C;JUN;CTSL;CASP3;KRAS;CAPN1;EIF2S1
KEGG_2021	Ribosome biogenesis in eukaryotes	6/108	0.00237754	0.0259831	0	0	4.73674	28.6179	NOP56;NHP2;GAR1;RIOK2;WDR43;RAN
KEGG_2021	RNA transport	8/186	0.00241436	0.0259831	0	0	3.63488	21.9049	EEF1A1;EIF4A1;EIF5;EIF4EBP1;PABPC1;EIF2S2;EIF2S1;RAN
MSigDB_Hallmark_2020	UV Response Up	6/158	0.0146195	0.0263151	0	0	3.17051	13.3967	PPP1R2;CDC34;EIF5;CASP3;DDX21;JUNB
GO_Biological_Process_2023	Regulation Of Protein Metabolic Process (GO:0051246)	1996-06-01	0.00130357	0.0269064	0	0	5.37158	35.6816	HSP90AB1;ODC1;PLAUR;INHBA;EIF2S1;PUM3
GO_Biological_Process_2023	Positive Regulation Of DNA Biosynthetic Process (GO:2000573)	1965-05-01	0.00131498	0.0269064	0	0	6.69728	44.4293	CCT6A;CCT2;HSP90AA1;HSP90AB1;TCP1
GO_Biological_Process_2023	Regulation Of Cell Cycle G2/M Phase Transition (GO:1902749)	2018-03-01	0.00137047	0.0270577	0	0	15.9798	105.348	CDKN1A;NPM1;MACROH2A1
GO_Biological_Process_2023	Regulation Of Protein Localization (GO:0032880)	1997-06-01	0.00137524	0.0270577	0	0	5.31229	35.0033	RSL1D1;HSP90AA1;HSP90AB1;MMD;RACK1;CSNK1E
GO_Biological_Process_2023	Negative Regulation Of Ubiquitin-Dependent Protein Catabolic Process (GO:2000059)	1939-04-01	0.00139018	0.0270577	0	0	9.15912	60.2516	RPL5;HSP90AB1;RPS7;RPL17
GO_Biological_Process_2023	Positive Regulation Of Intrinsic Apoptotic Signaling Pathway (GO:2001244)	1939-04-01	0.00139018	0.0270577	0	0	9.15912	60.2516	EIF5A;RPS7;RACK1;RNF183
GO_Biological_Process_2023	Response To Heparin (GO:0071503)	2024-05-02	0.00151805	0.0285037	0	0	53.0833	344.528	EGR1;SOX9
GO_Biological_Process_2023	Negative Regulation Of Nuclear-Transcribed mRNA Catabolic Process, Nonsense-Mediated Decay (GO:2000623)	2024-05-02	0.00151805	0.0285037	0	0	53.0833	344.528	DHX34;PABPC1
GO_Biological_Process_2023	Pteridine-Containing Compound Metabolic Process (GO:0042558)	2024-05-02	0.00151805	0.0285037	0	0	53.0833	344.528	QDPR;PRKG2
GO_Biological_Process_2023	RNA-templated DNA Biosynthetic Process (GO:0006278)	2019-03-01	0.00161249	0.0292446	0	0	14.9803	96.3228	HSP90AA1;HSP90AB1;NHP2
GO_Biological_Process_2023	Regulation Of Smooth Muscle Cell Migration (GO:0014910)	2019-03-01	0.00161249	0.0292446	0	0	14.9803	96.3228	PLAU;PDGFA;TRIB1
GO_Biological_Process_2023	Telomere Maintenance Via Telomerase (GO:0007004)	2019-03-01	0.00161249	0.0292446	0	0	14.9803	96.3228	HSP90AA1;HSP90AB1;NHP2
GO_Biological_Process_2023	Regulation Of Protein Kinase B Signaling (GO:0051896)	7/136	0.00163183	0.029263	0	0	4.3815	28.1207	HSP90AA1;HSP90AB1;SRC;RACK1;PDGFA;SPRY2;HBEGF
GO_Biological_Process_2023	Cardiac Ventricle Morphogenesis (GO:0003208)	1942-04-01	0.00183727	0.0325809	0	0	8.43475	53.1345	JAG1;TNNT2;CPE;SOX4
GO_Biological_Process_2023	Cell Projection Organization (GO:0030030)	2020-03-01	0.00187964	0.0326076	0	0	14.0984	88.4908	PDGFA;CAPG;PARVB
GO_Biological_Process_2023	Maturation Of LSU-rRNA (GO:0000470)	2020-03-01	0.00187964	0.0326076	0	0	14.0984	88.4908	MAK16;RPF2;RPL7
GO_Biological_Process_2023	Positive Regulation Of miRNA Transcription (GO:1902895)	1943-04-01	0.00200607	0.0344267	0	0	8.21805	51.0471	FOSL1;EGR1;JUN;KLF5
GO_Biological_Process_2023	Positive Regulation Of Protein Localization To Nucleus (GO:1900182)	1972-05-01	0.00207563	0.0352415	0	0	5.99543	37.0367	CCT6A;CCT2;WWTR1;TCP1;RAN
GO_Biological_Process_2023	Positive Regulation Of Protein Modification Process (GO:0031401)	9/225	0.00216208	0.035336	0	0	3.37725	20.7251	EGR1;CDKN1A;HSP90AA1;CCND1;RACK1;PLAUR;KRAS;SOX9;MMP9
GO_Biological_Process_2023	Chaperone-Mediated Protein Complex Assembly (GO:0051131)	2021-03-01	0.0021728	0.035336	0	0	13.3144	81.6406	CCT2;HSP90AA1;HSP90AB1
GO_Biological_Process_2023	Positive Regulation Of Apoptotic Process (GO:0043065)	10/270	0.00219933	0.035336	0	0	3.1234	19.1139	MLLT11;JUN;TNFRSF12A;CTSL;CASP3;RACK1;ITGA6;EEF1E1;PHLDA1;SOX4
GO_Biological_Process_2023	Ribosomal Large Subunit Export From Nucleus (GO:0000055)	2024-06-02	0.00225831	0.035336	0	0	39.8105	242.571	NPM1;RAN
GO_Biological_Process_2023	Ribosomal Small Subunit Export From Nucleus (GO:0000056)	2024-06-02	0.00225831	0.035336	0	0	39.8105	242.571	NPM1;RAN
GO_Biological_Process_2023	Negative Regulation Of Plasminogen Activation (GO:0010757)	2024-06-02	0.00225831	0.035336	0	0	39.8105	242.571	PLAU;PLAT
GO_Biological_Process_2023	Polyamine Biosynthetic Process (GO:0006596)	2024-06-02	0.00225831	0.035336	0	0	39.8105	242.571	SMOX;SMS
GO_Biological_Process_2023	Positive Regulation Of Membrane Depolarization (GO:1904181)	2024-06-02	0.00225831	0.035336	0	0	39.8105	242.571	MLLT11;RACK1
GO_Biological_Process_2023	Positive Regulation Of Translation (GO:0045727)	6/108	0.00237754	0.0368403	0	0	4.73674	28.6179	RPS4X;EIF5A;RPL5;NPM1;PABPC1;SOX4
GO_Biological_Process_2023	Negative Regulation Of DNA-templated Transcription (GO:0045892)	24/1025	0.00240284	0.0368744	0	0	1.98906	11.9962	TGIF1;PLK3;JUN;WWC1;ARID5A;HMGA1;HMGA2;PA2G4;NOC2L;MACROH2A1;EREG;SOX2;PRDX5;ING2;LBH;CCND1;SIN3B;NRIP1;HES1;SOX9;LRRFIP1;LYAR;RPL17;SOX4
GO_Biological_Process_2023	Nucleosome Organization (GO:0034728)	1975-05-01	0.00248422	0.0377601	0	0	5.73761	34.413	NPM1;HMGA1;SOX9;BAZ1A;MACROH2A1
GO_Biological_Process_2023	Regulation Of Epidermal Growth Factor Receptor Signaling Pathway (GO:0042058)	1946-04-01	0.00257628	0.03879	0	0	7.62989	45.4849	ERRFI1;PLAUR;PTPN12;MMP9
GO_Biological_Process_2023	Negative Regulation Of Protein Phosphorylation (GO:0001933)	7/149	0.00273606	0.0408107	0	0	3.97774	23.4736	ERRFI1;WWTR1;CDKN1A;RACK1;SPRY2;PLPP3;TRIB1
GO_Biological_Process_2023	Positive Regulation Of Smooth Muscle Cell Proliferation (GO:0048661)	1947-04-01	0.00278868	0.0412105	0	0	7.45207	43.8345	JUN;RBPMS2;MMP9;EREG
GO_Biological_Process_2023	Negative Regulation Of Neuron Differentiation (GO:0045665)	2023-03-01	0.00284049	0.0413886	0	0	11.9818	70.2585	SOX2;HES1;SOX9
GO_Biological_Process_2023	Regulation Of Protein Serine/Threonine Kinase Activity (GO:0071900)	6/112	0.0028526	0.0413886	0	0	4.55707	26.7023	CDKN1A;CCND1;SRC;HMGA2;TRIB1;MACROH2A1
GO_Biological_Process_2023	Positive Regulation Of Cell Differentiation (GO:0045597)	10/283	0.00308424	0.0435168	0	0	2.97268	17.1864	WWTR1;HSP90AB1;MMD;PDPN;KCTD11;LAMB1;SOX9;PA2G4;MACROH2A1;SOX4
GO_Biological_Process_2023	Regulation Of Chaperone-Mediated Autophagy (GO:1904714)	2024-07-02	0.00313561	0.0435168	0	0	31.8468	183.594	EEF1A1;PLK3
GO_Biological_Process_2023	Regulation Of Response To Wounding (GO:1903034)	2024-07-02	0.00313561	0.0435168	0	0	31.8468	183.594	TNFRSF12A;PLAU
GO_Biological_Process_2023	Positive Regulation Of Astrocyte Differentiation (GO:0048711)	2024-07-02	0.00313561	0.0435168	0	0	31.8468	183.594	CLCF1;HES1
GO_Biological_Process_2023	Protein Localization To Nucleolus (GO:1902570)	2024-07-02	0.00313561	0.0435168	0	0	31.8468	183.594	RPF2;RAN
GO_Biological_Process_2023	Positive Regulation Of Cell Cycle G2/M Phase Transition (GO:1902751)	2024-03-01	0.00321656	0.0435726	0	0	11.4106	65.4907	NPM1;CCND1;RCC2
GO_Biological_Process_2023	Erythrocyte Differentiation (GO:0030218)	1949-04-01	0.00324883	0.0435726	0	0	7.12014	40.7946	CASP3;INHBA;SLC25A5;LYAR
GO_Biological_Process_2023	Negative Regulation Of Cysteine-Type Endopeptidase Activity Involved In Apoptotic Process (GO:0043154)	1949-04-01	0.00324883	0.0435726	0	0	7.12014	40.7946	SRC;PLAUR;MMP9;CD44
GO_Biological_Process_2023	Positive Regulation Of miRNA Metabolic Process (GO:2000630)	1949-04-01	0.00324883	0.0435726	0	0	7.12014	40.7946	FOSL1;EGR1;JUN;KLF5
KEGG_2021	Hippo signaling pathway	7/163	0.00448787	0.0461026	0	0	3.61818	19.5613	SOX2;WWTR1;RASSF1;CCND1;WWC1;CSNK1E;AREG
GO_Biological_Process_2023	Negative Regulation Of Transcription By RNA Polymerase II (GO:0000122)	19/763	0.00350035	0.0463406	0	0	2.10116	11.8818	TGIF1;PLK3;JUN;WWC1;ARID5A;HMGA2;NOC2L;MACROH2A1;SOX2;ING2;CCND1;SIN3B;NRIP1;HES1;SOX9;LRRFIP1;LYAR;RPL17;SOX4
GO_Biological_Process_2023	Cellular Response To Oxidative Stress (GO:0034599)	6/117	0.00354232	0.0463406	0	0	4.35069	24.5508	PRDX5;JUN;SRXN1;PYCR2;EIF2S1;MMP9
GO_Biological_Process_2023	Positive Regulation Of Protein Serine/Threonine Kinase Activity (GO:0071902)	6/117	0.00354232	0.0463406	0	0	4.35069	24.5508	GHR;CCND1;TCIM;SRC;PDGFA;HMGA2
GO_Biological_Process_2023	Positive Regulation Of Release Of Cytochrome C From Mitochondria (GO:0090200)	2025-03-01	0.00362175	0.0469944	0	0	10.8914	61.2185	MLLT11;PLAUR;MMP9
GO_Biological_Process_2023	Regulation Of Telomere Maintenance Via Telomerase (GO:0032210)	1951-04-01	0.00375817	0.0483713	0	0	6.81647	38.062	CCT6A;CCT2;SRC;TCP1
GO_Biological_Process_2023	Positive Regulation Of Programmed Cell Death (GO:0043068)	9/245	0.00380859	0.0486281	0	0	3.08788	17.201	MLLT11;JUN;TNFRSF12A;CASP3;RACK1;ITGA6;EEF1E1;PHLDA1;SOX4
GO_Biological_Process_2023	Telomere Maintenance Via Telomere Lengthening (GO:0010833)	2026-03-01	0.00405673	0.0501341	0	0	10.4174	57.3723	HSP90AA1;HSP90AB1;NHP2
GO_Biological_Process_2023	Mitotic G1 DNA Damage Checkpoint Signaling (GO:0031571)	2026-03-01	0.00405673	0.0501341	0	0	10.4174	57.3723	PLK3;CDKN1A;CCND1
GO_Biological_Process_2023	Regulation Of Intrinsic Apoptotic Signaling Pathway By P53 Class Mediator (GO:1902253)	2024-08-02	0.00414643	0.0501341	0	0	26.5376	145.572	EIF5A;RPS7
GO_Biological_Process_2023	Skin Morphogenesis (GO:0043589)	2024-08-02	0.00414643	0.0501341	0	0	26.5376	145.572	ERRFI1;ITGA6
GO_Biological_Process_2023	Formation Of Translation Preinitiation Complex (GO:0001731)	2024-08-02	0.00414643	0.0501341	0	0	26.5376	145.572	EIF5;EIF2S2
GO_Biological_Process_2023	Plasminogen Activation (GO:0031639)	2024-08-02	0.00414643	0.0501341	0	0	26.5376	145.572	PLAU;PLAT
GO_Biological_Process_2023	Regulation Of DNA-templated Transcription Initiation (GO:2000142)	2024-08-02	0.00414643	0.0501341	0	0	26.5376	145.572	FOSL1;JUN
GO_Biological_Process_2023	Integrin-Mediated Signaling Pathway (GO:0007229)	1985-05-01	0.00426985	0.0508559	0	0	5.01786	27.3783	SEMA7A;SRC;RCC2;ITGA6;PLPP3
GO_Biological_Process_2023	Positive Regulation Of Amide Metabolic Process (GO:0034250)	1985-05-01	0.00426985	0.0508559	0	0	5.01786	27.3783	RPS4X;RPL5;NPM1;CASP3;SOX4
GO_Biological_Process_2023	Negative Regulation Of Binding (GO:0051100)	1986-05-01	0.00448817	0.0530602	0	0	4.95566	26.7918	CDKN1A;JUN;RACK1;HMGA2;CSNK1E
GO_Biological_Process_2023	Cellular Response To Epidermal Growth Factor Stimulus (GO:0071364)	2027-03-01	0.00452213	0.0530685	0	0	9.98279	53.8948	EEF1A1;SOX9;PTPN12
GO_Biological_Process_2023	Nucleosome Assembly (GO:0006334)	1954-04-01	0.00461957	0.0538164	0	0	6.4065	34.4507	NPM1;SOX9;BAZ1A;MACROH2A1
KEGG_2021	Lipid and atherosclerosis	8/215	0.0057831	0.0559873	0	0	3.12101	16.082	JUN;HSP90AA1;HSP90AB1;SRC;CASP3;KRAS;EIF2S1;MMP9
KEGG_2021	Small cell lung cancer	1992-05-01	0.00596778	0.0559873	0	0	4.61248	23.6223	CDKN1A;CCND1;CASP3;ITGA6;LAMB1
KEGG_2021	GnRH signaling pathway	1993-05-01	0.00624404	0.0559873	0	0	4.55983	23.1463	EGR1;JUN;SRC;KRAS;HBEGF
KEGG_2021	Human T-cell leukemia virus 1 infection	8/219	0.00644101	0.0559873	0	0	3.06122	15.4441	FOSL1;EGR1;JUN;CDKN1A;CCND1;KRAS;SLC25A5;RAN
GO_Biological_Process_2023	Negative Regulation Of Protein Kinase Activity (GO:0006469)	1988-05-01	0.00494846	0.0568056	0	0	4.83575	25.6715	WWTR1;CDKN1A;NPM1;TRIB1;MACROH2A1
GO_Biological_Process_2023	Cell-Substrate Junction Assembly (GO:0007044)	2028-03-01	0.00501854	0.0568056	0	0	9.583	50.7383	SRC;RCC2;ITGA6
GO_Biological_Process_2023	Positive Regulation Of Fibroblast Proliferation (GO:0048146)	2028-03-01	0.00501854	0.0568056	0	0	9.583	50.7383	CDKN1A;PDGFA;EREG
GO_Biological_Process_2023	Regulation Of DNA Damage Response, Signal Transduction By P53 Class Mediator (GO:0043516)	2028-03-01	0.00501854	0.0568056	0	0	9.583	50.7383	EEF1E1;SOX4;CD44
GO_Biological_Process_2023	Positive Regulation Of Establishment Of Protein Localization To Telomere (GO:1904851)	2024-09-02	0.00528732	0.0586012	0	0	22.7454	119.241	CCT6A;TCP1
GO_Biological_Process_2023	Positive Regulation Of Mesenchymal Cell Proliferation (GO:0002053)	2024-09-02	0.00528732	0.0586012	0	0	22.7454	119.241	PDGFA;SOX9
GO_Biological_Process_2023	Positive Regulation Of rRNA Processing (GO:2000234)	2024-09-02	0.00528732	0.0586012	0	0	22.7454	119.241	RIOK2;WDR43
GO_Biological_Process_2023	Regulation Of Protein Modification By Small Protein Conjugation Or Removal (GO:1903320)	2029-03-01	0.00554653	0.06105	0	0	9.21395	47.8626	EGR1;HSP90AA1;HSP90AB1
KEGG_2021	Choline metabolism in cancer	1998-05-01	0.00776116	0.0649638	0	0	4.31358	20.9581	JUN;EIF4EBP1;PDGFA;KRAS;PLPP3
GO_Biological_Process_2023	Response To Epidermal Growth Factor (GO:0070849)	1930-03-01	0.00610661	0.0657964	0	0	8.87224	45.2341	EEF1A1;SOX9;PTPN12
GO_Biological_Process_2023	Cytoplasmic Translational Initiation (GO:0002183)	1930-03-01	0.00610661	0.0657964	0	0	8.87224	45.2341	EIF4A1;EIF5;EIF2S2
GO_Biological_Process_2023	Negative Regulation Of Blood Coagulation (GO:0030195)	1930-03-01	0.00610661	0.0657964	0	0	8.87224	45.2341	PLAU;PDGFA;PLAT
GO_Biological_Process_2023	Regulation Of Peptidyl-Serine Phosphorylation (GO:0033135)	1993-05-01	0.00624404	0.0657964	0	0	4.55983	23.1463	HSP90AA1;HSP90AB1;RACK1;SPRY2;CD44
GO_Biological_Process_2023	protein-DNA Complex Assembly (GO:0065004)	1959-04-01	0.0063339	0.0657964	0	0	5.82262	29.4731	NPM1;SOX9;BAZ1A;MACROH2A1
GO_Biological_Process_2023	Positive Regulation Of Cellular Biosynthetic Process (GO:0031328)	7/174	0.00637425	0.0657964	0	0	3.37796	17.0772	RPS4X;RPL5;EGR1;HSP90AA1;NPM1;HSP90AB1;SOX4
GO_Biological_Process_2023	Cellular Response To Hormone Stimulus (GO:0032870)	1994-05-01	0.00652917	0.0657964	0	0	4.50837	22.6838	GHR;CTSL;SRC;ARID5A;SOX9
GO_Biological_Process_2023	Regulation Of Cysteine-Type Endopeptidase Activity Involved In Apoptotic Signaling Pathway (GO:2001267)	2024-10-02	0.00655491	0.0657964	0	0	19.9012	100.054	PLAUR;MMP9
GO_Biological_Process_2023	Regulation Of Establishment Of Protein Localization To Telomere (GO:0070203)	2024-10-02	0.00655491	0.0657964	0	0	19.9012	100.054	CCT6A;TCP1
GO_Biological_Process_2023	Regulation Of Nuclear-Transcribed mRNA Catabolic Process, Nonsense-Mediated Decay (GO:2000622)	2024-10-02	0.00655491	0.0657964	0	0	19.9012	100.054	DHX34;PABPC1
GO_Biological_Process_2023	Regulation Of Protein Localization To Cajal Body (GO:1904869)	2024-10-02	0.00655491	0.0657964	0	0	19.9012	100.054	CCT6A;TCP1
GO_Biological_Process_2023	Cellular Response To UV-A (GO:0071492)	2024-10-02	0.00655491	0.0657964	0	0	19.9012	100.054	TIMP1;MMP9
GO_Biological_Process_2023	Diol Metabolic Process (GO:0034311)	2024-10-02	0.00655491	0.0657964	0	0	19.9012	100.054	PRKG2;PLPP3
GO_Biological_Process_2023	Positive Regulation Of Protein Localization To Cajal Body (GO:1904871)	2024-10-02	0.00655491	0.0657964	0	0	19.9012	100.054	CCT6A;TCP1
GO_Biological_Process_2023	Negative Chemotaxis (GO:0050919)	1931-03-01	0.00669928	0.0664103	0	0	8.55495	42.824	SEMA7A;SEMA4B;PDGFA
GO_Biological_Process_2023	Negative Regulation Of Cell-Matrix Adhesion (GO:0001953)	1931-03-01	0.00669928	0.0664103	0	0	8.55495	42.824	JAG1;SRC;RCC2
MSigDB_Hallmark_2020	Estrogen Response Late	6/200	0.040144	0.0669066	0	0	2.47879	7.97001	CCND1;NRIP1;CPE;CD9;AREG;CD44
MSigDB_Hallmark_2020	Interferon Gamma Response	6/200	0.040144	0.0669066	0	0	2.47879	7.97001	CDKN1A;SOCS1;CASP3;PIM1;LAP3;UPP1
GO_Biological_Process_2023	Positive Regulation Of DNA-templated Transcription (GO:0045893)	26/1243	0.00706124	0.0695663	0	0	1.76759	8.75509	DDX21;WDR43;SOX2;ING2;LBH;NRIP1;HES1;SOX9;JUNB;LYAR;SOX4;IER2;EIF5A;EGR1;WWTR1;JUN;NPM1;JAG1;HMGA1;HMGA2;INHBA;FOSL1;MLLT11;DNAJC2;KLF5;ITGA6
GO_Biological_Process_2023	Negative Regulation Of Intrinsic Apoptotic Signaling Pathway (GO:2001243)	1961-04-01	0.00712345	0.0697486	0	0	5.61774	27.7762	SRC;PLAUR;NOC2L;MMP9
GO_Biological_Process_2023	Regulation Of Transcription By RNA Polymerase I (GO:0006356)	1932-03-01	0.00732499	0.0704258	0	0	8.25953	40.6077	DDX21;LYAR;WDR43
GO_Biological_Process_2023	Negative Regulation Of G1/S Transition Of Mitotic Cell Cycle (GO:2000134)	1932-03-01	0.00732499	0.0704258	0	0	8.25953	40.6077	PLK3;CDKN1A;INHBA
GO_Biological_Process_2023	Positive Regulation Of Telomere Maintenance Via Telomerase (GO:0032212)	1932-03-01	0.00732499	0.0704258	0	0	8.25953	40.6077	CCT6A;CCT2;TCP1
GO_Biological_Process_2023	Regulation Of Mesenchymal Cell Proliferation (GO:0010464)	2024-11-02	0.00794586	0.0736572	0	0	17.6891	85.5285	PDGFA;SOX9
GO_Biological_Process_2023	Central Nervous System Neuron Axonogenesis (GO:0021955)	2024-11-02	0.00794586	0.0736572	0	0	17.6891	85.5285	HSP90AA1;HSP90AB1
GO_Biological_Process_2023	Negative Regulation Of RNA Metabolic Process (GO:0051253)	2024-11-02	0.00794586	0.0736572	0	0	17.6891	85.5285	RPS26;RPS13
GO_Biological_Process_2023	Negative Regulation Of Fibrinolysis (GO:0051918)	2024-11-02	0.00794586	0.0736572	0	0	17.6891	85.5285	PLAU;PLAT
GO_Biological_Process_2023	Positive Regulation Of Protein Localization To Chromosome, Telomeric Region (GO:1904816)	2024-11-02	0.00794586	0.0736572	0	0	17.6891	85.5285	CCT6A;TCP1
GO_Biological_Process_2023	Regulation Of Astrocyte Differentiation (GO:0048710)	2024-11-02	0.00794586	0.0736572	0	0	17.6891	85.5285	CLCF1;HES1
GO_Biological_Process_2023	Positive Regulation Of DNA Binding (GO:0043388)	1933-03-01	0.00798415	0.0736572	0	0	7.98381	38.5642	PLAUR;HES1;MMP9
GO_Biological_Process_2023	Response To UV (GO:0009411)	5/100	0.00843402	0.0773603	0	0	4.22234	20.1637	NPM1;CCND1;NOC2L;EIF2S1;MAP4K3
GO_Biological_Process_2023	Positive Regulation Of Transcription By RNA Polymerase I (GO:0045943)	1934-03-01	0.00867716	0.0791357	0	0	7.72587	36.6752	DDX21;LYAR;WDR43
GO_Biological_Process_2023	Regulation Of Translational Initiation (GO:0006446)	1965-04-01	0.00889157	0.0794382	0	0	5.2483	24.7859	NPM1;EIF5;EIF4EBP1;BZW2
GO_Biological_Process_2023	Regulation Of Tyrosine Phosphorylation Of STAT Protein (GO:0042509)	1965-04-01	0.00889157	0.0794382	0	0	5.2483	24.7859	GHR;SOCS1;CLCF1;HES1
GO_Biological_Process_2023	Response To Reactive Oxygen Species (GO:0000302)	1966-04-01	0.00937435	0.0794382	0	0	5.16339	24.1119	PLK3;PRDX5;JUN;MMP9
GO_Biological_Process_2023	Negative Regulation Of Cell Cycle G1/S Phase Transition (GO:1902807)	1935-03-01	0.00940437	0.0794382	0	0	7.48406	34.925	SOX2;CDKN1A;INHBA
GO_Biological_Process_2023	Positive Regulation Of Telomere Maintenance Via Telomere Lengthening (GO:1904358)	1935-03-01	0.00940437	0.0794382	0	0	7.48406	34.925	CCT6A;CCT2;TCP1
GO_Biological_Process_2023	Regulation Of G2/M Transition Of Mitotic Cell Cycle (GO:0010389)	1935-03-01	0.00940437	0.0794382	0	0	7.48406	34.925	CDKN1A;CCND1;RCC2
GO_Biological_Process_2023	Biogenic Amine Metabolic Process (GO:0006576)	2024-12-02	0.00945693	0.0794382	0	0	15.9194	74.2002	ODC1;SMS
GO_Biological_Process_2023	Cardiac Right Ventricle Morphogenesis (GO:0003215)	2024-12-02	0.00945693	0.0794382	0	0	15.9194	74.2002	JAG1;SOX4
GO_Biological_Process_2023	Cell Projection Assembly (GO:0030031)	2024-12-02	0.00945693	0.0794382	0	0	15.9194	74.2002	PDGFA;PARVB
GO_Biological_Process_2023	Fibrinolysis (GO:0042730)	2024-12-02	0.00945693	0.0794382	0	0	15.9194	74.2002	PLAU;PLAT
GO_Biological_Process_2023	Negative Regulation By Host Of Viral Transcription (GO:0043922)	2024-12-02	0.00945693	0.0794382	0	0	15.9194	74.2002	JUN;HMGA2
GO_Biological_Process_2023	Negative Regulation Of Cell Cycle Phase Transition (GO:1901988)	2024-12-02	0.00945693	0.0794382	0	0	15.9194	74.2002	SOX2;MACROH2A1
GO_Biological_Process_2023	Negative Regulation Of Epidermal Growth Factor-Activated Receptor Activity (GO:0007175)	2024-12-02	0.00945693	0.0794382	0	0	15.9194	74.2002	ERRFI1;GPRC5A
GO_Biological_Process_2023	Negative Regulation Of Intrinsic Apoptotic Signaling Pathway In Response To DNA Damage By P53 Class Mediator (GO:1902166)	2024-12-02	0.00945693	0.0794382	0	0	15.9194	74.2002	ING2;CD44
GO_Biological_Process_2023	Negative Regulation Of Stem Cell Differentiation (GO:2000737)	2024-12-02	0.00945693	0.0794382	0	0	15.9194	74.2002	JAG1;HES1
KEGG_2021	Acute myeloid leukemia	1967-04-01	0.00987388	0.0796963	0	0	5.08117	23.4642	CCND1;PIM1;EIF4EBP1;KRAS
KEGG_2021	Breast cancer	6/147	0.0105289	0.0810426	0	0	3.41978	15.5724	JUN;CDKN1A;JAG1;CCND1;HES1;KRAS
KEGG_2021	Thyroid cancer	1937-03-01	0.0109627	0.0810426	0	0	7.04311	31.7873	CDKN1A;CCND1;KRAS
KEGG_2021	Epithelial cell signaling in Helicobacter pylori infection	1970-04-01	0.0114751	0.0810426	0	0	4.84947	21.6654	JUN;SRC;CASP3;HBEGF
KEGG_2021	Prolactin signaling pathway	1970-04-01	0.0114751	0.0810426	0	0	4.84947	21.6654	SOCS1;CCND1;SRC;KRAS
KEGG_2021	MAPK signaling pathway	9/294	0.0119678	0.0815538	0	0	2.55056	11.2876	DUSP4;DUSP5;JUN;CASP3;PDGFA;KRAS;AREG;MAP4K3;EREG
KEGG_2021	Melanoma	1972-04-01	0.01263	0.0815538	0	0	4.70636	20.5747	CDKN1A;CCND1;PDGFA;KRAS
KEGG_2021	Non-small cell lung cancer	1972-04-01	0.01263	0.0815538	0	0	4.70636	20.5747	CDKN1A;RASSF1;CCND1;KRAS
KEGG_2021	TNF signaling pathway	5/112	0.0133346	0.0821026	0	0	3.74652	16.1752	JUN;JAG1;CASP3;JUNB;MMP9
KEGG_2021	Focal adhesion	7/201	0.0134421	0.0821026	0	0	2.90382	12.5136	JUN;CCND1;SRC;PDGFA;ITGA6;LAMB1;PARVB
KEGG_2021	Cellular senescence	6/156	0.0138049	0.0821026	0	0	3.21311	13.7609	CDKN1A;CCND1;EIF4EBP1;KRAS;CAPN1;SLC25A5
KEGG_2021	Glioma	1975-04-01	0.0144974	0.0840108	0	0	4.50681	19.0809	CDKN1A;CCND1;PDGFA;KRAS
GO_Biological_Process_2023	DNA Damage Response, Signal Transduction By P53 Class Mediator (GO:0030330)	1936-03-01	0.0101661	0.0849483	0	0	7.2569	33.2997	PLK3;CDKN1A;NDRG1
GO_Biological_Process_2023	Negative Regulation Of Protein Metabolic Process (GO:0051248)	6/147	0.0105289	0.0875216	0	0	3.41978	15.5724	HSP90AB1;RACK1;RPL13A;PLAT;HMGCR;PFDN4
GO_Biological_Process_2023	Positive Regulation Of Phosphatidylinositol 3-Kinase Signaling (GO:0014068)	1969-04-01	0.010924	0.0889021	0	0	4.92433	22.2422	UNC5B;SRC;PDGFA;SOX9
GO_Biological_Process_2023	Regulation Of Vascular Associated Smooth Muscle Cell Proliferation (GO:1904705)	1937-03-01	0.0109627	0.0889021	0	0	7.04311	31.7873	CDKN1A;JUN;MMP9
GO_Biological_Process_2023	ERBB2 Signaling Pathway (GO:0038128)	2013-02-01	0.0110849	0.0889021	0	0	14.4714	65.1527	SRC;EREG
GO_Biological_Process_2023	Regulation Of Intrinsic Apoptotic Signaling Pathway In Response To DNA Damage By P53 Class Mediator (GO:1902165)	2013-02-01	0.0110849	0.0889021	0	0	14.4714	65.1527	ING2;CD44
GO_Biological_Process_2023	Regulation Of Lamellipodium Organization (GO:1902743)	2013-02-01	0.0110849	0.0889021	0	0	14.4714	65.1527	PDPN;CD44
GO_Biological_Process_2023	Cellular Response To Arsenic-Containing Substance (GO:0071243)	2013-02-01	0.0110849	0.0889021	0	0	14.4714	65.1527	GSTO2;GSTO1
GO_Biological_Process_2023	Negative Regulation Of Myoblast Differentiation (GO:0045662)	2013-02-01	0.0110849	0.0889021	0	0	14.4714	65.1527	SOX9;SOX4
KEGG_2021	Hepatitis B	6/162	0.0163481	0.0901139	0	0	3.08859	12.7053	JUN;CDKN1A;SRC;CASP3;KRAS;MMP9
KEGG_2021	JAK-STAT signaling pathway	6/162	0.0163481	0.0901139	0	0	3.08859	12.7053	GHR;CDKN1A;SOCS1;CCND1;PIM1;PDGFA
GO_Biological_Process_2023	Maturation Of SSU-rRNA (GO:0030490)	1938-03-01	0.0117944	0.0941191	0	0	6.84153	30.3773	RPS8;RIOK2;WDR43
GO_Biological_Process_2023	Negative Regulation Of Catabolic Process (GO:0009895)	1972-04-01	0.01263	0.100286	0	0	4.70636	20.5747	RPL5;RPS7;HMGCR;RPL17
GO_Biological_Process_2023	Endoderm Development (GO:0007492)	2014-02-01	0.0128267	0.100663	0	0	13.2648	57.7844	DUSP4;DUSP5
GO_Biological_Process_2023	Maturation Of LSU-rRNA From Tricistronic rRNA Transcript (SSU-rRNA, 5.8S rRNA, LSU-rRNA) (GO:0000463)	2014-02-01	0.0128267	0.100663	0	0	13.2648	57.7844	RPF2;RPL7
GO_Biological_Process_2023	Mitotic Cell Cycle Phase Transition (GO:0044772)	5/111	0.0128667	0.100663	0	0	3.78206	16.4637	PLK3;CDKN1A;CDC34;CCND1;EIF4EBP1
GO_Biological_Process_2023	Cellular Response To Growth Factor Stimulus (GO:0071363)	6/155	0.0134097	0.104399	0	0	3.23484	13.9479	EEF1A1;RACK1;SPRY2;SOX9;PTPN12;CD44
GO_Biological_Process_2023	Cellular Response To Heat (GO:0034605)	1940-03-01	0.013564	0.105088	0	0	6.47106	27.8277	HSP90AA1;HSP90AB1;TCIM
GO_Biological_Process_2023	Negative Regulation Of Phosphorylation (GO:0042326)	1975-04-01	0.0144974	0.107963	0	0	4.50681	19.0809	WWTR1;CDKN1A;INHBA;PLPP3
GO_Biological_Process_2023	Regulation Of Release Of Cytochrome C From Mitochondria (GO:0090199)	1941-03-01	0.0145023	0.107963	0	0	6.30045	26.6726	MLLT11;PLAUR;MMP9
GO_Biological_Process_2023	Regulation Of rRNA Processing (GO:2000232)	2015-02-01	0.0146792	0.107963	0	0	12.2438	51.6851	RIOK2;WDR43
GO_Biological_Process_2023	Cellular Response To Estrogen Stimulus (GO:0071391)	2015-02-01	0.0146792	0.107963	0	0	12.2438	51.6851	ARID5A;SOX9
GO_Biological_Process_2023	Epiboly Involved In Wound Healing (GO:0090505)	2015-02-01	0.0146792	0.107963	0	0	12.2438	51.6851	PDPN;CD44
GO_Biological_Process_2023	Negative Regulation Of Cell-Substrate Junction Organization (GO:0150118)	2015-02-01	0.0146792	0.107963	0	0	12.2438	51.6851	SRC;RCC2
GO_Biological_Process_2023	Negative Regulation Of Epithelial Cell Differentiation (GO:0030857)	2015-02-01	0.0146792	0.107963	0	0	12.2438	51.6851	SPRY2;MMP9
GO_Biological_Process_2023	Negative Regulation Of Focal Adhesion Assembly (GO:0051895)	2015-02-01	0.0146792	0.107963	0	0	12.2438	51.6851	SRC;RCC2
GO_Biological_Process_2023	Negative Regulation Of Platelet Activation (GO:0010544)	2015-02-01	0.0146792	0.107963	0	0	12.2438	51.6851	PDGFA;CD9
GO_Biological_Process_2023	Negative Regulation Of Protein Processing (GO:0010955)	2015-02-01	0.0146792	0.107963	0	0	12.2438	51.6851	PLAU;PLAT
GO_Biological_Process_2023	Platelet-Derived Growth Factor Receptor Signaling Pathway (GO:0048008)	2015-02-01	0.0146792	0.107963	0	0	12.2438	51.6851	PDGFA;PLAT
GO_Biological_Process_2023	Regulation Of Ubiquitin-Dependent Protein Catabolic Process (GO:2000058)	1942-03-01	0.0154765	0.112788	0	0	6.13859	25.5883	RPL5;RPS7;RPL17
GO_Biological_Process_2023	Keratinocyte Differentiation (GO:0030216)	1942-03-01	0.0154765	0.112788	0	0	6.13859	25.5883	JAG1;CASP3;EREG
GO_Biological_Process_2023	Negative Regulation Of Cell Differentiation (GO:0045596)	7/207	0.0155698	0.112952	0	0	2.81584	11.7207	SOX2;WWTR1;JAG1;SPRY2;HES1;SOX9;SOX4
GO_Biological_Process_2023	Cytokine-Mediated Signaling Pathway (GO:0019221)	8/257	0.0158468	0.114441	0	0	2.589	10.7309	GHR;EIF5A;EGR1;SOCS1;SRC;TMSB4X;CLCF1;EREG
GO_Biological_Process_2023	Intracellular Glucose Homeostasis (GO:0001678)	1943-03-01	0.0164868	0.117995	0	0	5.98482	24.5688	RACK1;HK2;SOX4
GO_Biological_Process_2023	Regulation Of Cell-Cell Adhesion (GO:0022407)	1943-03-01	0.0164868	0.117995	0	0	5.98482	24.5688	JAG1;SRC;PLPP3
GO_Biological_Process_2023	Negative Regulation Of Intrinsic Apoptotic Signaling Pathway By P53 Class Mediator (GO:1902254)	2016-02-01	0.0166393	0.118028	0	0	11.3687	46.5659	ING2;CD44
GO_Biological_Process_2023	Positive Regulation Of Homotypic Cell-Cell Adhesion (GO:0034112)	2016-02-01	0.0166393	0.118028	0	0	11.3687	46.5659	PDPN;PLAUR
GO_Biological_Process_2023	Regulation Of Protein Kinase Activity (GO:0045859)	5/119	0.0169344	0.11959	0	0	3.51522	14.3365	WWTR1;CDKN1A;MMD;TRIB1;EREG
GO_Biological_Process_2023	Regulation Of Neuron Differentiation (GO:0045664)	1979-04-01	0.0172464	0.121257	0	0	4.26558	17.3189	SOX2;MMD;KCTD11;HES1
GO_Biological_Process_2023	Extracellular Matrix Disassembly (GO:0022617)	1944-03-01	0.0175333	0.122733	0	0	5.83855	23.6091	CAPG;MMP9;MMP10
GO_Biological_Process_2023	Wound Healing (GO:0042060)	1980-04-01	0.0179809	0.125317	0	0	4.20924	16.9146	PDGFA;PLPP3;KRT6A;EREG
KEGG_2021	Human papillomavirus infection	9/331	0.0238579	0.12614	0	0	2.25319	8.4171	CDKN1A;JAG1;CCND1;CASP3;EIF4EBP1;ITGA6;HES1;LAMB1;KRAS
KEGG_2021	FoxO signaling pathway	5/131	0.0245032	0.12614	0	0	3.17849	11.7889	PLK3;CDKN1A;CCND1;KRAS;CSNK1E
KEGG_2021	ECM-receptor interaction	1988-04-01	0.0245582	0.12614	0	0	3.80681	14.1108	SDC1;ITGA6;LAMB1;CD44
GO_Biological_Process_2023	Zymogen Activation (GO:0031638)	1945-03-01	0.018616	0.127029	0	0	5.69925	22.7043	CTSL;PLAU;PLAT
GO_Biological_Process_2023	DNA Damage Response, Signal Transduction By P53 Class Mediator Resulting In Cell Cycle Arrest (GO:0006977)	2017-02-01	0.0187042	0.127029	0	0	10.6102	42.2181	PLK3;CDKN1A
GO_Biological_Process_2023	Central Nervous System Neuron Development (GO:0021954)	2017-02-01	0.0187042	0.127029	0	0	10.6102	42.2181	HSP90AA1;HSP90AB1
GO_Biological_Process_2023	Mesenchyme Development (GO:0060485)	2017-02-01	0.0187042	0.127029	0	0	10.6102	42.2181	HMGA2;SOX4
GO_Biological_Process_2023	Positive Regulation Of Glial Cell Differentiation (GO:0045687)	2017-02-01	0.0187042	0.127029	0	0	10.6102	42.2181	CLCF1;HES1
GO_Biological_Process_2023	Positive Regulation Of Peptidyl-Lysine Acetylation (GO:2000758)	2017-02-01	0.0187042	0.127029	0	0	10.6102	42.2181	DDX21;SOX4
GO_Biological_Process_2023	Regulation Of Fibroblast Proliferation (GO:0048145)	1946-03-01	0.019735	0.131787	0	0	5.56643	21.8502	CDKN1A;PDGFA;EREG
GO_Biological_Process_2023	Cellular Component Disassembly (GO:0022411)	1946-03-01	0.019735	0.131787	0	0	5.56643	21.8502	CAPG;MMP9;MMP10
GO_Biological_Process_2023	Male Gonad Development (GO:0008584)	1946-03-01	0.019735	0.131787	0	0	5.56643	21.8502	ING2;SOX9;INHBA
GO_Biological_Process_2023	Positive Regulation Of Cell-Cell Adhesion (GO:0022409)	1946-03-01	0.019735	0.131787	0	0	5.56643	21.8502	PLAUR;PLPP3;CD44
GO_Biological_Process_2023	Positive Regulation Of Proteasomal Ubiquitin-Dependent Protein Catabolic Process (GO:0032436)	1983-04-01	0.0203002	0.134996	0	0	4.04878	15.7786	PLK3;RACK1;CSNK1E;TRIB1
GO_Biological_Process_2023	Negative Regulation Of ERBB Signaling Pathway (GO:1901185)	2018-02-01	0.0208709	0.135533	0	0	9.94657	38.4872	ERRFI1;PTPN12
GO_Biological_Process_2023	Positive Regulation Of DNA Replication (GO:0045740)	2018-02-01	0.0208709	0.135533	0	0	9.94657	38.4872	BAZ1A;EREG
GO_Biological_Process_2023	Positive Regulation Of Cyclin-Dependent Protein Kinase Activity (GO:1904031)	2018-02-01	0.0208709	0.135533	0	0	9.94657	38.4872	HSP90AB1;CCND1
GO_Biological_Process_2023	Positive Regulation Of Establishment Of Protein Localization (GO:1904951)	2018-02-01	0.0208709	0.135533	0	0	9.94657	38.4872	CCT6A;TCP1
GO_Biological_Process_2023	Regulation Of Wound Healing (GO:0061041)	1947-03-01	0.0208905	0.135533	0	0	5.43964	21.043	TNFRSF12A;PLAU;HBEGF
GO_Biological_Process_2023	Positive Regulation Of Epithelial To Mesenchymal Transition (GO:0010718)	1947-03-01	0.0208905	0.135533	0	0	5.43964	21.043	WWTR1;JAG1;PDPN
KEGG_2021	Apelin signaling pathway	5/137	0.0289894	0.145591	0	0	3.03309	10.7396	EGR1;JAG1;CCND1;PLAT;KRAS
GO_Biological_Process_2023	Protein-Containing Complex Assembly (GO:0065003)	9/328	0.0226638	0.146443	0	0	2.27473	8.61437	CCT2;HSP90AA1;HSP90AB1;SRC;TCP1;RPL38;CAPG;HES1;SOX9
GO_Biological_Process_2023	Regulation Of Integrin-Mediated Signaling Pathway (GO:2001044)	2019-02-01	0.0231366	0.147704	0	0	9.36101	35.2567	LAMB1;TIMP1
GO_Biological_Process_2023	Negative Regulation Of RNA Splicing (GO:0033119)	2019-02-01	0.0231366	0.147704	0	0	9.36101	35.2567	RPS26;RPS13
GO_Biological_Process_2023	Negative Regulation Of Axon Extension Involved In Axon Guidance (GO:0048843)	2019-02-01	0.0231366	0.147704	0	0	9.36101	35.2567	SEMA7A;SEMA4B
GO_Biological_Process_2023	Positive Regulation Of Nucleic Acid-Templated Transcription (GO:1903508)	13/557	0.0234558	0.149146	0	0	1.93657	7.26724	EGR1;JUN;NPM1;HMGA1;HMGA2;INHBA;SOX2;MLLT11;DNAJC2;ING2;LBH;SOX9;SOX4
KEGG_2021	Measles	5/139	0.0305927	0.150303	0	0	2.98751	10.4174	JUN;CCND1;CASP3;RACK1;EIF2S1
GO_Biological_Process_2023	Positive Regulation Of Peptidyl-Tyrosine Phosphorylation (GO:0050731)	5/130	0.0238019	0.150746	0	0	3.20408	11.9768	GHR;SRC;CLCF1;HES1;CD44
MSigDB_Hallmark_2020	Wnt-beta Catenin Signaling	1942-02-01	0.0967804	0.15554	0	0	3.97379	9.28003	JAG1;CSNK1E
GO_Biological_Process_2023	Cellular Response To Chemical Stress (GO:0062197)	1989-04-01	0.0254696	0.157126	0	0	3.76184	13.807	PRDX5;SRXN1;PYCR2;EIF2S1
GO_Biological_Process_2023	Positive Regulation Of Peptidyl-Serine Phosphorylation (GO:0033138)	1989-04-01	0.0254696	0.157126	0	0	3.76184	13.807	HSP90AA1;HSP90AB1;SPRY2;CD44
GO_Biological_Process_2023	Response To Fibroblast Growth Factor (GO:0071774)	2020-02-01	0.0254985	0.157126	0	0	8.8405	32.437	CD44;IER2
GO_Biological_Process_2023	Myoblast Differentiation (GO:0045445)	2020-02-01	0.0254985	0.157126	0	0	8.8405	32.437	JAG1;SDC1
GO_Biological_Process_2023	Negative Regulation Of Phosphate Metabolic Process (GO:0045936)	2020-02-01	0.0254985	0.157126	0	0	8.8405	32.437	CDKN1A;INHBA
GO_Biological_Process_2023	Positive Regulation Of Vascular Associated Smooth Muscle Cell Proliferation (GO:1904707)	2020-02-01	0.0254985	0.157126	0	0	8.8405	32.437	JUN;MMP9
GO_Biological_Process_2023	protein-DNA Complex Disassembly (GO:0032986)	2020-02-01	0.0254985	0.157126	0	0	8.8405	32.437	HMGA1;RPL17
KEGG_2021	Transcriptional misregulation in cancer	6/192	0.033948	0.159981	0	0	2.58646	8.74981	CDKN1A;PLAU;PDGFA;HMGA2;PLAT;MMP9
KEGG_2021	Legionellosis	1957-03-01	0.0344431	0.159981	0	0	4.43005	14.9224	EEF1A1;EEF1G;CASP3
KEGG_2021	Kaposi sarcoma-associated herpesvirus infection	6/193	0.0346862	0.159981	0	0	2.5725	8.64723	JUN;CDKN1A;CCND1;SRC;CASP3;KRAS
GO_Biological_Process_2023	Regulation Of Peptidyl-Tyrosine Phosphorylation (GO:0050730)	1990-04-01	0.0264011	0.161441	0	0	3.71791	13.5122	GHR;SRC;PDGFA;CD44
GO_Biological_Process_2023	Regulation Of Phosphatidylinositol 3-Kinase Signaling (GO:0014066)	1990-04-01	0.0264011	0.161441	0	0	3.71791	13.5122	UNC5B;SRC;PDGFA;SOX9
KEGG_2021	Endometrial cancer	1958-03-01	0.0359966	0.162705	0	0	4.34928	14.4585	CDKN1A;CCND1;KRAS
GO_Biological_Process_2023	Positive Regulation Of Transcription By RNA Polymerase II (GO:0045944)	19/938	0.0267907	0.163198	0	0	1.68539	6.10059	EIF5A;EGR1;WWTR1;JUN;NPM1;JAG1;HMGA1;HMGA2;DDX21;INHBA;SOX2;KLF5;NRIP1;ITGA6;HES1;SOX9;JUNB;SOX4;IER2
GO_Biological_Process_2023	Cartilage Development (GO:0051216)	1952-03-01	0.0272138	0.164737	0	0	4.88333	17.5997	HMGA2;SOX9;CD44
GO_Biological_Process_2023	Regulation Of Epithelial Cell Proliferation (GO:0050678)	1991-04-01	0.0273529	0.164737	0	0	3.67498	13.226	SOX2;LAMB1;SOX9;EREG
GO_Biological_Process_2023	Positive Regulation Of Binding (GO:0051099)	1991-04-01	0.0273529	0.164737	0	0	3.67498	13.226	PLAUR;HES1;MMP9;RAN
GO_Biological_Process_2023	Response To Cadmium Ion (GO:0046686)	2021-02-01	0.0279539	0.165239	0	0	8.37479	29.9583	JUN;MMP9
GO_Biological_Process_2023	Focal Adhesion Assembly (GO:0048041)	2021-02-01	0.0279539	0.165239	0	0	8.37479	29.9583	SRC;RCC2
GO_Biological_Process_2023	Macrophage Differentiation (GO:0030225)	2021-02-01	0.0279539	0.165239	0	0	8.37479	29.9583	SOCS1;MMP9
GO_Biological_Process_2023	Positive Regulation Of G2/M Transition Of Mitotic Cell Cycle (GO:0010971)	2021-02-01	0.0279539	0.165239	0	0	8.37479	29.9583	CCND1;RCC2
GO_Biological_Process_2023	Positive Regulation Of Blood Coagulation (GO:0030194)	2021-02-01	0.0279539	0.165239	0	0	8.37479	29.9583	PLAU;PLAT
MSigDB_Hallmark_2020	Myogenesis	5/200	0.106542	0.165324	0	0	2.04657	4.58271	WWTR1;CDKN1A;KLF5;TNNT2;HBEGF
GO_Biological_Process_2023	Phosphate-Containing Compound Metabolic Process (GO:0006796)	6/184	0.0284081	0.166517	0	0	2.70381	9.6285	DUSP4;DUSP5;PPA1;SLC20A1;PLPP3;HK2
GO_Biological_Process_2023	Regulation Of Cyclin-Dependent Protein Kinase Activity (GO:1904029)	1953-03-01	0.0285874	0.166517	0	0	4.78543	17.0112	CDKN1A;HSP90AB1;CCND1
GO_Biological_Process_2023	Regulation Of Macromolecule Biosynthetic Process (GO:0010556)	1953-03-01	0.0285874	0.166517	0	0	4.78543	17.0112	PDGFA;EIF2S1;PUM3
GO_Biological_Process_2023	Regulation Of Receptor Signaling Pathway Via JAK-STAT (GO:0046425)	1953-03-01	0.0285874	0.166517	0	0	4.78543	17.0112	GHR;SOCS1;HES1
GO_Biological_Process_2023	Regulation Of Smooth Muscle Cell Proliferation (GO:0048660)	1954-03-01	0.0299973	0.172215	0	0	4.69136	16.4509	RBPMS2;TRIB1;EREG
GO_Biological_Process_2023	Epidermal Cell Differentiation (GO:0009913)	1954-03-01	0.0299973	0.172215	0	0	4.69136	16.4509	JAG1;CASP3;EREG
GO_Biological_Process_2023	Negative Regulation Of Protein Catabolic Process (GO:0042177)	1954-03-01	0.0299973	0.172215	0	0	4.69136	16.4509	HSP90AB1;TIMP1;HMGCR
GO_Biological_Process_2023	Negative Regulation Of Protein Modification By Small Protein Conjugation Or Removal (GO:1903321)	1954-03-01	0.0299973	0.172215	0	0	4.69136	16.4509	RPL5;SPRY2;SOX4
GO_Biological_Process_2023	Regulation Of Histone Acetylation (GO:0035065)	2022-02-01	0.0305	0.17385	0	0	7.95565	27.7654	DDX21;NOC2L
GO_Biological_Process_2023	Cellular Response To Cadmium Ion (GO:0071276)	2022-02-01	0.0305	0.17385	0	0	7.95565	27.7654	JUN;MMP9
GO_Biological_Process_2023	Positive Regulation Of Epithelial Cell Migration (GO:0010634)	1995-04-01	0.0313634	0.177956	0	0	3.51273	12.1615	SRC;SOX9;PLPP3;MMP9
GO_Biological_Process_2023	Positive Regulation Of Tyrosine Phosphorylation Of STAT Protein (GO:0042531)	1955-03-01	0.0314433	0.177956	0	0	4.6009	15.9171	GHR;CLCF1;HES1
KEGG_2021	C-type lectin receptor signaling pathway	4/104	0.0415895	0.181659	0	0	3.19512	10.1602	PLK3;JUN;SRC;KRAS
KEGG_2021	Epstein-Barr virus infection	6/202	0.0417977	0.181659	0	0	2.45325	7.78884	JUN;CDKN1A;CCND1;CASP3;HES1;CD44
KEGG_2021	Viral carcinogenesis	6/203	0.0426405	0.181826	0	0	2.44067	7.70018	JUN;CDKN1A;CCND1;SRC;CASP3;KRAS
GO_Biological_Process_2023	Regulation Of Stem Cell Population Maintenance (GO:2000036)	1956-03-01	0.0329253	0.183619	0	0	4.51386	15.4081	ING2;HMGA2;WDR43
GO_Biological_Process_2023	Axon Extension (GO:0048675)	2023-02-01	0.0331342	0.183619	0	0	7.57642	25.8143	HSP90AA1;HSP90AB1
GO_Biological_Process_2023	Long-Chain fatty-acyl-CoA Metabolic Process (GO:0035336)	2023-02-01	0.0331342	0.183619	0	0	7.57642	25.8143	ACSBG1;HSD17B12
GO_Biological_Process_2023	Negative Regulation Of Epidermal Growth Factor Receptor Signaling Pathway (GO:0042059)	2023-02-01	0.0331342	0.183619	0	0	7.57642	25.8143	ERRFI1;GPRC5A
GO_Biological_Process_2023	Negative Regulation Of Protein Tyrosine Kinase Activity (GO:0061099)	2023-02-01	0.0331342	0.183619	0	0	7.57642	25.8143	ERRFI1;GPRC5A
GO_Biological_Process_2023	Regulation Of Axon Extension Involved In Axon Guidance (GO:0048841)	2023-02-01	0.0331342	0.183619	0	0	7.57642	25.8143	SEMA7A;SEMA4B
KEGG_2021	Oxytocin signaling pathway	5/154	0.044388	0.185772	0	0	2.6847	8.36227	JUN;CDKN1A;CCND1;SRC;KRAS
GO_Biological_Process_2023	Positive Regulation Of Transferase Activity (GO:0051347)	5/143	0.0339639	0.187566	0	0	2.90033	9.81022	CCT2;HSP90AA1;HSP90AB1;TCP1;RPS2
MSigDB_Hallmark_2020	Reactive Oxygen Species Pathway	1949-02-01	0.125052	0.187578	0	0	3.38075	7.02866	SRXN1;JUNB
GO_Biological_Process_2023	Myeloid Cell Differentiation (GO:0030099)	1957-03-01	0.0344431	0.189556	0	0	4.43005	14.9224	CASP3;INHBA;SLC25A5
GO_Biological_Process_2023	Positive Regulation Of Protein-Containing Complex Assembly (GO:0031334)	1998-04-01	0.0345864	0.189691	0	0	3.4001	11.4389	HSP90AA1;SRC;RACK1;CAPG
GO_Biological_Process_2023	ERK1 And ERK2 Cascade (GO:0070371)	2024-02-01	0.035854	0.19267	0	0	7.23167	24.0692	DUSP5;SOX9
GO_Biological_Process_2023	Stress Granule Assembly (GO:0034063)	2024-02-01	0.035854	0.19267	0	0	7.23167	24.0692	EIF2S1;RPS23
GO_Biological_Process_2023	Negative Regulation Of Cell Junction Assembly (GO:1901889)	2024-02-01	0.035854	0.19267	0	0	7.23167	24.0692	SRC;RCC2
GO_Biological_Process_2023	Positive Regulation Of ERBB Signaling Pathway (GO:1901186)	2024-02-01	0.035854	0.19267	0	0	7.23167	24.0692	PLAUR;MMP9
GO_Biological_Process_2023	Positive Regulation Of Cellular Response To Transforming Growth Factor Beta Stimulus (GO:1903846)	2024-02-01	0.035854	0.19267	0	0	7.23167	24.0692	ING2;HSP90AB1
GO_Biological_Process_2023	Positive Regulation Of Transforming Growth Factor Beta Receptor Signaling Pathway (GO:0030511)	2024-02-01	0.035854	0.19267	0	0	7.23167	24.0692	ING2;HSP90AB1
GO_Biological_Process_2023	Positive Regulation Of Mitochondrion Organization (GO:0010822)	1958-03-01	0.0359966	0.192787	0	0	4.34928	14.4585	MLLT11;PLAUR;MMP9
KEGG_2021	Hepatitis C	5/157	0.0475287	0.19369	0	0	2.63131	8.01608	CDKN1A;CCND1;CASP3;KRAS;EIF2S1
KEGG_2021	HIF-1 signaling pathway	4/109	0.047994	0.19369	0	0	3.0422	9.23819	CDKN1A;EIF4EBP1;TIMP1;HK2
KEGG_2021	Necroptosis	5/159	0.0496939	0.197032	0	0	2.59687	7.79548	HSP90AA1;HSP90AB1;CAPN1;SLC25A5;MACROH2A1
GO_Biological_Process_2023	Positive Regulation Of Protein Metabolic Process (GO:0051247)	6/196	0.0369627	0.197299	0	0	2.53149	8.34847	RPS4X;RPL5;NPM1;HSP90AA1;INHBA;SOX4
GO_Biological_Process_2023	Regulation Of Hippo Signaling (GO:0035330)	2025-02-01	0.0386568	0.200313	0	0	6.9169	22.5009	SRC;WWC1
GO_Biological_Process_2023	Regulation Of Platelet Aggregation (GO:0090330)	2025-02-01	0.0386568	0.200313	0	0	6.9169	22.5009	PDPN;CD9
GO_Biological_Process_2023	Regulation Of Protein Processing (GO:0070613)	2025-02-01	0.0386568	0.200313	0	0	6.9169	22.5009	PLAU;PLAUR
GO_Biological_Process_2023	Cellular Response To Hexose Stimulus (GO:0071331)	2025-02-01	0.0386568	0.200313	0	0	6.9169	22.5009	RACK1;SOX4
GO_Biological_Process_2023	fatty-acyl-CoA Biosynthetic Process (GO:0046949)	2025-02-01	0.0386568	0.200313	0	0	6.9169	22.5009	ACSBG1;HSD17B12
GO_Biological_Process_2023	Wound Healing, Spreading Of Cells (GO:0044319)	2025-02-01	0.0386568	0.200313	0	0	6.9169	22.5009	PDPN;CD44
GO_Biological_Process_2023	Negative Regulation Of Intrinsic Apoptotic Signaling Pathway In Response To DNA Damage (GO:1902230)	2025-02-01	0.0386568	0.200313	0	0	6.9169	22.5009	ING2;CD44
GO_Biological_Process_2023	Negative Regulation Of Signaling Receptor Activity (GO:2000272)	2025-02-01	0.0386568	0.200313	0	0	6.9169	22.5009	ERRFI1;GPRC5A
GO_Biological_Process_2023	Regulation Of Cell Cycle Phase Transition (GO:1901987)	2025-02-01	0.0386568	0.200313	0	0	6.9169	22.5009	CDKN1A;TCIM
GO_Biological_Process_2023	Regulation Of Extrinsic Apoptotic Signaling Pathway (GO:2001236)	1960-03-01	0.0392101	0.201869	0	0	4.19625	13.5909	TNFRSF12A;SRC;ITGA6
GO_Biological_Process_2023	protein-DNA Complex Organization (GO:0071824)	1960-03-01	0.0392101	0.201869	0	0	4.19625	13.5909	SOX2;HMGA2;RPL17
KEGG_2021	Toxoplasmosis	4/112	0.052084	0.202948	0	0	2.95724	8.73835	SOCS1;CASP3;ITGA6;LAMB1
KEGG_2021	Mitophagy	1968-03-01	0.053455	0.20476	0	0	3.67829	10.7734	JUN;SRC;KRAS
MSigDB_Hallmark_2020	Pperoxisome	3/104	0.141437	0.205311	0	0	2.36289	4.62158	PRDX5;ERCC1;PABPC1
GO_Biological_Process_2023	Positive Regulation Of Macromolecule Metabolic Process (GO:0010604)	9/364	0.0400772	0.20567	0	0	2.04027	6.56343	RPL5;EGR1;RPS7;HMGA2;SPRY2;KRAS;SOX9;INHBA;RPL17
GO_Biological_Process_2023	Cellular Response To Cytokine Stimulus (GO:0071345)	8/308	0.0403799	0.206559	0	0	2.14325	6.8786	GHR;EGR1;CDC34;SOCS1;CLCF1;RPL13A;SOX9;EREG
KEGG_2021	Renal cell carcinoma	1969-03-01	0.0553882	0.208629	0	0	3.62238	10.4809	CDKN1A;JUN;KRAS
GO_Biological_Process_2023	Regulation Of Keratinocyte Differentiation (GO:0045616)	2026-02-01	0.0415402	0.21047	0	0	6.62836	21.0854	ERRFI1;MACROH2A1
GO_Biological_Process_2023	Regulation Of Transcription By RNA Polymerase III (GO:0006359)	2026-02-01	0.0415402	0.21047	0	0	6.62836	21.0854	PRDX5;DDX21
GO_Biological_Process_2023	Positive Regulation Of Nuclear Division (GO:0051785)	2026-02-01	0.0415402	0.21047	0	0	6.62836	21.0854	BTC;EREG
KEGG_2021	Galactose metabolism	1931-02-01	0.0570815	0.211482	0	0	5.48415	15.7026	PGM2;HK2
GO_Biological_Process_2023	Positive Regulation Of Apoptotic Signaling Pathway (GO:2001235)	1962-03-01	0.0425644	0.214977	0	0	4.05359	12.7961	TNFRSF12A;CTSL;RACK1
KEGG_2021	Hepatocellular carcinoma	5/168	0.0601466	0.218691	0	0	2.45236	6.89351	CDKN1A;CCND1;GSTO2;GSTO1;KRAS
KEGG_2021	Neomycin, kanamycin and gentamicin biosynthesis	2024-05-01	0.0609626	0.218691	0	0	19.8253	55.4612	HK2
KEGG_2021	Growth hormone synthesis, secretion and action	4/119	0.0623426	0.218835	0	0	2.77625	7.70439	GHR;SOCS1;KRAS;JUNB
KEGG_2021	p53 signaling pathway	1973-03-01	0.0634486	0.218835	0	0	3.41469	9.4161	CDKN1A;CCND1;CASP3
KEGG_2021	Human cytomegalovirus infection	6/225	0.0639076	0.218835	0	0	2.19302	6.03149	CDKN1A;CCND1;SRC;CASP3;EIF4EBP1;KRAS
GO_Biological_Process_2023	Regulation Of MAPK Cascade (GO:0043408)	6/204	0.0434939	0.218979	0	0	2.42822	7.61278	SOX2;DUSP4;DUSP5;LBH;WWC1;PDGFA
GO_Biological_Process_2023	Regulation Of Extrinsic Apoptotic Signaling Pathway In Absence Of Ligand (GO:2001239)	2027-02-01	0.0445016	0.220573	0	0	6.3629	19.8028	UNC5B;INHBA
GO_Biological_Process_2023	Ventricular Septum Morphogenesis (GO:0060412)	2027-02-01	0.0445016	0.220573	0	0	6.3629	19.8028	HES1;SOX4
GO_Biological_Process_2023	Myeloid Cell Development (GO:0061515)	2027-02-01	0.0445016	0.220573	0	0	6.3629	19.8028	SRC;LYAR
GO_Biological_Process_2023	Positive Regulation Of Mitotic Cell Cycle (GO:0045931)	2027-02-01	0.0445016	0.220573	0	0	6.3629	19.8028	EIF4EBP1;HES1
GO_Biological_Process_2023	Positive Regulation Of Nitric Oxide Biosynthetic Process (GO:0045429)	2027-02-01	0.0445016	0.220573	0	0	6.3629	19.8028	HSP90AA1;HSP90AB1
KEGG_2021	Chronic myeloid leukemia	1976-03-01	0.0698291	0.232079	0	0	3.27386	8.71405	CDKN1A;CCND1;KRAS
KEGG_2021	Pancreatic cancer	1976-03-01	0.0698291	0.232079	0	0	3.27386	8.71405	CDKN1A;CCND1;KRAS
GO_Biological_Process_2023	Negative Regulation Of Cation Channel Activity (GO:2001258)	2028-02-01	0.0475388	0.233452	0	0	6.11787	18.6363	GSTO1;MMP9
GO_Biological_Process_2023	Negative Regulation Of Type II Interferon Production (GO:0032689)	2028-02-01	0.0475388	0.233452	0	0	6.11787	18.6363	INHBA;PDCD1LG2
GO_Biological_Process_2023	Positive Regulation Of Nitric Oxide Metabolic Process (GO:1904407)	2028-02-01	0.0475388	0.233452	0	0	6.11787	18.6363	HSP90AA1;HSP90AB1
GO_Biological_Process_2023	Cellular Response To Light Stimulus (GO:0071482)	1965-03-01	0.0478563	0.233532	0	0	3.85686	11.7231	NPM1;NOC2L;EIF2S1
GO_Biological_Process_2023	Regulation Of Proteasomal Ubiquitin-Dependent Protein Catabolic Process (GO:0032434)	4/109	0.047994	0.233532	0	0	3.0422	9.23819	HSP90AB1;RACK1;CSNK1E;TRIB1
GO_Biological_Process_2023	Cell-Matrix Adhesion (GO:0007160)	4/109	0.047994	0.233532	0	0	3.0422	9.23819	SRC;RCC2;ITGA6;CD44
KEGG_2021	Leishmaniasis	1977-03-01	0.0720181	0.235885	0	0	3.22946	8.49618	EEF1A1;JUN;MARCKSL1
KEGG_2021	Antigen processing and presentation	1978-03-01	0.0742375	0.236265	0	0	3.18623	8.28576	HSP90AA1;HSP90AB1;CTSL
KEGG_2021	Starch and sucrose metabolism	1936-02-01	0.0742908	0.236265	0	0	4.67647	12.1577	PGM2;HK2
KEGG_2021	Osteoclast differentiation	4/127	0.0752701	0.236265	0	0	2.59462	6.71143	FOSL1;JUN;SOCS1;JUNB
KEGG_2021	Relaxin signaling pathway	4/129	0.0786979	0.240358	0	0	2.55285	6.48969	JUN;SRC;KRAS;MMP9
KEGG_2021	Axon guidance	5/182	0.0787014	0.240358	0	0	2.25677	5.73693	SEMA7A;UNC5B;SRC;SEMA4B;KRAS
GO_Biological_Process_2023	JNK Cascade (GO:0007254)	2029-02-01	0.0506494	0.242025	0	0	5.89098	17.5718	TRIB1;MAP4K3
GO_Biological_Process_2023	Chondrocyte Differentiation (GO:0002062)	2029-02-01	0.0506494	0.242025	0	0	5.89098	17.5718	HMGA2;SOX9
GO_Biological_Process_2023	Morphogenesis Of An Epithelium (GO:0002009)	2029-02-01	0.0506494	0.242025	0	0	5.89098	17.5718	SOX9;KRT6A
GO_Biological_Process_2023	Negative Regulation Of DNA Binding (GO:0043392)	2029-02-01	0.0506494	0.242025	0	0	5.89098	17.5718	JUN;HMGA2
GO_Biological_Process_2023	Peptidyl-Tyrosine Dephosphorylation (GO:0035335)	2029-02-01	0.0506494	0.242025	0	0	5.89098	17.5718	DUSP5;PTPN12
GO_Biological_Process_2023	Regulation Of Blood Coagulation (GO:0030193)	2029-02-01	0.0506494	0.242025	0	0	5.89098	17.5718	PLAU;PLAUR
GO_Biological_Process_2023	Chromatin Organization (GO:0006325)	7/268	0.0519743	0.247573	0	0	2.151	6.36053	SOX2;NPM1;HMGA2;DDX21;SOX9;BAZ1A;MACROH2A1
GO_Biological_Process_2023	DNA Damage Response (GO:0006974)	9/384	0.0528958	0.247573	0	0	1.92946	5.67152	PLK3;CDKN1A;ING2;NPM1;CCND1;ERCC1;CSNK1E;MACROH2A1;IER3
GO_Biological_Process_2023	Regulation Of Protein Ubiquitination (GO:0031396)	4/113	0.0534884	0.247573	0	0	2.92996	8.57978	HSP90AA1;HSP90AB1;SPRY2;SOX4
GO_Biological_Process_2023	Artery Morphogenesis (GO:0048844)	1930-02-01	0.053831	0.247573	0	0	5.6803	16.5973	JAG1;HES1
GO_Biological_Process_2023	Maturation Of SSU-rRNA From Tricistronic rRNA Transcript (SSU-rRNA, 5.8S rRNA, LSU-rRNA) (GO:0000462)	1930-02-01	0.053831	0.247573	0	0	5.6803	16.5973	RPS8;WDR43
GO_Biological_Process_2023	Negative Regulation Of Axon Extension (GO:0030517)	1930-02-01	0.053831	0.247573	0	0	5.6803	16.5973	SEMA7A;SEMA4B
GO_Biological_Process_2023	Negative Regulation Of Cell Migration (GO:0030336)	5/163	0.0541962	0.247573	0	0	2.53061	7.3771	ING2;JAG1;SIN3B;TIMP1;TRIB1
GO_Biological_Process_2023	Regulation Of MAP Kinase Activity (GO:0043405)	4/114	0.0549133	0.247573	0	0	2.90318	8.42502	GHR;PDGFA;SPRY2;TRIB1
GO_Biological_Process_2023	Regulation Of Protein Autophosphorylation (GO:0031952)	1931-02-01	0.0570815	0.247573	0	0	5.48415	15.7026	ERRFI1;PDGFA
GO_Biological_Process_2023	Negative Regulation Of DNA Biosynthetic Process (GO:2000279)	1931-02-01	0.0570815	0.247573	0	0	5.48415	15.7026	CDKN1A;SRC
GO_Biological_Process_2023	Negative Regulation Of Chemotaxis (GO:0050922)	1931-02-01	0.0570815	0.247573	0	0	5.48415	15.7026	SEMA7A;SEMA4B
GO_Biological_Process_2023	Negative Regulation Of Developmental Growth (GO:0048640)	1931-02-01	0.0570815	0.247573	0	0	5.48415	15.7026	CDKN1A;WWC1
GO_Biological_Process_2023	Positive Regulation Of Extrinsic Apoptotic Signaling Pathway (GO:2001238)	1931-02-01	0.0570815	0.247573	0	0	5.48415	15.7026	TNFRSF12A;INHBA
GO_Biological_Process_2023	Receptor Signaling Pathway Via STAT (GO:0097696)	1931-02-01	0.0570815	0.247573	0	0	5.48415	15.7026	GHR;CLCF1
GO_Biological_Process_2023	Regulation Of Cell Morphogenesis (GO:0022604)	1931-02-01	0.0570815	0.247573	0	0	5.48415	15.7026	PDPN;CD44
GO_Biological_Process_2023	Negative Regulation Of Epithelial Cell Proliferation (GO:0050680)	1970-03-01	0.0573545	0.247573	0	0	3.56813	10.1995	SOX2;SOX9;EREG
GO_Biological_Process_2023	Negative Regulation Of Extrinsic Apoptotic Signaling Pathway (GO:2001237)	1970-03-01	0.0573545	0.247573	0	0	3.56813	10.1995	UNC5B;SRC;ITGA6
GO_Biological_Process_2023	Regulation Of Notch Signaling Pathway (GO:0008593)	1970-03-01	0.0573545	0.247573	0	0	3.56813	10.1995	JAG1;TCIM;SRC
GO_Biological_Process_2023	Regulation Of Cellular Biosynthetic Process (GO:0031326)	1970-03-01	0.0573545	0.247573	0	0	3.56813	10.1995	PDGFA;EIF2S1;PUM3
GO_Biological_Process_2023	Negative Regulation Of Protein Binding (GO:0032091)	1971-03-01	0.0593535	0.247573	0	0	3.51548	9.92857	CDKN1A;RACK1;CSNK1E
GO_Biological_Process_2023	Amide Transport (GO:0042886)	1932-02-01	0.0603986	0.247573	0	0	5.30108	14.879	SLC14A1;PDPN
GO_Biological_Process_2023	Mesenchymal Cell Migration (GO:0090497)	1932-02-01	0.0603986	0.247573	0	0	5.30108	14.879	SEMA7A;SEMA4B
GO_Biological_Process_2023	Muscle Cell Development (GO:0055001)	1932-02-01	0.0603986	0.247573	0	0	5.30108	14.879	SDC1;HES1
GO_Biological_Process_2023	Regulation Of Protein Binding (GO:0043393)	4/118	0.0608163	0.247573	0	0	2.80074	7.84179	CDKN1A;RACK1;CSNK1E;RAN
GO_Biological_Process_2023	ERBB2-EGFR Signaling Pathway (GO:0038134)	2024-05-01	0.0609626	0.247573	0	0	19.8253	55.4612	EREG
GO_Biological_Process_2023	Golgi Disassembly (GO:0090166)	2024-05-01	0.0609626	0.247573	0	0	19.8253	55.4612	PLK3
GO_Biological_Process_2023	Regulation Of Extracellular Exosome Assembly (GO:1903551)	2024-05-01	0.0609626	0.247573	0	0	19.8253	55.4612	SDC1
GO_Biological_Process_2023	L-ascorbic Acid Metabolic Process (GO:0019852)	2024-05-01	0.0609626	0.247573	0	0	19.8253	55.4612	GSTO2
GO_Biological_Process_2023	L-phenylalanine Catabolic Process (GO:0006559)	2024-05-01	0.0609626	0.247573	0	0	19.8253	55.4612	QDPR
GO_Biological_Process_2023	L-phenylalanine Metabolic Process (GO:0006558)	2024-05-01	0.0609626	0.247573	0	0	19.8253	55.4612	QDPR
GO_Biological_Process_2023	PERK-mediated Unfolded Protein Response (GO:0036499)	2024-05-01	0.0609626	0.247573	0	0	19.8253	55.4612	EIF2S1
GO_Biological_Process_2023	RNA Decapping (GO:0110154)	2024-05-01	0.0609626	0.247573	0	0	19.8253	55.4612	NUDT3
GO_Biological_Process_2023	Regulation Of Hormone Biosynthetic Process (GO:0046885)	2024-05-01	0.0609626	0.247573	0	0	19.8253	55.4612	EGR1
GO_Biological_Process_2023	Regulation Of pro-B Cell Differentiation (GO:2000973)	2024-05-01	0.0609626	0.247573	0	0	19.8253	55.4612	HES1
GO_Biological_Process_2023	Regulation Of Translation In Response To Endoplasmic Reticulum Stress (GO:0036490)	2024-05-01	0.0609626	0.247573	0	0	19.8253	55.4612	EIF2S1
GO_Biological_Process_2023	Chondrocyte Development (GO:0002063)	2024-05-01	0.0609626	0.247573	0	0	19.8253	55.4612	SOX9
GO_Biological_Process_2023	Signal Complex Assembly (GO:0007172)	2024-05-01	0.0609626	0.247573	0	0	19.8253	55.4612	SRC
GO_Biological_Process_2023	snRNA Modification (GO:0040031)	2024-05-01	0.0609626	0.247573	0	0	19.8253	55.4612	NHP2
GO_Biological_Process_2023	Epithelial Tube Formation (GO:0072175)	2024-05-01	0.0609626	0.247573	0	0	19.8253	55.4612	SOX9
GO_Biological_Process_2023	Erythrose 4-Phosphate/Phosphoenolpyruvate Family Amino Acid Catabolic Process (GO:1902222)	2024-05-01	0.0609626	0.247573	0	0	19.8253	55.4612	QDPR
GO_Biological_Process_2023	Kidney Morphogenesis (GO:0060993)	2024-05-01	0.0609626	0.247573	0	0	19.8253	55.4612	SOX4
GO_Biological_Process_2023	Leukocyte Apoptotic Process (GO:0071887)	2024-05-01	0.0609626	0.247573	0	0	19.8253	55.4612	CTSL
GO_Biological_Process_2023	Negative Regulation Of Glial Cell Proliferation (GO:0060253)	2024-05-01	0.0609626	0.247573	0	0	19.8253	55.4612	HES1
GO_Biological_Process_2023	Negative Regulation Of Histone Acetylation (GO:0035067)	2024-05-01	0.0609626	0.247573	0	0	19.8253	55.4612	NOC2L
GO_Biological_Process_2023	Negative Regulation Of Lens Fiber Cell Differentiation (GO:1902747)	2024-05-01	0.0609626	0.247573	0	0	19.8253	55.4612	SPRY2
GO_Biological_Process_2023	Negative Regulation Of Lipoprotein Lipase Activity (GO:0051005)	2024-05-01	0.0609626	0.247573	0	0	19.8253	55.4612	ANGPTL4
GO_Biological_Process_2023	Negative Regulation Of Protein Kinase Activity By Regulation Of Protein Phosphorylation (GO:0044387)	2024-05-01	0.0609626	0.247573	0	0	19.8253	55.4612	NPM1
GO_Biological_Process_2023	Negative Regulation Of Transcription From RNA Polymerase II Promoter In Response To Stress (GO:0097201)	2024-05-01	0.0609626	0.247573	0	0	19.8253	55.4612	JUN
GO_Biological_Process_2023	Negative Regulation Of Trophoblast Cell Migration (GO:1901164)	2024-05-01	0.0609626	0.247573	0	0	19.8253	55.4612	TIMP1
GO_Biological_Process_2023	Notochord Development (GO:0030903)	2024-05-01	0.0609626	0.247573	0	0	19.8253	55.4612	COL18A1
GO_Biological_Process_2023	Positive Regulation Of Autophagy Of Mitochondrion In Response To Mitochondrial Depolarization (GO:1904925)	2024-05-01	0.0609626	0.247573	0	0	19.8253	55.4612	HK2
GO_Biological_Process_2023	Positive Regulation Of Gonad Development (GO:1905941)	2024-05-01	0.0609626	0.247573	0	0	19.8253	55.4612	SOX9
GO_Biological_Process_2023	Positive Regulation Of Intrinsic Apoptotic Signaling Pathway By P53 Class Mediator (GO:1902255)	2024-05-01	0.0609626	0.247573	0	0	19.8253	55.4612	RPS7
GO_Biological_Process_2023	Positive Regulation Of Male Gonad Development (GO:2000020)	2024-05-01	0.0609626	0.247573	0	0	19.8253	55.4612	SOX9
GO_Biological_Process_2023	Positive Regulation Of Receptor Binding (GO:1900122)	2024-05-01	0.0609626	0.247573	0	0	19.8253	55.4612	MMP9
GO_Biological_Process_2023	Proline Metabolic Process (GO:0006560)	2024-05-01	0.0609626	0.247573	0	0	19.8253	55.4612	PYCR2
GO_Biological_Process_2023	Protein Sulfation (GO:0006477)	2024-05-01	0.0609626	0.247573	0	0	19.8253	55.4612	TPST2
GO_Biological_Process_2023	Radial Glial Cell Differentiation (GO:0060019)	2024-05-01	0.0609626	0.247573	0	0	19.8253	55.4612	HES1
GO_Biological_Process_2023	Regulation Of Basement Membrane Organization (GO:0110011)	2024-05-01	0.0609626	0.247573	0	0	19.8253	55.4612	LAMB1
GO_Biological_Process_2023	Cellular Response To Reactive Oxygen Species (GO:0034614)	1973-03-01	0.0634486	0.255762	0	0	3.41469	9.4161	PRDX5;JUN;MMP9
GO_Biological_Process_2023	Carboxylic Acid Metabolic Process (GO:0019752)	1933-02-01	0.0637801	0.255762	0	0	5.12981	14.1189	GSTO2;GSTO1
GO_Biological_Process_2023	Lung Development (GO:0030324)	1933-02-01	0.0637801	0.255762	0	0	5.12981	14.1189	ERRFI1;PDPN
GO_Biological_Process_2023	Positive Regulation Of Notch Signaling Pathway (GO:0045747)	1933-02-01	0.0637801	0.255762	0	0	5.12981	14.1189	JAG1;SRC
GO_Biological_Process_2023	Positive Regulation Of RNA Metabolic Process (GO:0051254)	1933-02-01	0.0637801	0.255762	0	0	5.12981	14.1189	RIOK2;WDR43
GO_Biological_Process_2023	Gland Development (GO:0048732)	1974-03-01	0.065544	0.257855	0	0	3.36643	9.17362	SOX2;HES1;SOX9
GO_Biological_Process_2023	Regulation Of Cell Cycle G1/S Phase Transition (GO:1902806)	1974-03-01	0.065544	0.257855	0	0	3.36643	9.17362	SOX2;CDKN1A;TCIM
GO_Biological_Process_2023	Regulation Of Protein Catabolic Process (GO:0042176)	4/122	0.0670419	0.257855	0	0	2.70525	7.31077	EEF1A1;HSP90AA1;ODC1;HMGCR
GO_Biological_Process_2023	Positive Regulation Of Macromolecule Biosynthetic Process (GO:0010557)	4/122	0.0670419	0.257855	0	0	2.70525	7.31077	RPS4X;RPL5;NPM1;SOX4
GO_Biological_Process_2023	Apoptotic Mitochondrial Changes (GO:0008637)	1934-02-01	0.0672241	0.257855	0	0	4.96925	13.4156	GGCT;HK2
GO_Biological_Process_2023	Cellular Response To Glucose Stimulus (GO:0071333)	1934-02-01	0.0672241	0.257855	0	0	4.96925	13.4156	RACK1;SOX4
GO_Biological_Process_2023	Response To Estrogen (GO:0043627)	1934-02-01	0.0672241	0.257855	0	0	4.96925	13.4156	ARID5A;SOX9
GO_Biological_Process_2023	Semaphorin-Plexin Signaling Pathway (GO:0071526)	1934-02-01	0.0672241	0.257855	0	0	4.96925	13.4156	SEMA7A;SEMA4B
GO_Biological_Process_2023	Glial Cell Differentiation (GO:0010001)	1934-02-01	0.0672241	0.257855	0	0	4.96925	13.4156	SOX2;SOX9
GO_Biological_Process_2023	Transcription Initiation-Coupled Chromatin Remodeling (GO:0045815)	1934-02-01	0.0672241	0.257855	0	0	4.96925	13.4156	NOC2L;MACROH2A1
GO_Biological_Process_2023	Regulation Of DNA Biosynthetic Process (GO:2000278)	1934-02-01	0.0672241	0.257855	0	0	4.96925	13.4156	CDKN1A;PDGFA
GO_Biological_Process_2023	Regulation Of Transcription By RNA Polymerase II (GO:0006357)	33/2028	0.0697071	0.257855	0	0	1.35342	3.60477	WWC1;DDX21;NOC2L;MACROH2A1;SOX2;ING2;CCND1;SIN3B;NRIP1;HES1;SOX9;LRRFIP1;JUNB;LYAR;RPL17;SOX4;IER2;TGIF1;EIF5A;EGR1;PLK3;WWTR1;JUN;NPM1;JAG1;ARID5A;HMGA1;HMGA2;BAZ1A;INHBA;FOSL1;KLF5;ITGA6
GO_Biological_Process_2023	Negative Regulation Of Multicellular Organismal Process (GO:0051241)	6/231	0.0706223	0.257855	0	0	2.13388	5.65565	ING2;WWC1;SPRY2;SOX9;TIMP1;HMGCR
GO_Biological_Process_2023	Positive Regulation Of Mitotic Nuclear Division (GO:0045840)	1935-02-01	0.0707283	0.257855	0	0	4.81843	12.7636	BTC;EREG
GO_Biological_Process_2023	Response To Cytokine (GO:0034097)	4/125	0.0719199	0.257855	0	0	2.63777	6.94315	SRC;CASP3;TIMP1;MAP4K3
GO_Biological_Process_2023	Regulation Of Entry Of Bacterium Into Host Cell (GO:2000535)	2024-06-01	0.0727035	0.257855	0	0	15.8594	41.5734	KRT6A
GO_Biological_Process_2023	Regulation Of Ketone Biosynthetic Process (GO:0010566)	2024-06-01	0.0727035	0.257855	0	0	15.8594	41.5734	EGR1
GO_Biological_Process_2023	Regulation Of Lens Fiber Cell Differentiation (GO:1902746)	2024-06-01	0.0727035	0.257855	0	0	15.8594	41.5734	SPRY2
GO_Biological_Process_2023	Regulation Of Male Gonad Development (GO:2000018)	2024-06-01	0.0727035	0.257855	0	0	15.8594	41.5734	SOX9
GO_Biological_Process_2023	Regulation Of Metallopeptidase Activity (GO:1905048)	2024-06-01	0.0727035	0.257855	0	0	15.8594	41.5734	TIMP1
GO_Biological_Process_2023	Angiotensin-Activated Signaling Pathway (GO:0038166)	2024-06-01	0.0727035	0.257855	0	0	15.8594	41.5734	SRC
GO_Biological_Process_2023	Regulation Of Smooth Muscle Cell Differentiation (GO:0051150)	2024-06-01	0.0727035	0.257855	0	0	15.8594	41.5734	RBPMS2
GO_Biological_Process_2023	Response To Increased Oxygen Levels (GO:0036296)	2024-06-01	0.0727035	0.257855	0	0	15.8594	41.5734	TMEM199
GO_Biological_Process_2023	Retinal Rod Cell Differentiation (GO:0060221)	2024-06-01	0.0727035	0.257855	0	0	15.8594	41.5734	SOX9
GO_Biological_Process_2023	Smooth Muscle Cell Migration (GO:0014909)	2024-06-01	0.0727035	0.257855	0	0	15.8594	41.5734	PLAT
GO_Biological_Process_2023	Glomerular Epithelial Cell Development (GO:0072310)	2024-06-01	0.0727035	0.257855	0	0	15.8594	41.5734	JAG1
GO_Biological_Process_2023	Tubulin Complex Assembly (GO:0007021)	2024-06-01	0.0727035	0.257855	0	0	15.8594	41.5734	TCP1
GO_Biological_Process_2023	Vascular Associated Smooth Muscle Cell Development (GO:0097084)	2024-06-01	0.0727035	0.257855	0	0	15.8594	41.5734	HES1
GO_Biological_Process_2023	Keratinocyte Proliferation (GO:0043616)	2024-06-01	0.0727035	0.257855	0	0	15.8594	41.5734	EREG
GO_Biological_Process_2023	Locomotor Rhythm (GO:0045475)	2024-06-01	0.0727035	0.257855	0	0	15.8594	41.5734	EGR1
GO_Biological_Process_2023	Lymphoid Progenitor Cell Differentiation (GO:0002320)	2024-06-01	0.0727035	0.257855	0	0	15.8594	41.5734	SOX4
GO_Biological_Process_2023	Negative Regulation Of Double-Strand Break Repair Via Nonhomologous End Joining (GO:2001033)	2024-06-01	0.0727035	0.257855	0	0	15.8594	41.5734	HMGA2
GO_Biological_Process_2023	Negative Regulation Of Lymphocyte Differentiation (GO:0045620)	2024-06-01	0.0727035	0.257855	0	0	15.8594	41.5734	INHBA
GO_Biological_Process_2023	Negative Regulation Of Membrane Protein Ectodomain Proteolysis (GO:0051045)	2024-06-01	0.0727035	0.257855	0	0	15.8594	41.5734	TIMP1
GO_Biological_Process_2023	Negative Regulation Of Oligodendrocyte Differentiation (GO:0048715)	2024-06-01	0.0727035	0.257855	0	0	15.8594	41.5734	HES1
GO_Biological_Process_2023	Negative Regulation Of Telomere Capping (GO:1904354)	2024-06-01	0.0727035	0.257855	0	0	15.8594	41.5734	ERCC1
GO_Biological_Process_2023	Neurotrophin TRK Receptor Signaling Pathway (GO:0048011)	2024-06-01	0.0727035	0.257855	0	0	15.8594	41.5734	CASP3
GO_Biological_Process_2023	Noradrenergic Neuron Differentiation (GO:0003357)	2024-06-01	0.0727035	0.257855	0	0	15.8594	41.5734	SOX4
GO_Biological_Process_2023	Nucleotide Catabolic Process (GO:0009166)	2024-06-01	0.0727035	0.257855	0	0	15.8594	41.5734	NUDT3
GO_Biological_Process_2023	Pharyngeal Arch Artery Morphogenesis (GO:0061626)	2024-06-01	0.0727035	0.257855	0	0	15.8594	41.5734	HES1
GO_Biological_Process_2023	Pituitary Gland Development (GO:0021983)	2024-06-01	0.0727035	0.257855	0	0	15.8594	41.5734	SOX2
GO_Biological_Process_2023	Podocyte Development (GO:0072015)	2024-06-01	0.0727035	0.257855	0	0	15.8594	41.5734	JAG1
GO_Biological_Process_2023	Positive Regulation Of Endoplasmic Reticulum Stress-Induced Intrinsic Apoptotic Signaling Pathway (GO:1902237)	2024-06-01	0.0727035	0.257855	0	0	15.8594	41.5734	RNF183
GO_Biological_Process_2023	Positive Regulation Of Gastrulation (GO:2000543)	2024-06-01	0.0727035	0.257855	0	0	15.8594	41.5734	RACK1
GO_Biological_Process_2023	Positive Regulation Of Hormone Metabolic Process (GO:0032352)	2024-06-01	0.0727035	0.257855	0	0	15.8594	41.5734	EGR1
GO_Biological_Process_2023	Positive Regulation Of Kidney Development (GO:0090184)	2024-06-01	0.0727035	0.257855	0	0	15.8594	41.5734	SOX9
GO_Biological_Process_2023	Positive Regulation Of Lamellipodium Morphogenesis (GO:2000394)	2024-06-01	0.0727035	0.257855	0	0	15.8594	41.5734	SRC
GO_Biological_Process_2023	Positive Regulation Of Mitophagy (GO:1901526)	2024-06-01	0.0727035	0.257855	0	0	15.8594	41.5734	SLC25A5
GO_Biological_Process_2023	Positive Regulation Of Multicellular Organism Growth (GO:0040018)	2024-06-01	0.0727035	0.257855	0	0	15.8594	41.5734	GHR
GO_Biological_Process_2023	Positive Regulation Of Striated Muscle Contraction (GO:0045989)	2024-06-01	0.0727035	0.257855	0	0	15.8594	41.5734	GSTO1
GO_Biological_Process_2023	Protein Catabolic Process In The Vacuole (GO:0007039)	2024-06-01	0.0727035	0.257855	0	0	15.8594	41.5734	TMEM199
GO_Biological_Process_2023	Regulation Of T-helper Cell Differentiation (GO:0045622)	2024-06-01	0.0727035	0.257855	0	0	15.8594	41.5734	JUNB
GO_Biological_Process_2023	Regulation Of Gene Expression (GO:0010468)	20/1127	0.0729004	0.25798	0	0	1.46444	3.83486	RPL5;EGR1;WWTR1;RPS7;WWC1;HMGA1;HMGA2;BAZ1A;INHBA;MACROH2A1;RPL6;SOX2;ING2;RACK1;ANXA7;SPRY2;KRAS;SOX9;RPL17;SOX4
GO_Biological_Process_2023	Negative Regulation Of Protein Modification Process (GO:0031400)	1978-03-01	0.0742375	0.260589	0	0	3.18623	8.28576	WWTR1;CDKN1A;PLPP3
GO_Biological_Process_2023	Substrate Adhesion-Dependent Cell Spreading (GO:0034446)	1936-02-01	0.0742908	0.260589	0	0	4.67647	12.1577	LAMB1;PARVB
GO_Biological_Process_2023	Neural Crest Cell Migration (GO:0001755)	1936-02-01	0.0742908	0.260589	0	0	4.67647	12.1577	SEMA7A;SEMA4B
GO_Biological_Process_2023	Receptor Signaling Pathway Via JAK-STAT (GO:0007259)	1936-02-01	0.0742908	0.260589	0	0	4.67647	12.1577	GHR;CLCF1
GO_Biological_Process_2023	Aortic Valve Morphogenesis (GO:0003180)	1937-02-01	0.0779095	0.267475	0	0	4.54263	11.5937	JAG1;SOX9
GO_Biological_Process_2023	Regulation Of Phosphoprotein Phosphatase Activity (GO:0043666)	1937-02-01	0.0779095	0.267475	0	0	4.54263	11.5937	PPP1R2;HSP90AB1
GO_Biological_Process_2023	Ventricular Septum Development (GO:0003281)	1937-02-01	0.0779095	0.267475	0	0	4.54263	11.5937	HES1;SOX4
GO_Biological_Process_2023	Negative Regulation Of Smooth Muscle Cell Proliferation (GO:0048662)	1937-02-01	0.0779095	0.267475	0	0	4.54263	11.5937	CDKN1A;TRIB1
GO_Biological_Process_2023	Positive Regulation Of Receptor Signaling Pathway Via JAK-STAT (GO:0046427)	1937-02-01	0.0779095	0.267475	0	0	4.54263	11.5937	GHR;HES1
GO_Biological_Process_2023	Positive Regulation Of Receptor Signaling Pathway Via STAT (GO:1904894)	1937-02-01	0.0779095	0.267475	0	0	4.54263	11.5937	GHR;HES1
GO_Biological_Process_2023	Negative Regulation Of Protein Serine/Threonine Kinase Activity (GO:0071901)	1980-03-01	0.0787667	0.267475	0	0	3.10316	7.88595	CDKN1A;SPRY2;MACROH2A1
GO_Biological_Process_2023	Regulation Of Intracellular Signal Transduction (GO:1902531)	7/297	0.080117	0.267475	0	0	1.93302	4.87946	RPL5;PLK3;WWTR1;LBH;TMSB4X;WWC1;RPF2
GO_Biological_Process_2023	Regulation Of Cell Cycle Process (GO:0010564)	4/130	0.0804406	0.267475	0	0	2.53246	6.38239	PLK3;HMGA2;SOX9;RPL17
GO_Biological_Process_2023	Macromolecule Modification (GO:0043412)	1981-03-01	0.0810756	0.267475	0	0	3.06322	7.69595	CDC34;CPE;PLAT
GO_Biological_Process_2023	Regulation Of Cell Cycle (GO:0051726)	7/298	0.0812194	0.267475	0	0	1.92628	4.83612	JUN;CDKN1A;HSP90AB1;RACK1;HMGA2;SOX9;JUNB
GO_Biological_Process_2023	Connective Tissue Development (GO:0061448)	1938-02-01	0.0815826	0.267475	0	0	4.41622	11.0677	SOX9;CD44
GO_Biological_Process_2023	Tumor Necrosis Factor-Mediated Signaling Pathway (GO:0033209)	1938-02-01	0.0815826	0.267475	0	0	4.41622	11.0677	EIF5A;TMSB4X
GO_Biological_Process_2023	Positive Regulation Of Cation Channel Activity (GO:2001259)	1938-02-01	0.0815826	0.267475	0	0	4.41622	11.0677	GSTO1;TMSB4X
GO_Biological_Process_2023	ADP Transport (GO:0015866)	2024-07-01	0.0842981	0.267475	0	0	13.2155	32.6872	SLC25A5
GO_Biological_Process_2023	Regulation Of Cyclic-Nucleotide Phosphodiesterase Activity (GO:0051342)	2024-07-01	0.0842981	0.267475	0	0	13.2155	32.6872	RACK1
GO_Biological_Process_2023	Regulation Of Endodeoxyribonuclease Activity (GO:0032071)	2024-07-01	0.0842981	0.267475	0	0	13.2155	32.6872	NPM1
GO_Biological_Process_2023	Regulation Of Heterochromatin Formation (GO:0031445)	2024-07-01	0.0842981	0.267475	0	0	13.2155	32.6872	MACROH2A1
GO_Biological_Process_2023	Regulation Of Mesenchymal Stem Cell Differentiation (GO:2000739)	2024-07-01	0.0842981	0.267475	0	0	13.2155	32.6872	SOX9
GO_Biological_Process_2023	Regulation Of Mitophagy (GO:1901524)	2024-07-01	0.0842981	0.267475	0	0	13.2155	32.6872	SLC25A5
GO_Biological_Process_2023	Cellular Biogenic Amine Catabolic Process (GO:0042402)	2024-07-01	0.0842981	0.267475	0	0	13.2155	32.6872	SMOX
GO_Biological_Process_2023	Regulation Of Transforming Growth Factor Beta Activation (GO:1901388)	2024-07-01	0.0842981	0.267475	0	0	13.2155	32.6872	HSP90AB1
GO_Biological_Process_2023	Cytoplasmic Sequestering Of NF-kappaB (GO:0007253)	2024-07-01	0.0842981	0.267475	0	0	13.2155	32.6872	TMSB4X
GO_Biological_Process_2023	Stress-Induced Premature Senescence (GO:0090400)	2024-07-01	0.0842981	0.267475	0	0	13.2155	32.6872	CDKN1A
GO_Biological_Process_2023	Taurine Metabolic Process (GO:0019530)	2024-07-01	0.0842981	0.267475	0	0	13.2155	32.6872	GHR
GO_Biological_Process_2023	Folic Acid Transport (GO:0015884)	2024-07-01	0.0842981	0.267475	0	0	13.2155	32.6872	PDPN
GO_Biological_Process_2023	Leukocyte Aggregation (GO:0070486)	2024-07-01	0.0842981	0.267475	0	0	13.2155	32.6872	CD44
GO_Biological_Process_2023	Lymphatic Endothelial Cell Differentiation (GO:0060836)	2024-07-01	0.0842981	0.267475	0	0	13.2155	32.6872	PDPN
GO_Biological_Process_2023	Methionine Metabolic Process (GO:0006555)	2024-07-01	0.0842981	0.267475	0	0	13.2155	32.6872	SMS
GO_Biological_Process_2023	Mitral Valve Development (GO:0003174)	2024-07-01	0.0842981	0.267475	0	0	13.2155	32.6872	SOX4
GO_Biological_Process_2023	Negative Regulation Of B Cell Apoptotic Process (GO:0002903)	2024-07-01	0.0842981	0.267475	0	0	13.2155	32.6872	NOC2L
GO_Biological_Process_2023	Negative Regulation Of CD8-positive, Alpha-Beta T Cell Activation (GO:2001186)	2024-07-01	0.0842981	0.267475	0	0	13.2155	32.6872	SOCS1
GO_Biological_Process_2023	Negative Regulation Of Amyloid-Beta Clearance (GO:1900222)	2024-07-01	0.0842981	0.267475	0	0	13.2155	32.6872	HMGCR
GO_Biological_Process_2023	Negative Regulation Of Cell Cycle G2/M Phase Transition (GO:1902750)	2024-07-01	0.0842981	0.267475	0	0	13.2155	32.6872	MACROH2A1
GO_Biological_Process_2023	Negative Regulation Of Fatty Acid Oxidation (GO:0046322)	2024-07-01	0.0842981	0.267475	0	0	13.2155	32.6872	SOX9
GO_Biological_Process_2023	Negative Regulation Of Muscle Cell Differentiation (GO:0051148)	2024-07-01	0.0842981	0.267475	0	0	13.2155	32.6872	RBPMS2
GO_Biological_Process_2023	Negative Regulation Of Peptidyl-Lysine Acetylation (GO:2000757)	2024-07-01	0.0842981	0.267475	0	0	13.2155	32.6872	NOC2L
GO_Biological_Process_2023	Neuroepithelial Cell Differentiation (GO:0060563)	2024-07-01	0.0842981	0.267475	0	0	13.2155	32.6872	SOX4
GO_Biological_Process_2023	Nucleobase-Containing Small Molecule Interconversion (GO:0015949)	2024-07-01	0.0842981	0.267475	0	0	13.2155	32.6872	AK2
GO_Biological_Process_2023	Platelet Activating Factor Metabolic Process (GO:0046469)	2024-07-01	0.0842981	0.267475	0	0	13.2155	32.6872	PLA2G7
GO_Biological_Process_2023	Positive Regulation Of CD4-positive, Alpha-Beta T Cell Differentiation (GO:0043372)	2024-07-01	0.0842981	0.267475	0	0	13.2155	32.6872	SOCS1
GO_Biological_Process_2023	Positive Regulation Of Cardiac Epithelial To Mesenchymal Transition (GO:0062043)	2024-07-01	0.0842981	0.267475	0	0	13.2155	32.6872	JAG1
GO_Biological_Process_2023	Positive Regulation Of Extracellular Matrix Disassembly (GO:0090091)	2024-07-01	0.0842981	0.267475	0	0	13.2155	32.6872	PDPN
GO_Biological_Process_2023	Positive Regulation Of Ryanodine-Sensitive Calcium-Release Channel Activity (GO:0060316)	2024-07-01	0.0842981	0.267475	0	0	13.2155	32.6872	GSTO1
GO_Biological_Process_2023	rRNA Pseudouridine Synthesis (GO:0031118)	2024-07-01	0.0842981	0.267475	0	0	13.2155	32.6872	NHP2
GO_Biological_Process_2023	Regulation Of CD8-positive, Alpha-Beta T Cell Differentiation (GO:0043376)	2024-07-01	0.0842981	0.267475	0	0	13.2155	32.6872	SOCS1
GO_Biological_Process_2023	Regulation Of DNA-templated Transcription In Response To Stress (GO:0043620)	2024-07-01	0.0842981	0.267475	0	0	13.2155	32.6872	TCIM
GO_Biological_Process_2023	Regulation Of Golgi To Plasma Membrane Protein Transport (GO:0042996)	2024-07-01	0.0842981	0.267475	0	0	13.2155	32.6872	RACK1
GO_Biological_Process_2023	Regulation Of Nitric Oxide Biosynthetic Process (GO:0045428)	1939-02-01	0.0853081	0.268544	0	0	4.29664	10.5761	HSP90AA1;HSP90AB1
GO_Biological_Process_2023	Negative Regulation Of Cell-Substrate Adhesion (GO:0010812)	1939-02-01	0.0853081	0.268544	0	0	4.29664	10.5761	JAG1;RCC2
GO_Biological_Process_2023	Neuron Projection Extension (GO:1990138)	1939-02-01	0.0853081	0.268544	0	0	4.29664	10.5761	HSP90AA1;HSP90AB1
GO_Biological_Process_2023	Odontogenesis (GO:0042476)	1939-02-01	0.0853081	0.268544	0	0	4.29664	10.5761	LAMB1;INHBA
GO_Biological_Process_2023	Regulation Of Epithelial To Mesenchymal Transition (GO:0010717)	1983-03-01	0.0857804	0.268969	0	0	2.98634	7.33434	WWTR1;PDPN;SPRY2
GO_Biological_Process_2023	Positive Regulation Of Ubiquitin-Dependent Protein Catabolic Process (GO:2000060)	1983-03-01	0.0857804	0.268969	0	0	2.98634	7.33434	RACK1;CSNK1E;TRIB1
KEGG_2021	Complement and coagulation cascades	1985-03-01	0.0905986	0.269947	0	0	2.9132	6.99552	PLAU;PLAUR;PLAT
KEGG_2021	Alzheimer disease	8/369	0.0928769	0.269947	0	0	1.77551	4.21946	TUBA1C;TUBB6;CASP3;KRAS;CSNK1E;CAPN1;SLC25A5;EIF2S1
KEGG_2021	Salmonella infection	6/249	0.0931087	0.269947	0	0	1.97399	4.68623	TUBA1C;JUN;TUBB6;HSP90AA1;HSP90AB1;CASP3
KEGG_2021	Insulin signaling pathway	4/137	0.0931675	0.269947	0	0	2.39831	5.69205	SOCS1;EIF4EBP1;KRAS;HK2
GO_Biological_Process_2023	Regulation Of Cysteine-Type Endopeptidase Activity Involved In Apoptotic Process (GO:0043281)	1984-03-01	0.0881755	0.275937	0	0	2.94932	7.1622	SOX2;SRC;CD44
GO_Biological_Process_2023	Notch Signaling Pathway (GO:0007219)	1940-02-01	0.0890841	0.276074	0	0	4.18336	10.1161	JAG1;HES1
GO_Biological_Process_2023	Aortic Valve Development (GO:0003176)	1940-02-01	0.0890841	0.276074	0	0	4.18336	10.1161	JAG1;SOX9
GO_Biological_Process_2023	Water-Soluble Vitamin Metabolic Process (GO:0006767)	1940-02-01	0.0890841	0.276074	0	0	4.18336	10.1161	GSTO2;GSTO1
GO_Biological_Process_2023	Negative Regulation Of Cell-Cell Adhesion (GO:0022408)	1940-02-01	0.0890841	0.276074	0	0	4.18336	10.1161	JAG1;FXYD5
GO_Biological_Process_2023	Negative Regulation Of Mitotic Cell Cycle Phase Transition (GO:1901991)	1940-02-01	0.0890841	0.276074	0	0	4.18336	10.1161	CDKN1A;INHBA
GO_Biological_Process_2023	Response To Amino Acid Starvation (GO:1990928)	1941-02-01	0.0929088	0.27988	0	0	4.07589	9.68487	CDKN1A;EIF2S1
GO_Biological_Process_2023	Negative Regulation Of mRNA Catabolic Process (GO:1902373)	1941-02-01	0.0929088	0.27988	0	0	4.07589	9.68487	DHX34;PABPC1
GO_Biological_Process_2023	Negative Regulation Of Proteolysis (GO:0045861)	1941-02-01	0.0929088	0.27988	0	0	4.07589	9.68487	PLAT;TIMP1
GO_Biological_Process_2023	Regulation Of Amide Metabolic Process (GO:0034248)	1941-02-01	0.0929088	0.27988	0	0	4.07589	9.68487	EIF2S1;PUM3
GO_Biological_Process_2023	Negative Regulation Of Cellular Biosynthetic Process (GO:0031327)	4/137	0.0931675	0.27988	0	0	2.39831	5.69205	CDKN1A;RACK1;PDGFA;RPL13A
GO_Biological_Process_2023	Positive Regulation Of MAPK Cascade (GO:0043410)	7/310	0.0951289	0.27988	0	0	1.84885	4.34946	SOX2;GHR;SEMA7A;WWC1;PDGFA;SPRY2;CD44
GO_Biological_Process_2023	Regulation Of Glial Cell Proliferation (GO:0060251)	2024-08-01	0.0957484	0.27988	0	0	11.327	26.5735	HES1
GO_Biological_Process_2023	Regulation Of Organ Growth (GO:0046620)	2024-08-01	0.0957484	0.27988	0	0	11.327	26.5735	WWC1
GO_Biological_Process_2023	Bone Resorption (GO:0045453)	2024-08-01	0.0957484	0.27988	0	0	11.327	26.5735	SRC
GO_Biological_Process_2023	Regulation Of Protein ADP-ribosylation (GO:0010835)	2024-08-01	0.0957484	0.27988	0	0	11.327	26.5735	PUM3
GO_Biological_Process_2023	Regulation Of Rhodopsin Mediated Signaling Pathway (GO:0022400)	2024-08-01	0.0957484	0.27988	0	0	11.327	26.5735	NMT2
GO_Biological_Process_2023	Embryonic Digestive Tract Morphogenesis (GO:0048557)	2024-08-01	0.0957484	0.27988	0	0	11.327	26.5735	RBPMS2
GO_Biological_Process_2023	Sequestering Of Actin Monomers (GO:0042989)	2024-08-01	0.0957484	0.27988	0	0	11.327	26.5735	TMSB4X
GO_Biological_Process_2023	Establishment Of Protein Localization To Chromatin (GO:0071169)	2024-08-01	0.0957484	0.27988	0	0	11.327	26.5735	MACROH2A1
GO_Biological_Process_2023	Ubiquitin-Dependent Protein Catabolic Process Via The C-end Degron Rule Pathway (GO:0140627)	2024-08-01	0.0957484	0.27988	0	0	11.327	26.5735	KLHDC2
GO_Biological_Process_2023	Vascular Associated Smooth Muscle Cell Differentiation (GO:0035886)	2024-08-01	0.0957484	0.27988	0	0	11.327	26.5735	HES1
GO_Biological_Process_2023	Intestinal Epithelial Cell Differentiation (GO:0060575)	2024-08-01	0.0957484	0.27988	0	0	11.327	26.5735	SRC
GO_Biological_Process_2023	Isoprenoid Biosynthetic Process (GO:0008299)	2024-08-01	0.0957484	0.27988	0	0	11.327	26.5735	HMGCR
GO_Biological_Process_2023	Isoprenoid Metabolic Process (GO:0006720)	2024-08-01	0.0957484	0.27988	0	0	11.327	26.5735	HMGCR
GO_Biological_Process_2023	Mesodermal Cell Differentiation (GO:0048333)	2024-08-01	0.0957484	0.27988	0	0	11.327	26.5735	HMGA2
GO_Biological_Process_2023	ncRNA Export From Nucleus (GO:0097064)	2024-08-01	0.0957484	0.27988	0	0	11.327	26.5735	NPM1
GO_Biological_Process_2023	Negative Regulation Of Alpha-Beta T Cell Differentiation (GO:0046639)	2024-08-01	0.0957484	0.27988	0	0	11.327	26.5735	SOCS1
GO_Biological_Process_2023	Negative Regulation Of cAMP-mediated Signaling (GO:0043951)	2024-08-01	0.0957484	0.27988	0	0	11.327	26.5735	CDC34
GO_Biological_Process_2023	Negative Regulation Of Glial Cell Differentiation (GO:0045686)	2024-08-01	0.0957484	0.27988	0	0	11.327	26.5735	HES1
GO_Biological_Process_2023	Negative Regulation Of Lipase Activity (GO:0060192)	2024-08-01	0.0957484	0.27988	0	0	11.327	26.5735	ANGPTL4
GO_Biological_Process_2023	Negative Regulation Of Oxidative Stress-Induced Neuron Death (GO:1903204)	2024-08-01	0.0957484	0.27988	0	0	11.327	26.5735	RACK1
GO_Biological_Process_2023	Negative Regulation Of Platelet Aggregation (GO:0090331)	2024-08-01	0.0957484	0.27988	0	0	11.327	26.5735	CD9
GO_Biological_Process_2023	Negative Regulation Of Smooth Muscle Cell Differentiation (GO:0051151)	2024-08-01	0.0957484	0.27988	0	0	11.327	26.5735	RBPMS2
GO_Biological_Process_2023	Positive Regulation Of ATP Biosynthetic Process (GO:2001171)	2024-08-01	0.0957484	0.27988	0	0	11.327	26.5735	TMSB4X
GO_Biological_Process_2023	Positive Regulation Of Ligase Activity (GO:0051351)	2024-08-01	0.0957484	0.27988	0	0	11.327	26.5735	TMSB4X
GO_Biological_Process_2023	Positive Regulation Of Macrophage Cytokine Production (GO:0060907)	2024-08-01	0.0957484	0.27988	0	0	11.327	26.5735	SEMA7A
GO_Biological_Process_2023	Cellular Response To Amino Acid Starvation (GO:0034198)	1942-02-01	0.0967804	0.28033	0	0	3.97379	9.28003	CDKN1A;EIF2S1
GO_Biological_Process_2023	Stress-Activated MAPK Cascade (GO:0051403)	1942-02-01	0.0967804	0.28033	0	0	3.97379	9.28003	TRIB1;MAP4K3
GO_Biological_Process_2023	Lipid Modification (GO:0030258)	1942-02-01	0.0967804	0.28033	0	0	3.97379	9.28003	PLPP3;PLA2G7
GO_Biological_Process_2023	Modulation By Host Of Symbiont Process (GO:0051851)	1942-02-01	0.0967804	0.28033	0	0	3.97379	9.28003	JUN;HMGA2
GO_Biological_Process_2023	Positive Regulation Of Neuron Differentiation (GO:0045666)	1942-02-01	0.0967804	0.28033	0	0	3.97379	9.28003	MMD;KCTD11
GO_Biological_Process_2023	Negative Regulation Of Wnt Signaling Pathway (GO:0030178)	4/140	0.0988977	0.285943	0	0	2.34505	5.42567	SOX2;WWTR1;RACK1;SOX9
GO_Biological_Process_2023	Ephrin Receptor Signaling Pathway (GO:0048013)	1943-02-01	0.100697	0.288131	0	0	3.87667	8.89943	SRC;MMP9
GO_Biological_Process_2023	Positive Regulation Of Proteasomal Protein Catabolic Process (GO:1901800)	1990-03-01	0.103121	0.288131	0	0	2.74508	6.23642	RACK1;CSNK1E;TRIB1
GO_Biological_Process_2023	Regulation Of Transport (GO:0051049)	1944-02-01	0.104657	0.288131	0	0	3.78418	8.54113	YRDC;WWC1
GO_Biological_Process_2023	Response To Unfolded Protein (GO:0006986)	1944-02-01	0.104657	0.288131	0	0	3.78418	8.54113	HSP90AA1;HSP90AB1
GO_Biological_Process_2023	Embryonic Organ Morphogenesis (GO:0048562)	1944-02-01	0.104657	0.288131	0	0	3.78418	8.54113	RBPMS2;HES1
GO_Biological_Process_2023	Neural Crest Cell Development (GO:0014032)	1944-02-01	0.104657	0.288131	0	0	3.78418	8.54113	SEMA7A;SEMA4B
GO_Biological_Process_2023	Phosphatidylinositol Phosphate Biosynthetic Process (GO:0046854)	1944-02-01	0.104657	0.288131	0	0	3.78418	8.54113	PI4K2B;SOCS1
GO_Biological_Process_2023	Lymphocyte Differentiation (GO:0030098)	1991-03-01	0.105704	0.288131	0	0	2.71375	6.0981	CLCF1;SLC25A5;SOX4
GO_Biological_Process_2023	Ras Protein Signal Transduction (GO:0007265)	4/144	0.106787	0.288131	0	0	2.27758	5.09478	RASSF1;CDKN1A;PDPN;KRAS
GO_Biological_Process_2023	Regulation Of Cell Adhesion (GO:0030155)	4/144	0.106787	0.288131	0	0	2.27758	5.09478	PLAU;SRC;PLAUR;LAMB1
GO_Biological_Process_2023	Regulation Of Endoplasmic Reticulum Unfolded Protein Response (GO:1900101)	2024-09-01	0.107056	0.288131	0	0	9.91064	22.1444	RACK1
GO_Biological_Process_2023	Golgi Inheritance (GO:0048313)	2024-09-01	0.107056	0.288131	0	0	9.91064	22.1444	PLK3
GO_Biological_Process_2023	Actin-Mediated Cell Contraction (GO:0070252)	2024-09-01	0.107056	0.288131	0	0	9.91064	22.1444	PDPN
GO_Biological_Process_2023	Carbohydrate Phosphorylation (GO:0046835)	2024-09-01	0.107056	0.288131	0	0	9.91064	22.1444	HK2
GO_Biological_Process_2023	Regulation Of Receptor Binding (GO:1900120)	2024-09-01	0.107056	0.288131	0	0	9.91064	22.1444	MMP9
GO_Biological_Process_2023	Regulation Of Transmembrane Transporter Activity (GO:0022898)	2024-09-01	0.107056	0.288131	0	0	9.91064	22.1444	PIM1
GO_Biological_Process_2023	Cellular Response To Oxygen Levels (GO:0071453)	2024-09-01	0.107056	0.288131	0	0	9.91064	22.1444	TMEM199
GO_Biological_Process_2023	Dosage Compensation (GO:0007549)	2024-09-01	0.107056	0.288131	0	0	9.91064	22.1444	MACROH2A1
GO_Biological_Process_2023	Ectoderm Development (GO:0007398)	2024-09-01	0.107056	0.288131	0	0	9.91064	22.1444	ITGA6
GO_Biological_Process_2023	Endodermal Cell Fate Commitment (GO:0001711)	2024-09-01	0.107056	0.288131	0	0	9.91064	22.1444	SOX2
GO_Biological_Process_2023	Fructose 6-Phosphate Metabolic Process (GO:0006002)	2024-09-01	0.107056	0.288131	0	0	9.91064	22.1444	HK2
GO_Biological_Process_2023	Lung Epithelium Development (GO:0060428)	2024-09-01	0.107056	0.288131	0	0	9.91064	22.1444	ERRFI1
GO_Biological_Process_2023	Mitral Valve Morphogenesis (GO:0003183)	2024-09-01	0.107056	0.288131	0	0	9.91064	22.1444	SOX4
GO_Biological_Process_2023	Muscle Cell Migration (GO:0014812)	2024-09-01	0.107056	0.288131	0	0	9.91064	22.1444	PLAT
GO_Biological_Process_2023	Myelin Assembly (GO:0032288)	2024-09-01	0.107056	0.288131	0	0	9.91064	22.1444	CD9
GO_Biological_Process_2023	Negative Regulation Of Lymphocyte Apoptotic Process (GO:0070229)	2024-09-01	0.107056	0.288131	0	0	9.91064	22.1444	NOC2L
GO_Biological_Process_2023	Negative Regulation Of Protein Autophosphorylation (GO:0031953)	2024-09-01	0.107056	0.288131	0	0	9.91064	22.1444	ERRFI1
GO_Biological_Process_2023	Negative Regulation Of Telomerase Activity (GO:0051974)	2024-09-01	0.107056	0.288131	0	0	9.91064	22.1444	SRC
GO_Biological_Process_2023	Negative Regulation Of Transcription By RNA Polymerase I (GO:0016479)	2024-09-01	0.107056	0.288131	0	0	9.91064	22.1444	MACROH2A1
GO_Biological_Process_2023	Negative Regulation Of Transforming Growth Factor Beta Production (GO:0071635)	2024-09-01	0.107056	0.288131	0	0	9.91064	22.1444	HSP90AB1
GO_Biological_Process_2023	Negative Regulation Of Tyrosine Phosphorylation Of STAT Protein (GO:0042532)	2024-09-01	0.107056	0.288131	0	0	9.91064	22.1444	SOCS1
GO_Biological_Process_2023	Negative Regulation Of Vascular Endothelial Growth Factor Signaling Pathway (GO:1900747)	2024-09-01	0.107056	0.288131	0	0	9.91064	22.1444	SPRY2
GO_Biological_Process_2023	Ornithine Metabolic Process (GO:0006591)	2024-09-01	0.107056	0.288131	0	0	9.91064	22.1444	ODC1
GO_Biological_Process_2023	Phosphatidylcholine Catabolic Process (GO:0034638)	2024-09-01	0.107056	0.288131	0	0	9.91064	22.1444	PLA2G7
GO_Biological_Process_2023	Positive Regulation Of ATP Metabolic Process (GO:1903580)	2024-09-01	0.107056	0.288131	0	0	9.91064	22.1444	TMSB4X
GO_Biological_Process_2023	Positive Regulation Of Hippo Signaling (GO:0035332)	2024-09-01	0.107056	0.288131	0	0	9.91064	22.1444	SRC
GO_Biological_Process_2023	Positive Regulation Of Keratinocyte Migration (GO:0051549)	2024-09-01	0.107056	0.288131	0	0	9.91064	22.1444	MMP9
GO_Biological_Process_2023	Positive Regulation Of Protein Kinase A Signaling (GO:0010739)	2024-09-01	0.107056	0.288131	0	0	9.91064	22.1444	TCIM
GO_Biological_Process_2023	Regulation Of RNA Polymerase II Regulatory Region Sequence-Specific DNA Binding (GO:1903025)	2024-09-01	0.107056	0.288131	0	0	9.91064	22.1444	TMSB4X
GO_Biological_Process_2023	Regulation Of Actin Filament-Based Movement (GO:1903115)	2024-09-01	0.107056	0.288131	0	0	9.91064	22.1444	PDPN
GO_Biological_Process_2023	Regulation Of Attachment Of Spindle Microtubules To Kinetochore (GO:0051988)	2024-09-01	0.107056	0.288131	0	0	9.91064	22.1444	RCC2
KEGG_2021	Pathogenic Escherichia coli infection	5/197	0.101602	0.290658	0	0	2.07887	4.75374	TUBA1C;JUN;TUBB6;SRC;CASP3
GO_Biological_Process_2023	Regulation Of Cellular Metabolic Process (GO:0031323)	1945-02-01	0.108659	0.290974	0	0	3.69599	8.20338	RSL1D1;ING2
GO_Biological_Process_2023	Regulation Of Stem Cell Differentiation (GO:2000736)	1945-02-01	0.108659	0.290974	0	0	3.69599	8.20338	JAG1;HES1
GO_Biological_Process_2023	Negative Regulation Of Response To Biotic Stimulus (GO:0002832)	1945-02-01	0.108659	0.290974	0	0	3.69599	8.20338	TRIB1;LYAR
GO_Biological_Process_2023	Positive Regulation Of Cellular Component Biogenesis (GO:0044089)	1993-03-01	0.110945	0.296207	0	0	2.65317	5.83358	ERCC1;RACK1;SDC1
GO_Biological_Process_2023	Response To Glucose (GO:0009749)	1946-02-01	0.112701	0.296207	0	0	3.6118	7.88462	RACK1;SOX4
GO_Biological_Process_2023	Development Of Primary Male Sexual Characteristics (GO:0046546)	1946-02-01	0.112701	0.296207	0	0	3.6118	7.88462	SOX9;INHBA
GO_Biological_Process_2023	Dephosphorylation (GO:0016311)	4/147	0.112885	0.296207	0	0	2.22946	4.86332	DUSP4;DUSP5;PTPN12;PLPP3
GO_Biological_Process_2023	Positive Regulation Of Multicellular Organismal Process (GO:0051240)	8/387	0.113558	0.296207	0	0	1.68961	3.67566	GHR;WWTR1;ING2;PDPN;SOX9;INHBA;MACROH2A1;EREG
GO_Biological_Process_2023	Regulation Of Nucleic Acid-Templated Transcription (GO:1903506)	9/452	0.115016	0.296207	0	0	1.62756	3.5199	SOX2;WWTR1;ING2;WWC1;HMGA1;HMGA2;BAZ1A;RPL6;SOX4
GO_Biological_Process_2023	Positive Regulation Of Transmembrane Receptor Protein Serine/Threonine Kinase Signaling Pathway (GO:0090100)	1995-03-01	0.116284	0.296207	0	0	2.59523	5.5842	ING2;HSP90AB1;INHBA
GO_Biological_Process_2023	Epithelial To Mesenchymal Transition (GO:0001837)	1947-02-01	0.116782	0.296207	0	0	3.53136	7.58342	HMGA2;SOX9
GO_Biological_Process_2023	Axon Guidance (GO:0007411)	4/149	0.117035	0.296207	0	0	2.19849	4.71638	SEMA7A;ALCAM;UNC5B;SEMA4B
GO_Biological_Process_2023	Skeletal System Development (GO:0001501)	4/149	0.117035	0.296207	0	0	2.19849	4.71638	COL18A1;RPL13;SOX9;CD44
GO_Biological_Process_2023	Negative Regulation Of DNA-binding Transcription Factor Activity (GO:0043433)	4/149	0.117035	0.296207	0	0	2.19849	4.71638	TMSB4X;PIM1;HES1;TRIB1
GO_Biological_Process_2023	CRD-mediated mRNA Stabilization (GO:0070934)	2024-10-01	0.118223	0.296207	0	0	8.80901	18.8089	PABPC1
GO_Biological_Process_2023	Notch Signaling Involved In Heart Development (GO:0061314)	2024-10-01	0.118223	0.296207	0	0	8.80901	18.8089	JAG1
GO_Biological_Process_2023	Aromatic Amino Acid Family Catabolic Process (GO:0009074)	2024-10-01	0.118223	0.296207	0	0	8.80901	18.8089	QDPR
GO_Biological_Process_2023	Atrial Septum Morphogenesis (GO:0060413)	2024-10-01	0.118223	0.296207	0	0	8.80901	18.8089	SOX4
GO_Biological_Process_2023	Cellular Response To Increased Oxygen Levels (GO:0036295)	2024-10-01	0.118223	0.296207	0	0	8.80901	18.8089	TMEM199
GO_Biological_Process_2023	Columnar/Cuboidal Epithelial Cell Differentiation (GO:0002065)	2024-10-01	0.118223	0.296207	0	0	8.80901	18.8089	SOX4
GO_Biological_Process_2023	T-Circle Formation (GO:0090656)	2024-10-01	0.118223	0.296207	0	0	8.80901	18.8089	ERCC1
GO_Biological_Process_2023	tRNA Threonylcarbamoyladenosine Metabolic Process (GO:0070525)	2024-10-01	0.118223	0.296207	0	0	8.80901	18.8089	YRDC
GO_Biological_Process_2023	Formation Of Extrachromosomal Circular DNA (GO:0001325)	2024-10-01	0.118223	0.296207	0	0	8.80901	18.8089	ERCC1
GO_Biological_Process_2023	Telomere Maintenance Via Telomere Trimming (GO:0090737)	2024-10-01	0.118223	0.296207	0	0	8.80901	18.8089	ERCC1
GO_Biological_Process_2023	Urogenital System Development (GO:0001655)	2024-10-01	0.118223	0.296207	0	0	8.80901	18.8089	SOX9
GO_Biological_Process_2023	Insulin-Like Growth Factor Receptor Signaling Pathway (GO:0048009)	2024-10-01	0.118223	0.296207	0	0	8.80901	18.8089	GHR
GO_Biological_Process_2023	Mitotic G1/S Transition Checkpoint Signaling (GO:0044819)	2024-10-01	0.118223	0.296207	0	0	8.80901	18.8089	PLK3
GO_Biological_Process_2023	Muscle Filament Sliding (GO:0030049)	2024-10-01	0.118223	0.296207	0	0	8.80901	18.8089	TNNT2
GO_Biological_Process_2023	Negative Regulation Of Activated T Cell Proliferation (GO:0046007)	2024-10-01	0.118223	0.296207	0	0	8.80901	18.8089	PDCD1LG2
GO_Biological_Process_2023	Negative Regulation Of Centrosome Duplication (GO:0010826)	2024-10-01	0.118223	0.296207	0	0	8.80901	18.8089	NPM1
GO_Biological_Process_2023	Negative Regulation Of Homotypic Cell-Cell Adhesion (GO:0034111)	2024-10-01	0.118223	0.296207	0	0	8.80901	18.8089	CD9
GO_Biological_Process_2023	Negative Regulation Of Hydrogen Peroxide-Induced Cell Death (GO:1903206)	2024-10-01	0.118223	0.296207	0	0	8.80901	18.8089	RACK1
GO_Biological_Process_2023	Negative Regulation Of Lipopolysaccharide-Mediated Signaling Pathway (GO:0031665)	2024-10-01	0.118223	0.296207	0	0	8.80901	18.8089	TRIB1
GO_Biological_Process_2023	Negative Regulation Of Mitochondrial Outer Membrane Permeabilization Involved In Apoptotic Signaling Pathway (GO:1901029)	2024-10-01	0.118223	0.296207	0	0	8.80901	18.8089	SLC25A5
GO_Biological_Process_2023	Phosphate Ion Transmembrane Transport (GO:0035435)	2024-10-01	0.118223	0.296207	0	0	8.80901	18.8089	SLC20A1
GO_Biological_Process_2023	Positive Regulation Of Attachment Of Spindle Microtubules To Kinetochore (GO:0051987)	2024-10-01	0.118223	0.296207	0	0	8.80901	18.8089	RCC2
GO_Biological_Process_2023	Positive Regulation Of Autophagy Of Mitochondrion (GO:1903599)	2024-10-01	0.118223	0.296207	0	0	8.80901	18.8089	SLC25A5
GO_Biological_Process_2023	Positive Regulation Of Cellular Senescence (GO:2000774)	2024-10-01	0.118223	0.296207	0	0	8.80901	18.8089	EEF1E1
GO_Biological_Process_2023	Positive Regulation Of Chondrocyte Differentiation (GO:0032332)	2024-10-01	0.118223	0.296207	0	0	8.80901	18.8089	SOX9
GO_Biological_Process_2023	Positive Regulation Of Integrin Activation (GO:0033625)	2024-10-01	0.118223	0.296207	0	0	8.80901	18.8089	SRC
GO_Biological_Process_2023	Positive Regulation Of Non-Canonical Wnt Signaling Pathway (GO:2000052)	2024-10-01	0.118223	0.296207	0	0	8.80901	18.8089	CSNK1E
GO_Biological_Process_2023	Progesterone Receptor Signaling Pathway (GO:0050847)	2024-10-01	0.118223	0.296207	0	0	8.80901	18.8089	SRC
GO_Biological_Process_2023	Receptor-Mediated Endocytosis Of Virus By Host Cell (GO:0019065)	2024-10-01	0.118223	0.296207	0	0	8.80901	18.8089	CTSL
GO_Biological_Process_2023	Regulation Of B Cell Apoptotic Process (GO:0002902)	2024-10-01	0.118223	0.296207	0	0	8.80901	18.8089	NOC2L
GO_Biological_Process_2023	Regulation Of Canonical Wnt Signaling Pathway (GO:0060828)	5/207	0.11852	0.296485	0	0	1.97494	4.21192	SOX2;WWTR1;SOX9;CSNK1E;SOX4
GO_Biological_Process_2023	Cellular Response To Transforming Growth Factor Beta Stimulus (GO:0071560)	1996-03-01	0.11899	0.296781	0	0	2.56719	5.46483	JUN;SRC;SOX9
GO_Biological_Process_2023	Negative Regulation Of Signal Transduction (GO:0009968)	6/267	0.11901	0.296781	0	0	1.83616	3.90835	SOCS1;TCIM;RACK1;SPRY2;PTPN12;TRIB1
GO_Biological_Process_2023	Negative Regulation Of Nucleic Acid-Templated Transcription (GO:1903507)	9/456	0.119572	0.297718	0	0	1.61266	3.42502	JUN;LBH;ARID5A;HMGA1;HMGA2;HES1;SOX9;PA2G4;EREG
GO_Biological_Process_2023	Negative Regulation Of ERK1 And ERK2 Cascade (GO:0070373)	1948-02-01	0.120899	0.30047	0	0	3.45442	7.29849	DUSP4;SPRY2
GO_Biological_Process_2023	Proteolysis (GO:0006508)	7/330	0.121054	0.30047	0	0	1.73259	3.65839	CTSL;PLAU;CASP3;CPE;PLAT;CAPN1;MMP9
GO_Biological_Process_2023	MAPK Cascade (GO:0000165)	1998-03-01	0.12447	0.304703	0	0	2.51289	5.23609	DUSP5;KRAS;SOX9
GO_Biological_Process_2023	Negative Regulation Of Macromolecule Biosynthetic Process (GO:0010558)	1998-03-01	0.12447	0.304703	0	0	2.51289	5.23609	CDKN1A;RACK1;RPL13A
GO_Biological_Process_2023	Heterophilic Cell-Cell Adhesion Via Plasma Membrane Cell Adhesion Molecules (GO:0007157)	1949-02-01	0.125052	0.304703	0	0	3.38075	7.02866	ALCAM;LGALS7
GO_Biological_Process_2023	Negative Regulation Of DNA Metabolic Process (GO:0051053)	1949-02-01	0.125052	0.304703	0	0	3.38075	7.02866	CDKN1A;ERCC1
GO_Biological_Process_2023	Epithelium Development (GO:0060429)	4/154	0.127694	0.304703	0	0	2.12466	4.37281	ERRFI1;ANXA7;SOX9;KRT6A
GO_Biological_Process_2023	Regulation Of Epithelial Cell Migration (GO:0010632)	1950-02-01	0.129238	0.304703	0	0	3.31015	6.77288	SRC;SOX9
GO_Biological_Process_2023	Positive Regulation Of Developmental Growth (GO:0048639)	1950-02-01	0.129238	0.304703	0	0	3.31015	6.77288	GHR;SEMA7A
GO_Biological_Process_2023	Regulation Of Cytoplasmic Transport (GO:1903649)	2024-11-01	0.129251	0.304703	0	0	7.92771	16.2201	SRC
GO_Biological_Process_2023	Regulation Of Homotypic Cell-Cell Adhesion (GO:0034110)	2024-11-01	0.129251	0.304703	0	0	7.92771	16.2201	PLAUR
GO_Biological_Process_2023	Regulation Of Keratinocyte Migration (GO:0051547)	2024-11-01	0.129251	0.304703	0	0	7.92771	16.2201	MMP9
GO_Biological_Process_2023	Biogenic Amine Biosynthetic Process (GO:0042401)	2024-11-01	0.129251	0.304703	0	0	7.92771	16.2201	SMOX
GO_Biological_Process_2023	Regulation Of Response To Oxidative Stress (GO:1902882)	2024-11-01	0.129251	0.304703	0	0	7.92771	16.2201	MACROH2A1
GO_Biological_Process_2023	Cellular Response To Growth Hormone Stimulus (GO:0071378)	2024-11-01	0.129251	0.304703	0	0	7.92771	16.2201	GHR
GO_Biological_Process_2023	Cellular Response To Thyroid Hormone Stimulus (GO:0097067)	2024-11-01	0.129251	0.304703	0	0	7.92771	16.2201	CTSL
GO_Biological_Process_2023	Cochlea Morphogenesis (GO:0090103)	2024-11-01	0.129251	0.304703	0	0	7.92771	16.2201	SOX9
GO_Biological_Process_2023	Self Proteolysis (GO:0097264)	2024-11-01	0.129251	0.304703	0	0	7.92771	16.2201	CAPN1
GO_Biological_Process_2023	Sphingoid Metabolic Process (GO:0046519)	2024-11-01	0.129251	0.304703	0	0	7.92771	16.2201	PLPP3
GO_Biological_Process_2023	Erythrocyte Development (GO:0048821)	2024-11-01	0.129251	0.304703	0	0	7.92771	16.2201	LYAR
GO_Biological_Process_2023	Glutamine Family Amino Acid Biosynthetic Process (GO:0009084)	2024-11-01	0.129251	0.304703	0	0	7.92771	16.2201	PYCR2
GO_Biological_Process_2023	Heterocycle Biosynthetic Process (GO:0018130)	2024-11-01	0.129251	0.304703	0	0	7.92771	16.2201	PYCR2
GO_Biological_Process_2023	Macrophage Chemotaxis (GO:0048246)	2024-11-01	0.129251	0.304703	0	0	7.92771	16.2201	KLF5
GO_Biological_Process_2023	Negative Regulation Of Amyloid Fibril Formation (GO:1905907)	2024-11-01	0.129251	0.304703	0	0	7.92771	16.2201	PFDN4
GO_Biological_Process_2023	Negative Regulation Of Cellular Response To Vascular Endothelial Growth Factor Stimulus (GO:1902548)	2024-11-01	0.129251	0.304703	0	0	7.92771	16.2201	SPRY2
GO_Biological_Process_2023	Negative Regulation Of Nitrogen Compound Metabolic Process (GO:0051172)	2024-11-01	0.129251	0.304703	0	0	7.92771	16.2201	HSP90AB1
GO_Biological_Process_2023	Negative Regulation Of Nuclear-Transcribed mRNA Catabolic Process, Deadenylation-Dependent Decay (GO:1900152)	2024-11-01	0.129251	0.304703	0	0	7.92771	16.2201	PABPC1
GO_Biological_Process_2023	Negative Regulation Of Platelet-Derived Growth Factor Receptor Signaling Pathway (GO:0010642)	2024-11-01	0.129251	0.304703	0	0	7.92771	16.2201	PTPN12
GO_Biological_Process_2023	Negative Regulation Of Release Of Sequestered Calcium Ion Into Cytosol (GO:0051280)	2024-11-01	0.129251	0.304703	0	0	7.92771	16.2201	GSTO1
GO_Biological_Process_2023	Negative Regulation Of Ryanodine-Sensitive Calcium-Release Channel Activity (GO:0060315)	2024-11-01	0.129251	0.304703	0	0	7.92771	16.2201	GSTO1
GO_Biological_Process_2023	Podocyte Differentiation (GO:0072112)	2024-11-01	0.129251	0.304703	0	0	7.92771	16.2201	JAG1
GO_Biological_Process_2023	Positive Regulation Of Branching Involved In Ureteric Bud Morphogenesis (GO:0090190)	2024-11-01	0.129251	0.304703	0	0	7.92771	16.2201	SOX9
GO_Biological_Process_2023	Positive Regulation Of Platelet Aggregation (GO:1901731)	2024-11-01	0.129251	0.304703	0	0	7.92771	16.2201	PDPN
GO_Biological_Process_2023	Positive Regulation Of Protein Maturation (GO:1903319)	2024-11-01	0.129251	0.304703	0	0	7.92771	16.2201	SOX4
GO_Biological_Process_2023	Regulation Of CD4-positive, Alpha-Beta T Cell Differentiation (GO:0043370)	2024-11-01	0.129251	0.304703	0	0	7.92771	16.2201	SOCS1
GO_Biological_Process_2023	Regulation Of T-helper 17 Cell Differentiation (GO:2000319)	2024-11-01	0.129251	0.304703	0	0	7.92771	16.2201	JUNB
GO_Biological_Process_2023	Negative Regulation Of Gene Expression (GO:0010629)	7/336	0.129478	0.304789	0	0	1.70046	3.47616	RPS26;RACK1;ANXA7;RPL13A;PABPC1;MACROH2A1;RPS13
GO_Biological_Process_2023	Positive Regulation Of Response To External Stimulus (GO:0032103)	4/155	0.129873	0.305269	0	0	2.11048	4.30791	PLAU;PLAT;PLA2G7;EREG
GO_Biological_Process_2023	SMAD Protein Signal Transduction (GO:0060395)	1951-02-01	0.133457	0.312314	0	0	3.24243	6.53017	JUN;INHBA
GO_Biological_Process_2023	Regulation Of Substrate Adhesion-Dependent Cell Spreading (GO:1900024)	1951-02-01	0.133457	0.312314	0	0	3.24243	6.53017	RCC2;PDPN
GO_Biological_Process_2023	Negative Regulation Of Gene Expression, Epigenetic (GO:0045814)	1951-02-01	0.133457	0.312314	0	0	3.24243	6.53017	HMGA2;MACROH2A1
GO_Biological_Process_2023	Protein Catabolic Process (GO:0030163)	3/102	0.135697	0.317089	0	0	2.41087	4.81531	HSP90AA1;CTSL;CASP3
GO_Biological_Process_2023	Negative Regulation Of Cellular Process (GO:0048523)	10/537	0.137337	0.318158	0	0	1.51985	3.01738	COL18A1;CDKN1A;NPM1;PDPN;RACK1;HMGA1;INHBA;EEF1E1;SOX4;EREG
GO_Biological_Process_2023	Regulation Of Proteolysis (GO:0030162)	1952-02-01	0.137707	0.318158	0	0	3.17742	6.29964	PLAUR;PLAT
GO_Biological_Process_2023	UV-damage Excision Repair (GO:0070914)	2024-12-01	0.140141	0.318158	0	0	7.20664	14.1618	ERCC1
GO_Biological_Process_2023	Actin-Myosin Filament Sliding (GO:0033275)	2024-12-01	0.140141	0.318158	0	0	7.20664	14.1618	TNNT2
GO_Biological_Process_2023	Aspartate Family Amino Acid Metabolic Process (GO:0009066)	2024-12-01	0.140141	0.318158	0	0	7.20664	14.1618	SMS
GO_Biological_Process_2023	Response To Thyroid Hormone (GO:0097066)	2024-12-01	0.140141	0.318158	0	0	7.20664	14.1618	CTSL
GO_Biological_Process_2023	Ribosome Disassembly (GO:0032790)	2024-12-01	0.140141	0.318158	0	0	7.20664	14.1618	DENR
GO_Biological_Process_2023	Endothelium Development (GO:0003158)	2024-12-01	0.140141	0.318158	0	0	7.20664	14.1618	JAG1
GO_Biological_Process_2023	Spinal Cord Development (GO:0021510)	2024-12-01	0.140141	0.318158	0	0	7.20664	14.1618	SOX4
GO_Biological_Process_2023	Low-Density Lipoprotein Particle Remodeling (GO:0034374)	2024-12-01	0.140141	0.318158	0	0	7.20664	14.1618	PLA2G7
GO_Biological_Process_2023	Macrophage Migration (GO:1905517)	2024-12-01	0.140141	0.318158	0	0	7.20664	14.1618	KLF5
GO_Biological_Process_2023	Negative Regulation Of Hippo Signaling (GO:0035331)	2024-12-01	0.140141	0.318158	0	0	7.20664	14.1618	WWC1
GO_Biological_Process_2023	Negative Regulation Of Mitochondrial Membrane Permeability (GO:0035795)	2024-12-01	0.140141	0.318158	0	0	7.20664	14.1618	SLC25A5
GO_Biological_Process_2023	Negative Regulation Of Substrate Adhesion-Dependent Cell Spreading (GO:1900025)	2024-12-01	0.140141	0.318158	0	0	7.20664	14.1618	RCC2
GO_Biological_Process_2023	Positive Regulation Of CD4-positive, Alpha-Beta T Cell Activation (GO:2000516)	2024-12-01	0.140141	0.318158	0	0	7.20664	14.1618	SOCS1
GO_Biological_Process_2023	Positive Regulation Of Integrin-Mediated Signaling Pathway (GO:2001046)	2024-12-01	0.140141	0.318158	0	0	7.20664	14.1618	LAMB1
GO_Biological_Process_2023	Positive Regulation Of Nuclear-Transcribed mRNA poly(A) Tail Shortening (GO:0060213)	2024-12-01	0.140141	0.318158	0	0	7.20664	14.1618	PABPC1
GO_Biological_Process_2023	Positive Regulation Of Protein Localization To Cell Surface (GO:2000010)	2024-12-01	0.140141	0.318158	0	0	7.20664	14.1618	HSP90AB1
GO_Biological_Process_2023	Positive Regulation Of Purine Nucleotide Biosynthetic Process (GO:1900373)	2024-12-01	0.140141	0.318158	0	0	7.20664	14.1618	TMSB4X
GO_Biological_Process_2023	Pseudouridine Synthesis (GO:0001522)	2024-12-01	0.140141	0.318158	0	0	7.20664	14.1618	NHP2
KEGG_2021	Type II diabetes mellitus	1946-02-01	0.112701	0.318381	0	0	3.6118	7.88462	SOCS1;HK2
GO_Biological_Process_2023	Positive Regulation Of Kinase Activity (GO:0033674)	3/104	0.141437	0.320071	0	0	2.36289	4.62158	CDKN1A;MMD;EREG
GO_Biological_Process_2023	Positive Regulation Of Vasculature Development (GO:1904018)	3/104	0.141437	0.320071	0	0	2.36289	4.62158	HMGA2;ANGPTL4;HK2
GO_Biological_Process_2023	Gonad Development (GO:0008406)	1953-02-01	0.141986	0.320071	0	0	3.11496	6.08048	SOX9;INHBA
GO_Biological_Process_2023	Mitochondrial Transport (GO:0006839)	1953-02-01	0.141986	0.320071	0	0	3.11496	6.08048	HSP90AA1;SLC25A5
GO_Biological_Process_2023	Negative Regulation Of Cysteine-Type Endopeptidase Activity (GO:2000117)	1953-02-01	0.141986	0.320071	0	0	3.11496	6.08048	SRC;CD44
GO_Biological_Process_2023	Regulation Of Neuron Apoptotic Process (GO:0043523)	3/105	0.144337	0.320678	0	0	2.3396	4.52855	EGR1;UNC5B;CLCF1
GO_Biological_Process_2023	Intrinsic Apoptotic Signaling Pathway (GO:0097193)	3/105	0.144337	0.320678	0	0	2.3396	4.52855	MLLT11;CDKN1A;CASP3
GO_Biological_Process_2023	Negative Regulation Of MAPK Cascade (GO:0043409)	3/105	0.144337	0.320678	0	0	2.3396	4.52855	DUSP4;DUSP5;SPRY2
GO_Biological_Process_2023	Regulation Of Focal Adhesion Assembly (GO:0051893)	1954-02-01	0.146293	0.320678	0	0	3.0549	5.87195	SRC;RCC2
GO_Biological_Process_2023	Regulation Of Myoblast Differentiation (GO:0045661)	1954-02-01	0.146293	0.320678	0	0	3.0549	5.87195	SOX9;SOX4
GO_Biological_Process_2023	Mesenchymal Cell Differentiation (GO:0048762)	1954-02-01	0.146293	0.320678	0	0	3.0549	5.87195	HMGA2;SOX9
GO_Biological_Process_2023	Negative Regulation Of Protein Ubiquitination (GO:0031397)	1954-02-01	0.146293	0.320678	0	0	3.0549	5.87195	SPRY2;SOX4
GO_Biological_Process_2023	Organelle Disassembly (GO:1903008)	1954-02-01	0.146293	0.320678	0	0	3.0549	5.87195	PLK3;DENR
GO_Biological_Process_2023	Peptidyl-Tyrosine Modification (GO:0018212)	1954-02-01	0.146293	0.320678	0	0	3.0549	5.87195	TPST2;SRC
GO_Biological_Process_2023	Transmembrane Receptor Protein Tyrosine Kinase Signaling Pathway (GO:0007169)	6/284	0.146412	0.320678	0	0	1.72237	3.30925	GHR;SRC;CASP3;PDGFA;PLAT;MMP9
GO_Biological_Process_2023	Regulation Of Cellular Response To Stress (GO:0080135)	3/107	0.150196	0.320678	0	0	2.29438	4.34972	DNAJC2;NPM1;SOX4
GO_Biological_Process_2023	Negative Regulation Of Translation (GO:0017148)	3/107	0.150196	0.320678	0	0	2.29438	4.34972	EIF4EBP1;RACK1;RPL13A
GO_Biological_Process_2023	ATP Transport (GO:0015867)	2013-01-01	0.150896	0.320678	0	0	6.60576	12.4926	SLC25A5
GO_Biological_Process_2023	GTP Metabolic Process (GO:0046039)	2013-01-01	0.150896	0.320678	0	0	6.60576	12.4926	RAN
GO_Biological_Process_2023	Regulation Of Gastrulation (GO:0010470)	2013-01-01	0.150896	0.320678	0	0	6.60576	12.4926	RACK1
GO_Biological_Process_2023	Regulation Of Macrophage Cytokine Production (GO:0010935)	2013-01-01	0.150896	0.320678	0	0	6.60576	12.4926	SEMA7A
GO_Biological_Process_2023	Regulation Of Response To Stress (GO:0080134)	2013-01-01	0.150896	0.320678	0	0	6.60576	12.4926	MACROH2A1
GO_Biological_Process_2023	Regulation Of Transcription Of Nucleolar Large rRNA By RNA Polymerase I (GO:1901836)	2013-01-01	0.150896	0.320678	0	0	6.60576	12.4926	MACROH2A1
GO_Biological_Process_2023	Regulation Of Trophoblast Cell Migration (GO:1901163)	2013-01-01	0.150896	0.320678	0	0	6.60576	12.4926	TIMP1
GO_Biological_Process_2023	Cytoplasmic Sequestering Of Transcription Factor (GO:0042994)	2013-01-01	0.150896	0.320678	0	0	6.60576	12.4926	TMSB4X
GO_Biological_Process_2023	Response To Progesterone (GO:0032570)	2013-01-01	0.150896	0.320678	0	0	6.60576	12.4926	SRC
GO_Biological_Process_2023	Endothelial Cell Differentiation (GO:0045446)	2013-01-01	0.150896	0.320678	0	0	6.60576	12.4926	JAG1
GO_Biological_Process_2023	Ether Lipid Metabolic Process (GO:0046485)	2013-01-01	0.150896	0.320678	0	0	6.60576	12.4926	PLA2G7
GO_Biological_Process_2023	Thymus Development (GO:0048538)	2013-01-01	0.150896	0.320678	0	0	6.60576	12.4926	HES1
GO_Biological_Process_2023	Interleukin-6-Mediated Signaling Pathway (GO:0070102)	2013-01-01	0.150896	0.320678	0	0	6.60576	12.4926	SRC
GO_Biological_Process_2023	Lipid Oxidation (GO:0034440)	2013-01-01	0.150896	0.320678	0	0	6.60576	12.4926	PLA2G7
GO_Biological_Process_2023	Microvillus Organization (GO:0032528)	2013-01-01	0.150896	0.320678	0	0	6.60576	12.4926	FXYD5
GO_Biological_Process_2023	Negative Regulation Of DNA Damage Response, Signal Transduction By P53 Class Mediator (GO:0043518)	2013-01-01	0.150896	0.320678	0	0	6.60576	12.4926	CD44
GO_Biological_Process_2023	Negative Regulation Of Cartilage Development (GO:0061037)	2013-01-01	0.150896	0.320678	0	0	6.60576	12.4926	SOX9
GO_Biological_Process_2023	Negative Regulation Of Cell Activation (GO:0050866)	2013-01-01	0.150896	0.320678	0	0	6.60576	12.4926	PDGFA
GO_Biological_Process_2023	Negative Regulation Of Endoplasmic Reticulum Unfolded Protein Response (GO:1900102)	2013-01-01	0.150896	0.320678	0	0	6.60576	12.4926	RACK1
GO_Biological_Process_2023	Negative Regulation Of Fibroblast Growth Factor Receptor Signaling Pathway (GO:0040037)	2013-01-01	0.150896	0.320678	0	0	6.60576	12.4926	SPRY2
GO_Biological_Process_2023	Negative Regulation Of Translational Initiation (GO:0045947)	2013-01-01	0.150896	0.320678	0	0	6.60576	12.4926	EIF4EBP1
GO_Biological_Process_2023	Positive Regulation Of Alpha-Beta T Cell Differentiation (GO:0046638)	2013-01-01	0.150896	0.320678	0	0	6.60576	12.4926	SOCS1
GO_Biological_Process_2023	Positive Regulation Of Brown Fat Cell Differentiation (GO:0090336)	2013-01-01	0.150896	0.320678	0	0	6.60576	12.4926	PIM1
GO_Biological_Process_2023	Positive Regulation Of Cardiac Muscle Cell Proliferation (GO:0060045)	2013-01-01	0.150896	0.320678	0	0	6.60576	12.4926	PIM1
GO_Biological_Process_2023	Positive Regulation Of Histone Deacetylation (GO:0031065)	2013-01-01	0.150896	0.320678	0	0	6.60576	12.4926	ING2
GO_Biological_Process_2023	Positive Regulation Of Keratinocyte Differentiation (GO:0045618)	2013-01-01	0.150896	0.320678	0	0	6.60576	12.4926	MACROH2A1
GO_Biological_Process_2023	Positive Regulation Of Protein Deacetylation (GO:0090312)	2013-01-01	0.150896	0.320678	0	0	6.60576	12.4926	ING2
GO_Biological_Process_2023	Purine Ribonucleoside Bisphosphate Metabolic Process (GO:0034035)	2013-01-01	0.150896	0.320678	0	0	6.60576	12.4926	TPST2
GO_Biological_Process_2023	Regulation Of ERBB Signaling Pathway (GO:1901184)	2013-01-01	0.150896	0.320678	0	0	6.60576	12.4926	PTPN12
GO_Biological_Process_2023	Regulation Of T-helper 17 Type Immune Response (GO:2000316)	2013-01-01	0.150896	0.320678	0	0	6.60576	12.4926	JUNB
GO_Biological_Process_2023	Regulation Of Cell Projection Organization (GO:0031344)	2013-01-01	0.150896	0.320678	0	0	6.60576	12.4926	SPRY2
KEGG_2021	Cell adhesion molecules	4/148	0.114952	0.320729	0	0	2.21387	4.78913	ALCAM;SDC1;ITGA6;PDCD1LG2
KEGG_2021	Nucleotide excision repair	1947-02-01	0.116782	0.321862	0	0	3.53136	7.58342	POLD4;ERCC1
GO_Biological_Process_2023	DNA Metabolic Process (GO:0006259)	6/288	0.153247	0.325242	0	0	1.69759	3.18419	NPM1;CDC34;ERCC1;CSNK1E;MACROH2A1;RAN
GO_Biological_Process_2023	Regulation Of Mitotic Nuclear Division (GO:0007088)	1956-02-01	0.154987	0.325891	0	0	2.94146	5.4841	BTC;EREG
GO_Biological_Process_2023	Cellular Response To Peptide (GO:1901653)	1956-02-01	0.154987	0.325891	0	0	2.94146	5.4841	SRC;RPL17
GO_Biological_Process_2023	Mitotic DNA Damage Checkpoint Signaling (GO:0044773)	1956-02-01	0.154987	0.325891	0	0	2.94146	5.4841	CDKN1A;CCND1
GO_Biological_Process_2023	Positive Regulation Of DNA-templated Transcription Initiation (GO:2000144)	1956-02-01	0.154987	0.325891	0	0	2.94146	5.4841	FOSL1;JUN
GO_Biological_Process_2023	Positive Regulation Of Cellular Metabolic Process (GO:0031325)	1956-02-01	0.154987	0.325891	0	0	2.94146	5.4841	CDKN1A;EEF1E1
GO_Biological_Process_2023	Chromatin Remodeling (GO:0006338)	5/228	0.157972	0.325891	0	0	1.78704	3.29769	NPM1;DDX21;SOX9;BAZ1A;MACROH2A1
GO_Biological_Process_2023	Post-Transcriptional Regulation Of Gene Expression (GO:0010608)	1957-02-01	0.15937	0.325891	0	0	2.88783	5.30357	EIF2S1;PUM3
GO_Biological_Process_2023	Regulation Of Endothelial Cell Chemotaxis (GO:2001026)	2014-01-01	0.161516	0.325891	0	0	6.09731	11.1163	TMSB4X
GO_Biological_Process_2023	Regulation Of Extracellular Matrix Disassembly (GO:0010715)	2014-01-01	0.161516	0.325891	0	0	6.09731	11.1163	PDPN
GO_Biological_Process_2023	Regulation Of Integrin Activation (GO:0033623)	2014-01-01	0.161516	0.325891	0	0	6.09731	11.1163	SRC
GO_Biological_Process_2023	Regulation Of Macrophage Differentiation (GO:0045649)	2014-01-01	0.161516	0.325891	0	0	6.09731	11.1163	INHBA
GO_Biological_Process_2023	Aorta Development (GO:0035904)	2014-01-01	0.161516	0.325891	0	0	6.09731	11.1163	JAG1
GO_Biological_Process_2023	Regulation Of Non-Canonical Wnt Signaling Pathway (GO:2000050)	2014-01-01	0.161516	0.325891	0	0	6.09731	11.1163	CSNK1E
GO_Biological_Process_2023	Regulation Of Nuclear-Transcribed mRNA poly(A) Tail Shortening (GO:0060211)	2014-01-01	0.161516	0.325891	0	0	6.09731	11.1163	PABPC1
GO_Biological_Process_2023	Cardiac Cell Development (GO:0055006)	2014-01-01	0.161516	0.325891	0	0	6.09731	11.1163	JAG1
GO_Biological_Process_2023	Contractile Actin Filament Bundle Assembly (GO:0030038)	2014-01-01	0.161516	0.325891	0	0	6.09731	11.1163	SRC
GO_Biological_Process_2023	Stress Fiber Assembly (GO:0043149)	2014-01-01	0.161516	0.325891	0	0	6.09731	11.1163	SRC
GO_Biological_Process_2023	Establishment Of Protein Localization To Chromosome (GO:0070199)	2014-01-01	0.161516	0.325891	0	0	6.09731	11.1163	MACROH2A1
GO_Biological_Process_2023	Striated Muscle Cell Development (GO:0055002)	2014-01-01	0.161516	0.325891	0	0	6.09731	11.1163	SDC1
GO_Biological_Process_2023	Formation Of Cytoplasmic Translation Initiation Complex (GO:0001732)	2014-01-01	0.161516	0.325891	0	0	6.09731	11.1163	EIF5
GO_Biological_Process_2023	Hyaluronan Metabolic Process (GO:0030212)	2014-01-01	0.161516	0.325891	0	0	6.09731	11.1163	CD44
GO_Biological_Process_2023	Microvillus Assembly (GO:0030033)	2014-01-01	0.161516	0.325891	0	0	6.09731	11.1163	FXYD5
GO_Biological_Process_2023	Mitotic Recombination (GO:0006312)	2014-01-01	0.161516	0.325891	0	0	6.09731	11.1163	ERCC1
GO_Biological_Process_2023	Negative Regulation Of Chondrocyte Differentiation (GO:0032331)	2014-01-01	0.161516	0.325891	0	0	6.09731	11.1163	SOX9
GO_Biological_Process_2023	Negative Regulation Of Peptidyl-Threonine Phosphorylation (GO:0010801)	2014-01-01	0.161516	0.325891	0	0	6.09731	11.1163	SPRY2
GO_Biological_Process_2023	Negative Regulation Of Receptor Signaling Pathway Via STAT (GO:1904893)	2014-01-01	0.161516	0.325891	0	0	6.09731	11.1163	SOCS1
GO_Biological_Process_2023	Negative Regulation Of Single Stranded Viral RNA Replication Via Double Stranded DNA Intermediate (GO:0045869)	2014-01-01	0.161516	0.325891	0	0	6.09731	11.1163	HMGA2
GO_Biological_Process_2023	Negative Regulation Of Smooth Muscle Cell Migration (GO:0014912)	2014-01-01	0.161516	0.325891	0	0	6.09731	11.1163	TRIB1
GO_Biological_Process_2023	Negative Regulation Of Transcription Regulatory Region DNA Binding (GO:2000678)	2014-01-01	0.161516	0.325891	0	0	6.09731	11.1163	TMSB4X
GO_Biological_Process_2023	Positive Regulation Of Cytoplasmic Translation (GO:2000767)	2014-01-01	0.161516	0.325891	0	0	6.09731	11.1163	PABPC1
GO_Biological_Process_2023	Positive Regulation Of Endothelial Cell Chemotaxis (GO:2001028)	2014-01-01	0.161516	0.325891	0	0	6.09731	11.1163	TMSB4X
GO_Biological_Process_2023	Positive Regulation Of Exosomal Secretion (GO:1903543)	2014-01-01	0.161516	0.325891	0	0	6.09731	11.1163	SDC1
GO_Biological_Process_2023	Positive Regulation Of Heterotypic Cell-Cell Adhesion (GO:0034116)	2014-01-01	0.161516	0.325891	0	0	6.09731	11.1163	CD44
GO_Biological_Process_2023	Positive Regulation Of Histone Acetylation (GO:0035066)	2014-01-01	0.161516	0.325891	0	0	6.09731	11.1163	DDX21
GO_Biological_Process_2023	Positive Regulation Of Nuclear-Transcribed mRNA Catabolic Process, Deadenylation-Dependent Decay (GO:1900153)	2014-01-01	0.161516	0.325891	0	0	6.09731	11.1163	PABPC1
GO_Biological_Process_2023	Protein Transport To Vacuole Involved In Ubiquitin-Dependent Protein Catabolic Process Via The Multivesicular Body Sorting Pathway (GO:0043328)	2014-01-01	0.161516	0.325891	0	0	6.09731	11.1163	VPS37B
GO_Biological_Process_2023	Regulation Of ATP Biosynthetic Process (GO:2001169)	2014-01-01	0.161516	0.325891	0	0	6.09731	11.1163	TMSB4X
GO_Biological_Process_2023	Regulation Of Bone Remodeling (GO:0046850)	2014-01-01	0.161516	0.325891	0	0	6.09731	11.1163	SRC
GO_Biological_Process_2023	Regulation Of Branching Involved In Ureteric Bud Morphogenesis (GO:0090189)	2014-01-01	0.161516	0.325891	0	0	6.09731	11.1163	SOX9
GO_Biological_Process_2023	Regulation Of Transforming Growth Factor Beta Receptor Signaling Pathway (GO:0017015)	3/111	0.162136	0.326316	0	0	2.20895	4.01879	ING2;HSP90AB1;SPRY2
GO_Biological_Process_2023	Negative Regulation Of Transmembrane Receptor Protein Serine/Threonine Kinase Signaling Pathway (GO:0090101)	3/111	0.162136	0.326316	0	0	2.20895	4.01879	ING2;RBPMS2;SPRY2
KEGG_2021	Amino sugar and nucleotide sugar metabolism	1948-02-01	0.120899	0.329195	0	0	3.45442	7.29849	PGM2;HK2
GO_Biological_Process_2023	Regulation Of Phagocytosis (GO:0050764)	1958-02-01	0.163776	0.329203	0	0	2.83612	5.13125	RACK1;LYAR
GO_Biological_Process_2023	Small GTPase Mediated Signal Transduction (GO:0007264)	3/112	0.165165	0.331576	0	0	2.18857	3.94121	RASSF1;CDKN1A;KRAS
GO_Biological_Process_2023	Positive Regulation Of Developmental Process (GO:0051094)	5/233	0.168078	0.334372	0	0	1.7474	3.11619	ING2;HSP90AB1;SRC;SOX9;PA2G4
GO_Biological_Process_2023	Heart Morphogenesis (GO:0003007)	1959-02-01	0.168204	0.334372	0	0	2.78622	4.96665	HES1;SOX9
GO_Biological_Process_2023	Microtubule Cytoskeleton Organization Involved In Mitosis (GO:1902850)	1959-02-01	0.168204	0.334372	0	0	2.78622	4.96665	PLK3;RAN
GO_Biological_Process_2023	Negative Regulation Of Protein-Containing Complex Assembly (GO:0031333)	1959-02-01	0.168204	0.334372	0	0	2.78622	4.96665	SRC;RPL13A
GO_Biological_Process_2023	Positive Regulation Of Protein Binding (GO:0032092)	1959-02-01	0.168204	0.334372	0	0	2.78622	4.96665	MMP9;RAN
GO_Biological_Process_2023	Response To Endoplasmic Reticulum Stress (GO:0034976)	3/114	0.171273	0.334372	0	0	2.14892	3.79177	JUN;RNF183;EIF2S1
GO_Biological_Process_2023	Negative Regulation Of Canonical Wnt Signaling Pathway (GO:0090090)	3/114	0.171273	0.334372	0	0	2.14892	3.79177	SOX2;WWTR1;SOX9
GO_Biological_Process_2023	Neuron Differentiation (GO:0030182)	4/173	0.171577	0.334372	0	0	1.88397	3.32091	CASP3;INHBA;IER2;SOX4
GO_Biological_Process_2023	Regulation Of Cellular Response To Heat (GO:1900034)	2015-01-01	0.172005	0.334372	0	0	5.6615	9.96557	DNAJC2
GO_Biological_Process_2023	3'-Phosphoadenosine 5'-Phosphosulfate Metabolic Process (GO:0050427)	2015-01-01	0.172005	0.334372	0	0	5.6615	9.96557	TPST2
GO_Biological_Process_2023	Regulation Of Dephosphorylation (GO:0035303)	2015-01-01	0.172005	0.334372	0	0	5.6615	9.96557	SRC
GO_Biological_Process_2023	Regulation Of Lipoprotein Lipase Activity (GO:0051004)	2015-01-01	0.172005	0.334372	0	0	5.6615	9.96557	ANGPTL4
GO_Biological_Process_2023	Regulation Of Multicellular Organism Growth (GO:0040014)	2015-01-01	0.172005	0.334372	0	0	5.6615	9.96557	GHR
GO_Biological_Process_2023	Digestive Tract Morphogenesis (GO:0048546)	2015-01-01	0.172005	0.334372	0	0	5.6615	9.96557	RBPMS2
GO_Biological_Process_2023	Sympathetic Nervous System Development (GO:0048485)	2015-01-01	0.172005	0.334372	0	0	5.6615	9.96557	SOX4
GO_Biological_Process_2023	Negative Regulation Of Cation Transmembrane Transport (GO:1904063)	2015-01-01	0.172005	0.334372	0	0	5.6615	9.96557	MMP9
GO_Biological_Process_2023	Negative Regulation Of Phagocytosis (GO:0050765)	2015-01-01	0.172005	0.334372	0	0	5.6615	9.96557	RACK1
GO_Biological_Process_2023	Negative Regulation Of Telomere Maintenance (GO:0032205)	2015-01-01	0.172005	0.334372	0	0	5.6615	9.96557	ERCC1
GO_Biological_Process_2023	Neurotrophin Signaling Pathway (GO:0038179)	2015-01-01	0.172005	0.334372	0	0	5.6615	9.96557	CASP3
GO_Biological_Process_2023	Positive Regulation Of DNA Damage Response, Signal Transduction By P53 Class Mediator (GO:0043517)	2015-01-01	0.172005	0.334372	0	0	5.6615	9.96557	EEF1E1
GO_Biological_Process_2023	Positive Regulation Of Cyclin-Dependent Protein Serine/Threonine Kinase Activity (GO:0045737)	2015-01-01	0.172005	0.334372	0	0	5.6615	9.96557	CCND1
GO_Biological_Process_2023	Positive Regulation Of Isotype Switching (GO:0045830)	2015-01-01	0.172005	0.334372	0	0	5.6615	9.96557	CLCF1
GO_Biological_Process_2023	Positive Regulation Of Muscle Cell Differentiation (GO:0051149)	2015-01-01	0.172005	0.334372	0	0	5.6615	9.96557	LAMB1
GO_Biological_Process_2023	Positive Regulation Of Transcription By RNA Polymerase III (GO:0045945)	2015-01-01	0.172005	0.334372	0	0	5.6615	9.96557	DDX21
GO_Biological_Process_2023	Regulation Of Amyloid Fibril Formation (GO:1905906)	2015-01-01	0.172005	0.334372	0	0	5.6615	9.96557	PFDN4
GO_Biological_Process_2023	Regulation Of Amyloid-Beta Clearance (GO:1900221)	2015-01-01	0.172005	0.334372	0	0	5.6615	9.96557	HMGCR
KEGG_2021	Ether lipid metabolism	1949-02-01	0.125052	0.336449	0	0	3.38075	7.02866	PLPP3;PLA2G7
KEGG_2021	Hematopoietic cell lineage	1999-03-01	0.127244	0.337338	0	0	2.48659	5.12647	CD9;ITGA6;CD44
KEGG_2021	Prion disease	6/273	0.128368	0.337338	0	0	1.79435	3.68353	EGR1;TUBA1C;TUBB6;CASP3;SLC25A5;EIF2S1
KEGG_2021	Progesterone-mediated oocyte maturation	3/100	0.13004	0.337805	0	0	2.46083	5.01988	HSP90AA1;HSP90AB1;KRAS
MSigDB_Hallmark_2020	Adipogenesis	4/200	0.241189	0.339172	0	0	1.6222	2.30705	QDPR;AK2;ANGPTL4;MAP4K3
GO_Biological_Process_2023	Protein Phosphorylation (GO:0006468)	9/500	0.175882	0.341493	0	0	1.4648	2.54574	MAST4;SRC;PIM1;PRKG2;RIOK2;CSNK1E;TRIB1;MAPK6;MAP4K3
GO_Biological_Process_2023	Positive Regulation Of Organelle Assembly (GO:1902117)	1961-02-01	0.177119	0.34201	0	0	2.6915	4.6588	SDC1;CAPG
GO_Biological_Process_2023	Extracellular Matrix Organization (GO:0030198)	4/176	0.178941	0.34201	0	0	1.85082	3.18471	COL18A1;CAPG;MMP9;MMP10
GO_Biological_Process_2023	Negative Regulation Of Kinase Activity (GO:0033673)	1962-02-01	0.181605	0.34201	0	0	2.64651	4.51474	WWTR1;TRIB1
GO_Biological_Process_2023	Regulation Of Fatty Acid Oxidation (GO:0046320)	2016-01-01	0.182362	0.34201	0	0	5.2838	8.99176	SOX9
GO_Biological_Process_2023	Activin Receptor Signaling Pathway (GO:0032924)	2016-01-01	0.182362	0.34201	0	0	5.2838	8.99176	INHBA
GO_Biological_Process_2023	Autonomic Nervous System Development (GO:0048483)	2016-01-01	0.182362	0.34201	0	0	5.2838	8.99176	SOX4
GO_Biological_Process_2023	Regulation Of Protein Kinase A Signaling (GO:0010738)	2016-01-01	0.182362	0.34201	0	0	5.2838	8.99176	TCIM
GO_Biological_Process_2023	Cell Surface Receptor Signaling Pathway Involved In Heart Development (GO:0061311)	2016-01-01	0.182362	0.34201	0	0	5.2838	8.99176	JAG1
GO_Biological_Process_2023	Regulation Of Stem Cell Proliferation (GO:0072091)	2016-01-01	0.182362	0.34201	0	0	5.2838	8.99176	HMGA2
GO_Biological_Process_2023	Regulation Of Steroid Biosynthetic Process (GO:0050810)	2016-01-01	0.182362	0.34201	0	0	5.2838	8.99176	EGR1
GO_Biological_Process_2023	Glycoprotein Catabolic Process (GO:0006516)	2016-01-01	0.182362	0.34201	0	0	5.2838	8.99176	CTSL
GO_Biological_Process_2023	Vasculature Development (GO:0001944)	2016-01-01	0.182362	0.34201	0	0	5.2838	8.99176	ERRFI1
GO_Biological_Process_2023	Lymphocyte Mediated Immunity (GO:0002449)	2016-01-01	0.182362	0.34201	0	0	5.2838	8.99176	JAG1
GO_Biological_Process_2023	Male Meiosis I (GO:0007141)	2016-01-01	0.182362	0.34201	0	0	5.2838	8.99176	ING2
GO_Biological_Process_2023	Maturation Of 5.8S rRNA (GO:0000460)	2016-01-01	0.182362	0.34201	0	0	5.2838	8.99176	MAK16
GO_Biological_Process_2023	Negative Regulation Of ATP-dependent Activity (GO:0032780)	2016-01-01	0.182362	0.34201	0	0	5.2838	8.99176	TNNT2
GO_Biological_Process_2023	Negative Regulation Of RNA Biosynthetic Process (GO:1902679)	2016-01-01	0.182362	0.34201	0	0	5.2838	8.99176	HMGA2
GO_Biological_Process_2023	Negative Regulation Of Anoikis (GO:2000811)	2016-01-01	0.182362	0.34201	0	0	5.2838	8.99176	SRC
GO_Biological_Process_2023	Negative Regulation Of Inflammatory Response To Antigenic Stimulus (GO:0002862)	2016-01-01	0.182362	0.34201	0	0	5.2838	8.99176	SRC
GO_Biological_Process_2023	Negative Regulation Of Interleukin-10 Production (GO:0032693)	2016-01-01	0.182362	0.34201	0	0	5.2838	8.99176	PDCD1LG2
GO_Biological_Process_2023	Negative Regulation Of Receptor Signaling Pathway Via JAK-STAT (GO:0046426)	2016-01-01	0.182362	0.34201	0	0	5.2838	8.99176	SOCS1
GO_Biological_Process_2023	Pharyngeal System Development (GO:0060037)	2016-01-01	0.182362	0.34201	0	0	5.2838	8.99176	HES1
GO_Biological_Process_2023	Positive Regulation By Host Of Viral Transcription (GO:0043923)	2016-01-01	0.182362	0.34201	0	0	5.2838	8.99176	JUN
GO_Biological_Process_2023	Positive Regulation Of Cardiac Muscle Tissue Growth (GO:0055023)	2016-01-01	0.182362	0.34201	0	0	5.2838	8.99176	PIM1
GO_Biological_Process_2023	Positive Regulation Of Myeloid Leukocyte Cytokine Production Involved In Immune Response (GO:0061081)	2016-01-01	0.182362	0.34201	0	0	5.2838	8.99176	SEMA7A
GO_Biological_Process_2023	Positive Regulation Of Stem Cell Proliferation (GO:2000648)	2016-01-01	0.182362	0.34201	0	0	5.2838	8.99176	HMGA2
GO_Biological_Process_2023	Protein Localization To Mitochondrion (GO:0070585)	2016-01-01	0.182362	0.34201	0	0	5.2838	8.99176	HK2
GO_Biological_Process_2023	Regulation Of NMDA Receptor Activity (GO:2000310)	2016-01-01	0.182362	0.34201	0	0	5.2838	8.99176	CAPN1
GO_Biological_Process_2023	Regulation Of Cardiac Muscle Contraction By Regulation Of The Release Of Sequestered Calcium Ion (GO:0010881)	2016-01-01	0.182362	0.34201	0	0	5.2838	8.99176	GSTO1
GO_Biological_Process_2023	Positive Regulation Of Mitotic Cell Cycle Phase Transition (GO:1901992)	1963-02-01	0.186107	0.345365	0	0	2.60299	4.37676	CCND1;RCC2
GO_Biological_Process_2023	Positive Regulation Of ERK1 And ERK2 Cascade (GO:0070374)	4/179	0.18641	0.345365	0	0	1.81882	3.05526	SEMA7A;PDGFA;SPRY2;CD44
GO_Biological_Process_2023	Regulation Of Protein-Containing Complex Assembly (GO:0043254)	3/119	0.186815	0.345365	0	0	2.05577	3.44884	HSP90AA1;SRC;RACK1
GO_Biological_Process_2023	Positive Regulation Of Angiogenesis (GO:0045766)	3/119	0.186815	0.345365	0	0	2.05577	3.44884	HMGA2;ANGPTL4;HK2
GO_Biological_Process_2023	Cellular Response To Virus (GO:0098586)	1964-02-01	0.190624	0.345365	0	0	2.56087	4.24452	EIF5A;HSP90AA1
GO_Biological_Process_2023	Response To Metal Ion (GO:0010038)	1964-02-01	0.190624	0.345365	0	0	2.56087	4.24452	TNNT2;NDRG1
GO_Biological_Process_2023	Positive Regulation Of T Cell Differentiation (GO:0045582)	1964-02-01	0.190624	0.345365	0	0	2.56087	4.24452	SOCS1;SOX4
GO_Biological_Process_2023	Regulation Of ERK1 And ERK2 Cascade (GO:0070372)	5/244	0.191164	0.345365	0	0	1.66604	2.75667	DUSP4;SEMA7A;PDGFA;SPRY2;CD44
GO_Biological_Process_2023	Regulation Of Establishment Of Cell Polarity (GO:2000114)	2017-01-01	0.192591	0.345365	0	0	4.95331	8.15903	RACK1
GO_Biological_Process_2023	Regulation Of Inflammatory Response To Antigenic Stimulus (GO:0002861)	2017-01-01	0.192591	0.345365	0	0	4.95331	8.15903	SRC
GO_Biological_Process_2023	Aorta Morphogenesis (GO:0035909)	2017-01-01	0.192591	0.345365	0	0	4.95331	8.15903	JAG1
GO_Biological_Process_2023	Regulation Of Oxidative Phosphorylation (GO:0002082)	2017-01-01	0.192591	0.345365	0	0	4.95331	8.15903	MACROH2A1
GO_Biological_Process_2023	Regulation Of Protein Sumoylation (GO:0033233)	2017-01-01	0.192591	0.345365	0	0	4.95331	8.15903	EGR1
GO_Biological_Process_2023	Regulation Of Receptor Signaling Pathway Via STAT (GO:1904892)	2017-01-01	0.192591	0.345365	0	0	4.95331	8.15903	HES1
GO_Biological_Process_2023	Regulation Of Single Stranded Viral RNA Replication Via Double Stranded DNA Intermediate (GO:0045091)	2017-01-01	0.192591	0.345365	0	0	4.95331	8.15903	HMGA2
GO_Biological_Process_2023	Cellular Response To Alkaloid (GO:0071312)	2017-01-01	0.192591	0.345365	0	0	4.95331	8.15903	CASP3
GO_Biological_Process_2023	Cellular Response To dsRNA (GO:0071359)	2017-01-01	0.192591	0.345365	0	0	4.95331	8.15903	NPM1
GO_Biological_Process_2023	Diol Biosynthetic Process (GO:0034312)	2017-01-01	0.192591	0.345365	0	0	4.95331	8.15903	QDPR
GO_Biological_Process_2023	Ribosomal Small Subunit Assembly (GO:0000028)	2017-01-01	0.192591	0.345365	0	0	4.95331	8.15903	RPSA
GO_Biological_Process_2023	Embryonic Heart Tube Development (GO:0035050)	2017-01-01	0.192591	0.345365	0	0	4.95331	8.15903	HES1
GO_Biological_Process_2023	Sulfur Amino Acid Metabolic Process (GO:0000096)	2017-01-01	0.192591	0.345365	0	0	4.95331	8.15903	SMS
GO_Biological_Process_2023	Growth Hormone Receptor Signaling Pathway (GO:0060396)	2017-01-01	0.192591	0.345365	0	0	4.95331	8.15903	GHR
GO_Biological_Process_2023	Hippo Signaling (GO:0035329)	2017-01-01	0.192591	0.345365	0	0	4.95331	8.15903	WWTR1
GO_Biological_Process_2023	Long-Chain fatty-acyl-CoA Biosynthetic Process (GO:0035338)	2017-01-01	0.192591	0.345365	0	0	4.95331	8.15903	HSD17B12
GO_Biological_Process_2023	Negative Regulation Of Cellular Senescence (GO:2000773)	2017-01-01	0.192591	0.345365	0	0	4.95331	8.15903	HMGA2
GO_Biological_Process_2023	Negative Regulation Of Interleukin-8 Production (GO:0032717)	2017-01-01	0.192591	0.345365	0	0	4.95331	8.15903	TMSB4X
GO_Biological_Process_2023	Negative Regulation Of Vascular Associated Smooth Muscle Cell Proliferation (GO:1904706)	2017-01-01	0.192591	0.345365	0	0	4.95331	8.15903	CDKN1A
GO_Biological_Process_2023	Peptidyl-Threonine Dephosphorylation (GO:0035970)	2017-01-01	0.192591	0.345365	0	0	4.95331	8.15903	DUSP5
GO_Biological_Process_2023	Positive Regulation By Host Of Viral Process (GO:0044794)	2017-01-01	0.192591	0.345365	0	0	4.95331	8.15903	EEF1A1
GO_Biological_Process_2023	Positive Regulation Of Amyloid-Beta Formation (GO:1902004)	2017-01-01	0.192591	0.345365	0	0	4.95331	8.15903	CASP3
GO_Biological_Process_2023	Positive Regulation Of Cartilage Development (GO:0061036)	2017-01-01	0.192591	0.345365	0	0	4.95331	8.15903	SOX9
GO_Biological_Process_2023	Positive Regulation Of Cell Cycle Phase Transition (GO:1901989)	2017-01-01	0.192591	0.345365	0	0	4.95331	8.15903	NPM1
GO_Biological_Process_2023	Positive Regulation Of Regulatory T Cell Differentiation (GO:0045591)	2017-01-01	0.192591	0.345365	0	0	4.95331	8.15903	SOCS1
GO_Biological_Process_2023	Positive Regulation Of Small GTPase Mediated Signal Transduction (GO:0051057)	2017-01-01	0.192591	0.345365	0	0	4.95331	8.15903	SRC
GO_Biological_Process_2023	Positive Regulation Of Stem Cell Differentiation (GO:2000738)	2017-01-01	0.192591	0.345365	0	0	4.95331	8.15903	SOX9
GO_Biological_Process_2023	rRNA Modification (GO:0000154)	2017-01-01	0.192591	0.345365	0	0	4.95331	8.15903	NHP2
GO_Biological_Process_2023	Regulation Of Aerobic Respiration (GO:1903715)	2017-01-01	0.192591	0.345365	0	0	4.95331	8.15903	MACROH2A1
GO_Biological_Process_2023	Regulation Of Brown Fat Cell Differentiation (GO:0090335)	2017-01-01	0.192591	0.345365	0	0	4.95331	8.15903	PIM1
GO_Biological_Process_2023	Regulation Of Cartilage Development (GO:0061035)	2017-01-01	0.192591	0.345365	0	0	4.95331	8.15903	SOX9
GO_Biological_Process_2023	Antimicrobial Humoral Immune Response Mediated By Antimicrobial Peptide (GO:0061844)	1965-02-01	0.195157	0.348791	0	0	2.5201	4.11772	RPL30;KRT6A
GO_Biological_Process_2023	Positive Regulation Of Cell Cycle (GO:0045787)	1965-02-01	0.195157	0.348791	0	0	2.5201	4.11772	CCND1;EIF4EBP1
GO_Biological_Process_2023	Regulation Of Cell-Matrix Adhesion (GO:0001952)	1965-02-01	0.195157	0.348791	0	0	2.5201	4.11772	JAG1;PLAU
GO_Biological_Process_2023	Positive Regulation Of Epithelial Cell Proliferation (GO:0050679)	3/123	0.199502	0.350129	0	0	1.98684	3.20265	LAMB1;SOX9;AREG
GO_Biological_Process_2023	Cellular Response To BMP Stimulus (GO:0071773)	1966-02-01	0.199702	0.350129	0	0	2.48059	3.99606	SOX9;INHBA
GO_Biological_Process_2023	Negative Regulation Of Immune Response (GO:0050777)	1966-02-01	0.199702	0.350129	0	0	2.48059	3.99606	SRC;LYAR
GO_Biological_Process_2023	Regulation Of Epidermal Cell Differentiation (GO:0045604)	2018-01-01	0.202692	0.350129	0	0	4.66171	7.44039	ERRFI1
GO_Biological_Process_2023	Regulation Of Epithelial Cell Differentiation (GO:0030856)	2018-01-01	0.202692	0.350129	0	0	4.66171	7.44039	SOX9
GO_Biological_Process_2023	Regulation Of Establishment Or Maintenance Of Cell Polarity (GO:0032878)	2018-01-01	0.202692	0.350129	0	0	4.66171	7.44039	RACK1
GO_Biological_Process_2023	Regulation Of Exosomal Secretion (GO:1903541)	2018-01-01	0.202692	0.350129	0	0	4.66171	7.44039	SDC1
GO_Biological_Process_2023	Actin Filament Capping (GO:0051693)	2018-01-01	0.202692	0.350129	0	0	4.66171	7.44039	CAPG
GO_Biological_Process_2023	Regulation Of Mitochondrial Membrane Permeability (GO:0046902)	2018-01-01	0.202692	0.350129	0	0	4.66171	7.44039	SLC25A5
GO_Biological_Process_2023	Regulation Of Mitochondrial Outer Membrane Permeabilization Involved In Apoptotic Signaling Pathway (GO:1901028)	2018-01-01	0.202692	0.350129	0	0	4.66171	7.44039	SLC25A5
GO_Biological_Process_2023	Regulation Of Oligodendrocyte Differentiation (GO:0048713)	2018-01-01	0.202692	0.350129	0	0	4.66171	7.44039	HES1
GO_Biological_Process_2023	Barbed-End Actin Filament Capping (GO:0051016)	2018-01-01	0.202692	0.350129	0	0	4.66171	7.44039	CAPG
GO_Biological_Process_2023	Regulation Of Protein Neddylation (GO:2000434)	2018-01-01	0.202692	0.350129	0	0	4.66171	7.44039	RPL5
GO_Biological_Process_2023	Glucose 6-Phosphate Metabolic Process (GO:0051156)	2018-01-01	0.202692	0.350129	0	0	4.66171	7.44039	HK2
GO_Biological_Process_2023	Lysosomal Lumen Acidification (GO:0007042)	2018-01-01	0.202692	0.350129	0	0	4.66171	7.44039	TMEM199
GO_Biological_Process_2023	Maintenance Of Gastrointestinal Epithelium (GO:0030277)	2018-01-01	0.202692	0.350129	0	0	4.66171	7.44039	SOX9
GO_Biological_Process_2023	Maintenance Of Protein Localization In Organelle (GO:0072595)	2018-01-01	0.202692	0.350129	0	0	4.66171	7.44039	HK2
GO_Biological_Process_2023	Mesenchyme Morphogenesis (GO:0072132)	2018-01-01	0.202692	0.350129	0	0	4.66171	7.44039	SOX9
GO_Biological_Process_2023	Myoblast Fusion (GO:0007520)	2018-01-01	0.202692	0.350129	0	0	4.66171	7.44039	CD9
GO_Biological_Process_2023	Negative Regulation Of Signal Transduction By P53 Class Mediator (GO:1901797)	2018-01-01	0.202692	0.350129	0	0	4.66171	7.44039	CD44
GO_Biological_Process_2023	Nucleosome Disassembly (GO:0006337)	2018-01-01	0.202692	0.350129	0	0	4.66171	7.44039	HMGA1
GO_Biological_Process_2023	Positive Regulation Of Chromosome Segregation (GO:0051984)	2018-01-01	0.202692	0.350129	0	0	4.66171	7.44039	RCC2
GO_Biological_Process_2023	Positive Regulation Of Epidermal Cell Differentiation (GO:0045606)	2018-01-01	0.202692	0.350129	0	0	4.66171	7.44039	MACROH2A1
GO_Biological_Process_2023	Positive Regulation Of Extracellular Matrix Organization (GO:1903055)	2018-01-01	0.202692	0.350129	0	0	4.66171	7.44039	PDPN
GO_Biological_Process_2023	Positive Regulation Of Monocyte Chemotaxis (GO:0090026)	2018-01-01	0.202692	0.350129	0	0	4.66171	7.44039	PLA2G7
GO_Biological_Process_2023	Positive Regulation Of Phosphoprotein Phosphatase Activity (GO:0032516)	2018-01-01	0.202692	0.350129	0	0	4.66171	7.44039	HSP90AB1
GO_Biological_Process_2023	Positive Regulation Of Response To Endoplasmic Reticulum Stress (GO:1905898)	2018-01-01	0.202692	0.350129	0	0	4.66171	7.44039	RNF183
GO_Biological_Process_2023	Protein Autoprocessing (GO:0016540)	2018-01-01	0.202692	0.350129	0	0	4.66171	7.44039	CTSL
GO_Biological_Process_2023	Pulmonary Valve Morphogenesis (GO:0003184)	2018-01-01	0.202692	0.350129	0	0	4.66171	7.44039	JAG1
GO_Biological_Process_2023	Regulation Of cAMP-mediated Signaling (GO:0043949)	2018-01-01	0.202692	0.350129	0	0	4.66171	7.44039	CDC34
GO_Biological_Process_2023	Negative Regulation Of Growth (GO:0045926)	3/124	0.202706	0.350129	0	0	1.97032	3.14463	CDKN1A;RACK1;INHBA
GO_Biological_Process_2023	Extrinsic Apoptotic Signaling Pathway (GO:0097191)	1967-02-01	0.204261	0.352433	0	0	2.44231	3.87926	MLLT11;INHBA
GO_Biological_Process_2023	Supramolecular Fiber Organization (GO:0097435)	6/316	0.204762	0.352917	0	0	1.54204	2.44553	PLK3;COL18A1;MARCKSL1;HSP90AB1;KRT76;KRT6A
GO_Biological_Process_2023	Negative Regulation Of Cell Growth (GO:0030308)	3/125	0.205922	0.354533	0	0	1.95407	3.08793	CDKN1A;RACK1;INHBA
GO_Biological_Process_2023	B Cell Differentiation (GO:0030183)	1968-02-01	0.208831	0.355039	0	0	2.40518	3.76707	CLCF1;SLC25A5
GO_Biological_Process_2023	Intermediate Filament Organization (GO:0045109)	1968-02-01	0.208831	0.355039	0	0	2.40518	3.76707	KRT76;KRT6A
GO_Biological_Process_2023	Protein-Containing Complex Organization (GO:0043933)	3/126	0.20915	0.355039	0	0	1.93809	3.03253	CAPG;HES1;SOX9
GO_Biological_Process_2023	Axonogenesis (GO:0007409)	4/188	0.209393	0.355039	0	0	1.72906	2.70345	SEMA7A;HSP90AA1;HSP90AB1;SEMA4B
GO_Biological_Process_2023	Regulation Of Response To External Stimulus (GO:0032101)	3/127	0.212389	0.355039	0	0	1.92236	2.97838	SEMA7A;TMSB4X;NMT2
GO_Biological_Process_2023	Regulation Of Centriole Replication (GO:0046599)	2019-01-01	0.212667	0.355039	0	0	4.4025	6.81518	NPM1
GO_Biological_Process_2023	Regulation Of Early Endosome To Late Endosome Transport (GO:2000641)	2019-01-01	0.212667	0.355039	0	0	4.4025	6.81518	SRC
GO_Biological_Process_2023	Regulation Of Fibroblast Growth Factor Receptor Signaling Pathway (GO:0040036)	2019-01-01	0.212667	0.355039	0	0	4.4025	6.81518	SPRY2
GO_Biological_Process_2023	Regulation Of Neuroinflammatory Response (GO:0150077)	2019-01-01	0.212667	0.355039	0	0	4.4025	6.81518	MMP9
GO_Biological_Process_2023	Atrioventricular Valve Morphogenesis (GO:0003181)	2019-01-01	0.212667	0.355039	0	0	4.4025	6.81518	SOX4
GO_Biological_Process_2023	Cardiac Ventricle Development (GO:0003231)	2019-01-01	0.212667	0.355039	0	0	4.4025	6.81518	HES1
GO_Biological_Process_2023	Cellular Response To Lectin (GO:1990858)	2019-01-01	0.212667	0.355039	0	0	4.4025	6.81518	SRC
GO_Biological_Process_2023	Regulation Of Vascular Endothelial Growth Factor Signaling Pathway (GO:1900746)	2019-01-01	0.212667	0.355039	0	0	4.4025	6.81518	SPRY2
GO_Biological_Process_2023	Release Of Cytochrome C From Mitochondria (GO:0001836)	2019-01-01	0.212667	0.355039	0	0	4.4025	6.81518	GGCT
GO_Biological_Process_2023	Response To Fatty Acid (GO:0070542)	2019-01-01	0.212667	0.355039	0	0	4.4025	6.81518	SOX9
GO_Biological_Process_2023	Embryonic Digestive Tract Development (GO:0048566)	2019-01-01	0.212667	0.355039	0	0	4.4025	6.81518	RBPMS2
GO_Biological_Process_2023	Sphingosine Metabolic Process (GO:0006670)	2019-01-01	0.212667	0.355039	0	0	4.4025	6.81518	PLPP3
GO_Biological_Process_2023	Stimulatory C-type Lectin Receptor Signaling Pathway (GO:0002223)	2019-01-01	0.212667	0.355039	0	0	4.4025	6.81518	SRC
GO_Biological_Process_2023	Fluid Transport (GO:0042044)	2019-01-01	0.212667	0.355039	0	0	4.4025	6.81518	PDPN
GO_Biological_Process_2023	Water Transport (GO:0006833)	2019-01-01	0.212667	0.355039	0	0	4.4025	6.81518	PDPN
GO_Biological_Process_2023	Xenobiotic Catabolic Process (GO:0042178)	2019-01-01	0.212667	0.355039	0	0	4.4025	6.81518	GSTO1
GO_Biological_Process_2023	Negative Regulation Of Cyclin-Dependent Protein Serine/Threonine Kinase Activity (GO:0045736)	2019-01-01	0.212667	0.355039	0	0	4.4025	6.81518	CDKN1A
GO_Biological_Process_2023	Negative Regulation Of Fatty Acid Metabolic Process (GO:0045922)	2019-01-01	0.212667	0.355039	0	0	4.4025	6.81518	SOX9
GO_Biological_Process_2023	Negative Regulation Of Peptidyl-Serine Phosphorylation (GO:0033137)	2019-01-01	0.212667	0.355039	0	0	4.4025	6.81518	RACK1
GO_Biological_Process_2023	Negative Regulation Of Telomere Maintenance Via Telomerase (GO:0032211)	2019-01-01	0.212667	0.355039	0	0	4.4025	6.81518	SRC
GO_Biological_Process_2023	Oligodendrocyte Differentiation (GO:0048709)	2019-01-01	0.212667	0.355039	0	0	4.4025	6.81518	SOX9
GO_Biological_Process_2023	Phosphate Ion Transport (GO:0006817)	2019-01-01	0.212667	0.355039	0	0	4.4025	6.81518	SLC20A1
GO_Biological_Process_2023	Positive Regulation Of Axon Extension (GO:0045773)	2019-01-01	0.212667	0.355039	0	0	4.4025	6.81518	SEMA7A
GO_Biological_Process_2023	Regulation Of B Cell Differentiation (GO:0045577)	2019-01-01	0.212667	0.355039	0	0	4.4025	6.81518	INHBA
GO_Biological_Process_2023	DNA-templated DNA Replication (GO:0006261)	1969-02-01	0.213411	0.355537	0	0	2.36916	3.65925	CDC34;HMGA1
GO_Biological_Process_2023	Regulation Of Monoatomic Ion Transmembrane Transporter Activity (GO:0032412)	1969-02-01	0.213411	0.355537	0	0	2.36916	3.65925	CAPN1;FXYD5
KEGG_2021	Regulation of actin cytoskeleton	5/218	0.138556	0.355837	0	0	1.8719	3.69977	SRC;TMSB4X;PDGFA;ITGA6;KRAS
GO_Biological_Process_2023	Positive Regulation Of Protein Transport (GO:0051222)	1970-02-01	0.218001	0.361781	0	0	2.3342	3.55559	PLK3;RACK1
GO_Biological_Process_2023	Transmembrane Receptor Protein Serine/Threonine Kinase Signaling Pathway (GO:0007178)	3/130	0.22217	0.361781	0	0	1.87666	2.82308	JUN;SRC;INHBA
GO_Biological_Process_2023	DNA Unwinding Involved In DNA Replication (GO:0006268)	2020-01-01	0.222518	0.361781	0	0	4.17058	6.26731	HMGA1
GO_Biological_Process_2023	Fc-gamma Receptor Signaling Pathway Involved In Phagocytosis (GO:0038096)	2020-01-01	0.222518	0.361781	0	0	4.17058	6.26731	SRC
GO_Biological_Process_2023	T Cell Mediated Immunity (GO:0002456)	2020-01-01	0.222518	0.361781	0	0	4.17058	6.26731	JAG1
GO_Biological_Process_2023	Adenine Nucleotide Transport (GO:0051503)	2020-01-01	0.222518	0.361781	0	0	4.17058	6.26731	SLC25A5
GO_Biological_Process_2023	Regulation Of Phosphatase Activity (GO:0010921)	2020-01-01	0.222518	0.361781	0	0	4.17058	6.26731	PPP1R2
GO_Biological_Process_2023	Cellular Response To Estradiol Stimulus (GO:0071392)	2020-01-01	0.222518	0.361781	0	0	4.17058	6.26731	NRIP1
GO_Biological_Process_2023	Striated Muscle Cell Differentiation (GO:0051146)	2020-01-01	0.222518	0.361781	0	0	4.17058	6.26731	SDC1
GO_Biological_Process_2023	Hydrogen Peroxide Catabolic Process (GO:0042744)	2020-01-01	0.222518	0.361781	0	0	4.17058	6.26731	PRDX5
GO_Biological_Process_2023	Mesoderm Formation (GO:0001707)	2020-01-01	0.222518	0.361781	0	0	4.17058	6.26731	HMGA2
GO_Biological_Process_2023	Negative Regulation Of B Cell Activation (GO:0050869)	2020-01-01	0.222518	0.361781	0	0	4.17058	6.26731	INHBA
GO_Biological_Process_2023	Negative Regulation Of Cyclin-Dependent Protein Kinase Activity (GO:1904030)	2020-01-01	0.222518	0.361781	0	0	4.17058	6.26731	CDKN1A
GO_Biological_Process_2023	Negative Regulation Of miRNA Transcription (GO:1902894)	2020-01-01	0.222518	0.361781	0	0	4.17058	6.26731	SOX9
GO_Biological_Process_2023	Negative Regulation Of Reproductive Process (GO:2000242)	2020-01-01	0.222518	0.361781	0	0	4.17058	6.26731	TIMP1
GO_Biological_Process_2023	Negative Regulation Of Small GTPase Mediated Signal Transduction (GO:0051058)	2020-01-01	0.222518	0.361781	0	0	4.17058	6.26731	SPRY2
GO_Biological_Process_2023	Negative Regulation Of Stem Cell Population Maintenance (GO:1902455)	2020-01-01	0.222518	0.361781	0	0	4.17058	6.26731	ING2
GO_Biological_Process_2023	Positive Regulation Of Embryonic Development (GO:0040019)	2020-01-01	0.222518	0.361781	0	0	4.17058	6.26731	RACK1
GO_Biological_Process_2023	Positive Regulation Of Epithelial Cell Differentiation (GO:0030858)	2020-01-01	0.222518	0.361781	0	0	4.17058	6.26731	SOX9
GO_Biological_Process_2023	Pulmonary Valve Development (GO:0003177)	2020-01-01	0.222518	0.361781	0	0	4.17058	6.26731	JAG1
GO_Biological_Process_2023	Regulation Of Cardiac Muscle Cell Proliferation (GO:0060043)	2020-01-01	0.222518	0.361781	0	0	4.17058	6.26731	PIM1
GO_Biological_Process_2023	Regulation Of Cardiac Muscle Contraction By Calcium Ion Signaling (GO:0010882)	2020-01-01	0.222518	0.361781	0	0	4.17058	6.26731	GSTO1
GO_Biological_Process_2023	Myeloid Leukocyte Differentiation (GO:0002573)	1971-02-01	0.2226	0.361781	0	0	2.30026	3.45586	SOCS1;MMP9
GO_Biological_Process_2023	Negative Regulation Of Cellular Response To Growth Factor Stimulus (GO:0090288)	1971-02-01	0.2226	0.361781	0	0	2.30026	3.45586	RBPMS2;SPRY2
GO_Biological_Process_2023	Cellular Component Assembly (GO:0022607)	5/260	0.226582	0.367879	0	0	1.56022	2.31639	PDGFA;CAPG;HES1;SOX9;PARVB
GO_Biological_Process_2023	Cellular Response To Hypoxia (GO:0071456)	1972-02-01	0.227206	0.368142	0	0	2.26728	3.35988	PLK3;NDRG1
GO_Biological_Process_2023	Transforming Growth Factor Beta Receptor Signaling Pathway (GO:0007179)	1972-02-01	0.227206	0.368142	0	0	2.26728	3.35988	JUN;SRC
KEGG_2021	Fanconi anemia pathway	1954-02-01	0.146293	0.369778	0	0	3.0549	5.87195	ERCC1;HES1
KEGG_2021	Parathyroid hormone synthesis, secretion and action	3/106	0.147257	0.369778	0	0	2.31677	4.43796	EGR1;CDKN1A;HBEGF
GO_Biological_Process_2023	Circulatory System Development (GO:0072359)	3/132	0.228741	0.370254	0	0	1.84738	2.72519	CDKN1A;SOX9;SOX4
GO_Biological_Process_2023	Negative Regulation Of Cell Motility (GO:2000146)	3/133	0.23204	0.371409	0	0	1.83307	2.67784	ING2;JAG1;SIN3B
GO_Biological_Process_2023	Regulation Of Histone Deacetylation (GO:0031063)	2021-01-01	0.232247	0.371409	0	0	3.96185	5.78412	ING2
GO_Biological_Process_2023	Regulation Of Lipopolysaccharide-Mediated Signaling Pathway (GO:0031664)	2021-01-01	0.232247	0.371409	0	0	3.96185	5.78412	TRIB1
GO_Biological_Process_2023	Regulation Of Membrane Protein Ectodomain Proteolysis (GO:0051043)	2021-01-01	0.232247	0.371409	0	0	3.96185	5.78412	TIMP1
GO_Biological_Process_2023	Regulation Of Transferase Activity (GO:0051338)	2021-01-01	0.232247	0.371409	0	0	3.96185	5.78412	PUM3
GO_Biological_Process_2023	Endocardial Cushion Morphogenesis (GO:0003203)	2021-01-01	0.232247	0.371409	0	0	3.96185	5.78412	SOX9
GO_Biological_Process_2023	Modulation By Host Of Viral Genome Replication (GO:0044827)	2021-01-01	0.232247	0.371409	0	0	3.96185	5.78412	EEF1A1
GO_Biological_Process_2023	Negative Regulation Of GTPase Activity (GO:0034260)	2021-01-01	0.232247	0.371409	0	0	3.96185	5.78412	RCC2
GO_Biological_Process_2023	Negative Regulation Of Biomineral Tissue Development (GO:0070168)	2021-01-01	0.232247	0.371409	0	0	3.96185	5.78412	SOX9
GO_Biological_Process_2023	Negative Regulation Of miRNA Metabolic Process (GO:2000629)	2021-01-01	0.232247	0.371409	0	0	3.96185	5.78412	SOX9
GO_Biological_Process_2023	Positive Regulation Of Amyloid Precursor Protein Catabolic Process (GO:1902993)	2021-01-01	0.232247	0.371409	0	0	3.96185	5.78412	CASP3
GO_Biological_Process_2023	Regulation Of Anoikis (GO:2000209)	2021-01-01	0.232247	0.371409	0	0	3.96185	5.78412	SRC
KEGG_2021	Th17 cell differentiation	3/107	0.150196	0.372628	0	0	2.29438	4.34972	JUN;HSP90AA1;HSP90AB1
KEGG_2021	Drug metabolism	3/108	0.153154	0.372628	0	0	2.27241	4.26376	GSTO2;GSTO1;UPP1
KEGG_2021	Wnt signaling pathway	4/166	0.154829	0.372628	0	0	1.96607	3.66758	FOSL1;JUN;CCND1;CSNK1E
KEGG_2021	Hedgehog signaling pathway	1956-02-01	0.154987	0.372628	0	0	2.94146	5.4841	CCND1;CSNK1E
GO_Biological_Process_2023	Regulation Of mRNA Stability (GO:0043488)	1974-02-01	0.236437	0.376977	0	0	2.20408	3.17844	NPM1;PABPC1
GO_Biological_Process_2023	Negative Regulation Of Neuron Apoptotic Process (GO:0043524)	1974-02-01	0.236437	0.376977	0	0	2.20408	3.17844	UNC5B;CLCF1
GO_Biological_Process_2023	Positive Regulation Of Lymphocyte Proliferation (GO:0050671)	1974-02-01	0.236437	0.376977	0	0	2.20408	3.17844	CLCF1;PDCD1LG2
GO_Biological_Process_2023	DNA-templated Transcription (GO:0006351)	4/199	0.238496	0.378801	0	0	1.6306	2.33731	TSC22D1;DDX21;POLR3H;EREG
GO_Biological_Process_2023	Non-Membrane-Bounded Organelle Assembly (GO:0140694)	3/135	0.238664	0.378801	0	0	1.80512	2.58619	NPM1;EIF2S1;RPS23
GO_Biological_Process_2023	Regulation Of DNA Replication (GO:0006275)	1975-02-01	0.241061	0.378801	0	0	2.17377	3.09264	BAZ1A;EREG
GO_Biological_Process_2023	Fc Receptor Mediated Stimulatory Signaling Pathway (GO:0002431)	2022-01-01	0.241854	0.378801	0	0	3.773	5.35548	SRC
GO_Biological_Process_2023	Regulation Of Regulatory T Cell Differentiation (GO:0045589)	2022-01-01	0.241854	0.378801	0	0	3.773	5.35548	SOCS1
GO_Biological_Process_2023	Regulation Of Release Of Sequestered Calcium Ion Into Cytosol By Sarcoplasmic Reticulum (GO:0010880)	2022-01-01	0.241854	0.378801	0	0	3.773	5.35548	GSTO1
GO_Biological_Process_2023	Cellular Response To Interferon-Beta (GO:0035458)	2022-01-01	0.241854	0.378801	0	0	3.773	5.35548	CDC34
GO_Biological_Process_2023	Cellular Response To Low-Density Lipoprotein Particle Stimulus (GO:0071404)	2022-01-01	0.241854	0.378801	0	0	3.773	5.35548	CD9
GO_Biological_Process_2023	Cytoskeleton-Dependent Intracellular Transport (GO:0030705)	2022-01-01	0.241854	0.378801	0	0	3.773	5.35548	TUBA1C
GO_Biological_Process_2023	Inositol Phosphate Metabolic Process (GO:0043647)	2022-01-01	0.241854	0.378801	0	0	3.773	5.35548	NUDT3
GO_Biological_Process_2023	Negative Regulation Of Cell Communication (GO:0010648)	2022-01-01	0.241854	0.378801	0	0	3.773	5.35548	HSP90AB1
GO_Biological_Process_2023	Negative Regulation Of Extrinsic Apoptotic Signaling Pathway In Absence Of Ligand (GO:2001240)	2022-01-01	0.241854	0.378801	0	0	3.773	5.35548	UNC5B
GO_Biological_Process_2023	Negative Regulation Of Signal Transduction In Absence Of Ligand (GO:1901099)	2022-01-01	0.241854	0.378801	0	0	3.773	5.35548	UNC5B
GO_Biological_Process_2023	Oxoacid Metabolic Process (GO:0043436)	2022-01-01	0.241854	0.378801	0	0	3.773	5.35548	TPST2
GO_Biological_Process_2023	Positive Regulation Of Phosphatase Activity (GO:0010922)	2022-01-01	0.241854	0.378801	0	0	3.773	5.35548	HSP90AB1
GO_Biological_Process_2023	Positive Regulation Of Protein Autophosphorylation (GO:0031954)	2022-01-01	0.241854	0.378801	0	0	3.773	5.35548	PDGFA
GO_Biological_Process_2023	Positive Regulation Of Viral Life Cycle (GO:1903902)	2022-01-01	0.241854	0.378801	0	0	3.773	5.35548	VPS37B
GO_Biological_Process_2023	Regulation Of Catabolic Process (GO:0009894)	2022-01-01	0.241854	0.378801	0	0	3.773	5.35548	ODC1
GO_Biological_Process_2023	Wnt Signaling Pathway (GO:0016055)	1976-02-01	0.245689	0.384431	0	0	2.14429	3.00992	CPE;CSNK1E
KEGG_2021	Tight junction	4/169	0.161929	0.385222	0	0	1.93003	3.51381	TUBA1C;JUN;CCND1;SRC
GO_Biological_Process_2023	Cellular Response To Oxygen-Containing Compound (GO:1901701)	7/406	0.24655	0.385401	0	0	1.39708	1.95618	EGR1;PRDX5;JUN;NRIP1;SOX9;PDCD1LG2;MMP9
KEGG_2021	Protein processing in endoplasmic reticulum	4/171	0.166728	0.386331	0	0	1.90672	3.41569	HSP90AA1;HSP90AB1;CAPN1;EIF2S1
KEGG_2021	Notch signaling pathway	1959-02-01	0.168204	0.386331	0	0	2.78622	4.96665	JAG1;HES1
KEGG_2021	VEGF signaling pathway	1959-02-01	0.168204	0.386331	0	0	2.78622	4.96665	SRC;KRAS
KEGG_2021	Thiamine metabolism	2015-01-01	0.172005	0.386331	0	0	5.6615	9.96557	AK2
KEGG_2021	Long-term depression	1960-02-01	0.172652	0.386331	0	0	2.73804	4.80931	PRKG2;KRAS
KEGG_2021	Viral myocarditis	1960-02-01	0.172652	0.386331	0	0	2.73804	4.80931	CCND1;CASP3
GO_Biological_Process_2023	Actomyosin Structure Organization (GO:0031032)	1977-02-01	0.25032	0.386828	0	0	2.11559	2.93013	SRC;TNNT2
GO_Biological_Process_2023	Embryonic Organ Development (GO:0048568)	1977-02-01	0.25032	0.386828	0	0	2.11559	2.93013	COL18A1;PDGFA
GO_Biological_Process_2023	Negative Regulation Of Transforming Growth Factor Beta Receptor Signaling Pathway (GO:0030512)	1977-02-01	0.25032	0.386828	0	0	2.11559	2.93013	ING2;SPRY2
GO_Biological_Process_2023	Regulation Of Centrosome Cycle (GO:0046605)	2023-01-01	0.251341	0.386828	0	0	3.60131	4.97322	NPM1
GO_Biological_Process_2023	Regulation Of Extracellular Matrix Organization (GO:1903053)	2023-01-01	0.251341	0.386828	0	0	3.60131	4.97322	LAMB1
GO_Biological_Process_2023	Adaptive Immune Response Based On Somatic Recombination Of Immune Receptors Built From Immunoglobulin Superfamily Domains (GO:0002460)	2023-01-01	0.251341	0.386828	0	0	3.60131	4.97322	JAG1
GO_Biological_Process_2023	Artery Development (GO:0060840)	2023-01-01	0.251341	0.386828	0	0	3.60131	4.97322	HES1
GO_Biological_Process_2023	Regulation Of Nuclear-Transcribed mRNA Catabolic Process, Deadenylation-Dependent Decay (GO:1900151)	2023-01-01	0.251341	0.386828	0	0	3.60131	4.97322	PABPC1
GO_Biological_Process_2023	Cell-Cell Signaling By Wnt (GO:0198738)	2023-01-01	0.251341	0.386828	0	0	3.60131	4.97322	CPE
GO_Biological_Process_2023	Cellular Response To Interleukin-6 (GO:0071354)	2023-01-01	0.251341	0.386828	0	0	3.60131	4.97322	SRC
GO_Biological_Process_2023	Rescue Of Stalled Ribosome (GO:0072344)	2023-01-01	0.251341	0.386828	0	0	3.60131	4.97322	RACK1
GO_Biological_Process_2023	Response To BMP (GO:0071772)	2023-01-01	0.251341	0.386828	0	0	3.60131	4.97322	SOX9
GO_Biological_Process_2023	Endocardial Cushion Development (GO:0003197)	2023-01-01	0.251341	0.386828	0	0	3.60131	4.97322	SOX9
GO_Biological_Process_2023	Endocrine System Development (GO:0035270)	2023-01-01	0.251341	0.386828	0	0	3.60131	4.97322	SOX2
GO_Biological_Process_2023	Negative Regulation Of Actin Filament Polymerization (GO:0030837)	2023-01-01	0.251341	0.386828	0	0	3.60131	4.97322	TMSB4X
GO_Biological_Process_2023	Positive Regulation Of Morphogenesis Of An Epithelium (GO:1905332)	2023-01-01	0.251341	0.386828	0	0	3.60131	4.97322	SOX9
GO_Biological_Process_2023	Regulation Of Angiogenesis (GO:0045765)	4/205	0.254756	0.391256	0	0	1.58144	2.16254	HMGA2;SPRY2;ANGPTL4;HK2
GO_Biological_Process_2023	Regulation Of Innate Immune Response (GO:0045088)	1978-02-01	0.254954	0.391256	0	0	2.08765	2.85313	LYAR;EREG
GO_Biological_Process_2023	Organonitrogen Compound Catabolic Process (GO:1901565)	1978-02-01	0.254954	0.391256	0	0	2.08765	2.85313	CASP3;PLA2G7
GO_Biological_Process_2023	Regulation Of Cyclin-Dependent Protein Serine/Threonine Kinase Activity (GO:0000079)	1979-02-01	0.259589	0.393283	0	0	2.06043	2.77881	CDKN1A;CCND1
GO_Biological_Process_2023	Negative Regulation Of Cellular Component Organization (GO:0051129)	1979-02-01	0.259589	0.393283	0	0	2.06043	2.77881	SRC;SPRY2
GO_Biological_Process_2023	Protein Import Into Nucleus (GO:0006606)	1979-02-01	0.259589	0.393283	0	0	2.06043	2.77881	RPL17;RAN
GO_Biological_Process_2023	Regulation Of Cysteine-Type Endopeptidase Activity (GO:2000116)	2024-01-01	0.26071	0.393283	0	0	3.44456	4.63068	SOX2
GO_Biological_Process_2023	Regulation Of Cytoplasmic Translation (GO:2000765)	2024-01-01	0.26071	0.393283	0	0	3.44456	4.63068	PABPC1
GO_Biological_Process_2023	Regulation Of Endoplasmic Reticulum Stress-Induced Intrinsic Apoptotic Signaling Pathway (GO:1902235)	2024-01-01	0.26071	0.393283	0	0	3.44456	4.63068	RNF183
GO_Biological_Process_2023	Fc-gamma Receptor Signaling Pathway (GO:0038094)	2024-01-01	0.26071	0.393283	0	0	3.44456	4.63068	SRC
GO_Biological_Process_2023	Regulation Of Heterotypic Cell-Cell Adhesion (GO:0034114)	2024-01-01	0.26071	0.393283	0	0	3.44456	4.63068	CD44
GO_Biological_Process_2023	Acylglycerol Homeostasis (GO:0055090)	2024-01-01	0.26071	0.393283	0	0	3.44456	4.63068	ANGPTL4
GO_Biological_Process_2023	Regulation Of Muscle Cell Differentiation (GO:0051147)	2024-01-01	0.26071	0.393283	0	0	3.44456	4.63068	LAMB1
GO_Biological_Process_2023	Regulation Of Ryanodine-Sensitive Calcium-Release Channel Activity (GO:0060314)	2024-01-01	0.26071	0.393283	0	0	3.44456	4.63068	GSTO1
GO_Biological_Process_2023	Dicarboxylic Acid Transport (GO:0006835)	2024-01-01	0.26071	0.393283	0	0	3.44456	4.63068	PDPN
GO_Biological_Process_2023	Secondary Alcohol Biosynthetic Process (GO:1902653)	2024-01-01	0.26071	0.393283	0	0	3.44456	4.63068	HMGCR
GO_Biological_Process_2023	Gliogenesis (GO:0042063)	2024-01-01	0.26071	0.393283	0	0	3.44456	4.63068	CD9
GO_Biological_Process_2023	mRNA Polyadenylation (GO:0006378)	2024-01-01	0.26071	0.393283	0	0	3.44456	4.63068	PABPC1
GO_Biological_Process_2023	Negative Regulation Of Ion Transmembrane Transporter Activity (GO:0032413)	2024-01-01	0.26071	0.393283	0	0	3.44456	4.63068	MMP9
GO_Biological_Process_2023	Negative Regulation Of Ossification (GO:0030279)	2024-01-01	0.26071	0.393283	0	0	3.44456	4.63068	SOX9
GO_Biological_Process_2023	Protein Kinase B Signaling (GO:0043491)	2024-01-01	0.26071	0.393283	0	0	3.44456	4.63068	PLK3
MSigDB_Hallmark_2020	DNA Repair	3/150	0.289176	0.394331	0	0	1.61968	2.00957	POLD4;ERCC1;VPS37B
GO_Biological_Process_2023	Cellular Response To Interleukin-1 (GO:0071347)	1981-02-01	0.268863	0.398944	0	0	2.00806	2.6377	EGR1;SOX9
GO_Biological_Process_2023	Regulation Of Chondrocyte Differentiation (GO:0032330)	2025-01-01	0.269962	0.398944	0	0	3.30087	4.3224	SOX9
GO_Biological_Process_2023	Regulation Of Double-Strand Break Repair Via Nonhomologous End Joining (GO:2001032)	2025-01-01	0.269962	0.398944	0	0	3.30087	4.3224	HMGA2
GO_Biological_Process_2023	RNA Polyadenylation (GO:0043631)	2025-01-01	0.269962	0.398944	0	0	3.30087	4.3224	PABPC1
GO_Biological_Process_2023	Regulation Of Lysosomal Lumen pH (GO:0035751)	2025-01-01	0.269962	0.398944	0	0	3.30087	4.3224	TMEM199
GO_Biological_Process_2023	Regulation Of Monocyte Chemotaxis (GO:0090025)	2025-01-01	0.269962	0.398944	0	0	3.30087	4.3224	PLA2G7
GO_Biological_Process_2023	Cellular Response To Steroid Hormone Stimulus (GO:0071383)	2025-01-01	0.269962	0.398944	0	0	3.30087	4.3224	SRC
GO_Biological_Process_2023	Cholesterol Biosynthetic Process (GO:0006695)	2025-01-01	0.269962	0.398944	0	0	3.30087	4.3224	HMGCR
GO_Biological_Process_2023	Ventricular Cardiac Muscle Tissue Development (GO:0003229)	2025-01-01	0.269962	0.398944	0	0	3.30087	4.3224	TNNT2
GO_Biological_Process_2023	Inner Ear Morphogenesis (GO:0042472)	2025-01-01	0.269962	0.398944	0	0	3.30087	4.3224	SOX9
GO_Biological_Process_2023	Lamellipodium Assembly (GO:0030032)	2025-01-01	0.269962	0.398944	0	0	3.30087	4.3224	PARVB
GO_Biological_Process_2023	Late Endosome To Vacuole Transport Via Multivesicular Body Sorting Pathway (GO:0032511)	2025-01-01	0.269962	0.398944	0	0	3.30087	4.3224	VPS37B
GO_Biological_Process_2023	Long-Chain Fatty Acid Biosynthetic Process (GO:0042759)	2025-01-01	0.269962	0.398944	0	0	3.30087	4.3224	ACSBG1
GO_Biological_Process_2023	Mitotic Cell Cycle Checkpoint Signaling (GO:0007093)	2025-01-01	0.269962	0.398944	0	0	3.30087	4.3224	PLK3
GO_Biological_Process_2023	Negative Regulation Of Protein Transport (GO:0051224)	2025-01-01	0.269962	0.398944	0	0	3.30087	4.3224	HMGCR
GO_Biological_Process_2023	Negative Regulation Of Response To Endoplasmic Reticulum Stress (GO:1903573)	2025-01-01	0.269962	0.398944	0	0	3.30087	4.3224	RACK1
GO_Biological_Process_2023	Negative Regulation Of Smoothened Signaling Pathway (GO:0045879)	2025-01-01	0.269962	0.398944	0	0	3.30087	4.3224	RACK1
GO_Biological_Process_2023	Negative Regulation Of Telomere Maintenance Via Telomere Lengthening (GO:1904357)	2025-01-01	0.269962	0.398944	0	0	3.30087	4.3224	SRC
GO_Biological_Process_2023	Osteoclast Differentiation (GO:0030316)	2025-01-01	0.269962	0.398944	0	0	3.30087	4.3224	SRC
GO_Biological_Process_2023	Positive Regulation Of Peptidase Activity (GO:0010952)	2025-01-01	0.269962	0.398944	0	0	3.30087	4.3224	CTSL
GO_Biological_Process_2023	Purine Ribonucleotide Catabolic Process (GO:0009154)	2025-01-01	0.269962	0.398944	0	0	3.30087	4.3224	NUDT3
GO_Biological_Process_2023	Regulation Of Biomineral Tissue Development (GO:0070167)	2025-01-01	0.269962	0.398944	0	0	3.30087	4.3224	SOX9
GO_Biological_Process_2023	Protein Modification Process (GO:0036211)	11/711	0.277507	0.407914	0	0	1.25254	1.60564	DUSP5;CDC34;PIM1;CPE;PRKG2;PLAT;CSNK1E;PTPN12;TRIB1;MAPK6;MAP4K3
GO_Biological_Process_2023	Epigenetic Regulation Of Gene Expression (GO:0040029)	1983-02-01	0.278134	0.407914	0	0	1.95828	2.50592	NOC2L;MACROH2A1
GO_Biological_Process_2023	Regulation Of NIK/NF-kappaB Signaling (GO:1901222)	1983-02-01	0.278134	0.407914	0	0	1.95828	2.50592	TCIM;TMSB4X
GO_Biological_Process_2023	Regulation Of Cell Division (GO:0051302)	1983-02-01	0.278134	0.407914	0	0	1.95828	2.50592	PLK3;RACK1
GO_Biological_Process_2023	Antigen Processing And Presentation Of Exogenous Peptide Antigen Via MHC Class II (GO:0019886)	2026-01-01	0.279099	0.407914	0	0	3.16867	4.04383	CTSL
GO_Biological_Process_2023	cAMP-mediated Signaling (GO:0019933)	2026-01-01	0.279099	0.407914	0	0	3.16867	4.04383	SOX9
GO_Biological_Process_2023	Meiosis I (GO:0007127)	2026-01-01	0.279099	0.407914	0	0	3.16867	4.04383	ING2
GO_Biological_Process_2023	miRNA-mediated Gene Silencing (GO:0035195)	2026-01-01	0.279099	0.407914	0	0	3.16867	4.04383	RAN
GO_Biological_Process_2023	Negative Regulation Of Catalytic Activity (GO:0043086)	2026-01-01	0.279099	0.407914	0	0	3.16867	4.04383	TIMP1
GO_Biological_Process_2023	Negative Regulation Of Insulin Receptor Signaling Pathway (GO:0046627)	2026-01-01	0.279099	0.407914	0	0	3.16867	4.04383	SOCS1
GO_Biological_Process_2023	Positive Regulation Of Erythrocyte Differentiation (GO:0045648)	2026-01-01	0.279099	0.407914	0	0	3.16867	4.04383	INHBA
GO_Biological_Process_2023	Protein Export From Nucleus (GO:0006611)	2026-01-01	0.279099	0.407914	0	0	3.16867	4.04383	RAN
GO_Biological_Process_2023	Purine Ribonucleotide Metabolic Process (GO:0009150)	1984-02-01	0.282767	0.412785	0	0	1.9343	2.44328	TPST2;RAN
GO_Biological_Process_2023	Regulation Of Osteoblast Differentiation (GO:0045667)	1985-02-01	0.287397	0.412785	0	0	1.9109	2.38268	WWTR1;SOX9
GO_Biological_Process_2023	Response To Interleukin-1 (GO:0070555)	1985-02-01	0.287397	0.412785	0	0	1.9109	2.38268	SRC;SOX9
GO_Biological_Process_2023	Establishment Of Protein Localization To Organelle (GO:0072594)	1985-02-01	0.287397	0.412785	0	0	1.9109	2.38268	HK2;RAN
GO_Biological_Process_2023	Mitotic Spindle Organization (GO:0007052)	1985-02-01	0.287397	0.412785	0	0	1.9109	2.38268	PLK3;RAN
GO_Biological_Process_2023	Positive Regulation Of Canonical Wnt Signaling Pathway (GO:0090263)	1985-02-01	0.287397	0.412785	0	0	1.9109	2.38268	CSNK1E;SOX4
GO_Biological_Process_2023	Positive Regulation Of Endothelial Cell Migration (GO:0010595)	1985-02-01	0.287397	0.412785	0	0	1.9109	2.38268	TMSB4X;PLPP3
GO_Biological_Process_2023	Positive Regulation Of Protein Localization (GO:1903829)	1985-02-01	0.287397	0.412785	0	0	1.9109	2.38268	WWTR1;HSP90AB1
GO_Biological_Process_2023	Regulation Of Immunoglobulin Production (GO:0002637)	2027-01-01	0.288122	0.412785	0	0	3.04665	3.79116	CLCF1
GO_Biological_Process_2023	Regulation Of Peptidase Activity (GO:0052547)	2027-01-01	0.288122	0.412785	0	0	3.04665	3.79116	CTSL
GO_Biological_Process_2023	Cell Surface Receptor Signaling Pathway Involved In Cell-Cell Signaling (GO:1905114)	2027-01-01	0.288122	0.412785	0	0	3.04665	3.79116	CPE
GO_Biological_Process_2023	Respiratory Tube Development (GO:0030323)	2027-01-01	0.288122	0.412785	0	0	3.04665	3.79116	PDPN
GO_Biological_Process_2023	Establishment Of Protein Localization To Vacuole (GO:0072666)	2027-01-01	0.288122	0.412785	0	0	3.04665	3.79116	VPS37B
GO_Biological_Process_2023	Synaptic Transmission, Glutamatergic (GO:0035249)	2027-01-01	0.288122	0.412785	0	0	3.04665	3.79116	GRID1
GO_Biological_Process_2023	Glycerophospholipid Catabolic Process (GO:0046475)	2027-01-01	0.288122	0.412785	0	0	3.04665	3.79116	PLA2G7
GO_Biological_Process_2023	Negative Regulation Of NIK/NF-kappaB Signaling (GO:1901223)	2027-01-01	0.288122	0.412785	0	0	3.04665	3.79116	TMSB4X
GO_Biological_Process_2023	Negative Regulation Of Notch Signaling Pathway (GO:0045746)	2027-01-01	0.288122	0.412785	0	0	3.04665	3.79116	TCIM
GO_Biological_Process_2023	Negative Regulation Of Cellular Response To Insulin Stimulus (GO:1900077)	2027-01-01	0.288122	0.412785	0	0	3.04665	3.79116	SOCS1
GO_Biological_Process_2023	Positive Regulation Of Calcium Ion Transmembrane Transporter Activity (GO:1901021)	2027-01-01	0.288122	0.412785	0	0	3.04665	3.79116	GSTO1
GO_Biological_Process_2023	Positive Regulation Of Response To Wounding (GO:1903036)	2027-01-01	0.288122	0.412785	0	0	3.04665	3.79116	HBEGF
GO_Biological_Process_2023	Positive Regulation Of Ubiquitin-Protein Transferase Activity (GO:0051443)	2027-01-01	0.288122	0.412785	0	0	3.04665	3.79116	RPS2
GO_Biological_Process_2023	Regulation Of SMAD Protein Signal Transduction (GO:0060390)	2027-01-01	0.288122	0.412785	0	0	3.04665	3.79116	WWTR1
GO_Biological_Process_2023	Phosphorylation (GO:0016310)	7/429	0.290773	0.416209	0	0	1.31937	1.6297	PIM1;PRKG2;CSNK1E;TRIB1;MAPK6;MAP4K3;HK2
GO_Biological_Process_2023	Regulation Of Mitotic Cell Cycle Phase Transition (GO:1901990)	1986-02-01	0.292025	0.417627	0	0	1.88806	2.32404	CDKN1A;RIOK2
GO_Biological_Process_2023	Cellular Response To Organic Cyclic Compound (GO:0071407)	3/152	0.295987	0.418046	0	0	1.59778	1.9452	EGR1;CASP3;NRIP1
GO_Biological_Process_2023	Regulation Of Type II Interferon Production (GO:0032649)	1987-02-01	0.296648	0.418046	0	0	1.86575	2.26727	PDCD1LG2;INHBA
GO_Biological_Process_2023	Glucose Homeostasis (GO:0042593)	1987-02-01	0.296648	0.418046	0	0	1.86575	2.26727	HK2;SOX4
GO_Biological_Process_2023	RNA Phosphodiester Bond Hydrolysis (GO:0090501)	2028-01-01	0.297033	0.418046	0	0	2.93366	3.56121	NHP2
GO_Biological_Process_2023	Antigen Processing And Presentation Of Peptide Antigen Via MHC Class II (GO:0002495)	2028-01-01	0.297033	0.418046	0	0	2.93366	3.56121	CTSL
GO_Biological_Process_2023	Regulation Of Platelet Activation (GO:0010543)	2028-01-01	0.297033	0.418046	0	0	2.93366	3.56121	PDGFA
GO_Biological_Process_2023	Regulation Of Sodium Ion Transmembrane Transport (GO:1902305)	2028-01-01	0.297033	0.418046	0	0	2.93366	3.56121	FXYD5
GO_Biological_Process_2023	Sterol Biosynthetic Process (GO:0016126)	2028-01-01	0.297033	0.418046	0	0	2.93366	3.56121	HMGCR
GO_Biological_Process_2023	Transcription By RNA Polymerase III (GO:0006383)	2028-01-01	0.297033	0.418046	0	0	2.93366	3.56121	POLR3H
GO_Biological_Process_2023	Vascular Endothelial Growth Factor Receptor Signaling Pathway (GO:0048010)	2028-01-01	0.297033	0.418046	0	0	2.93366	3.56121	SRC
GO_Biological_Process_2023	Hematopoietic Progenitor Cell Differentiation (GO:0002244)	2028-01-01	0.297033	0.418046	0	0	2.93366	3.56121	INHBA
GO_Biological_Process_2023	Negative Regulation Of Signaling (GO:0023057)	2028-01-01	0.297033	0.418046	0	0	2.93366	3.56121	HSP90AB1
GO_Biological_Process_2023	Nuclear-Transcribed mRNA Catabolic Process, Nonsense-Mediated Decay (GO:0000184)	2028-01-01	0.297033	0.418046	0	0	2.93366	3.56121	DHX34
GO_Biological_Process_2023	Positive Regulation Of Defense Response To Virus By Host (GO:0002230)	2028-01-01	0.297033	0.418046	0	0	2.93366	3.56121	HSP90AA1
GO_Biological_Process_2023	Positive Regulation Of Protein Import Into Nucleus (GO:0042307)	2028-01-01	0.297033	0.418046	0	0	2.93366	3.56121	RAN
GO_Biological_Process_2023	Protein Insertion Into Mitochondrial Membrane (GO:0051204)	2028-01-01	0.297033	0.418046	0	0	2.93366	3.56121	HSP90AA1
GO_Biological_Process_2023	Pyroptosis (GO:0070269)	2028-01-01	0.297033	0.418046	0	0	2.93366	3.56121	CASP3
GO_Biological_Process_2023	Regulation Of Bone Resorption (GO:0045124)	2028-01-01	0.297033	0.418046	0	0	2.93366	3.56121	SRC
MSigDB_Hallmark_2020	Fatty Acid Metabolism	3/158	0.316468	0.418855	0	0	1.53546	1.76659	HSP90AA1;ODC1;SMS
KEGG_2021	AMPK signaling pathway	3/120	0.189967	0.420906	0	0	2.0381	3.38509	CCND1;EIF4EBP1;HMGCR
GO_Biological_Process_2023	DNA Repair (GO:0006281)	5/291	0.299768	0.421524	0	0	1.3889	1.67327	NPM1;ERCC1;HMGA2;CSNK1E;MACROH2A1
GO_Biological_Process_2023	Negative Regulation Of Neuron Death (GO:1901215)	1988-02-01	0.301267	0.422887	0	0	1.84396	2.21231	UNC5B;CLCF1
GO_Biological_Process_2023	Positive Regulation Of Cell Adhesion (GO:0045785)	1988-02-01	0.301267	0.422887	0	0	1.84396	2.21231	LAMB1;PLPP3
KEGG_2021	Thyroid hormone signaling pathway	3/121	0.193132	0.423765	0	0	2.02072	3.32284	CCND1;SRC;KRAS
GO_Biological_Process_2023	Regulation Of Developmental Growth (GO:0048638)	2029-01-01	0.305832	0.424442	0	0	2.82874	3.35127	GHR
GO_Biological_Process_2023	RNA-mediated Gene Silencing (GO:0031047)	2029-01-01	0.305832	0.424442	0	0	2.82874	3.35127	PABPC1
GO_Biological_Process_2023	TOR Signaling (GO:0031929)	2029-01-01	0.305832	0.424442	0	0	2.82874	3.35127	EIF4EBP1
GO_Biological_Process_2023	Response To Interferon-Beta (GO:0035456)	2029-01-01	0.305832	0.424442	0	0	2.82874	3.35127	CDC34
GO_Biological_Process_2023	Sarcomere Organization (GO:0045214)	2029-01-01	0.305832	0.424442	0	0	2.82874	3.35127	TNNT2
GO_Biological_Process_2023	Glycolytic Process (GO:0006096)	2029-01-01	0.305832	0.424442	0	0	2.82874	3.35127	HK2
GO_Biological_Process_2023	Vacuolar Acidification (GO:0007035)	2029-01-01	0.305832	0.424442	0	0	2.82874	3.35127	TMEM199
GO_Biological_Process_2023	Modified Amino Acid Transport (GO:0072337)	2029-01-01	0.305832	0.424442	0	0	2.82874	3.35127	PDPN
GO_Biological_Process_2023	Multivesicular Body Assembly (GO:0036258)	2029-01-01	0.305832	0.424442	0	0	2.82874	3.35127	VPS37B
GO_Biological_Process_2023	Organic Cyclic Compound Biosynthetic Process (GO:1901362)	2029-01-01	0.305832	0.424442	0	0	2.82874	3.35127	PYCR2
GO_Biological_Process_2023	Positive Regulation Of B Cell Proliferation (GO:0030890)	2029-01-01	0.305832	0.424442	0	0	2.82874	3.35127	CLCF1
GO_Biological_Process_2023	Positive Regulation Of Dephosphorylation (GO:0035306)	2029-01-01	0.305832	0.424442	0	0	2.82874	3.35127	SRC
GO_Biological_Process_2023	Positive Regulation Of Viral Genome Replication (GO:0045070)	2029-01-01	0.305832	0.424442	0	0	2.82874	3.35127	PABPC1
KEGG_2021	Shigellosis	5/246	0.195479	0.424791	0	0	1.65205	2.69664	JUN;SRC;CAPN1;CD44;HK2
KEGG_2021	Parkinson disease	5/249	0.202015	0.43143	0	0	1.63148	2.60942	TUBA1C;TUBB6;CASP3;SLC25A5;EIF2S1
KEGG_2021	Fatty acid biosynthesis	2018-01-01	0.202692	0.43143	0	0	4.66171	7.44039	ACSBG1
KEGG_2021	Glycolysis / Gluconeogenesis	1967-02-01	0.204261	0.43143	0	0	2.44231	3.87926	PGM2;HK2
GO_Biological_Process_2023	Innate Immune Response Activating Cell Surface Receptor Signaling Pathway (GO:0002220)	1930-01-01	0.314522	0.432738	0	0	2.73106	3.15903	SRC
GO_Biological_Process_2023	Lamellipodium Organization (GO:0097581)	1930-01-01	0.314522	0.432738	0	0	2.73106	3.15903	PARVB
GO_Biological_Process_2023	Mitotic G2 DNA Damage Checkpoint Signaling (GO:0007095)	1930-01-01	0.314522	0.432738	0	0	2.73106	3.15903	CDKN1A
GO_Biological_Process_2023	Multivesicular Body Organization (GO:0036257)	1930-01-01	0.314522	0.432738	0	0	2.73106	3.15903	VPS37B
GO_Biological_Process_2023	Negative Regulation Of Calcium Ion Transmembrane Transporter Activity (GO:1901020)	1930-01-01	0.314522	0.432738	0	0	2.73106	3.15903	GSTO1
GO_Biological_Process_2023	Negative Regulation Of Epithelial To Mesenchymal Transition (GO:0010719)	1930-01-01	0.314522	0.432738	0	0	2.73106	3.15903	SPRY2
GO_Biological_Process_2023	Negative Regulation Of Myeloid Leukocyte Differentiation (GO:0002762)	1930-01-01	0.314522	0.432738	0	0	2.73106	3.15903	INHBA
GO_Biological_Process_2023	Negative Regulation Of Peptidyl-Tyrosine Phosphorylation (GO:0050732)	1930-01-01	0.314522	0.432738	0	0	2.73106	3.15903	SOCS1
GO_Biological_Process_2023	Nucleic Acid Metabolic Process (GO:0090304)	1930-01-01	0.314522	0.432738	0	0	2.73106	3.15903	RAN
GO_Biological_Process_2023	Phospholipid Dephosphorylation (GO:0046839)	1930-01-01	0.314522	0.432738	0	0	2.73106	3.15903	PLPP3
GO_Biological_Process_2023	Positive Regulation Of MAP Kinase Activity (GO:0043406)	1991-02-01	0.315091	0.433149	0	0	1.78153	2.05748	GHR;PDGFA
GO_Biological_Process_2023	Apoptotic Process (GO:0006915)	4/228	0.318777	0.437839	0	0	1.41739	1.62045	PLK3;CASP3;HK2;IER3
GO_Biological_Process_2023	B Cell Activation (GO:0042113)	1992-02-01	0.319686	0.438333	0	0	1.76165	2.00901	CLCF1;SLC25A5
GO_Biological_Process_2023	Positive Regulation Of Protein Catabolic Process (GO:0045732)	1992-02-01	0.319686	0.438333	0	0	1.76165	2.00901	PLK3;HSP90AA1
GO_Biological_Process_2023	Regulation Of Centrosome Duplication (GO:0010824)	1931-01-01	0.323103	0.439618	0	0	2.63989	2.98251	NPM1
GO_Biological_Process_2023	Antigen Processing And Presentation Of Exogenous Peptide Antigen (GO:0002478)	1931-01-01	0.323103	0.439618	0	0	2.63989	2.98251	CTSL
GO_Biological_Process_2023	Regulation Of Protein Localization To Cell Surface (GO:2000008)	1931-01-01	0.323103	0.439618	0	0	2.63989	2.98251	HSP90AB1
GO_Biological_Process_2023	Cardiac Muscle Tissue Morphogenesis (GO:0055008)	1931-01-01	0.323103	0.439618	0	0	2.63989	2.98251	TNNT2
GO_Biological_Process_2023	Response To Estradiol (GO:0032355)	1931-01-01	0.323103	0.439618	0	0	2.63989	2.98251	NRIP1
GO_Biological_Process_2023	Triglyceride Homeostasis (GO:0070328)	1931-01-01	0.323103	0.439618	0	0	2.63989	2.98251	ANGPTL4
GO_Biological_Process_2023	Positive Regulation Of Lamellipodium Organization (GO:1902745)	1931-01-01	0.323103	0.439618	0	0	2.63989	2.98251	SRC
GO_Biological_Process_2023	Positive Regulation Of Mononuclear Cell Migration (GO:0071677)	1931-01-01	0.323103	0.439618	0	0	2.63989	2.98251	PLA2G7
GO_Biological_Process_2023	Protein Localization To Chromatin (GO:0071168)	1931-01-01	0.323103	0.439618	0	0	2.63989	2.98251	MACROH2A1
GO_Biological_Process_2023	Negative Regulation Of Amide Metabolic Process (GO:0034249)	1993-02-01	0.324274	0.440836	0	0	1.7422	1.96201	RACK1;RPL13A
GO_Biological_Process_2023	Protein Autophosphorylation (GO:0046777)	3/162	0.330141	0.445828	0	0	1.49652	1.6585	SRC;PIM1;RIOK2
GO_Biological_Process_2023	'De Novo' Post-Translational Protein Folding (GO:0051084)	1932-01-01	0.331577	0.445828	0	0	2.55461	2.82001	CCT2
GO_Biological_Process_2023	Regulation Of Metaphase/Anaphase Transition Of Cell Cycle (GO:1902099)	1932-01-01	0.331577	0.445828	0	0	2.55461	2.82001	RIOK2
GO_Biological_Process_2023	Regulation Of Transmembrane Transport (GO:0034762)	1932-01-01	0.331577	0.445828	0	0	2.55461	2.82001	PIM1
GO_Biological_Process_2023	Regulation Of Ubiquitin-Protein Transferase Activity (GO:0051438)	1932-01-01	0.331577	0.445828	0	0	2.55461	2.82001	RPS2
GO_Biological_Process_2023	Respiratory System Development (GO:0060541)	1932-01-01	0.331577	0.445828	0	0	2.55461	2.82001	PDPN
GO_Biological_Process_2023	Very Long-Chain Fatty Acid Metabolic Process (GO:0000038)	1932-01-01	0.331577	0.445828	0	0	2.55461	2.82001	ACSBG1
GO_Biological_Process_2023	Heterochromatin Formation (GO:0031507)	1932-01-01	0.331577	0.445828	0	0	2.55461	2.82001	HMGA2
GO_Biological_Process_2023	Mitochondrial Membrane Organization (GO:0007006)	1932-01-01	0.331577	0.445828	0	0	2.55461	2.82001	SLC25A5
GO_Biological_Process_2023	Negative Regulation Of Fat Cell Differentiation (GO:0045599)	1932-01-01	0.331577	0.445828	0	0	2.55461	2.82001	WWTR1
GO_Biological_Process_2023	Negative Regulation Of Osteoblast Differentiation (GO:0045668)	1932-01-01	0.331577	0.445828	0	0	2.55461	2.82001	SOX9
GO_Biological_Process_2023	Negative Regulation Of Proteasomal Ubiquitin-Dependent Protein Catabolic Process (GO:0032435)	1932-01-01	0.331577	0.445828	0	0	2.55461	2.82001	HSP90AB1
GO_Biological_Process_2023	Purine Ribonucleoside Triphosphate Metabolic Process (GO:0009205)	1932-01-01	0.331577	0.445828	0	0	2.55461	2.82001	RAN
GO_Biological_Process_2023	Regulation Of Macroautophagy (GO:0016241)	1996-02-01	0.337988	0.451001	0	0	1.68634	1.82925	CASP3;CAPN1
GO_Biological_Process_2023	Cardiac Muscle Contraction (GO:0060048)	1933-01-01	0.339946	0.451001	0	0	2.47465	2.67007	TNNT2
GO_Biological_Process_2023	Regulation Of Protein Polymerization (GO:0032271)	1933-01-01	0.339946	0.451001	0	0	2.47465	2.67007	HSP90AA1
GO_Biological_Process_2023	Signal Transduction By P53 Class Mediator (GO:0072331)	1933-01-01	0.339946	0.451001	0	0	2.47465	2.67007	NDRG1
GO_Biological_Process_2023	Epithelial Tube Morphogenesis (GO:0060562)	1933-01-01	0.339946	0.451001	0	0	2.47465	2.67007	HES1
GO_Biological_Process_2023	Ubiquitin-Dependent Protein Catabolic Process Via The Multivesicular Body Sorting Pathway (GO:0043162)	1933-01-01	0.339946	0.451001	0	0	2.47465	2.67007	VPS37B
GO_Biological_Process_2023	Ventricular Cardiac Muscle Tissue Morphogenesis (GO:0055010)	1933-01-01	0.339946	0.451001	0	0	2.47465	2.67007	TNNT2
GO_Biological_Process_2023	Negative Regulation Of Double-Strand Break Repair (GO:2000780)	1933-01-01	0.339946	0.451001	0	0	2.47465	2.67007	HMGA2
GO_Biological_Process_2023	Negative Regulation Of Endocytosis (GO:0045806)	1933-01-01	0.339946	0.451001	0	0	2.47465	2.67007	RACK1
GO_Biological_Process_2023	Positive Regulation Of Nitrogen Compound Metabolic Process (GO:0051173)	1933-01-01	0.339946	0.451001	0	0	2.47465	2.67007	INHBA
GO_Biological_Process_2023	Positive Regulation Of Protein Dephosphorylation (GO:0035307)	1933-01-01	0.339946	0.451001	0	0	2.47465	2.67007	HSP90AB1
GO_Biological_Process_2023	Positive Regulation Of Release Of Sequestered Calcium Ion Into Cytosol (GO:0051281)	1933-01-01	0.339946	0.451001	0	0	2.47465	2.67007	GSTO1
GO_Biological_Process_2023	Positive Regulation Of Reproductive Process (GO:2000243)	1933-01-01	0.339946	0.451001	0	0	2.47465	2.67007	INHBA
GO_Biological_Process_2023	Regulation Of Activated T Cell Proliferation (GO:0046006)	1933-01-01	0.339946	0.451001	0	0	2.47465	2.67007	PDCD1LG2
GO_Biological_Process_2023	Regulation Of Amyloid-Beta Formation (GO:1902003)	1933-01-01	0.339946	0.451001	0	0	2.47465	2.67007	CASP3
GO_Biological_Process_2023	Regulation Of Cell Adhesion Mediated By Integrin (GO:0033628)	1933-01-01	0.339946	0.451001	0	0	2.47465	2.67007	PLAU
GO_Biological_Process_2023	Regulation Of Defense Response (GO:0031347)	1997-02-01	0.342541	0.454066	0	0	1.66851	1.78758	SEMA7A;TMSB4X
KEGG_2021	Central carbon metabolism in cancer	1970-02-01	0.218001	0.456187	0	0	2.3342	3.55559	KRAS;HK2
GO_Biological_Process_2023	Phosphatidylinositol Biosynthetic Process (GO:0006661)	1998-02-01	0.347084	0.458913	0	0	1.65104	1.74711	PI4K2B;SOCS1
GO_Biological_Process_2023	Cellular Response To Vascular Endothelial Growth Factor Stimulus (GO:0035924)	1934-01-01	0.34821	0.458913	0	0	2.39954	2.53139	SPRY2
GO_Biological_Process_2023	Sister Chromatid Segregation (GO:0000819)	1934-01-01	0.34821	0.458913	0	0	2.39954	2.53139	RAN
GO_Biological_Process_2023	Negative Regulation Of Ras Protein Signal Transduction (GO:0046580)	1934-01-01	0.34821	0.458913	0	0	2.39954	2.53139	SPRY2
GO_Biological_Process_2023	Positive Regulation Of Immunoglobulin Production (GO:0002639)	1934-01-01	0.34821	0.458913	0	0	2.39954	2.53139	CLCF1
GO_Biological_Process_2023	Protein Targeting To Vacuole (GO:0006623)	1934-01-01	0.34821	0.458913	0	0	2.39954	2.53139	VPS37B
GO_Biological_Process_2023	Regulation Of Blood Circulation (GO:1903522)	1934-01-01	0.34821	0.458913	0	0	2.39954	2.53139	TNNT2
GO_Biological_Process_2023	Regulation Of Inflammatory Response (GO:0050727)	4/240	0.352744	0.464505	0	0	1.34449	1.40098	SEMA7A;TMSB4X;PLA2G7;MMP9
GO_Biological_Process_2023	Antimicrobial Humoral Response (GO:0019730)	2/100	0.356139	0.468123	0	0	1.61718	1.66964	RPL30;KRT6A
GO_Biological_Process_2023	One-Carbon Compound Transport (GO:0019755)	1935-01-01	0.356371	0.468123	0	0	2.32884	2.40286	SLC14A1
GO_Biological_Process_2023	Regulation Of Axon Extension (GO:0030516)	1935-01-01	0.356371	0.468123	0	0	2.32884	2.40286	SEMA7A
GO_Biological_Process_2023	Hemopoiesis (GO:0030097)	2/101	0.360649	0.473237	0	0	1.60077	1.63254	JAG1;INHBA
GO_Biological_Process_2023	Heart Development (GO:0007507)	3/171	0.360858	0.473237	0	0	1.4157	1.44298	CDKN1A;SOX9;SOX4
GO_Biological_Process_2023	Regulation Of Erythrocyte Differentiation (GO:0045646)	1936-01-01	0.364431	0.474414	0	0	2.26219	2.2835	INHBA
GO_Biological_Process_2023	Regulation Of Intracellular Protein Transport (GO:0033157)	1936-01-01	0.364431	0.474414	0	0	2.26219	2.2835	PLK3
GO_Biological_Process_2023	Base-Excision Repair (GO:0006284)	1936-01-01	0.364431	0.474414	0	0	2.26219	2.2835	HMGA2
GO_Biological_Process_2023	Regulation Of Peptidyl-Threonine Phosphorylation (GO:0010799)	1936-01-01	0.364431	0.474414	0	0	2.26219	2.2835	SPRY2
GO_Biological_Process_2023	Regulation Of Trans-Synaptic Signaling (GO:0099177)	1936-01-01	0.364431	0.474414	0	0	2.26219	2.2835	GRID1
GO_Biological_Process_2023	Negative Regulation Of T Cell Proliferation (GO:0042130)	1936-01-01	0.364431	0.474414	0	0	2.26219	2.2835	PDCD1LG2
GO_Biological_Process_2023	Negative Regulation Of Protein Kinase B Signaling (GO:0051898)	1936-01-01	0.364431	0.474414	0	0	2.26219	2.2835	RACK1
GO_Biological_Process_2023	Positive Regulation Of Interferon-Beta Production (GO:0032728)	1936-01-01	0.364431	0.474414	0	0	2.26219	2.2835	HSP90AA1
GO_Biological_Process_2023	Positive Regulation Of Myeloid Cell Differentiation (GO:0045639)	1936-01-01	0.364431	0.474414	0	0	2.26219	2.2835	INHBA
GO_Biological_Process_2023	Regulation Of RNA Splicing (GO:0043484)	2/102	0.365148	0.474961	0	0	1.58468	1.59649	RPS26;RPS13
GO_Biological_Process_2023	Regulation Of DNA-templated Transcription (GO:0006355)	26/1922	0.365481	0.475006	0	0	1.09301	1.10016	WWC1;RPL6;SOX2;ING2;LBH;HES1;SOX9;LRRFIP1;JUNB;SOX4;EGR1;WWTR1;JUN;NPM1;ARID5A;HMGA1;HMGA2;PA2G4;BAZ1A;INHBA;EREG;FOSL1;MLLT11;DNAJC2;KLF5;TCIM
GO_Biological_Process_2023	Regulation Of Defense Response To Virus By Host (GO:0050691)	1937-01-01	0.37239	0.481242	0	0	2.19924	2.17244	HSP90AA1
GO_Biological_Process_2023	RNA Stabilization (GO:0043489)	1937-01-01	0.37239	0.481242	0	0	2.19924	2.17244	PABPC1
GO_Biological_Process_2023	Regulation Of Ossification (GO:0030278)	1937-01-01	0.37239	0.481242	0	0	2.19924	2.17244	SOX9
GO_Biological_Process_2023	Regulation Of Sodium Ion Transmembrane Transporter Activity (GO:2000649)	1937-01-01	0.37239	0.481242	0	0	2.19924	2.17244	FXYD5
GO_Biological_Process_2023	Negative Regulation Of Transferase Activity (GO:0051348)	1937-01-01	0.37239	0.481242	0	0	2.19924	2.17244	SRC
GO_Biological_Process_2023	Positive Regulation Of Exocytosis (GO:0045921)	1937-01-01	0.37239	0.481242	0	0	2.19924	2.17244	SDC1
GO_Biological_Process_2023	Regulation Of Cellular Component Biogenesis (GO:0044087)	1937-01-01	0.37239	0.481242	0	0	2.19924	2.17244	HSP90AA1
GO_Biological_Process_2023	Macroautophagy (GO:0016236)	2/104	0.37411	0.483074	0	0	1.55345	1.52736	SRC;VPS37B
GO_Biological_Process_2023	Positive Regulation Of Hydrolase Activity (GO:0051345)	3/176	0.377843	0.486281	0	0	1.37444	1.33771	CTSL;RACK1;ITGA6
GO_Biological_Process_2023	Cellular Response To Organonitrogen Compound (GO:0071417)	2/105	0.378572	0.486281	0	0	1.53829	1.49422	EGR1;SOX9
GO_Biological_Process_2023	G2/M Transition Of Mitotic Cell Cycle (GO:0000086)	1938-01-01	0.380249	0.486281	0	0	2.13969	2.06893	PLK3
GO_Biological_Process_2023	Regulation Of Intracellular Transport (GO:0032386)	1938-01-01	0.380249	0.486281	0	0	2.13969	2.06893	WWC1
GO_Biological_Process_2023	Regulation Of Protein Import Into Nucleus (GO:0042306)	1938-01-01	0.380249	0.486281	0	0	2.13969	2.06893	RAN
GO_Biological_Process_2023	Regulation Of Telomere Maintenance (GO:0032204)	1938-01-01	0.380249	0.486281	0	0	2.13969	2.06893	ERCC1
GO_Biological_Process_2023	Response To Peptide (GO:1901652)	1938-01-01	0.380249	0.486281	0	0	2.13969	2.06893	MMP9
GO_Biological_Process_2023	Response To Transforming Growth Factor Beta (GO:0071559)	1938-01-01	0.380249	0.486281	0	0	2.13969	2.06893	SOX9
GO_Biological_Process_2023	Membrane Fission (GO:0090148)	1938-01-01	0.380249	0.486281	0	0	2.13969	2.06893	VPS37B
GO_Biological_Process_2023	Positive Regulation Of Axonogenesis (GO:0050772)	1938-01-01	0.380249	0.486281	0	0	2.13969	2.06893	SEMA7A
GO_Biological_Process_2023	Positive Regulation Of Myoblast Differentiation (GO:0045663)	1938-01-01	0.380249	0.486281	0	0	2.13969	2.06893	SOX4
GO_Biological_Process_2023	Positive Regulation Of Production Of Molecular Mediator Of Immune Response (GO:0002702)	1938-01-01	0.380249	0.486281	0	0	2.13969	2.06893	CLCF1
KEGG_2021	PPAR signaling pathway	1974-02-01	0.236437	0.487067	0	0	2.20408	3.17844	ACSBG1;ANGPTL4
KEGG_2021	Terpenoid backbone biosynthesis	2022-01-01	0.241854	0.487067	0	0	3.773	5.35548	HMGCR
KEGG_2021	Pathways of neurodegeneration	8/475	0.244762	0.487067	0	0	1.365	1.92119	TUBA1C;TUBB6;CASP3;KRAS;CSNK1E;CAPN1;SLC25A5;EIF2S1
KEGG_2021	Autophagy	3/137	0.24532	0.487067	0	0	1.77799	2.49842	CTSL;KRAS;EIF2S1
KEGG_2021	Metabolism of xenobiotics by cytochrome P450	1976-02-01	0.245689	0.487067	0	0	2.14429	3.00992	GSTO2;GSTO1
KEGG_2021	Pertussis	1976-02-01	0.245689	0.487067	0	0	2.14429	3.00992	JUN;CASP3
GO_Biological_Process_2023	Regulation Of G1/S Transition Of Mitotic Cell Cycle (GO:2000045)	2/106	0.38302	0.489431	0	0	1.52342	1.46198	CDKN1A;INHBA
GO_Biological_Process_2023	Negative Regulation Of Cytokine Production (GO:0001818)	3/178	0.384612	0.491073	0	0	1.35859	1.29816	TMSB4X;INHBA;PDCD1LG2
GO_Biological_Process_2023	Heterochromatin Organization (GO:0070828)	1939-01-01	0.388011	0.491481	0	0	2.08328	1.97229	HMGA2
GO_Biological_Process_2023	Vitamin Transport (GO:0051180)	1939-01-01	0.388011	0.491481	0	0	2.08328	1.97229	PDPN
GO_Biological_Process_2023	Negative Regulation Of Lymphocyte Proliferation (GO:0050672)	1939-01-01	0.388011	0.491481	0	0	2.08328	1.97229	PDCD1LG2
GO_Biological_Process_2023	Negative Regulation Of Mitochondrion Organization (GO:0010823)	1939-01-01	0.388011	0.491481	0	0	2.08328	1.97229	SLC25A5
GO_Biological_Process_2023	Negative Regulation Of Proteasomal Protein Catabolic Process (GO:1901799)	1939-01-01	0.388011	0.491481	0	0	2.08328	1.97229	HSP90AB1
GO_Biological_Process_2023	Negative Regulation Of Protein Secretion (GO:0050709)	1939-01-01	0.388011	0.491481	0	0	2.08328	1.97229	HMGCR
GO_Biological_Process_2023	Negative Regulation Of Transport (GO:0051051)	1939-01-01	0.388011	0.491481	0	0	2.08328	1.97229	YRDC
GO_Biological_Process_2023	Nuclear Transport (GO:0051169)	1939-01-01	0.388011	0.491481	0	0	2.08328	1.97229	NPM1
GO_Biological_Process_2023	Positive Regulation Of ATP-dependent Activity (GO:0032781)	1939-01-01	0.388011	0.491481	0	0	2.08328	1.97229	TNNT2
GO_Biological_Process_2023	Positive Regulation Of Intracellular Transport (GO:0032388)	1939-01-01	0.388011	0.491481	0	0	2.08328	1.97229	PLK3
KEGG_2021	Mismatch repair	2023-01-01	0.251341	0.49394	0	0	3.60131	4.97322	POLD4
GO_Biological_Process_2023	Response To Tumor Necrosis Factor (GO:0034612)	2/108	0.391875	0.495589	0	0	1.49452	1.40009	CASP3;MAP4K3
GO_Biological_Process_2023	Positive Regulation Of DNA Metabolic Process (GO:0051054)	2/108	0.391875	0.495589	0	0	1.49452	1.40009	BAZ1A;EREG
GO_Biological_Process_2023	Regulation Of Protein Dephosphorylation (GO:0035304)	1940-01-01	0.395676	0.496441	0	0	2.02976	1.88191	PPP1R2
GO_Biological_Process_2023	Cell Cycle G2/M Phase Transition (GO:0044839)	1940-01-01	0.395676	0.496441	0	0	2.02976	1.88191	PLK3
GO_Biological_Process_2023	Cyclic-Nucleotide-Mediated Signaling (GO:0019935)	1940-01-01	0.395676	0.496441	0	0	2.02976	1.88191	SOX9
GO_Biological_Process_2023	mRNA 3'-End Processing (GO:0031124)	1940-01-01	0.395676	0.496441	0	0	2.02976	1.88191	PABPC1
GO_Biological_Process_2023	Negative Regulation Of Protein Localization (GO:1903828)	1940-01-01	0.395676	0.496441	0	0	2.02976	1.88191	MACROH2A1
GO_Biological_Process_2023	Negative Regulation Of Secretion By Cell (GO:1903531)	1940-01-01	0.395676	0.496441	0	0	2.02976	1.88191	HMGCR
GO_Biological_Process_2023	Positive Regulation Of Insulin Secretion (GO:0032024)	1940-01-01	0.395676	0.496441	0	0	2.02976	1.88191	SOX4
GO_Biological_Process_2023	Positive Regulation Of Stem Cell Population Maintenance (GO:1902459)	1940-01-01	0.395676	0.496441	0	0	2.02976	1.88191	ING2
GO_Biological_Process_2023	Positive Regulation Of Wound Healing (GO:0090303)	1940-01-01	0.395676	0.496441	0	0	2.02976	1.88191	HBEGF
GO_Biological_Process_2023	Extracellular Structure Organization (GO:0043062)	2/109	0.396282	0.496441	0	0	1.48048	1.37038	MMP9;MMP10
GO_Biological_Process_2023	Negative Regulation Of Developmental Process (GO:0051093)	2/109	0.396282	0.496441	0	0	1.48048	1.37038	ING2;SOX9
GO_Biological_Process_2023	Positive Regulation Of Wnt Signaling Pathway (GO:0030177)	2/109	0.396282	0.496441	0	0	1.48048	1.37038	CSNK1E;SOX4
GO_Biological_Process_2023	Response To Lipid (GO:0033993)	2/110	0.400674	0.500061	0	0	1.4667	1.34145	SOX9;TRIB1
GO_Biological_Process_2023	External Encapsulating Structure Organization (GO:0045229)	2/110	0.400674	0.500061	0	0	1.4667	1.34145	MMP9;MMP10
GO_Biological_Process_2023	Regulation Of Chemokine Production (GO:0032642)	1941-01-01	0.403245	0.500061	0	0	1.97892	1.79727	EGR1
GO_Biological_Process_2023	DNA Duplex Unwinding (GO:0032508)	1941-01-01	0.403245	0.500061	0	0	1.97892	1.79727	HMGA1
GO_Biological_Process_2023	Carbohydrate Catabolic Process (GO:0016052)	1941-01-01	0.403245	0.500061	0	0	1.97892	1.79727	HK2
GO_Biological_Process_2023	Cellular Response To Retinoic Acid (GO:0071300)	1941-01-01	0.403245	0.500061	0	0	1.97892	1.79727	SOX9
GO_Biological_Process_2023	Double-Strand Break Repair Via Nonhomologous End Joining (GO:0006303)	1941-01-01	0.403245	0.500061	0	0	1.97892	1.79727	ERCC1
GO_Biological_Process_2023	Stem Cell Differentiation (GO:0048863)	1941-01-01	0.403245	0.500061	0	0	1.97892	1.79727	HMGA2
GO_Biological_Process_2023	Heart Contraction (GO:0060047)	1941-01-01	0.403245	0.500061	0	0	1.97892	1.79727	TNNT2
GO_Biological_Process_2023	Visual System Development (GO:0150063)	1941-01-01	0.403245	0.500061	0	0	1.97892	1.79727	SOX2
GO_Biological_Process_2023	Lymphocyte Migration (GO:0072676)	1941-01-01	0.403245	0.500061	0	0	1.97892	1.79727	KLF5
GO_Biological_Process_2023	Positive Regulation Of Response To Biotic Stimulus (GO:0002833)	1941-01-01	0.403245	0.500061	0	0	1.97892	1.79727	EREG
GO_Biological_Process_2023	Positive Regulation Of Viral Process (GO:0048524)	1941-01-01	0.403245	0.500061	0	0	1.97892	1.79727	PABPC1
GO_Biological_Process_2023	T Cell Activation (GO:0042110)	2/111	0.405051	0.501521	0	0	1.45317	1.31329	SOX4;CD44
GO_Biological_Process_2023	Cytoskeleton Organization (GO:0007010)	2/111	0.405051	0.501521	0	0	1.45317	1.31329	MAST4;KRT76
GO_Biological_Process_2023	DNA Recombination (GO:0006310)	1942-01-01	0.41072	0.506576	0	0	1.93055	1.71789	ERCC1
GO_Biological_Process_2023	Regulation Of Neurotransmitter Receptor Activity (GO:0099601)	1942-01-01	0.41072	0.506576	0	0	1.93055	1.71789	CAPN1
GO_Biological_Process_2023	Collagen Fibril Organization (GO:0030199)	1942-01-01	0.41072	0.506576	0	0	1.93055	1.71789	COL18A1
GO_Biological_Process_2023	Embryonic Heart Tube Morphogenesis (GO:0003143)	1942-01-01	0.41072	0.506576	0	0	1.93055	1.71789	HES1
GO_Biological_Process_2023	Organic Hydroxy Compound Biosynthetic Process (GO:1901617)	1942-01-01	0.41072	0.506576	0	0	1.93055	1.71789	HMGCR
GO_Biological_Process_2023	Negative Regulation Of Macromolecule Metabolic Process (GO:0010605)	3/186	0.411505	0.507152	0	0	1.29867	1.15313	HSP90AB1;RACK1;ANXA7
GO_Biological_Process_2023	Regulation Of Primary Metabolic Process (GO:0080090)	1943-01-01	0.418101	0.512905	0	0	1.88449	1.64333	MACROH2A1
GO_Biological_Process_2023	Response To Amyloid-Beta (GO:1904645)	1943-01-01	0.418101	0.512905	0	0	1.88449	1.64333	MMP9
GO_Biological_Process_2023	Intracellular Steroid Hormone Receptor Signaling Pathway (GO:0030518)	1943-01-01	0.418101	0.512905	0	0	1.88449	1.64333	SRC
GO_Biological_Process_2023	mRNA Catabolic Process (GO:0006402)	1943-01-01	0.418101	0.512905	0	0	1.88449	1.64333	DHX34
GO_Biological_Process_2023	mRNA Transcription (GO:0009299)	1943-01-01	0.418101	0.512905	0	0	1.88449	1.64333	EREG
GO_Biological_Process_2023	Negative Regulation Of BMP Signaling Pathway (GO:0030514)	1943-01-01	0.418101	0.512905	0	0	1.88449	1.64333	RBPMS2
GO_Biological_Process_2023	Regulation Of Insulin Receptor Signaling Pathway (GO:0046626)	1944-01-01	0.425391	0.516685	0	0	1.84057	1.57322	SOCS1
GO_Biological_Process_2023	Bone Development (GO:0060348)	1944-01-01	0.425391	0.516685	0	0	1.84057	1.57322	RPL13
GO_Biological_Process_2023	Cellular Response To Ketone (GO:1901655)	1944-01-01	0.425391	0.516685	0	0	1.84057	1.57322	SRC
GO_Biological_Process_2023	Establishment Of Protein Localization To Mitochondrion (GO:0072655)	1944-01-01	0.425391	0.516685	0	0	1.84057	1.57322	HK2
GO_Biological_Process_2023	Lymphocyte Chemotaxis (GO:0048247)	1944-01-01	0.425391	0.516685	0	0	1.84057	1.57322	KLF5
GO_Biological_Process_2023	Negative Regulation Of Immune System Process (GO:0002683)	1944-01-01	0.425391	0.516685	0	0	1.84057	1.57322	SOX9
GO_Biological_Process_2023	Positive Regulation Of Chemotaxis (GO:0050921)	1944-01-01	0.425391	0.516685	0	0	1.84057	1.57322	TMSB4X
GO_Biological_Process_2023	Positive Regulation Of Leukocyte Cell-Cell Adhesion (GO:1903039)	1944-01-01	0.425391	0.516685	0	0	1.84057	1.57322	CD44
GO_Biological_Process_2023	Positive Regulation Of Nucleocytoplasmic Transport (GO:0046824)	1944-01-01	0.425391	0.516685	0	0	1.84057	1.57322	RAN
GO_Biological_Process_2023	Positive Regulation Of Osteoblast Differentiation (GO:0045669)	1944-01-01	0.425391	0.516685	0	0	1.84057	1.57322	WWTR1
GO_Biological_Process_2023	Regulation Of B Cell Proliferation (GO:0030888)	1944-01-01	0.425391	0.516685	0	0	1.84057	1.57322	CLCF1
GO_Biological_Process_2023	Regulation Of DNA-templated Transcription Elongation (GO:0032784)	1944-01-01	0.425391	0.516685	0	0	1.84057	1.57322	WDR43
GO_Biological_Process_2023	Regulation Of Cell-Substrate Adhesion (GO:0010810)	1944-01-01	0.425391	0.516685	0	0	1.84057	1.57322	PDPN
GO_Biological_Process_2023	Positive Regulation Of Signal Transduction (GO:0009967)	4/266	0.426089	0.517139	0	0	1.20946	1.0318	JAG1;CTSL;SRC;LAMB1
KEGG_2021	Signaling pathways regulating pluripotency of stem cells	3/143	0.265452	0.517174	0	0	1.70127	2.25643	SOX2;KRAS;INHBA
KEGG_2021	B cell receptor signaling pathway	1981-02-01	0.268863	0.519341	0	0	2.00806	2.6377	JUN;KRAS
GO_Biological_Process_2023	Protein Maturation (GO:0051604)	2/117	0.43098	0.521854	0	0	1.37693	1.15895	CASP3;CPE
GO_Biological_Process_2023	Protein Processing (GO:0016485)	2/117	0.43098	0.521854	0	0	1.37693	1.15895	CTSL;CPE
GO_Biological_Process_2023	Regulation Of Protein Modification Process (GO:0031399)	1945-01-01	0.432589	0.521854	0	0	1.79865	1.50721	SOCS1
GO_Biological_Process_2023	Hexose Metabolic Process (GO:0019318)	1945-01-01	0.432589	0.521854	0	0	1.79865	1.50721	HK2
GO_Biological_Process_2023	Mitotic Nuclear Division (GO:0140014)	1945-01-01	0.432589	0.521854	0	0	1.79865	1.50721	RAN
GO_Biological_Process_2023	Positive Regulation Of Innate Immune Response (GO:0045089)	1945-01-01	0.432589	0.521854	0	0	1.79865	1.50721	EREG
GO_Biological_Process_2023	Positive Regulation Of mRNA Catabolic Process (GO:0061014)	1945-01-01	0.432589	0.521854	0	0	1.79865	1.50721	PABPC1
GO_Biological_Process_2023	Regulation Of Apoptotic Signaling Pathway (GO:2001233)	1945-01-01	0.432589	0.521854	0	0	1.79865	1.50721	CTSL
GO_Biological_Process_2023	Positive Regulation Of Cell Cycle Process (GO:0090068)	2/118	0.435244	0.52466	0	0	1.36499	1.13546	BTC;EREG
GO_Biological_Process_2023	Cellular Response To Tumor Necrosis Factor (GO:0071356)	2/119	0.439491	0.525661	0	0	1.35325	1.11256	EIF5A;TMSB4X
GO_Biological_Process_2023	T Cell Differentiation (GO:0030217)	1946-01-01	0.439698	0.525661	0	0	1.75859	1.44498	SOX4
GO_Biological_Process_2023	Regulation Of Interleukin-10 Production (GO:0032653)	1946-01-01	0.439698	0.525661	0	0	1.75859	1.44498	PDCD1LG2
GO_Biological_Process_2023	Regulation Of Nervous System Development (GO:0051960)	1946-01-01	0.439698	0.525661	0	0	1.75859	1.44498	HES1
GO_Biological_Process_2023	Vacuolar Transport (GO:0007034)	1946-01-01	0.439698	0.525661	0	0	1.75859	1.44498	VPS37B
GO_Biological_Process_2023	Homotypic Cell-Cell Adhesion (GO:0034109)	1946-01-01	0.439698	0.525661	0	0	1.75859	1.44498	PLPP3
GO_Biological_Process_2023	Mitotic G2/M Transition Checkpoint (GO:0044818)	1946-01-01	0.439698	0.525661	0	0	1.75859	1.44498	CDKN1A
GO_Biological_Process_2023	Myofibril Assembly (GO:0030239)	1946-01-01	0.439698	0.525661	0	0	1.75859	1.44498	TNNT2
GO_Biological_Process_2023	Negative Regulation Of Cellular Metabolic Process (GO:0031324)	1946-01-01	0.439698	0.525661	0	0	1.75859	1.44498	HMGA2
GO_Biological_Process_2023	Positive Regulation Of Blood Vessel Endothelial Cell Migration (GO:0043536)	1946-01-01	0.439698	0.525661	0	0	1.75859	1.44498	TMSB4X
GO_Biological_Process_2023	Positive Regulation Of Peptide Hormone Secretion (GO:0090277)	1946-01-01	0.439698	0.525661	0	0	1.75859	1.44498	SOX4
GO_Biological_Process_2023	Regulation Of Programmed Cell Death (GO:0043067)	3/195	0.441313	0.527198	0	0	1.23722	1.01205	RSL1D1;HSP90AA1;SOX9
KEGG_2021	Folate biosynthesis	2026-01-01	0.279099	0.529395	0	0	3.16867	4.04383	QDPR
KEGG_2021	Maturity onset diabetes of the young	2026-01-01	0.279099	0.529395	0	0	3.16867	4.04383	HES1
KEGG_2021	Phospholipase D signaling pathway	3/148	0.282378	0.529395	0	0	1.64219	2.07656	PDGFA;KRAS;PLPP3
KEGG_2021	Gastric cancer	3/149	0.285775	0.529395	0	0	1.63086	2.04273	CDKN1A;CCND1;KRAS
KEGG_2021	Biosynthesis of unsaturated fatty acids	2027-01-01	0.288122	0.529395	0	0	3.04665	3.79116	HSD17B12
KEGG_2021	Fatty acid elongation	2027-01-01	0.288122	0.529395	0	0	3.04665	3.79116	HSD17B12
GO_Biological_Process_2023	Negative Regulation Of Hydrolase Activity (GO:0051346)	1947-01-01	0.446718	0.533255	0	0	1.72027	1.38624	RCC2
GO_Biological_Process_2023	Protein Localization To Nucleus (GO:0034504)	2/122	0.452125	0.537909	0	0	1.31922	1.04719	RPF2;RAN
GO_Biological_Process_2023	Receptor-Mediated Endocytosis (GO:0006898)	2/122	0.452125	0.537909	0	0	1.31922	1.04719	CTSL;CD9
GO_Biological_Process_2023	Cellular Defense Response (GO:0006968)	1948-01-01	0.45365	0.537909	0	0	1.68359	1.33076	FOSL1
GO_Biological_Process_2023	Cellular Response To Mechanical Stimulus (GO:0071260)	1948-01-01	0.45365	0.537909	0	0	1.68359	1.33076	SOX9
GO_Biological_Process_2023	Cellular Response To Radiation (GO:0071478)	1948-01-01	0.45365	0.537909	0	0	1.68359	1.33076	CDKN1A
GO_Biological_Process_2023	Cytoplasmic Microtubule Organization (GO:0031122)	1948-01-01	0.45365	0.537909	0	0	1.68359	1.33076	PLK3
GO_Biological_Process_2023	Retrograde Vesicle-Mediated Transport, Golgi To Endoplasmic Reticulum (GO:0006890)	1948-01-01	0.45365	0.537909	0	0	1.68359	1.33076	PLPP3
GO_Biological_Process_2023	Myelination (GO:0042552)	1948-01-01	0.45365	0.537909	0	0	1.68359	1.33076	ACSBG1
GO_Biological_Process_2023	Positive Regulation Of Reactive Oxygen Species Metabolic Process (GO:2000379)	1948-01-01	0.45365	0.537909	0	0	1.68359	1.33076	CDKN1A
KEGG_2021	Phagosome	3/152	0.295987	0.539459	0	0	1.59778	1.9452	TUBA1C;TUBB6;CTSL
GO_Biological_Process_2023	Organonitrogen Compound Biosynthetic Process (GO:1901566)	2/123	0.456301	0.54025	0	0	1.30825	1.02646	INHBA;PLPP3
GO_Biological_Process_2023	Regulation Of Cell Motility (GO:2000145)	2/123	0.456301	0.54025	0	0	1.30825	1.02646	RCC2;TMSB4X
GO_Biological_Process_2023	Nervous System Development (GO:0007399)	6/433	0.457231	0.54095	0	0	1.11278	0.870821	MARCKSL1;JAG1;CAPG;HES1;INHBA;SOX4
GO_Biological_Process_2023	Neuron Projection Guidance (GO:0097485)	2/124	0.460458	0.5416	0	0	1.29746	1.00622	SEMA7A;SEMA4B
GO_Biological_Process_2023	Positive Regulation Of Defense Response (GO:0031349)	2/124	0.460458	0.5416	0	0	1.29746	1.00622	PLA2G7;EREG
GO_Biological_Process_2023	Protein Dephosphorylation (GO:0006470)	2/124	0.460458	0.5416	0	0	1.29746	1.00622	DUSP5;PTPN12
GO_Biological_Process_2023	Regulation Of DNA Metabolic Process (GO:0051052)	2/124	0.460458	0.5416	0	0	1.29746	1.00622	PDGFA;BAZ1A
GO_Biological_Process_2023	Regulation Of Mitotic Metaphase/Anaphase Transition (GO:0030071)	1949-01-01	0.460496	0.5416	0	0	1.64843	1.27828	RIOK2
GO_Biological_Process_2023	Negative Regulation Of T Cell Activation (GO:0050868)	1949-01-01	0.460496	0.5416	0	0	1.64843	1.27828	PDCD1LG2
GO_Biological_Process_2023	Nuclear Export (GO:0051168)	1949-01-01	0.460496	0.5416	0	0	1.64843	1.27828	RAN
GO_Biological_Process_2023	Positive Regulation Of Pathway-Restricted SMAD Protein Phosphorylation (GO:0010862)	1949-01-01	0.460496	0.5416	0	0	1.64843	1.27828	INHBA
MSigDB_Hallmark_2020	Apical Surface	1944-01-01	0.425391	0.541923	0	0	1.84057	1.57322	PLAUR
MSigDB_Hallmark_2020	G2-M Checkpoint	3/200	0.457624	0.541923	0	0	1.20551	0.942357	CCND1;ODC1;HMGA1
MSigDB_Hallmark_2020	Apical Junction	3/200	0.457624	0.541923	0	0	1.20551	0.942357	CAP1;SRC;MMP9
MSigDB_Hallmark_2020	Xenobiotic Metabolism	3/200	0.457624	0.541923	0	0	1.20551	0.942357	GSTO1;SMOX;UPP1
GO_Biological_Process_2023	Regulation Of Mitotic Cell Cycle (GO:0007346)	2/125	0.464597	0.54593	0	0	1.28685	0.986478	EIF4EBP1;SOX9
GO_Biological_Process_2023	Regulation Of Interferon-Beta Production (GO:0032648)	1950-01-01	0.467256	0.54593	0	0	1.6147	1.22859	HSP90AA1
GO_Biological_Process_2023	Cell Chemotaxis (GO:0060326)	1950-01-01	0.467256	0.54593	0	0	1.6147	1.22859	HBEGF
GO_Biological_Process_2023	Steroid Biosynthetic Process (GO:0006694)	1950-01-01	0.467256	0.54593	0	0	1.6147	1.22859	HMGCR
GO_Biological_Process_2023	Intracellular Iron Ion Homeostasis (GO:0006879)	1950-01-01	0.467256	0.54593	0	0	1.6147	1.22859	TMEM199
GO_Biological_Process_2023	Negative Regulation Of Cell Projection Organization (GO:0031345)	1950-01-01	0.467256	0.54593	0	0	1.6147	1.22859	SPRY2
GO_Biological_Process_2023	Nucleocytoplasmic Transport (GO:0006913)	1950-01-01	0.467256	0.54593	0	0	1.6147	1.22859	NPM1
GO_Biological_Process_2023	Positive Regulation Of Fat Cell Differentiation (GO:0045600)	1950-01-01	0.467256	0.54593	0	0	1.6147	1.22859	PIM1
GO_Biological_Process_2023	Pyruvate Metabolic Process (GO:0006090)	1950-01-01	0.467256	0.54593	0	0	1.6147	1.22859	HK2
GO_Biological_Process_2023	Cellular Response To Starvation (GO:0009267)	2/126	0.468717	0.546837	0	0	1.2764	0.967203	CDKN1A;EIF2S1
GO_Biological_Process_2023	Positive Regulation Of Intracellular Protein Transport (GO:0090316)	2/126	0.468717	0.546837	0	0	1.2764	0.967203	PLK3;RAN
KEGG_2021	PD-L1 expression and PD-1 checkpoint pathway in cancer	1989-02-01	0.305881	0.549252	0	0	1.82267	2.15906	JUN;KRAS
KEGG_2021	Non-alcoholic fatty liver disease	3/155	0.30622	0.549252	0	0	1.566	1.85329	JUN;CASP3;EIF2S1
GO_Biological_Process_2023	Central Nervous System Development (GO:0007417)	4/283	0.472969	0.550506	0	0	1.13477	0.849634	MARCKSL1;CAPG;SOX9;SOX4
GO_Biological_Process_2023	Regulation Of Release Of Sequestered Calcium Ion Into Cytosol (GO:0051279)	1951-01-01	0.473932	0.550506	0	0	1.58233	1.18151	GSTO1
GO_Biological_Process_2023	Regulation Of Smoothened Signaling Pathway (GO:0008589)	1951-01-01	0.473932	0.550506	0	0	1.58233	1.18151	RACK1
GO_Biological_Process_2023	Negative Regulation Of MAP Kinase Activity (GO:0043407)	1951-01-01	0.473932	0.550506	0	0	1.58233	1.18151	SPRY2
GO_Biological_Process_2023	Positive Regulation Of Protein Localization To Plasma Membrane (GO:1903078)	1951-01-01	0.473932	0.550506	0	0	1.58233	1.18151	RACK1
GO_Biological_Process_2023	Receptor Internalization (GO:0031623)	1951-01-01	0.473932	0.550506	0	0	1.58233	1.18151	CD9
KEGG_2021	Hypertrophic cardiomyopathy	1990-02-01	0.310489	0.551022	0	0	1.80187	2.10748	TNNT2;ITGA6
KEGG_2021	Pentose phosphate pathway	1930-01-01	0.314522	0.551022	0	0	2.73106	3.15903	PGM2
KEGG_2021	beta-Alanine metabolism	1930-01-01	0.314522	0.551022	0	0	2.73106	3.15903	SMOX
KEGG_2021	Th1 and Th2 cell differentiation	1992-02-01	0.319686	0.551022	0	0	1.76165	2.00901	JUN;JAG1
KEGG_2021	Circadian rhythm	1931-01-01	0.323103	0.551022	0	0	2.63989	2.98251	CSNK1E
KEGG_2021	RNA polymerase	1931-01-01	0.323103	0.551022	0	0	2.63989	2.98251	POLR3H
KEGG_2021	Rheumatoid arthritis	1993-02-01	0.324274	0.551022	0	0	1.7422	1.96201	JUN;CTSL
KEGG_2021	TGF-beta signaling pathway	1994-02-01	0.328854	0.554634	0	0	1.72318	1.91642	TGIF1;INHBA
GO_Biological_Process_2023	Rho Protein Signal Transduction (GO:0007266)	1952-01-01	0.480525	0.555335	0	0	1.55122	1.13686	PDPN
GO_Biological_Process_2023	Regulation Of Protein Localization To Nucleus (GO:1900180)	1952-01-01	0.480525	0.555335	0	0	1.55122	1.13686	WWTR1
GO_Biological_Process_2023	Cellular Response To Ionizing Radiation (GO:0071479)	1952-01-01	0.480525	0.555335	0	0	1.55122	1.13686	CDKN1A
GO_Biological_Process_2023	Negative Regulation Of Innate Immune Response (GO:0045824)	1952-01-01	0.480525	0.555335	0	0	1.55122	1.13686	LYAR
GO_Biological_Process_2023	Positive Regulation Of B Cell Activation (GO:0050871)	1952-01-01	0.480525	0.555335	0	0	1.55122	1.13686	CLCF1
GO_Biological_Process_2023	Positive Regulation Of Telomere Maintenance (GO:0032206)	1952-01-01	0.480525	0.555335	0	0	1.55122	1.13686	ERCC1
GO_Biological_Process_2023	Regulation Of Cell Development (GO:0060284)	1952-01-01	0.480525	0.555335	0	0	1.55122	1.13686	HES1
GO_Biological_Process_2023	Golgi Organization (GO:0007030)	2/130	0.485007	0.55801	0	0	1.23627	0.894551	PI4K2B;PLK3
GO_Biological_Process_2023	Actin Cytoskeleton Reorganization (GO:0031532)	1953-01-01	0.487035	0.55801	0	0	1.52132	1.09446	PARVB
GO_Biological_Process_2023	Actin Polymerization Or Depolymerization (GO:0008154)	1953-01-01	0.487035	0.55801	0	0	1.52132	1.09446	CAPG
GO_Biological_Process_2023	Blood Vessel Morphogenesis (GO:0048514)	1953-01-01	0.487035	0.55801	0	0	1.52132	1.09446	HES1
GO_Biological_Process_2023	Regulation Of Proteasomal Protein Catabolic Process (GO:0061136)	1953-01-01	0.487035	0.55801	0	0	1.52132	1.09446	HSP90AB1
GO_Biological_Process_2023	Carboxylic Acid Transport (GO:0046942)	1953-01-01	0.487035	0.55801	0	0	1.52132	1.09446	PDPN
GO_Biological_Process_2023	Endosome Organization (GO:0007032)	1953-01-01	0.487035	0.55801	0	0	1.52132	1.09446	PI4K2B
GO_Biological_Process_2023	Spermatid Development (GO:0007286)	1953-01-01	0.487035	0.55801	0	0	1.52132	1.09446	ING2
GO_Biological_Process_2023	mRNA Stabilization (GO:0048255)	1953-01-01	0.487035	0.55801	0	0	1.52132	1.09446	PABPC1
GO_Biological_Process_2023	Negative Regulation Of Viral Genome Replication (GO:0045071)	1953-01-01	0.487035	0.55801	0	0	1.52132	1.09446	HMGA2
GO_Biological_Process_2023	Positive Regulation Of NIK/NF-kappaB Signaling (GO:1901224)	1953-01-01	0.487035	0.55801	0	0	1.52132	1.09446	TCIM
GO_Biological_Process_2023	Positive Regulation Of Chemokine Production (GO:0032722)	1953-01-01	0.487035	0.55801	0	0	1.52132	1.09446	EGR1
KEGG_2021	Dilated cardiomyopathy	1996-02-01	0.337988	0.560787	0	0	1.68634	1.82925	TNNT2;ITGA6
KEGG_2021	Base excision repair	1933-01-01	0.339946	0.560787	0	0	2.47465	2.67007	POLD4
KEGG_2021	Fructose and mannose metabolism	1933-01-01	0.339946	0.560787	0	0	2.47465	2.67007	HK2
KEGG_2021	Fc gamma R-mediated phagocytosis	1997-02-01	0.342541	0.560973	0	0	1.66851	1.78758	MARCKSL1;PLPP3
GO_Biological_Process_2023	Epithelial Cell Differentiation (GO:0030855)	2/132	0.493036	0.563757	0	0	1.21712	0.860716	JAG1;ANXA7
GO_Biological_Process_2023	Regulation Of Lipid Metabolic Process (GO:0019216)	1954-01-01	0.493464	0.563757	0	0	1.49254	1.05419	MACROH2A1
GO_Biological_Process_2023	Positive Regulation Of Leukocyte Chemotaxis (GO:0002690)	1954-01-01	0.493464	0.563757	0	0	1.49254	1.05419	PLA2G7
GO_Biological_Process_2023	Regulation Of Blood Vessel Endothelial Cell Migration (GO:0043535)	1954-01-01	0.493464	0.563757	0	0	1.49254	1.05419	TMSB4X
GO_Biological_Process_2023	Cellular Response To Fibroblast Growth Factor Stimulus (GO:0044344)	1955-01-01	0.499813	0.56938	0	0	1.46482	1.01589	CD44
GO_Biological_Process_2023	Ceramide Metabolic Process (GO:0006672)	1955-01-01	0.499813	0.56938	0	0	1.46482	1.01589	PLPP3
GO_Biological_Process_2023	Response To Peptide Hormone (GO:0043434)	1955-01-01	0.499813	0.56938	0	0	1.46482	1.01589	SRC
GO_Biological_Process_2023	Phosphatidylcholine Metabolic Process (GO:0046470)	1955-01-01	0.499813	0.56938	0	0	1.46482	1.01589	PLA2G7
GO_Biological_Process_2023	Regulation Of GTPase Activity (GO:0043087)	3/214	0.502162	0.571648	0	0	1.12472	0.774744	RCC2;RACK1;ITGA6
GO_Biological_Process_2023	Cellular Response To Metal Ion (GO:0071248)	2/135	0.50493	0.574064	0	0	1.18949	0.812818	JUN;MMP9
GO_Biological_Process_2023	Regulation Of Reactive Oxygen Species Metabolic Process (GO:2000377)	1956-01-01	0.506083	0.574064	0	0	1.43812	0.979437	CDKN1A
GO_Biological_Process_2023	Nucleotide-Excision Repair (GO:0006289)	1956-01-01	0.506083	0.574064	0	0	1.43812	0.979437	ERCC1
GO_Biological_Process_2023	Peptide Metabolic Process (GO:0006518)	1956-01-01	0.506083	0.574064	0	0	1.43812	0.979437	CPE
GO_Biological_Process_2023	Regulation Of Cation Channel Activity (GO:2001257)	1956-01-01	0.506083	0.574064	0	0	1.43812	0.979437	MMP9
GO_Biological_Process_2023	Signal Transduction In Response To DNA Damage (GO:0042770)	1957-01-01	0.512274	0.579439	0	0	1.41236	0.944724	NDRG1
GO_Biological_Process_2023	Striated Muscle Contraction (GO:0006941)	1957-01-01	0.512274	0.579439	0	0	1.41236	0.944724	TNNT2
GO_Biological_Process_2023	Membrane Lipid Biosynthetic Process (GO:0046467)	1957-01-01	0.512274	0.579439	0	0	1.41236	0.944724	PLPP3
GO_Biological_Process_2023	Positive Regulation Of Interleukin-1 Beta Production (GO:0032731)	1957-01-01	0.512274	0.579439	0	0	1.41236	0.944724	EGR1
KEGG_2021	Influenza A	3/172	0.364261	0.581152	0	0	1.40725	1.42116	CASP3;SLC25A5;EIF2S1
KEGG_2021	DNA replication	1936-01-01	0.364431	0.581152	0	0	2.26219	2.2835	POLD4
KEGG_2021	Amoebiasis	2/102	0.365148	0.581152	0	0	1.58468	1.59649	CASP3;LAMB1
KEGG_2021	Longevity regulating pathway	2/102	0.365148	0.581152	0	0	1.58468	1.59649	EIF4EBP1;KRAS
GO_Biological_Process_2023	Regulation Of Neuron Death (GO:1901214)	1958-01-01	0.518388	0.585111	0	0	1.38751	0.911641	EGR1
GO_Biological_Process_2023	Eye Development (GO:0001654)	1958-01-01	0.518388	0.585111	0	0	1.38751	0.911641	SOX2
GO_Biological_Process_2023	Muscle Organ Development (GO:0007517)	1958-01-01	0.518388	0.585111	0	0	1.38751	0.911641	HBEGF
KEGG_2021	Aldosterone-regulated sodium reabsorption	1937-01-01	0.37239	0.587145	0	0	2.19924	2.17244	KRAS
KEGG_2021	T cell receptor signaling pathway	2/104	0.37411	0.587145	0	0	1.55345	1.52736	JUN;KRAS
GO_Biological_Process_2023	DNA-templated Transcription Initiation (GO:0006352)	1959-01-01	0.524425	0.58984	0	0	1.36352	0.880089	POLR3H
GO_Biological_Process_2023	Anterior/Posterior Pattern Specification (GO:0009952)	1959-01-01	0.524425	0.58984	0	0	1.36352	0.880089	HES1
GO_Biological_Process_2023	Glucose Metabolic Process (GO:0006006)	1959-01-01	0.524425	0.58984	0	0	1.36352	0.880089	HK2
GO_Biological_Process_2023	Positive Regulation Of Proteolysis (GO:0045862)	1959-01-01	0.524425	0.58984	0	0	1.36352	0.880089	CTSL
GO_Biological_Process_2023	Protein Targeting To Mitochondrion (GO:0006626)	1959-01-01	0.524425	0.58984	0	0	1.36352	0.880089	HSP90AA1
GO_Biological_Process_2023	Response To Light Stimulus (GO:0009416)	1960-01-01	0.530388	0.594451	0	0	1.34034	0.849975	MAP4K3
GO_Biological_Process_2023	Response To Retinoic Acid (GO:0032526)	1960-01-01	0.530388	0.594451	0	0	1.34034	0.849975	SOX9
GO_Biological_Process_2023	Sterol Metabolic Process (GO:0016125)	1960-01-01	0.530388	0.594451	0	0	1.34034	0.849975	HMGCR
GO_Biological_Process_2023	Negative Regulation Of Peptidase Activity (GO:0010466)	1960-01-01	0.530388	0.594451	0	0	1.34034	0.849975	TIMP1
GO_Biological_Process_2023	Positive Regulation Of Phagocytosis (GO:0050766)	1960-01-01	0.530388	0.594451	0	0	1.34034	0.849975	LYAR
GO_Biological_Process_2023	BMP Signaling Pathway (GO:0030509)	1961-01-01	0.536276	0.600207	0	0	1.31794	0.821217	INHBA
GO_Biological_Process_2023	Regulation Of Pathway-Restricted SMAD Protein Phosphorylation (GO:0060393)	1961-01-01	0.536276	0.600207	0	0	1.31794	0.821217	INHBA
GO_Biological_Process_2023	Actin Filament Organization (GO:0007015)	2/144	0.539512	0.603406	0	0	1.11358	0.687183	MARCKSL1;CAPG
GO_Biological_Process_2023	Regulation Of Cell Growth (GO:0001558)	3/227	0.541796	0.604595	0	0	1.05874	0.648865	CDKN1A;RACK1;INHBA
GO_Biological_Process_2023	Fat Cell Differentiation (GO:0045444)	1962-01-01	0.54209	0.604595	0	0	1.29627	0.793735	HMGA2
GO_Biological_Process_2023	Glycerophospholipid Metabolic Process (GO:0006650)	1962-01-01	0.54209	0.604595	0	0	1.29627	0.793735	PLA2G7
GO_Biological_Process_2023	Protein-Containing Complex Disassembly (GO:0032984)	1962-01-01	0.54209	0.604595	0	0	1.29627	0.793735	RPL17
GO_Biological_Process_2023	Cellular Response To Lipid (GO:0071396)	3/228	0.54477	0.60716	0	0	1.05398	0.64018	NRIP1;SOX9;PDCD1LG2
GO_Biological_Process_2023	Negative Regulation Of Response To External Stimulus (GO:0032102)	2/146	0.546968	0.609184	0	0	1.09801	0.662499	TRIB1;LYAR
GO_Biological_Process_2023	Inorganic Anion Transmembrane Transport (GO:0098661)	1963-01-01	0.547831	0.609295	0	0	1.27529	0.767457	SLC20A1
GO_Biological_Process_2023	Phosphatidylinositol Metabolic Process (GO:0046488)	1963-01-01	0.547831	0.609295	0	0	1.27529	0.767457	PI4K2B
KEGG_2021	Tuberculosis	3/180	0.391365	0.609989	0	0	1.3431	1.25998	PLK3;SRC;CASP3
KEGG_2021	NOD-like receptor signaling pathway	3/181	0.394734	0.611027	0	0	1.33549	1.24139	JUN;HSP90AA1;HSP90AB1
GO_Biological_Process_2023	Positive Regulation Of Interleukin-1 Production (GO:0032732)	1964-01-01	0.553501	0.614317	0	0	1.25499	0.742314	EGR1
GO_Biological_Process_2023	Positive Regulation Of Macroautophagy (GO:0016239)	1964-01-01	0.553501	0.614317	0	0	1.25499	0.742314	SLC25A5
GO_Biological_Process_2023	Positive Regulation Of Type I Interferon Production (GO:0032481)	1964-01-01	0.553501	0.614317	0	0	1.25499	0.742314	HSP90AA1
GO_Biological_Process_2023	RNA Export From Nucleus (GO:0006405)	1965-01-01	0.559101	0.61881	0	0	1.23532	0.718245	RAN
GO_Biological_Process_2023	Canonical Wnt Signaling Pathway (GO:0060070)	1965-01-01	0.559101	0.61881	0	0	1.23532	0.718245	CSNK1E
GO_Biological_Process_2023	Fatty Acid Biosynthetic Process (GO:0006633)	1965-01-01	0.559101	0.61881	0	0	1.23532	0.718245	ACSBG1
GO_Biological_Process_2023	Positive Regulation Of T Cell Proliferation (GO:0042102)	1965-01-01	0.559101	0.61881	0	0	1.23532	0.718245	PDCD1LG2
KEGG_2021	Homologous recombination	1941-01-01	0.403245	0.619955	0	0	1.97892	1.79727	POLD4
GO_Biological_Process_2023	Regulation Of Endocytosis (GO:0030100)	1966-01-01	0.56463	0.623633	0	0	1.21625	0.69519	SRC
GO_Biological_Process_2023	Cellular Response To Type II Interferon (GO:0071346)	1966-01-01	0.56463	0.623633	0	0	1.21625	0.69519	RPL13A
GO_Biological_Process_2023	Negative Regulation Of Endopeptidase Activity (GO:0010951)	1966-01-01	0.56463	0.623633	0	0	1.21625	0.69519	TIMP1
KEGG_2021	Serotonergic synapse	2/113	0.413758	0.625768	0	0	1.42684	1.25915	CASP3;KRAS
KEGG_2021	Fat digestion and absorption	1943-01-01	0.418101	0.625768	0	0	1.88449	1.64333	PLPP3
KEGG_2021	Fatty acid degradation	1943-01-01	0.418101	0.625768	0	0	1.88449	1.64333	ACSBG1
KEGG_2021	Type I diabetes mellitus	1943-01-01	0.418101	0.625768	0	0	1.88449	1.64333	CPE
GO_Biological_Process_2023	Activation Of Cysteine-Type Endopeptidase Activity Involved In Apoptotic Process (GO:0006919)	1967-01-01	0.57009	0.626628	0	0	1.19776	0.673095	RACK1
GO_Biological_Process_2023	Regulation Of Neurogenesis (GO:0050767)	1967-01-01	0.57009	0.626628	0	0	1.19776	0.673095	HES1
GO_Biological_Process_2023	Regulation Of Viral Genome Replication (GO:0045069)	1967-01-01	0.57009	0.626628	0	0	1.19776	0.673095	PABPC1
GO_Biological_Process_2023	Cholesterol Metabolic Process (GO:0008203)	1967-01-01	0.57009	0.626628	0	0	1.19776	0.673095	HMGCR
GO_Biological_Process_2023	tRNA Modification (GO:0006400)	1967-01-01	0.57009	0.626628	0	0	1.19776	0.673095	YRDC
GO_Biological_Process_2023	Negative Regulation Of Cellular Catabolic Process (GO:0031330)	1967-01-01	0.57009	0.626628	0	0	1.19776	0.673095	TIMP1
GO_Biological_Process_2023	Peptidyl-Tyrosine Phosphorylation (GO:0018108)	1967-01-01	0.57009	0.626628	0	0	1.19776	0.673095	SRC
KEGG_2021	Neutrophil extracellular trap formation	3/189	0.4215	0.626704	0	0	1.27752	1.1037	SRC;SLC25A5;MACROH2A1
GO_Biological_Process_2023	Neuropeptide Signaling Pathway (GO:0007218)	1968-01-01	0.575482	0.632119	0	0	1.17982	0.651909	CPE
GO_Biological_Process_2023	Regulation Of Endopeptidase Activity (GO:0052548)	1969-01-01	0.580806	0.63578	0	0	1.16241	0.631584	TIMP1
GO_Biological_Process_2023	Regulation Of Heart Contraction (GO:0008016)	1969-01-01	0.580806	0.63578	0	0	1.16241	0.631584	TNNT2
GO_Biological_Process_2023	Response To Molecule Of Bacterial Origin (GO:0002237)	1969-01-01	0.580806	0.63578	0	0	1.16241	0.631584	TRIB1
GO_Biological_Process_2023	Establishment Of Protein Localization To Membrane (GO:0090150)	1969-01-01	0.580806	0.63578	0	0	1.16241	0.631584	VPS37B
GO_Biological_Process_2023	Phospholipid Metabolic Process (GO:0006644)	1969-01-01	0.580806	0.63578	0	0	1.16241	0.631584	PLPP3
GO_Biological_Process_2023	Regulation Of Autophagy (GO:0010506)	3/241	0.582386	0.637072	0	0	0.995747	0.538323	EEF1A1;CASP3;CAPN1
GO_Biological_Process_2023	Sensory Organ Development (GO:0007423)	1970-01-01	0.586064	0.63847	0	0	1.14551	0.612075	SOX2
GO_Biological_Process_2023	Neutrophil Chemotaxis (GO:0030593)	1970-01-01	0.586064	0.63847	0	0	1.14551	0.612075	KLF5
GO_Biological_Process_2023	Positive Regulation Of Protein Polymerization (GO:0032273)	1970-01-01	0.586064	0.63847	0	0	1.14551	0.612075	HSP90AA1
GO_Biological_Process_2023	Protein K48-linked Ubiquitination (GO:0070936)	1970-01-01	0.586064	0.63847	0	0	1.14551	0.612075	CDC34
GO_Biological_Process_2023	Regulation Of G Protein-Coupled Receptor Signaling Pathway (GO:0008277)	1970-01-01	0.586064	0.63847	0	0	1.14551	0.612075	NMT2
GO_Biological_Process_2023	Regulation Of Actin Filament-Based Process (GO:0032970)	1970-01-01	0.586064	0.63847	0	0	1.14551	0.612075	PDGFA
GO_Biological_Process_2023	Peptidyl-Serine Phosphorylation (GO:0018105)	2/158	0.589917	0.6415	0	0	1.01292	0.534594	MAST4;CSNK1E
GO_Biological_Process_2023	Cell-Cell Junction Assembly (GO:0007043)	1971-01-01	0.591257	0.6415	0	0	1.12909	0.593341	CD9
GO_Biological_Process_2023	Kidney Development (GO:0001822)	1971-01-01	0.591257	0.6415	0	0	1.12909	0.593341	SOX4
GO_Biological_Process_2023	Lipid Biosynthetic Process (GO:0008610)	1971-01-01	0.591257	0.6415	0	0	1.12909	0.593341	HMGCR
GO_Biological_Process_2023	Negative Regulation Of Supramolecular Fiber Organization (GO:1902904)	1971-01-01	0.591257	0.6415	0	0	1.12909	0.593341	PFDN4
GO_Biological_Process_2023	Protein Autoubiquitination (GO:0051865)	1971-01-01	0.591257	0.6415	0	0	1.12909	0.593341	RNF183
GO_Biological_Process_2023	Response To Lipopolysaccharide (GO:0032496)	2/159	0.593357	0.643341	0	0	1.00642	0.52531	PDCD1LG2;TRIB1
GO_Biological_Process_2023	Response To Ionizing Radiation (GO:0010212)	1972-01-01	0.596384	0.645308	0	0	1.11313	0.575343	CDKN1A
GO_Biological_Process_2023	Negative Regulation Of Cell Adhesion (GO:0007162)	1972-01-01	0.596384	0.645308	0	0	1.11313	0.575343	JAG1
GO_Biological_Process_2023	Protein Targeting To Membrane (GO:0006612)	1972-01-01	0.596384	0.645308	0	0	1.11313	0.575343	VPS37B
KEGG_2021	Neurotrophin signaling pathway	2/119	0.439491	0.649183	0	0	1.35325	1.11256	JUN;KRAS
GO_Biological_Process_2023	DNA Replication (GO:0006260)	1973-01-01	0.601448	0.649466	0	0	1.09761	0.558044	BAZ1A
GO_Biological_Process_2023	Cellular Response To Decreased Oxygen Levels (GO:0036294)	1973-01-01	0.601448	0.649466	0	0	1.09761	0.558044	NDRG1
GO_Biological_Process_2023	Granulocyte Chemotaxis (GO:0071621)	1973-01-01	0.601448	0.649466	0	0	1.09761	0.558044	KLF5
GO_Biological_Process_2023	Import Into Nucleus (GO:0051170)	1974-01-01	0.606448	0.654422	0	0	1.08252	0.541409	RAN
KEGG_2021	Carbohydrate digestion and absorption	1947-01-01	0.446718	0.655573	0	0	1.72027	1.38624	HK2
KEGG_2021	Cell cycle	2/124	0.460458	0.6559	0	0	1.29746	1.00622	CDKN1A;CCND1
KEGG_2021	Platelet activation	2/124	0.460458	0.6559	0	0	1.29746	1.00622	SRC;PRKG2
KEGG_2021	Cocaine addiction	1949-01-01	0.460496	0.6559	0	0	1.64843	1.27828	JUN
KEGG_2021	Sphingolipid metabolism	1949-01-01	0.460496	0.6559	0	0	1.64843	1.27828	PLPP3
KEGG_2021	Cholesterol metabolism	1950-01-01	0.467256	0.6559	0	0	1.6147	1.22859	ANGPTL4
KEGG_2021	Cysteine and methionine metabolism	1950-01-01	0.467256	0.6559	0	0	1.6147	1.22859	SMS
KEGG_2021	Malaria	1950-01-01	0.467256	0.6559	0	0	1.6147	1.22859	SDC1
GO_Biological_Process_2023	Regulation Of Fat Cell Differentiation (GO:0045598)	1975-01-01	0.611385	0.658415	0	0	1.06784	0.525406	WWTR1
GO_Biological_Process_2023	Defense Response To Gram-negative Bacterium (GO:0050829)	1975-01-01	0.611385	0.658415	0	0	1.06784	0.525406	RPL30
GO_Biological_Process_2023	Regulation Of BMP Signaling Pathway (GO:0030510)	1975-01-01	0.611385	0.658415	0	0	1.06784	0.525406	RBPMS2
GO_Biological_Process_2023	Positive Regulation Of Interleukin-6 Production (GO:0032755)	1976-01-01	0.616261	0.662325	0	0	1.05355	0.510006	EREG
GO_Biological_Process_2023	Positive Regulation Of Protein Secretion (GO:0050714)	1976-01-01	0.616261	0.662325	0	0	1.05355	0.510006	SOX4
GO_Biological_Process_2023	Regulation Of Ras Protein Signal Transduction (GO:0046578)	1976-01-01	0.616261	0.662325	0	0	1.05355	0.510006	SPRY2
GO_Biological_Process_2023	Peptidyl-Serine Modification (GO:0018209)	2/166	0.616835	0.662495	0	0	0.96312	0.465335	MAST4;CSNK1E
GO_Biological_Process_2023	Regulation Of Transcription Elongation By RNA Polymerase II (GO:0034243)	1977-01-01	0.621076	0.664814	0	0	1.03963	0.495178	WDR43
GO_Biological_Process_2023	Sphingolipid Biosynthetic Process (GO:0030148)	1977-01-01	0.621076	0.664814	0	0	1.03963	0.495178	PLPP3
GO_Biological_Process_2023	Negative Regulation Of Blood Vessel Morphogenesis (GO:2000181)	1977-01-01	0.621076	0.664814	0	0	1.03963	0.495178	SPRY2
GO_Biological_Process_2023	Neutrophil Migration (GO:1990266)	1977-01-01	0.621076	0.664814	0	0	1.03963	0.495178	KLF5
GO_Biological_Process_2023	Regulation Of T Cell Proliferation (GO:0042129)	1977-01-01	0.621076	0.664814	0	0	1.03963	0.495178	PDCD1LG2
KEGG_2021	Amyotrophic lateral sclerosis	5/364	0.478948	0.666858	0	0	1.10233	0.811492	TUBA1C;TUBB6;CASP3;ANXA7;EIF2S1
KEGG_2021	Purine metabolism	2/129	0.480964	0.666858	0	0	1.24606	0.912073	AK2;PGM2
GO_Biological_Process_2023	Long-Chain Fatty Acid Metabolic Process (GO:0001676)	1978-01-01	0.625831	0.669006	0	0	1.02608	0.480897	ACSBG1
GO_Biological_Process_2023	Proteolysis Involved In Protein Catabolic Process (GO:0051603)	1978-01-01	0.625831	0.669006	0	0	1.02608	0.480897	CTSL
KEGG_2021	Natural killer cell mediated cytotoxicity	2/131	0.489031	0.670632	0	0	1.22662	0.877436	CASP3;KRAS
KEGG_2021	Rap1 signaling pathway	3/210	0.48962	0.670632	0	0	1.14669	0.818878	SRC;PDGFA;KRAS
GO_Biological_Process_2023	Positive Regulation Of Catabolic Process (GO:0009896)	1979-01-01	0.630527	0.673124	0	0	1.01287	0.467136	HSP90AA1
GO_Biological_Process_2023	Positive Regulation Of Endocytosis (GO:0045807)	1979-01-01	0.630527	0.673124	0	0	1.01287	0.467136	LYAR
KEGG_2021	Human immunodeficiency virus 1 infection	3/212	0.49591	0.675155	0	0	1.1356	0.796463	JUN;CASP3;KRAS
GO_Biological_Process_2023	Regulation Of Cytokinesis (GO:0032465)	1980-01-01	0.635163	0.676265	0	0	1	0.453873	PLK3
GO_Biological_Process_2023	Regulation Of Organelle Assembly (GO:1902115)	1980-01-01	0.635163	0.676265	0	0	1	0.453873	NPM1
GO_Biological_Process_2023	Response To Type II Interferon (GO:0034341)	1980-01-01	0.635163	0.676265	0	0	1	0.453873	RPL13A
GO_Biological_Process_2023	Positive Regulation Of Immune Response (GO:0050778)	1980-01-01	0.635163	0.676265	0	0	1	0.453873	EREG
GO_Biological_Process_2023	Cell-Cell Adhesion Via Plasma-Membrane Adhesion Molecules (GO:0098742)	2/172	0.636122	0.676383	0	0	0.928843	0.420176	ALCAM;LGALS7
GO_Biological_Process_2023	Generation Of Neurons (GO:0048699)	2/172	0.636122	0.676383	0	0	0.928843	0.420176	CASP3;IER2
KEGG_2021	Regulation of lipolysis in adipocytes	1955-01-01	0.499813	0.676394	0	0	1.46482	1.01589	PRKG2
KEGG_2021	Cytokine-cytokine receptor interaction	4/295	0.505194	0.676773	0	0	1.08731	0.742427	GHR;TNFRSF12A;CLCF1;INHBA
KEGG_2021	Pyrimidine metabolism	1956-01-01	0.506083	0.676773	0	0	1.43812	0.979437	UPP1
GO_Biological_Process_2023	Regulation Of Interleukin-8 Production (GO:0032677)	1981-01-01	0.639742	0.679327	0	0	0.98745	0.441084	TMSB4X
GO_Biological_Process_2023	Negative Regulation Of NF-kappaB Transcription Factor Activity (GO:0032088)	1981-01-01	0.639742	0.679327	0	0	0.98745	0.441084	TMSB4X
KEGG_2021	Yersinia infection	2/137	0.512759	0.681667	0	0	1.17174	0.782667	JUN;SRC
GO_Biological_Process_2023	Cellular Response To Organic Substance (GO:0071310)	1982-01-01	0.644264	0.683673	0	0	0.975209	0.428748	GHR
GO_Biological_Process_2023	Positive Regulation Of I-kappaB kinase/NF-kappaB Signaling (GO:0043123)	2/175	0.645478	0.684507	0	0	0.912596	0.399502	SLC20A1;DDX21
GO_Biological_Process_2023	Regulation Of Interleukin-1 Beta Production (GO:0032651)	1984-01-01	0.653138	0.691711	0	0	0.951614	0.405356	EGR1
GO_Biological_Process_2023	Positive Regulation Of Protein Ubiquitination (GO:0031398)	1984-01-01	0.653138	0.691711	0	0	0.951614	0.405356	RPS2
KEGG_2021	Ubiquitin mediated proteolysis	2/140	0.524349	0.692562	0	0	1.1461	0.739918	CDC34;SOCS1
KEGG_2021	Huntington disease	4/306	0.533955	0.692562	0	0	1.04711	0.657004	TUBA1C;TUBB6;CASP3;SLC25A5
KEGG_2021	Spinocerebellar ataxia	2/143	0.535752	0.692562	0	0	1.12154	0.699934	NOP56;SLC25A5
KEGG_2021	Glycerolipid metabolism	1961-01-01	0.536276	0.692562	0	0	1.31794	0.821217	PLPP3
KEGG_2021	Steroid hormone biosynthesis	1961-01-01	0.536276	0.692562	0	0	1.31794	0.821217	HSD17B12
GO_Biological_Process_2023	Defense Response To Gram-positive Bacterium (GO:0050830)	1985-01-01	0.657492	0.694019	0	0	0.940237	0.394263	KRT6A
GO_Biological_Process_2023	mRNA Metabolic Process (GO:0016071)	1985-01-01	0.657492	0.694019	0	0	0.940237	0.394263	EREG
GO_Biological_Process_2023	Macromolecule Catabolic Process (GO:0009057)	1985-01-01	0.657492	0.694019	0	0	0.940237	0.394263	CASP3
GO_Biological_Process_2023	Negative Regulation Of Cell Cycle (GO:0045786)	1985-01-01	0.657492	0.694019	0	0	0.940237	0.394263	CDKN1A
GO_Biological_Process_2023	Nuclear-Transcribed mRNA Catabolic Process (GO:0000956)	1985-01-01	0.657492	0.694019	0	0	0.940237	0.394263	DHX34
GO_Biological_Process_2023	Negative Regulation Of Angiogenesis (GO:0016525)	1986-01-01	0.661791	0.698096	0	0	0.929128	0.383549	SPRY2
KEGG_2021	Basal cell carcinoma	1963-01-01	0.547831	0.699491	0	0	1.27529	0.767457	CDKN1A
KEGG_2021	Cytosolic DNA-sensing pathway	1963-01-01	0.547831	0.699491	0	0	1.27529	0.767457	POLR3H
KEGG_2021	GnRH secretion	1964-01-01	0.553501	0.701937	0	0	1.25499	0.742314	KRAS
KEGG_2021	Ras signaling pathway	3/232	0.556552	0.701937	0	0	1.03536	0.606715	RASSF1;PDGFA;KRAS
KEGG_2021	Inflammatory bowel disease	1965-01-01	0.559101	0.701937	0	0	1.23532	0.718245	JUN
KEGG_2021	Long-term potentiation	1967-01-01	0.57009	0.701937	0	0	1.19776	0.673095	KRAS
KEGG_2021	Fc epsilon RI signaling pathway	1968-01-01	0.575482	0.701937	0	0	1.17982	0.651909	KRAS
KEGG_2021	mTOR signaling pathway	2/154	0.575943	0.701937	0	0	1.03979	0.573702	EIF4EBP1;KRAS
KEGG_2021	Cushing syndrome	2/155	0.579469	0.701937	0	0	1.03294	0.563619	CDKN1A;CCND1
KEGG_2021	Adipocytokine signaling pathway	1969-01-01	0.580806	0.701937	0	0	1.16241	0.631584	ACSBG1
KEGG_2021	Amphetamine addiction	1969-01-01	0.580806	0.701937	0	0	1.16241	0.631584	JUN
KEGG_2021	Renin secretion	1969-01-01	0.580806	0.701937	0	0	1.16241	0.631584	PRKG2
GO_Biological_Process_2023	Regulation Of Insulin Secretion (GO:0050796)	1987-01-01	0.666037	0.702111	0	0	0.918278	0.373197	SOX4
GO_Biological_Process_2023	Regulation Of Endothelial Cell Migration (GO:0010594)	1988-01-01	0.67023	0.706064	0	0	0.907677	0.363193	PLPP3
GO_Biological_Process_2023	Cellular Response To Peptide Hormone Stimulus (GO:0071375)	1989-01-01	0.67437	0.709489	0	0	0.897317	0.353521	SRC
GO_Biological_Process_2023	Regulation Of Vesicle-Mediated Transport (GO:0060627)	1989-01-01	0.67437	0.709489	0	0	0.897317	0.353521	SRC
KEGG_2021	Adherens junction	1971-01-01	0.591257	0.710766	0	0	1.12909	0.593341	SRC
GO_Biological_Process_2023	Ubiquitin-Dependent Protein Catabolic Process (GO:0006511)	4/367	0.676286	0.711036	0	0	0.868418	0.339672	KLHDC2;CDC34;VPS37B;UBL7
GO_Biological_Process_2023	Regulation Of Actin Cytoskeleton Organization (GO:0032956)	1991-01-01	0.682496	0.717093	0	0	0.877287	0.335122	PDGFA
KEGG_2021	Inositol phosphate metabolism	1973-01-01	0.601448	0.719191	0	0	1.09761	0.558044	PI4K2B
GO_Biological_Process_2023	Positive Regulation Of Neuron Projection Development (GO:0010976)	1992-01-01	0.686483	0.720807	0	0	0.867602	0.326369	ITGA6
GO_Biological_Process_2023	Sphingolipid Metabolic Process (GO:0006665)	1994-01-01	0.694308	0.727291	0	0	0.848858	0.309697	PLPP3
GO_Biological_Process_2023	Vesicle Organization (GO:0016050)	1994-01-01	0.694308	0.727291	0	0	0.848858	0.309697	PI4K2B
GO_Biological_Process_2023	Muscle Contraction (GO:0006936)	1994-01-01	0.694308	0.727291	0	0	0.848858	0.309697	TNNT2
GO_Biological_Process_2023	Transcription By RNA Polymerase II (GO:0006366)	2/192	0.694937	0.727291	0	0	0.830221	0.302146	TSC22D1;DDX21
GO_Biological_Process_2023	Modification-Dependent Protein Catabolic Process (GO:0019941)	2/192	0.694937	0.727291	0	0	0.830221	0.302146	CDC34;UBL7
GO_Biological_Process_2023	Regulation Of Signal Transduction (GO:0009966)	2/193	0.697661	0.729186	0	0	0.825832	0.297317	SRC;TIMP1
GO_Biological_Process_2023	Regulation Of Cell Differentiation (GO:0045595)	2/193	0.697661	0.729186	0	0	0.825832	0.297317	HSP90AB1;PA2G4
GO_Biological_Process_2023	Cell Junction Assembly (GO:0034329)	1995-01-01	0.698147	0.729217	0	0	0.839785	0.301756	ITGA6
KEGG_2021	cGMP-PKG signaling pathway	2/167	0.620103	0.731059	0	0	0.957234	0.457433	PRKG2;SLC25A5
KEGG_2021	Arrhythmogenic right ventricular cardiomyopathy	1977-01-01	0.621076	0.731059	0	0	1.03963	0.495178	ITGA6
KEGG_2021	Bacterial invasion of epithelial cells	1977-01-01	0.621076	0.731059	0	0	1.03963	0.495178	SRC
KEGG_2021	RNA degradation	1979-01-01	0.630527	0.738337	0	0	1.01287	0.467136	PABPC1
KEGG_2021	Peroxisome	1982-01-01	0.644264	0.750534	0	0	0.975209	0.428748	PRDX5
GO_Biological_Process_2023	Visual Perception (GO:0007601)	1/101	0.720195	0.751753	0	0	0.789157	0.259028	COL18A1
GO_Biological_Process_2023	Regulation Of Protein Secretion (GO:0050708)	1/102	0.72371	0.754436	0	0	0.781303	0.252646	HMGCR
GO_Biological_Process_2023	Sensory Perception Of Light Stimulus (GO:0050953)	1/102	0.72371	0.754436	0	0	0.781303	0.252646	COL18A1
GO_Biological_Process_2023	Defense Response To Bacterium (GO:0042742)	2/204	0.726322	0.756665	0	0	0.780422	0.249549	RPL30;KRT6A
GO_Biological_Process_2023	Positive Regulation Of Inflammatory Response (GO:0050729)	1/104	0.730609	0.760634	0	0	0.766055	0.240447	PLA2G7
GO_Biological_Process_2023	Response To Calcium Ion (GO:0051592)	1/106	0.737337	0.766638	0	0	0.751386	0.228956	TNNT2
GO_Biological_Process_2023	Positive Regulation Of Cell Growth (GO:0030307)	1/106	0.737337	0.766638	0	0	0.751386	0.228956	SEMA7A
GO_Biological_Process_2023	Monoatomic Ion Transport (GO:0006811)	1/107	0.740637	0.768568	0	0	0.74426	0.22346	SLC20A1
GO_Biological_Process_2023	Positive Regulation Of T Cell Activation (GO:0050870)	1/107	0.740637	0.768568	0	0	0.74426	0.22346	PDCD1LG2
GO_Biological_Process_2023	Positive Regulation Of Autophagy (GO:0010508)	1/107	0.740637	0.768568	0	0	0.74426	0.22346	PLK3
GO_Biological_Process_2023	Glycerophospholipid Biosynthetic Process (GO:0046474)	1/108	0.743897	0.771449	0	0	0.737267	0.218123	PI4K2B
KEGG_2021	Cardiac muscle contraction	1987-01-01	0.666037	0.77192	0	0	0.918278	0.373197	TNNT2
GO_Biological_Process_2023	Cellular Response To Salt (GO:1902075)	1/109	0.747115	0.773279	0	0	0.730403	0.212938	EGR1
GO_Biological_Process_2023	Positive Regulation Of Cysteine-Type Endopeptidase Activity Involved In Apoptotic Process (GO:0043280)	1/109	0.747115	0.773279	0	0	0.730403	0.212938	RACK1
GO_Biological_Process_2023	Regulation Of Wnt Signaling Pathway (GO:0030111)	1/109	0.747115	0.773279	0	0	0.730403	0.212938	RACK1
KEGG_2021	GABAergic synapse	1989-01-01	0.67437	0.774403	0	0	0.897317	0.353521	SRC
KEGG_2021	Alcoholism	2/186	0.678163	0.774403	0	0	0.857556	0.333047	KRAS;MACROH2A1
KEGG_2021	Bile secretion	1990-01-01	0.678459	0.774403	0	0	0.887189	0.344168	HMGCR
GO_Biological_Process_2023	RNA Metabolic Process (GO:0016070)	1/111	0.753432	0.778303	0	0	0.71705	0.203008	NUDT3
GO_Biological_Process_2023	Mitotic Sister Chromatid Segregation (GO:0000070)	1/111	0.753432	0.778303	0	0	0.71705	0.203008	RAN
GO_Biological_Process_2023	Negative Regulation Of Inflammatory Response (GO:0050728)	1/111	0.753432	0.778303	0	0	0.71705	0.203008	SRC
GO_Biological_Process_2023	Negative Regulation Of Defense Response (GO:0031348)	1/112	0.756532	0.780999	0	0	0.710554	0.198252	LYAR
KEGG_2021	Salivary secretion	1993-01-01	0.69042	0.782047	0	0	0.858128	0.317898	PRKG2
KEGG_2021	Chemokine signaling pathway	2/192	0.694937	0.782047	0	0	0.830221	0.302146	SRC;KRAS
KEGG_2021	Circadian entrainment	1997-01-01	0.705682	0.782047	0	0	0.822205	0.286613	PRKG2
KEGG_2021	Phosphatidylinositol signaling system	1997-01-01	0.705682	0.782047	0	0	0.822205	0.286613	PI4K2B
KEGG_2021	Glycerophospholipid metabolism	1998-01-01	0.709379	0.782047	0	0	0.813688	0.279392	PLPP3
KEGG_2021	Inflammatory mediator regulation of TRP channels	1998-01-01	0.709379	0.782047	0	0	0.813688	0.279392	SRC
KEGG_2021	mRNA surveillance pathway	1998-01-01	0.709379	0.782047	0	0	0.813688	0.279392	PABPC1
KEGG_2021	Melanogenesis	1/101	0.720195	0.782548	0	0	0.789157	0.259028	KRAS
KEGG_2021	Chagas disease	1/102	0.72371	0.782548	0	0	0.781303	0.252646	JUN
KEGG_2021	Diabetic cardiomyopathy	2/203	0.723815	0.782548	0	0	0.784344	0.253516	SLC25A5;MMP9
KEGG_2021	Protein digestion and absorption	1/103	0.727181	0.782548	0	0	0.773604	0.246455	COL18A1
KEGG_2021	NF-kappa B signaling pathway	1/104	0.730609	0.782548	0	0	0.766055	0.240447	PLAU
KEGG_2021	Toll-like receptor signaling pathway	1/104	0.730609	0.782548	0	0	0.766055	0.240447	JUN
GO_Biological_Process_2023	Positive Regulation Of Cellular Component Organization (GO:0051130)	1/113	0.759592	0.783652	0	0	0.704174	0.193629	RACK1
GO_Biological_Process_2023	Regulation Of Cytoskeleton Organization (GO:0051493)	1/114	0.762614	0.785754	0	0	0.697907	0.189135	PDGFA
GO_Biological_Process_2023	Regulation Of Interleukin-6 Production (GO:0032675)	1/114	0.762614	0.785754	0	0	0.697907	0.189135	EREG
GO_Biological_Process_2023	Proteasomal Protein Catabolic Process (GO:0010498)	2/220	0.763894	0.786564	0	0	0.722551	0.194602	KLHDC2;CDC34
GO_Biological_Process_2023	Cellular Response To Molecule Of Bacterial Origin (GO:0071219)	1/117	0.771456	0.793838	0	0	0.679753	0.17638	PDCD1LG2
GO_Biological_Process_2023	Regulation Of Small GTPase Mediated Signal Transduction (GO:0051056)	1/118	0.774329	0.795769	0	0	0.673909	0.172358	SRC
GO_Biological_Process_2023	Positive Regulation Of Cell Projection Organization (GO:0031346)	1/118	0.774329	0.795769	0	0	0.673909	0.172358	ITGA6
GO_Biological_Process_2023	Intracellular Protein Transport (GO:0006886)	3/325	0.775138	0.796087	0	0	0.732819	0.18666	NPM1;VPS37B;RAN
GO_Biological_Process_2023	Protein Polyubiquitination (GO:0000209)	2/226	0.776791	0.797272	0	0	0.702981	0.177562	CDC34;RNF183
KEGG_2021	cAMP signaling pathway	2/216	0.754942	0.804797	0	0	0.736207	0.206958	JUN;SOX9
KEGG_2021	Cholinergic synapse	1/113	0.759592	0.805378	0	0	0.704174	0.193629	KRAS
KEGG_2021	Leukocyte transendothelial migration	1/114	0.762614	0.805378	0	0	0.697907	0.189135	MMP9
GO_Biological_Process_2023	Fatty Acid Metabolic Process (GO:0006631)	1/122	0.785468	0.80566	0	0	0.651499	0.157321	ACSBG1
GO_Biological_Process_2023	Modulation Of Chemical Synaptic Transmission (GO:0050804)	1/123	0.788166	0.807908	0	0	0.646125	0.153808	GRID1
GO_Biological_Process_2023	Regulation Of I-kappaB kinase/NF-kappaB Signaling (GO:0043122)	2/232	0.78907	0.808315	0	0	0.684432	0.162142	SLC20A1;DDX21
GO_Biological_Process_2023	Cellular Response To Lipopolysaccharide (GO:0071222)	1/124	0.790831	0.809599	0	0	0.64084	0.150387	PDCD1LG2
GO_Biological_Process_2023	Positive Regulation Of GTPase Activity (GO:0043547)	2/234	0.793029	0.81133	0	0	0.678462	0.157332	RACK1;ITGA6
MSigDB_Hallmark_2020	Interferon Alpha Response	1997-01-01	0.705682	0.814249	0	0	0.822205	0.286613	LAP3
GO_Biological_Process_2023	Inflammatory Response (GO:0006954)	2/236	0.796923	0.814791	0	0	0.672594	0.152677	PRDX5;CD44
KEGG_2021	Sphingolipid signaling pathway	1/119	0.777167	0.816929	0	0	0.668164	0.168444	KRAS
GO_Biological_Process_2023	Protein Targeting (GO:0006605)	1/129	0.80366	0.821153	0	0	0.61565	0.134569	VPS37B
KEGG_2021	Thermogenesis	2/232	0.78907	0.825601	0	0	0.684432	0.162142	PRKG2;KRAS
MSigDB_Hallmark_2020	PI3K/AKT/mTOR Signaling	1/105	0.733994	0.825743	0	0	0.75865	0.234616	CDKN1A
GO_Biological_Process_2023	Plasma Membrane Bounded Cell Projection Organization (GO:0120036)	1/132	0.810978	0.8281	0	0	0.601459	0.126015	LAMB1
KEGG_2021	Lysosome	1/128	0.801158	0.830232	0	0	0.620529	0.13757	CTSL
KEGG_2021	Oocyte meiosis	1/129	0.80366	0.830232	0	0	0.61565	0.134569	SLK
KEGG_2021	Calcium signaling pathway	2/240	0.804517	0.830232	0	0	0.661155	0.14381	PDGFA;SLC25A5
MSigDB_Hallmark_2020	Bile Acid Metabolism	1/112	0.756532	0.83034	0	0	0.710554	0.198252	PRDX5
GO_Biological_Process_2023	Positive Regulation Of DNA-binding Transcription Factor Activity (GO:0051091)	2/246	0.815437	0.832121	0	0	0.644699	0.131539	NPM1;PLPP3
KEGG_2021	Oxidative phosphorylation	1/133	0.813356	0.835538	0	0	0.596872	0.123306	PPA1
KEGG_2021	Systemic lupus erythematosus	1/135	0.818024	0.836531	0	0	0.587904	0.118089	MACROH2A1
KEGG_2021	Endocytosis	2/252	0.82581	0.840689	0	0	0.629032	0.120391	SRC;VPS37B
GO_Biological_Process_2023	Protein Modification By Small Protein Conjugation (GO:0032446)	3/364	0.836259	0.852824	0	0	0.652338	0.116649	CDC34;RACK1;RNF183
GO_Biological_Process_2023	Neuron Projection Morphogenesis (GO:0048812)	1/146	0.841694	0.857819	0	0	0.543	0.0935797	ALCAM
KEGG_2021	Adrenergic signaling in cardiomyocytes	1/150	0.849519	0.860947	0	0	0.528315	0.0861603	TNNT2
GO_Biological_Process_2023	Neuron Development (GO:0048666)	1/150	0.849519	0.865241	0	0	0.528315	0.0861603	LAMB1
GO_Biological_Process_2023	Positive Regulation Of NF-kappaB Transcription Factor Activity (GO:0051092)	1/152	0.853285	0.868523	0	0	0.521264	0.0827043	NPM1
GO_Biological_Process_2023	Regulation Of Cellular Component Organization (GO:0051128)	1/153	0.855133	0.869849	0	0	0.517808	0.0810358	HSP90AA1
GO_Biological_Process_2023	Plasma Membrane Bounded Cell Projection Assembly (GO:0120031)	2/275	0.860892	0.875148	0	0	0.575357	0.0861809	PARVB;FXYD5
KEGG_2021	Herpes simplex virus 1 infection	4/498	0.872581	0.880371	0	0	0.633817	0.0863895	SRC;CASP3;EIF4EBP1;EIF2S1
GO_Biological_Process_2023	Regulation Of Macromolecule Metabolic Process (GO:0060255)	1/162	0.870756	0.88405	0	0	0.488638	0.0676244	SOX2
GO_Biological_Process_2023	Mitochondrion Organization (GO:0007005)	1/162	0.870756	0.88405	0	0	0.488638	0.0676244	HK2
GO_Biological_Process_2023	Nitrogen Compound Transport (GO:0071705)	1/163	0.872384	0.88514	0	0	0.485597	0.0662961	PDPN
GO_Biological_Process_2023	Regulation Of Cytokine Production (GO:0001817)	1/167	0.878697	0.890413	0	0	0.473799	0.0612691	EREG
GO_Biological_Process_2023	Membrane Organization (GO:0061024)	1/167	0.878697	0.890413	0	0	0.473799	0.0612691	VPS37B
GO_Biological_Process_2023	Double-Strand Break Repair (GO:0006302)	1/168	0.880226	0.891397	0	0	0.470938	0.0600804	ERCC1
MSigDB_Hallmark_2020	UV Response Dn	1/144	0.837631	0.897462	0	0	0.55065	0.0975627	PLPP3
GO_Biological_Process_2023	Regulation Of Neuron Projection Development (GO:0010975)	1/174	0.889006	0.899717	0	0	0.454465	0.0534685	ITGA6
GO_Biological_Process_2023	Organelle Organization (GO:0006996)	3/418	0.897014	0.906803	0	0	0.565875	0.0615014	PI4K2B;MAST4;KRT76
GO_Biological_Process_2023	RNA Splicing, Via Transesterification Reactions With Bulged Adenosine As Nucleophile (GO:0000377)	1/180	0.897144	0.906803	0	0	0.439097	0.0476591	PABPC1
GO_Biological_Process_2023	Endocytosis (GO:0006897)	1/189	0.90825	0.917428	0	0	0.417884	0.0402153	CSNK1E
GO_Biological_Process_2023	Intracellular Monoatomic Cation Homeostasis (GO:0030003)	1/190	0.909408	0.917428	0	0	0.415652	0.0394709	TMEM199
GO_Biological_Process_2023	Proteasome-Mediated Ubiquitin-Dependent Protein Catabolic Process (GO:0043161)	2/319	0.910635	0.917428	0	0	0.494378	0.0462803	KLHDC2;CDC34
GO_Biological_Process_2023	Protein Ubiquitination (GO:0016567)	3/434	0.910662	0.917428	0	0	0.544417	0.0509482	CDC34;RACK1;RNF183
GO_Biological_Process_2023	Positive Regulation Of Cytokine Production (GO:0001819)	2/320	0.911544	0.917428	0	0	0.492798	0.0456407	EGR1;EREG
GO_Biological_Process_2023	Neuron Projection Development (GO:0031175)	1/192	0.91168	0.917428	0	0	0.411258	0.0380274	LAMB1
GO_Biological_Process_2023	Protein Localization To Membrane (GO:0072657)	1/192	0.91168	0.917428	0	0	0.411258	0.0380274	CPE
MSigDB_Hallmark_2020	Oxidative Phosphorylation	1/200	0.920215	0.920215	0	0	0.394563	0.0328072	SLC25A5
MSigDB_Hallmark_2020	heme Metabolism	1/200	0.920215	0.920215	0	0	0.394563	0.0328072	SMOX
MSigDB_Hallmark_2020	KRAS Signaling Dn	1/200	0.920215	0.920215	0	0	0.394563	0.0328072	LGALS7
GO_Biological_Process_2023	Endomembrane System Organization (GO:0010256)	1/196	0.916055	0.92125	0	0	0.402739	0.0353115	PI4K2B
GO_Biological_Process_2023	Golgi Vesicle Transport (GO:0048193)	1/197	0.917115	0.921735	0	0	0.400664	0.0346664	PLPP3
GO_Biological_Process_2023	Organic Substance Transport (GO:0071702)	1/201	0.921222	0.92528	0	0	0.39257	0.032212	PDPN
KEGG_2021	Neuroactive ligand-receptor interaction	2/341	0.928747	0.932875	0	0	0.461771	0.0341335	GHR;GRID1
GO_Biological_Process_2023	mRNA Splicing, Via Spliceosome (GO:0000398)	1/211	0.930625	0.934136	0	0	0.373685	0.0268677	PABPC1
GO_Biological_Process_2023	mRNA Processing (GO:0006397)	1/214	0.933221	0.936154	0	0	0.368365	0.025459	PABPC1
GO_Biological_Process_2023	Protein Localization (GO:0008104)	2/351	0.935784	0.938135	0	0	0.448309	0.0297545	NPM1;CPE
GO_Biological_Process_2023	Chemical Synaptic Transmission (GO:0007268)	1/273	0.968497	0.970321	0	0	0.287592	0.00920587	GRID1
GO_Biological_Process_2023	Protein Transport (GO:0015031)	1/313	0.981094	0.982325	0	0	0.250206	0.00477567	NPM1
GO_Biological_Process_2023	Organelle Assembly (GO:0070925)	1/322	0.983148	0.983765	0	0	0.243078	0.00413117	VPS37B
GO_Biological_Process_2023	Vesicle-Mediated Transport (GO:0016192)	1/411	0.994612	0.994612	0	0	0.189441	0.00102356	CSNK1E
KEGG_2021	Olfactory transduction	1/440	0.996287	0.996287	0	0	0.176661	0.000657096	PRKG2

## Sheet: MODEK-PC1neg
Supplementary Table 11. Gene set enrichment analyses of top250 PC1 genes induced by doxycycline-titratable overexpression of KRASG12D in murine, non-transformed cells of the intestine
GeneSetLibrary	Term	Overlap	P-value	Adjusted P-value	Old P-value	Old Adjusted P-value	Odds Ratio	Combined Score	Genes
MSigDB_Hallmark_2020	Epithelial Mesenchymal Transition	31/200	5.44433e-25	2.44995e-23	0	0	16.4008	916.315	ECM1;SPARC;ITGB5;HTRA1;FSTL1;FBLN2;LOXL1;EFEMP2;CALD1;DPYSL3;TIMP3;CCN1;COLGALT1;VCAM1;PRRX1;FN1;BGN;PCOLCE;EMP3;COL1A1;GREM1;ACTA2;COL3A1;COL1A2;CXCL12;LOX;ID2;COL5A2;PMP22;SNAI2;GAS1
MSigDB_Hallmark_2020	Interferon Gamma Response	19/200	8.35258e-12	1.87933e-10	0	0	8.89266	226.838	IFITM3;RTP4;CD74;VCAM1;IFI35;BPGM;PSMB8;PSMB10;TAPBP;BST2;IFI27;CCL7;IRF1;PSME1;IRF7;PSME2;CCL2;B2M;LY6E
MSigDB_Hallmark_2020	Interferon Alpha Response	14/97	1.75717e-11	2.63575e-10	0	0	14.0565	348.105	IFITM3;RTP4;CD74;CSF1;IFI35;PSMB8;BST2;IFI27;IRF1;PSME1;IRF7;PSME2;B2M;LY6E
MSigDB_Hallmark_2020	UV Response Dn	15/144	3.80013e-10	4.27515e-09	0	0	9.70856	210.587	CDKN1B;CITED2;SDC2;CAV1;NR3C1;LTBP1;COL1A1;COL3A1;COL1A2;PRKAR2B;COL5A2;ID1;PMP22;SNAI2;CCN1
MSigDB_Hallmark_2020	Hypoxia	16/200	4.81368e-09	4.33231e-08	0	0	7.2709	139.251	CDKN1B;CITED2;SDC2;CAVIN3;CAV1;HEXA;BGN;NR3C1;ENO3;CP;PNRC1;NAGK;LOX;S100A4;CCN1;PAM
MSigDB_Hallmark_2020	Apoptosis	14/161	1.55952e-08	1.16964e-07	0	0	7.91082	142.207	IFITM3;GSTM1;CDKN1B;ANXA1;GSN;IFNGR1;CAV1;BGN;LGALS3;EBP;IRF1;TIMP2;TIMP3;IGFBP6
GO_Biological_Process_2023	Collagen Fibril Organization (GO:0030199)	1942-10-01	8.05602e-11	1.47989e-07	0	0	25.6745	596.727	COL1A1;GREM1;COL3A1;COL1A2;LOX;COL5A2;SCX;CYP1B1;COLGALT1;LOXL1
MSigDB_Hallmark_2020	Coagulation	11/138	1.3295e-06	8.54678e-06	0	0	7.11142	96.2226	SPARC;ANXA1;GSN;CSRP1;S100A1;CPQ;HTRA1;FN1;TIMP3;CRIP2;PRSS23
GO_Biological_Process_2023	Extracellular Matrix Organization (GO:0030198)	14/176	4.83759e-08	4.44333e-05	0	0	7.17284	120.821	GSN;SCX;LOXL1;COL1A1;GREM1;COL3A1;COL1A2;LOX;COL5A2;FLOT1;CYP1B1;COL4A5;COL8A1;COLGALT1
MSigDB_Hallmark_2020	Myogenesis	12/200	8.58307e-06	4.82797e-05	0	0	5.24638	61.2028	COL1A1;PRNP;MEF2C;COL3A1;SPARC;GSN;ITGB5;HSPB2;IGFBP7;AEBP1;ENO3;CRYAB
GO_Biological_Process_2023	Supramolecular Fiber Organization (GO:0097435)	18/316	1.03526e-07	6.33923e-05	0	0	5.06445	81.4538	GSN;SCX;LTBP2;LOXL1;COL1A1;CST3;CNN2;GREM1;COL3A1;TPPP3;EFEMP2;MARCKS;COL1A2;LOX;COL5A2;CYP1B1;B2M;COLGALT1
GO_Biological_Process_2023	Cellular Response To Transforming Growth Factor Beta Stimulus (GO:0071560)	1996-10-01	3.42099e-07	0.000157109	0	0	9.52713	141.842	MEF2C;WNT10A;COL3A1;COL1A2;ITGB5;APLP2;ID1;LTBP2;NR3C1;LIMS1
KEGG_2021	Amino sugar and nucleotide sugar metabolism	1948-07-01	2.09e-06	0.000386	0	0	13.8475	181.134	UGDH;CYB5R3;NAGK;GMDS;HEXB;HEXA;UAP1L1
MSigDB_Hallmark_2020	IL-2/STAT5 Signaling	10/199	0.00021081	0.000898006	0	0	4.31239	36.5024	IFITM3;PRNP;ECM1;AHNAK;CSF1;IFNGR1;S100A1;COL6A1;ENO3;WLS
MSigDB_Hallmark_2020	Inflammatory Response	10/200	0.000219513	0.000898006	0	0	4.28947	36.135	BST2;RTP4;CSF1;CCL7;IRF1;IRF7;CCL2;EMP3;LY6E;TAPBP
MSigDB_Hallmark_2020	Xenobiotic Metabolism	10/200	0.000219513	0.000898006	0	0	4.28947	36.135	UGDH;CYB5A;DHRS7;DDAH2;ID2;TMEM176B;EPHX1;ATOH8;CSAD;PSMB10
KEGG_2021	Fluid shear stress and atherosclerosis	10/139	1.01e-05	0.000935	0	0	6.33753	72.8963	MEF2C;GSTM2;GSTM1;VCAM1;MGST3;SDC2;CAV1;CCL2;CYBA;ASS1
GO_Biological_Process_2023	Positive Regulation Of Macromolecule Metabolic Process (GO:0010604)	17/364	3.63709e-06	0.00133627	0	0	4.07974	51.096	CD74;MEF2C;GSN;CSF1;CITED2;IFNGR1;FN1;SCX;ACTA2;WNT6;FGF7;ID2;HAND2;TMEM119;LGALS9;CD34;LIMS1
GO_Biological_Process_2023	Regulation Of G1/S Transition Of Mitotic Cell Cycle (GO:2000045)	9/106	7.38076e-06	0.00225974	0	0	7.56628	89.408	CDKN2D;CDKN1B;ANXA1;CDKN2C;APLP2;ID2;PSME1;PSME2;CCL2
KEGG_2021	AGE-RAGE signaling pathway in diabetic complications	8/100	3.68e-05	0.00227102	0	0	7.0636	72.1142	COL1A1;COL3A1;VCAM1;COL1A2;CDKN1B;FN1;COL4A5;CCL2
GO_Biological_Process_2023	Negative Regulation Of Proteolysis (GO:0045861)	1941-06-01	1.11952e-05	0.00280181	0	0	13.8513	157.905	CST3;PRNP;ECM1;TIMP2;TIMP3;GAS1
GO_Biological_Process_2023	Regulation Of Mitotic Cell Cycle Phase Transition (GO:1901990)	1986-08-01	1.22017e-05	0.00280181	0	0	8.33736	94.3284	CDKN2D;CENPF;CDKN1B;CDKN2C;APLP2;ID2;PSME1;PSME2
MSigDB_Hallmark_2020	TNF-alpha Signaling via NF-kB	9/200	0.000959094	0.00287728	0	0	3.82418	26.5762	CEBPB;MARCKS;TUBB2A;CSF1;ID2;IRF1;CCL2;CCN1;PNRC1
MSigDB_Hallmark_2020	Estrogen Response Late	9/200	0.000959094	0.00287728	0	0	3.82418	26.5762	UGDH;CXCL12;PRKAR2B;ID2;ALDH3B1;CAV1;NBL1;PRSS23;ASS1
MSigDB_Hallmark_2020	Complement	9/200	0.000959094	0.00287728	0	0	3.82418	26.5762	LGALS3;CEBPB;CSRP1;CPQ;IRF1;FN1;TIMP2;IRF7;CP
MSigDB_Hallmark_2020	Allograft Rejection	9/200	0.000959094	0.00287728	0	0	3.82418	26.5762	CD74;CSF1;CCL7;IFNGR1;IRF7;CCL2;B2M;PSMB10;TAPBP
MSigDB_Hallmark_2020	Angiogenesis	1936-04-01	0.00102519	0.00288334	0	0	10.0193	68.9617	COL3A1;COL5A2;S100A4;FSTL1
GO_Biological_Process_2023	Response To Cytokine (GO:0034097)	9/125	2.79806e-05	0.00571115	0	0	6.32086	66.2679	IFITM3;BST2;CD74;COL3A1;ANXA1;DPYSL3;TIMP2;TIMP3;LGALS9
GO_Biological_Process_2023	Positive Regulation Of Gene Expression (GO:0010628)	18/480	3.68947e-05	0.00592072	0	0	3.23914	33.0633	CD74;MEF2C;GSN;CSF1;CITED2;IFNGR1;FN1;SCX;ACTA2;WNT6;FGF7;ID2;HAND2;TMEM119;FLOT1;LGALS9;CD34;LIMS1
GO_Biological_Process_2023	Transmembrane Receptor Protein Serine/Threonine Kinase Signaling Pathway (GO:0007178)	9/130	3.81703e-05	0.00592072	0	0	6.05813	61.6321	COL3A1;COL1A2;ITGB5;APLP2;TGFB1I1;ID1;ATOH8;SCX;LTBP2
GO_Biological_Process_2023	Regulation Of Cell Cycle G1/S Phase Transition (GO:1902806)	1974-07-01	3.86764e-05	0.00592072	0	0	8.46269	85.9833	CDKN2D;CDKN1B;CDKN2C;APLP2;ID2;PSME1;PSME2
GO_Biological_Process_2023	Regulation Of Gene Expression (GO:0010468)	30/1127	7.81461e-05	0.0110426	0	0	2.31868	21.9276	CEBPB;AHNAK;CSF1;CITED2;SCX;ZBTB20;NR3C1;CRIP1;WNT6;FGF7;ATOH8;CCN4;LGALS9;CD34;TCF19;CD74;MEF2C;GSN;IFNGR1;ASCC1;PRRX2;FN1;TAPBP;ACTA2;ID2;HAND2;TMEM119;SNAI2;SSBP2;LIMS1
KEGG_2021	Proteoglycans in cancer	10/205	0.000268	0.0115967	0	0	4.17842	34.3704	COL1A1;WNT6;WNT10A;COL1A2;ITGB5;SDC2;CAV1;FN1;HSPB2;TIMP3
KEGG_2021	Protein digestion and absorption	7/103	0.000313	0.0115967	0	0	5.89755	47.5811	COL1A1;COL3A1;COL1A2;COL5A2;COL6A1;COL4A5;COL8A1
KEGG_2021	Metabolism of xenobiotics by cytochrome P450	1976-06-01	0.000378	0.0116583	0	0	6.91335	54.4795	GSTM2;GSTM1;MGST3;ALDH3B1;EPHX1;CYP1B1
GO_Biological_Process_2023	Negative Regulation Of Endothelial Cell Proliferation (GO:0001937)	1937-05-01	9.21713e-05	0.0118451	0	0	12.5753	116.848	MEF2C;SPARC;CAV1;ATOH8;CCL2
GO_Biological_Process_2023	Negative Regulation Of Viral Life Cycle (GO:1903901)	2020-04-01	9.86373e-05	0.0118451	0	0	20.0549	184.987	IFITM3;BST2;GSN;LY6E
GO_Biological_Process_2023	Endochondral Ossification (GO:0001958)	2024-08-03	0.000103169	0.0118451	0	0	47.9636	440.264	MEF2C;TMEM119;SCX
MSigDB_Hallmark_2020	TGF-beta Signaling	1954-04-01	0.00461957	0.0122283	0	0	6.4065	34.4507	ID2;ID1;ID3;LTBP2
GO_Biological_Process_2023	Odontogenesis (GO:0042476)	1939-05-01	0.000119293	0.0122448	0	0	11.8343	106.911	COL1A1;WNT6;WNT10A;COL1A2;AQP5
GO_Biological_Process_2023	Regulation Of Cell Migration (GO:0030334)	16/434	0.000121909	0.0122448	0	0	3.16231	28.4995	CD74;GRN;ANXA1;CSF1;CITED2;APLP2;CAV1;COL1A1;BST2;FGF7;CXCL12;CCL7;DPYSL3;ENPP2;CYP1B1;SNAI2
GO_Biological_Process_2023	Positive Regulation Of Angiogenesis (GO:0045766)	8/119	0.000126647	0.0122448	0	0	5.84886	52.4883	ECM1;GRN;HSPB6;S100A1;ANXA3;TNFSF12;CYP1B1;CD34
GO_Biological_Process_2023	Endothelial Cell Migration (GO:0043542)	1940-05-01	0.000134955	0.0123956	0	0	11.4956	102.433	TNFSF12;ID1;RAB13;CYP1B1;FSTL1
GO_Biological_Process_2023	Cellular Response To Growth Factor Stimulus (GO:0071363)	9/155	0.000148683	0.0128026	0	0	5.01438	44.1952	MEF2C;WNT10A;ANXA1;APLP2;SNAI2;GAS1;CCL2;NR3C1;LIMS1
GO_Biological_Process_2023	Sequestering Of Extracellular Ligand From Receptor (GO:0035581)	2024-09-03	0.000153325	0.0128026	0	0	39.9676	351.034	GREM1;LTBP1;NBL1
GO_Biological_Process_2023	Regulation Of Toll-Like Receptor 4 Signaling Pathway (GO:0034143)	2023-04-01	0.000175039	0.0139803	0	0	16.8858	146.07	APLP2;FLOT1;IFI35;RAB7B
GO_Biological_Process_2023	Positive Regulation Of Biomineral Tissue Development (GO:0070169)	1943-05-01	0.000191496	0.0146276	0	0	10.5865	90.627	WNT6;CEBPB;MEF2C;TMEM119;PTN
GO_Biological_Process_2023	Skin Development (GO:0043588)	1968-06-01	0.000205696	0.0146276	0	0	7.80857	66.2878	COL1A1;WNT10A;COL3A1;ANXA1;COL1A2;COL5A2
GO_Biological_Process_2023	Regulation Of Viral Entry Into Host Cell (GO:0046596)	1944-05-01	0.000213863	0.0146276	0	0	10.3145	87.1593	IFITM3;CD74;GSN;LGALS9;LY6E
GO_Biological_Process_2023	Regulation Of Dendritic Cell Differentiation (GO:2001198)	2024-10-03	0.000217014	0.0146276	0	0	34.2562	288.97	LGALS3;TMEM176B;LGALS9
GO_Biological_Process_2023	Regulation Of Endopeptidase Activity (GO:0052548)	1969-06-01	0.000222958	0.0146276	0	0	7.68423	64.6131	SERPINF1;TIMP2;PSME1;TIMP3;PSME2;PSMB8
GO_Biological_Process_2023	Negative Regulation Of Intrinsic Apoptotic Signaling Pathway In Response To DNA Damage (GO:1902230)	2025-04-01	0.000245195	0.0155318	0	0	15.276	126.997	CDKN2D;CD74;CXCL12;SNAI2
GO_Biological_Process_2023	Circulatory System Development (GO:0072359)	8/132	0.000258819	0.0158483	0	0	5.2322	43.2148	MEF2C;COL3A1;CDKN1B;CITED2;ID2;HAND2;FN1;CRIP1
GO_Biological_Process_2023	Transforming Growth Factor Beta Receptor Signaling Pathway (GO:0007179)	1972-06-01	0.000281672	0.0166914	0	0	7.33383	59.9523	COL3A1;COL1A2;ITGB5;APLP2;ID1;LTBP2
GO_Biological_Process_2023	Positive Regulation Of Vasculature Development (GO:1904018)	7/104	0.000332519	0.0185684	0	0	5.83645	46.7431	ECM1;GRN;HSPB6;ANXA3;TNFSF12;CYP1B1;CD34
GO_Biological_Process_2023	Regulation Of Peptidase Activity (GO:0052547)	2027-04-01	0.000333564	0.0185684	0	0	13.9463	111.649	CST3;ECM1;CAV1;PSMB8
GO_Biological_Process_2023	Endochondral Bone Morphogenesis (GO:0060350)	2024-12-03	0.000390556	0.0211015	0	0	26.641	209.077	MEF2C;TMEM119;SCX
KEGG_2021	ECM-receptor interaction	1988-06-01	0.000828	0.0218756	0	0	5.89804	41.8574	COL1A1;COL1A2;ITGB5;COL6A1;FN1;COL4A5
GO_Biological_Process_2023	Response To Type II Interferon (GO:0034341)	1980-06-01	0.000498611	0.02617	0	0	6.53833	49.7154	IFITM3;BST2;CD74;CCL7;CCL2;LGALS9
KEGG_2021	TGF-beta signaling pathway	1994-06-01	0.00116881	0.0270286	0	0	5.49423	37.0958	GREM1;ID2;ID1;ID3;NBL1;LTBP1
GO_Biological_Process_2023	Endodermal Cell Differentiation (GO:0035987)	1931-04-01	0.000575059	0.029344	0	0	11.8777	88.6203	ITGB5;COL6A1;FN1;COL8A1
MSigDB_Hallmark_2020	G2-M Checkpoint	7/200	0.013109	0.0294952	0	0	2.91902	12.6524	H2AZ2;CENPF;MARCKS;CDKN1B;CDKN2C;NUSAP1;CDKN3
MSigDB_Hallmark_2020	Adipogenesis	7/200	0.013109	0.0294952	0	0	2.91902	12.6524	DHRS7;CDKN2C;IFNGR1;CAVIN2;MGST3;APLP2;ENPP2
MSigDB_Hallmark_2020	KRAS Signaling Up	7/200	0.013109	0.0294952	0	0	2.91902	12.6524	GYPC;PRRX1;ID2;TMEM176B;TMEM176A;BPGM;PSMB8
MSigDB_Hallmark_2020	Cholesterol Homeostasis	1974-04-01	0.0138567	0.029693	0	0	4.57143	19.5611	LGALS3;EBP;GSTM2;PNRC1
GO_Biological_Process_2023	Response To Organic Cyclic Compound (GO:0014070)	1958-05-01	0.000782949	0.0352002	0	0	7.58452	54.2478	CDKN2D;ANXA1;ARL6IP5;CYP1B1;CCL2
GO_Biological_Process_2023	Regulation Of Bone Mineralization (GO:0030500)	1958-05-01	0.000782949	0.0352002	0	0	7.58452	54.2478	GREM1;ECM1;MEF2C;TMEM119;PTN
GO_Biological_Process_2023	Regulation Of Intrinsic Apoptotic Signaling Pathway In Response To DNA Damage (GO:1902229)	2015-03-01	0.000785633	0.0352002	0	0	19.9777	142.821	CDKN2D;CXCL12;SNAI2
GO_Biological_Process_2023	Regulation Of Monocyte Differentiation (GO:0045655)	2015-03-01	0.000785633	0.0352002	0	0	19.9777	142.821	CD74;CSF1;IRF7
GO_Biological_Process_2023	Nitric Oxide Biosynthetic Process (GO:0006809)	2015-03-01	0.000785633	0.0352002	0	0	19.9777	142.821	CYB5R3;DDAH2;CYP1B1
KEGG_2021	Amoebiasis	6/102	0.00177976	0.036584	0	0	5.03432	31.8737	COL1A1;COL3A1;COL1A2;FN1;COL4A5;RAB7B
GO_Biological_Process_2023	Positive Regulation Of Cell Differentiation (GO:0045597)	11/283	0.000910652	0.0382591	0	0	3.29587	23.0755	COL1A1;MEF2C;CEBPB;CSF1;ID2;TGFB1I1;TMEM119;CCN4;PTN;NBL1;CD34
GO_Biological_Process_2023	Negative Regulation Of Peptidase Activity (GO:0010466)	1960-05-01	0.000914525	0.0382591	0	0	7.30798	51.1347	CST3;ECM1;SERPINF1;TIMP2;TIMP3
GO_Biological_Process_2023	Endoderm Formation (GO:0001706)	1935-04-01	0.000920224	0.0382591	0	0	10.343	72.3071	ITGB5;COL6A1;FN1;COL8A1
GO_Biological_Process_2023	Regulation Of Transforming Growth Factor Beta Production (GO:0071634)	2016-03-01	0.000958041	0.0382591	0	0	18.44	128.17	FN1;LGALS9;LTBP1
GO_Biological_Process_2023	Nitric Oxide Metabolic Process (GO:0046209)	2016-03-01	0.000958041	0.0382591	0	0	18.44	128.17	CYB5R3;DDAH2;CYP1B1
GO_Biological_Process_2023	Negative Regulation Of Cell Population Proliferation (GO:0008285)	13/379	0.00102043	0.0398837	0	0	2.90507	20.0088	CDKN2D;CDKN1B;CDKN2C;TGFB1I1;APLP2;IFI35;GREM1;IRF1;CYP1B1;IGFBP7;IGFBP6;B2M;CDKN3
GO_Biological_Process_2023	Muscle Tissue Development (GO:0060537)	1937-04-01	0.00113828	0.0415177	0	0	9.7152	65.8519	MEF2C;MYL6;CSRP1;CAV1
GO_Biological_Process_2023	Regulation Of Angiogenesis (GO:0045765)	9/205	0.00114039	0.0415177	0	0	3.72568	25.2466	ECM1;GRN;SPARC;HSPB6;ANXA3;SERPINF1;TNFSF12;CYP1B1;CD34
GO_Biological_Process_2023	Negative Regulation Of Apoptotic Process (GO:0043066)	15/482	0.00114665	0.0415177	0	0	2.63561	17.8455	CDKN2D;CD74;MEF2C;GRN;ANXA1;CITED2;CAV1;SCX;FSTL1;GREM1;DDAH2;SNAI2;CCL2;CRYAB;GRINA
GO_Biological_Process_2023	Negative Regulation Of Vascular Associated Smooth Muscle Cell Proliferation (GO:1904706)	2017-03-01	0.00115264	0.0415177	0	0	17.122	115.843	MEF2C;EFEMP2;CDKN1B
GO_Biological_Process_2023	Positive Regulation Of Epithelial Cell Migration (GO:0010634)	1995-06-01	0.00123478	0.043621	0	0	5.43222	36.3788	FGF7;GRN;SPARC;ANXA3;ATOH8;ENPP2
GO_Biological_Process_2023	Response To Transforming Growth Factor Beta (GO:0071559)	1938-04-01	0.00125983	0.0436664	0	0	9.42898	62.9552	MEF2C;WNT10A;NR3C1;LIMS1
GO_Biological_Process_2023	Negative Regulation Of Viral Entry Into Host Cell (GO:0046597)	2018-03-01	0.00137047	0.0449784	0	0	15.9798	105.348	IFITM3;GSN;LY6E
GO_Biological_Process_2023	Negative Regulation Of Transport (GO:0051051)	1939-04-01	0.00139018	0.0449784	0	0	9.15912	60.2516	LGALS3;PXK;ARL6IP5;CRYAB
GO_Biological_Process_2023	Positive Regulation Of Pattern Recognition Receptor Signaling Pathway (GO:0062208)	1939-04-01	0.00139018	0.0449784	0	0	9.15912	60.2516	CAV1;FLOT1;CYBA;IFI35
GO_Biological_Process_2023	Cellular Response To Type II Interferon (GO:0071346)	1966-05-01	0.00140847	0.0449784	0	0	6.58715	43.2463	CCL7;IFNGR1;IRF1;CCL2;LGALS9
GO_Biological_Process_2023	Heart Development (GO:0007507)	8/171	0.00142508	0.0449784	0	0	3.97242	26.0334	MEF2C;COL3A1;CDKN1B;CITED2;ID2;HAND2;FN1;CRIP1
GO_Biological_Process_2023	Regulation Of Macrophage Apoptotic Process (GO:2000109)	2024-05-02	0.00151805	0.0449784	0	0	53.0833	344.528	MEF2C;IRF7
GO_Biological_Process_2023	Negative Regulation Of Monocyte Chemotaxis (GO:0090027)	2024-05-02	0.00151805	0.0449784	0	0	53.0833	344.528	GREM1;NBL1
GO_Biological_Process_2023	Plasma Membrane Raft Organization (GO:0044857)	2024-05-02	0.00151805	0.0449784	0	0	53.0833	344.528	COLEC12;FLOT1
GO_Biological_Process_2023	Regulation Of T Cell Activation Via T Cell Receptor Contact With Antigen Bound To MHC Molecule On Antigen Presenting Cell (GO:2001188)	2024-05-02	0.00151805	0.0449784	0	0	53.0833	344.528	LGALS3;LGALS9
KEGG_2021	Proteasome	1946-04-01	0.00257628	0.0454525	0	0	7.62989	45.4849	PSME1;PSME2;PSMB10;PSMB8
KEGG_2021	TNF signaling pathway	6/112	0.0028526	0.0454525	0	0	4.55707	26.7023	CEBPB;VCAM1;CSF1;IRF1;CCL2;CXCL5
KEGG_2021	Antigen processing and presentation	1978-05-01	0.00294827	0.0454525	0	0	5.50098	32.0517	CD74;PSME1;PSME2;B2M;TAPBP
MSigDB_Hallmark_2020	IL-6/JAK/STAT3 Signaling	1987-04-01	0.0236668	0.0484094	0	0	3.85287	14.4239	CSF1;CCL7;IFNGR1;IRF1
KEGG_2021	Malaria	1950-04-01	0.0034972	0.0497679	0	0	6.96501	39.3926	VCAM1;GYPC;SDC2;CCL2
KEGG_2021	Focal adhesion	8/201	0.00387578	0.0512157	0	0	3.34981	18.6015	COL1A1;COL1A2;ITGB5;CAV1;COL6A1;FN1;COL4A5;PAK3
GO_Biological_Process_2023	Negative Regulation Of Epithelial Cell Proliferation (GO:0050680)	1970-05-01	0.00183202	0.0531215	0	0	6.18053	38.9518	SPARC;CAV1;ATOH8;SNAI2;B2M
GO_Biological_Process_2023	Negative Regulation Of Phosphate Metabolic Process (GO:0045936)	2020-03-01	0.00187964	0.0531215	0	0	14.0984	88.4908	CDKN2D;CDKN1B;CDKN2C
GO_Biological_Process_2023	Regulation Of Calcium Ion Import (GO:0090279)	2020-03-01	0.00187964	0.0531215	0	0	14.0984	88.4908	LGALS3;CXCL12;CCL2
GO_Biological_Process_2023	Positive Regulation Of Cell-Substrate Adhesion (GO:0010811)	1971-05-01	0.00195105	0.0543042	0	0	6.08658	37.9765	CSF1;FN1;RSU1;FBLN2;LIMS1
GO_Biological_Process_2023	Granulocyte Chemotaxis (GO:0071621)	1973-05-01	0.00220592	0.0553136	0	0	5.90696	36.1306	LGALS3;ANXA1;CCL7;CCL2;CXCL5
GO_Biological_Process_2023	Regulation Of Collagen Fibril Organization (GO:1904026)	2024-06-02	0.00225831	0.0553136	0	0	39.8105	242.571	EFEMP2;COLGALT1
GO_Biological_Process_2023	Bleb Assembly (GO:0032060)	2024-06-02	0.00225831	0.0553136	0	0	39.8105	242.571	PMP22;EMP3
GO_Biological_Process_2023	Citrulline Metabolic Process (GO:0000052)	2024-06-02	0.00225831	0.0553136	0	0	39.8105	242.571	DDAH2;ASS1
GO_Biological_Process_2023	Ganglioside Catabolic Process (GO:0006689)	2024-06-02	0.00225831	0.0553136	0	0	39.8105	242.571	HEXB;HEXA
GO_Biological_Process_2023	Maintenance Of Protein Location In Extracellular Region (GO:0071694)	2024-06-02	0.00225831	0.0553136	0	0	39.8105	242.571	LTBP1;NBL1
GO_Biological_Process_2023	Negative Regulation Of Membrane Protein Ectodomain Proteolysis (GO:0051045)	2024-06-02	0.00225831	0.0553136	0	0	39.8105	242.571	TIMP2;TIMP3
GO_Biological_Process_2023	Positive Regulation Of Cysteine-Type Endopeptidase Activity Involved In Apoptotic Signaling Pathway (GO:2001269)	2024-06-02	0.00225831	0.0553136	0	0	39.8105	242.571	GSN;LGALS9
GO_Biological_Process_2023	Positive Regulation Of Unsaturated Fatty Acid Biosynthetic Process (GO:2001280)	2024-06-02	0.00225831	0.0553136	0	0	39.8105	242.571	CD74;ANXA1
GO_Biological_Process_2023	Positive Regulation Of Cell Migration (GO:0030335)	10/272	0.00232024	0.0558749	0	0	3.09924	18.8002	COL1A1;GRN;CXCL12;CSF1;CCL7;CAV1;FN1;ENPP2;CCN4;SNAI2
GO_Biological_Process_2023	Gland Development (GO:0048732)	1974-05-01	0.00234206	0.0558749	0	0	5.82106	35.2565	WNT10A;ANXA1;CITED2;HAND2;CAV1
GO_Biological_Process_2023	Extracellular Structure Organization (GO:0043062)	6/109	0.00249026	0.0586488	0	0	4.69051	28.1214	COL1A1;COL3A1;COL1A2;COL5A2;COL4A5;COL8A1
GO_Biological_Process_2023	External Encapsulating Structure Organization (GO:0045229)	6/110	0.00260695	0.0606199	0	0	4.64518	27.6368	COL1A1;COL3A1;COL1A2;COL5A2;COL4A5;COL8A1
GO_Biological_Process_2023	Cell Morphogenesis Involved In Neuron Differentiation (GO:0048667)	1977-05-01	0.00278717	0.0621678	0	0	5.57766	32.8119	MEF2C;APLP2;SDC2;MAP1A;PAK3
GO_Biological_Process_2023	Regulation Of Cell Junction Assembly (GO:1901888)	2023-03-01	0.00284049	0.0621678	0	0	11.9818	70.2585	MEF2C;FLOT1;SNAI2
GO_Biological_Process_2023	Inflammatory Response (GO:0006954)	9/236	0.00297649	0.0621678	0	0	3.21178	18.683	PXK;CEBPB;ANXA1;VCAM1;CCL7;CCL2;CYBA;LGALS9;CXCL5
GO_Biological_Process_2023	Regulation Of Myeloid Leukocyte Differentiation (GO:0002761)	2024-07-02	0.00313561	0.0621678	0	0	31.8468	183.594	CEBPB;IRF7
GO_Biological_Process_2023	Hepoxilin Biosynthetic Process (GO:0051122)	2024-07-02	0.00313561	0.0621678	0	0	31.8468	183.594	GSTM2;GSTM1
GO_Biological_Process_2023	Hepoxilin Metabolic Process (GO:0051121)	2024-07-02	0.00313561	0.0621678	0	0	31.8468	183.594	GSTM2;GSTM1
GO_Biological_Process_2023	Positive Regulation Of Calcium Ion Import (GO:0090280)	2024-07-02	0.00313561	0.0621678	0	0	31.8468	183.594	LGALS3;CXCL12
GO_Biological_Process_2023	Positive Regulation Of Leukocyte Differentiation (GO:1902107)	2024-07-02	0.00313561	0.0621678	0	0	31.8468	183.594	LGALS3;LGALS9
GO_Biological_Process_2023	Positive Regulation Of Myeloid Cell Apoptotic Process (GO:0033034)	2024-07-02	0.00313561	0.0621678	0	0	31.8468	183.594	MEF2C;ANXA1
GO_Biological_Process_2023	Positive Regulation Of Cell Population Proliferation (GO:0008284)	14/483	0.00317277	0.0621678	0	0	2.43878	14.0307	CD74;MEF2C;GRN;CSF1;FN1;SCX;PTN;CXCL5;BST2;GREM1;FGF7;ID2;TMEM119;CCN4
GO_Biological_Process_2023	Regulation Of Supramolecular Fiber Organization (GO:1902903)	2024-03-01	0.00321656	0.0621678	0	0	11.4106	65.4907	EFEMP2;MAP1A;AEBP1
GO_Biological_Process_2023	Eosinophil Chemotaxis (GO:0048245)	2024-03-01	0.00321656	0.0621678	0	0	11.4106	65.4907	LGALS3;CCL7;CCL2
GO_Biological_Process_2023	Eosinophil Migration (GO:0072677)	2024-03-01	0.00321656	0.0621678	0	0	11.4106	65.4907	LGALS3;CCL7;CCL2
GO_Biological_Process_2023	Negative Regulation Of Ossification (GO:0030279)	2024-03-01	0.00321656	0.0621678	0	0	11.4106	65.4907	GREM1;ECM1;MEF2C
GO_Biological_Process_2023	Negative Regulation Of Cellular Process (GO:0048523)	15/537	0.00324033	0.0621678	0	0	2.35119	13.4772	CDKN2D;CDKN1B;CDKN2C;TGFB1I1;APLP2;IFI35;BST2;CCDC85B;IRF1;CCN4;CYP1B1;IGFBP7;IGFBP6;CRYAB;CDKN3
GO_Biological_Process_2023	Interferon-Mediated Signaling Pathway (GO:0140888)	1949-04-01	0.00324883	0.0621678	0	0	7.12014	40.7946	IFITM3;IFI27;IFNGR1;IRF1
GO_Biological_Process_2023	Regulation Of Cell Communication (GO:0010646)	1949-04-01	0.00324883	0.0621678	0	0	7.12014	40.7946	ANXA1;LURAP1L;IGFBP7;LTBP1
GO_Biological_Process_2023	Regulation Of Monocyte Chemotaxis (GO:0090025)	2025-03-01	0.00362175	0.0677549	0	0	10.8914	61.2185	GREM1;CXCL12;NBL1
GO_Biological_Process_2023	Positive Regulation Of Peptidase Activity (GO:0010952)	2025-03-01	0.00362175	0.0677549	0	0	10.8914	61.2185	GRN;PSME1;PSME2
GO_Biological_Process_2023	Regulation Of Cell Population Proliferation (GO:0042127)	19/766	0.00365146	0.0677549	0	0	2.09239	11.7438	CDKN2D;CDKN1B;CDKN2C;CSF1;TGFB1I1;FN1;SCX;IFI35;PTN;CXCL5;GREM1;FGF7;ID2;IRF1;CYP1B1;IGFBP7;IGFBP6;LIMS1;CDKN3
GO_Biological_Process_2023	Regulation Of Stress-Activated MAPK Cascade (GO:0032872)	1951-04-01	0.00375817	0.0690376	0	0	6.81647	38.062	GREM1;ARL6IP5;LGALS9;IGFBP6
MSigDB_Hallmark_2020	Mitotic Spindle	6/199	0.0393329	0.0722592	0	0	2.49176	8.06257	CENPF;MARCKS;GSN;EPB41L2;NUSAP1;CDK5RAP2
MSigDB_Hallmark_2020	Apical Junction	6/200	0.040144	0.0722592	0	0	2.47879	7.97001	CNN2;VCAM1;EPB41L2;TSPAN4;RSU1;CD34
MSigDB_Hallmark_2020	E2F Targets	6/200	0.040144	0.0722592	0	0	2.47879	7.97001	TCF19;CDKN1B;CDKN2C;CENPM;SPC24;CDKN3
GO_Biological_Process_2023	Skin Morphogenesis (GO:0043589)	2024-08-02	0.00414643	0.0746764	0	0	26.5376	145.572	COL1A1;COL1A2
GO_Biological_Process_2023	Integrin Activation (GO:0033622)	2024-08-02	0.00414643	0.0746764	0	0	26.5376	145.572	CXCL12;FN1
GO_Biological_Process_2023	Regulation Of Osteoblast Differentiation (GO:0045667)	1985-05-01	0.00426985	0.0750988	0	0	5.01786	27.3783	GREM1;MEF2C;TMEM119;CCN4;SNAI2
GO_Biological_Process_2023	Regulation Of Cyclin-Dependent Protein Kinase Activity (GO:1904029)	1953-04-01	0.00431907	0.0750988	0	0	6.53758	35.5953	CDKN2D;CDKN1B;CDKN2C;CDKN3
GO_Biological_Process_2023	Blood Vessel Morphogenesis (GO:0048514)	1953-04-01	0.00431907	0.0750988	0	0	6.53758	35.5953	LOX;CAV1;ID1;CYP1B1
GO_Biological_Process_2023	Negative Regulation Of Cell Migration (GO:0030336)	7/163	0.00448787	0.0750988	0	0	3.61818	19.5613	BST2;CD74;COL3A1;CITED2;DPYSL3;CYP1B1;PHLDB2
GO_Biological_Process_2023	Cardiac Muscle Cell Differentiation (GO:0055007)	2027-03-01	0.00452213	0.0750988	0	0	9.98279	53.8948	GREM1;MEF2C;SHOX2
GO_Biological_Process_2023	Peptide Cross-Linking (GO:0018149)	2027-03-01	0.00452213	0.0750988	0	0	9.98279	53.8948	COL3A1;ANXA1;FN1
GO_Biological_Process_2023	Positive Regulation Of Response To Wounding (GO:1903036)	2027-03-01	0.00452213	0.0750988	0	0	9.98279	53.8948	GRN;ANXA1;PTN
GO_Biological_Process_2023	Organonitrogen Compound Biosynthetic Process (GO:1901566)	6/123	0.00452531	0.0750988	0	0	4.12631	22.2741	GSTM1;ALDH3B1;CSAD;PAM;ASS1;HACD4
GO_Biological_Process_2023	Mesenchymal Cell Differentiation (GO:0048762)	1954-04-01	0.00461957	0.0750988	0	0	6.4065	34.4507	MEF2C;SNAI2;S100A4;LIMS1
GO_Biological_Process_2023	Negative Regulation Of Protein Catabolic Process (GO:0042177)	1954-04-01	0.00461957	0.0750988	0	0	6.4065	34.4507	CST3;CTSA;TIMP2;TIMP3
GO_Biological_Process_2023	Positive Regulation Of Leukocyte Chemotaxis (GO:0002690)	1954-04-01	0.00461957	0.0750988	0	0	6.4065	34.4507	CXCL12;CSF1;LGALS9;PTN
GO_Biological_Process_2023	Regulation Of Endothelial Cell Migration (GO:0010594)	1988-05-01	0.00494846	0.0770858	0	0	4.83575	25.6715	GRN;SPARC;ANXA3;ATOH8;PTN
GO_Biological_Process_2023	Positive Regulation Of Cell Adhesion (GO:0045785)	1988-05-01	0.00494846	0.0770858	0	0	4.83575	25.6715	CXCL12;CITED2;RSU1;FBLN2;LIMS1
GO_Biological_Process_2023	Glycosaminoglycan Metabolic Process (GO:0030203)	2028-03-01	0.00501854	0.0770858	0	0	9.583	50.7383	UGDH;HEXB;HEXA
GO_Biological_Process_2023	Regulation Of Cytokine Production (GO:0001817)	7/167	0.00511689	0.0770858	0	0	3.52701	18.6057	ANXA1;FLOT1;IRF7;ZBTB20;CCN4;SNAI2;LGALS9
GO_Biological_Process_2023	Regulation Of Dendritic Cell Apoptotic Process (GO:2000668)	2024-09-02	0.00528732	0.0770858	0	0	22.7454	119.241	CXCL12;LGALS9
GO_Biological_Process_2023	Aminoglycan Metabolic Process (GO:0006022)	2024-09-02	0.00528732	0.0770858	0	0	22.7454	119.241	HEXB;HEXA
GO_Biological_Process_2023	Type II Interferon-Mediated Signaling Pathway (GO:0060333)	2024-09-02	0.00528732	0.0770858	0	0	22.7454	119.241	IFNGR1;IRF1
GO_Biological_Process_2023	Glycosphingolipid Catabolic Process (GO:0046479)	2024-09-02	0.00528732	0.0770858	0	0	22.7454	119.241	HEXB;HEXA
GO_Biological_Process_2023	Negative Regulation Of Cell Adhesion Mediated By Integrin (GO:0033629)	2024-09-02	0.00528732	0.0770858	0	0	22.7454	119.241	CYP1B1;SNAI2
GO_Biological_Process_2023	Negative Regulation Of Protein Maturation (GO:1903318)	2024-09-02	0.00528732	0.0770858	0	0	22.7454	119.241	PRNP;GAS1
GO_Biological_Process_2023	Positive Regulation Of Leukocyte Apoptotic Process (GO:2000108)	2024-09-02	0.00528732	0.0770858	0	0	22.7454	119.241	MEF2C;LGALS9
GO_Biological_Process_2023	Positive Regulation Of Monocyte Differentiation (GO:0045657)	2024-09-02	0.00528732	0.0770858	0	0	22.7454	119.241	CD74;CSF1
GO_Biological_Process_2023	Positive Regulation Of Skeletal Muscle Tissue Development (GO:0048643)	2024-09-02	0.00528732	0.0770858	0	0	22.7454	119.241	MEF2C;FLOT1
GO_Biological_Process_2023	Response To Interferon-Beta (GO:0035456)	2029-03-01	0.00554653	0.0796013	0	0	9.21395	47.8626	IFITM3;BST2;IRF1
GO_Biological_Process_2023	Positive Regulation Of Calcium Ion Transport (GO:0051928)	2029-03-01	0.00554653	0.0796013	0	0	9.21395	47.8626	LGALS3;CXCL12;CCL2
GO_Biological_Process_2023	Chemokine-Mediated Signaling Pathway (GO:0070098)	1957-04-01	0.00560473	0.0798131	0	0	6.04295	31.3275	CXCL12;CCL7;CCL2;CXCL5
KEGG_2021	Synthesis and degradation of ketone bodies	2024-10-02	0.00655491	0.0808439	0	0	19.9012	100.054	OXCT1;ACAT1
MSigDB_Hallmark_2020	Fatty Acid Metabolism	5/158	0.0486041	0.0841225	0	0	2.61398	7.9048	UGDH;EPHX1;PSME1;HSD17B11;ENO3
GO_Biological_Process_2023	Regulation Of Endothelial Cell Proliferation (GO:0001936)	1993-05-01	0.00624404	0.0866285	0	0	4.55983	23.1463	ECM1;SPARC;CAV1;TNFSF12;ATOH8
GO_Biological_Process_2023	Cellular Response To Chemokine (GO:1990869)	1959-04-01	0.0063339	0.0866285	0	0	5.82262	29.4731	CXCL12;CCL7;CCL2;CXCL5
GO_Biological_Process_2023	Regulation Of Cysteine-Type Endopeptidase Activity Involved In Apoptotic Signaling Pathway (GO:2001267)	2024-10-02	0.00655491	0.0866285	0	0	19.9012	100.054	GSN;LGALS9
GO_Biological_Process_2023	Arginine Metabolic Process (GO:0006525)	2024-10-02	0.00655491	0.0866285	0	0	19.9012	100.054	DDAH2;ASS1
GO_Biological_Process_2023	Negative Regulation Of Activated T Cell Proliferation (GO:0046007)	2024-10-02	0.00655491	0.0866285	0	0	19.9012	100.054	PRNP;LGALS9
GO_Biological_Process_2023	Neuron Projection Maintenance (GO:1990535)	2024-10-02	0.00655491	0.0866285	0	0	19.9012	100.054	PRNP;MAP1A
GO_Biological_Process_2023	Positive Regulation Of Cellular Senescence (GO:2000774)	2024-10-02	0.00655491	0.0866285	0	0	19.9012	100.054	B2M;YPEL3
GO_Biological_Process_2023	Positive Regulation Of Macrophage Differentiation (GO:0045651)	2024-10-02	0.00655491	0.0866285	0	0	19.9012	100.054	CSF1;ID2
GO_Biological_Process_2023	Protein Oxidation (GO:0018158)	2024-10-02	0.00655491	0.0866285	0	0	19.9012	100.054	LOX;LOXL1
GO_Biological_Process_2023	Regulation Of Axon Regeneration (GO:0048679)	2024-10-02	0.00655491	0.0866285	0	0	19.9012	100.054	GRN;PTN
GO_Biological_Process_2023	Positive Regulation Of Leukocyte Migration (GO:0002687)	1931-03-01	0.00669928	0.0872807	0	0	8.55495	42.824	LGALS3;CSF1;PTN
GO_Biological_Process_2023	Positive Regulation Of Mononuclear Cell Migration (GO:0071677)	1931-03-01	0.00669928	0.0872807	0	0	8.55495	42.824	LGALS3;CXCL12;LGALS9
GO_Biological_Process_2023	Positive Regulation Of Supramolecular Fiber Organization (GO:1902905)	1996-05-01	0.00712658	0.0921939	0	0	4.40884	21.7969	EFEMP2;GSN;CDC42EP3;COLGALT1;CDK5RAP2
GO_Biological_Process_2023	Positive Regulation Of Cytokine Production (GO:0001819)	10/320	0.00721848	0.0927297	0	0	2.6129	12.8845	CD74;CEBPB;ANXA1;IRF1;FLOT1;IRF7;CYP1B1;CYBA;LGALS9;RAB7B
GO_Biological_Process_2023	Cellular Nitrogen Compound Biosynthetic Process (GO:0044271)	1932-03-01	0.00732499	0.0934444	0	0	8.25953	40.6077	CYB5R3;DDAH2;CYP1B1
GO_Biological_Process_2023	Cellular Response To Nitrogen Levels (GO:0043562)	2024-11-02	0.00794586	0.0966659	0	0	17.6891	85.5285	MAP1LC3A;GABARAP
GO_Biological_Process_2023	Cellular Response To Nitrogen Starvation (GO:0006995)	2024-11-02	0.00794586	0.0966659	0	0	17.6891	85.5285	MAP1LC3A;GABARAP
GO_Biological_Process_2023	Macrophage Activation Involved In Immune Response (GO:0002281)	2024-11-02	0.00794586	0.0966659	0	0	17.6891	85.5285	GRN;IFI35
GO_Biological_Process_2023	Macrophage Chemotaxis (GO:0048246)	2024-11-02	0.00794586	0.0966659	0	0	17.6891	85.5285	LGALS3;CCL2
GO_Biological_Process_2023	Negative Regulation Of Bone Remodeling (GO:0046851)	2024-11-02	0.00794586	0.0966659	0	0	17.6891	85.5285	GREM1;TMEM119
GO_Biological_Process_2023	Negative Regulation Of Leukocyte Apoptotic Process (GO:2000107)	2024-11-02	0.00794586	0.0966659	0	0	17.6891	85.5285	CXCL12;IRF7
GO_Biological_Process_2023	Negative Regulation Of Leukocyte Chemotaxis (GO:0002689)	2024-11-02	0.00794586	0.0966659	0	0	17.6891	85.5285	GREM1;NBL1
KEGG_2021	Viral protein interaction with cytokine and cytokine receptor	5/100	0.00843402	0.0975183	0	0	4.22234	20.1637	CXCL12;CSF1;CCL7;CCL2;CXCL5
KEGG_2021	Human papillomavirus infection	10/331	0.00903972	0.0983734	0	0	2.52194	11.8686	COL1A1;WNT6;WNT10A;COL1A2;CDKN1B;ITGB5;IRF1;COL6A1;FN1;COL4A5
GO_Biological_Process_2023	Negative Regulation Of Macromolecule Metabolic Process (GO:0010605)	7/186	0.00904624	0.107237	0	0	3.14957	14.82	MEF2C;CITED2;ID2;HAND2;ATOH8;LGALS9;CD34
GO_Biological_Process_2023	Negative Regulation Of Endopeptidase Activity (GO:0010951)	1966-04-01	0.00937435	0.107237	0	0	5.16339	24.1119	CST3;SERPINF1;TIMP2;TIMP3
GO_Biological_Process_2023	Dendrite Morphogenesis (GO:0048813)	1935-03-01	0.00940437	0.107237	0	0	7.48406	34.925	SDC2;PTN;PAK3
GO_Biological_Process_2023	Skeletal Muscle Organ Development (GO:0060538)	1935-03-01	0.00940437	0.107237	0	0	7.48406	34.925	MEF2C;MYL6;CAV1
GO_Biological_Process_2023	Astrocyte Activation (GO:0048143)	2024-12-02	0.00945693	0.107237	0	0	15.9194	74.2002	GRN;IFNGR1
GO_Biological_Process_2023	Relaxation Of Cardiac Muscle (GO:0055119)	2024-12-02	0.00945693	0.107237	0	0	15.9194	74.2002	GSTM2;GSN
GO_Biological_Process_2023	Endothelium Development (GO:0003158)	2024-12-02	0.00945693	0.107237	0	0	15.9194	74.2002	CD34;FSTL1
GO_Biological_Process_2023	Macrophage Migration (GO:1905517)	2024-12-02	0.00945693	0.107237	0	0	15.9194	74.2002	LGALS3;CCL2
GO_Biological_Process_2023	Negative Regulation Of Mononuclear Cell Migration (GO:0071676)	2024-12-02	0.00945693	0.107237	0	0	15.9194	74.2002	GREM1;NBL1
GO_Biological_Process_2023	Positive Regulation By Symbiont Of Entry Into Host (GO:0075294)	2024-12-02	0.00945693	0.107237	0	0	15.9194	74.2002	CD74;LGALS9
GO_Biological_Process_2023	Positive Regulation Of Viral Entry Into Host Cell (GO:0046598)	2024-12-02	0.00945693	0.107237	0	0	15.9194	74.2002	CD74;LGALS9
GO_Biological_Process_2023	Negative Regulation Of DNA-templated Transcription (GO:0045892)	22/1025	0.00972631	0.109615	0	0	1.80351	8.35552	MEF2C;CEBPB;CDKN1B;NFIX;CITED2;CAV1;SHOX2;ZBTB20;AEBP1;NR3C1;CENPF;IFI27;CCDC85B;ID2;IRF1;ID1;ATOH8;IRF7;ID3;SNAI2;CRYAB;LIMS1
GO_Biological_Process_2023	Extrinsic Apoptotic Signaling Pathway (GO:0097191)	1967-04-01	0.00987388	0.109929	0	0	5.08117	23.4642	IFI27;SIVA1;TNFSF12;GABARAP
GO_Biological_Process_2023	Protein Secretion (GO:0009306)	1967-04-01	0.00987388	0.109929	0	0	5.08117	23.4642	ANXA1;RAB13;LTBP2;WLS
GO_Biological_Process_2023	Negative Regulation Of T Cell Proliferation (GO:0042130)	1936-03-01	0.0101661	0.111827	0	0	7.2569	33.2997	PRNP;CEBPB;LGALS9
GO_Biological_Process_2023	Positive Regulation Of Interferon-Beta Production (GO:0032728)	1936-03-01	0.0101661	0.111827	0	0	7.2569	33.2997	IRF1;FLOT1;IRF7
GO_Biological_Process_2023	Defense Response To Symbiont (GO:0140546)	6/148	0.0108625	0.113977	0	0	3.39552	15.356	IFITM3;BST2;RTP4;IFI27;IRF1;IRF7
GO_Biological_Process_2023	Regulation Of Cell Differentiation (GO:0045595)	7/193	0.0109411	0.113977	0	0	3.02996	13.681	GREM1;CEBPB;CSF1;ID2;SNAI2;PHLDB2;CDK5RAP2
GO_Biological_Process_2023	Regulation Of Ossification (GO:0030278)	1937-03-01	0.0109627	0.113977	0	0	7.04311	31.7873	ECM1;MEF2C;PTN
GO_Biological_Process_2023	Regulation Of Vascular Associated Smooth Muscle Cell Proliferation (GO:1904705)	1937-03-01	0.0109627	0.113977	0	0	7.04311	31.7873	EFEMP2;MEF2C;CDKN1B
GO_Biological_Process_2023	Negative Regulation Of Smooth Muscle Cell Proliferation (GO:0048662)	1937-03-01	0.0109627	0.113977	0	0	7.04311	31.7873	EFEMP2;MEF2C;CDKN1B
GO_Biological_Process_2023	Regulation Of Gastrulation (GO:0010470)	2013-02-01	0.0110849	0.113977	0	0	14.4714	65.1527	SCX;PHLDB2
GO_Biological_Process_2023	Relaxation Of Muscle (GO:0090075)	2013-02-01	0.0110849	0.113977	0	0	14.4714	65.1527	GSTM2;GSN
GO_Biological_Process_2023	Chondroitin Sulfate Biosynthetic Process (GO:0030206)	2013-02-01	0.0110849	0.113977	0	0	14.4714	65.1527	UGDH;CHST12
GO_Biological_Process_2023	Negative Regulation Of DNA Damage Response, Signal Transduction By P53 Class Mediator (GO:0043518)	2013-02-01	0.0110849	0.113977	0	0	14.4714	65.1527	CD74;SNAI2
GO_Biological_Process_2023	Negative Regulation Of Bone Mineralization (GO:0030502)	2013-02-01	0.0110849	0.113977	0	0	14.4714	65.1527	GREM1;ECM1
GO_Biological_Process_2023	Negative Regulation Of Cartilage Development (GO:0061037)	2013-02-01	0.0110849	0.113977	0	0	14.4714	65.1527	GREM1;SNAI2
GO_Biological_Process_2023	Positive Regulation Of T Cell Activation (GO:0050870)	5/107	0.011106	0.113977	0	0	3.93117	17.6913	VCAM1;ANXA1;CCL2;LGALS9;B2M
GO_Biological_Process_2023	Neutrophil Chemotaxis (GO:0030593)	1970-04-01	0.0114751	0.117109	0	0	4.84947	21.6654	LGALS3;CCL7;CCL2;CXCL5
GO_Biological_Process_2023	Positive Regulation Of Bone Mineralization (GO:0030501)	1938-03-01	0.0117944	0.119703	0	0	6.84153	30.3773	MEF2C;TMEM119;PTN
GO_Biological_Process_2023	Cell-Matrix Adhesion (GO:0007160)	5/109	0.0119643	0.120761	0	0	3.85518	17.0624	COL3A1;VCAM1;ITGB5;FN1;CD34
GO_Biological_Process_2023	Negative Regulation Of Nucleic Acid-Templated Transcription (GO:1903507)	12/456	0.0125607	0.125333	0	0	2.19237	9.59639	CENPF;CDKN1B;CITED2;CCDC85B;ID2;IRF1;ID1;ATOH8;ID3;NR3C1;CRYAB;LIMS1
GO_Biological_Process_2023	Regulation Of Nitric Oxide Biosynthetic Process (GO:0045428)	1939-03-01	0.0126614	0.125333	0	0	6.65115	29.0602	DDAH2;CAV1;ASS1
GO_Biological_Process_2023	Regulation Of Macrophage Differentiation (GO:0045649)	2014-02-01	0.0128267	0.125333	0	0	13.2648	57.7844	CSF1;ID2
GO_Biological_Process_2023	Cellular Response To Exogenous dsRNA (GO:0071360)	2014-02-01	0.0128267	0.125333	0	0	13.2648	57.7844	COLEC12;FLOT1
GO_Biological_Process_2023	Membrane Raft Organization (GO:0031579)	2014-02-01	0.0128267	0.125333	0	0	13.2648	57.7844	COLEC12;FLOT1
GO_Biological_Process_2023	Negative Regulation Of Chondrocyte Differentiation (GO:0032331)	2014-02-01	0.0128267	0.125333	0	0	13.2648	57.7844	GREM1;SNAI2
GO_Biological_Process_2023	Protein Localization (GO:0008104)	10/351	0.0132302	0.128592	0	0	2.37158	10.2577	CTSA;RAB32;RTP4;CD74;FGF7;CAV1;ID1;COPZ2;LAMTOR2;WLS
GO_Biological_Process_2023	Positive Regulation Of Myeloid Leukocyte Differentiation (GO:0002763)	1940-03-01	0.013564	0.131142	0	0	6.47106	27.8277	CD74;CSF1;ID2
GO_Biological_Process_2023	Positive Regulation Of Lymphocyte Proliferation (GO:0050671)	1974-04-01	0.0138567	0.133271	0	0	4.57143	19.5611	CD74;MEF2C;ANXA1;VCAM1
GO_Biological_Process_2023	Negative Regulation Of Phosphorylation (GO:0042326)	1975-04-01	0.0144974	0.134828	0	0	4.50681	19.0809	CDKN2D;PRNP;CDKN1B;CDKN2C
GO_Biological_Process_2023	Regulation Of Chemokine Production (GO:0032642)	1941-03-01	0.0145023	0.134828	0	0	6.30045	26.6726	CD74;SNAI2;LGALS9
GO_Biological_Process_2023	Positive Regulation Of Ossification (GO:0045778)	1941-03-01	0.0145023	0.134828	0	0	6.30045	26.6726	MEF2C;TMEM119;PTN
GO_Biological_Process_2023	Positive Regulation Of Response To Biotic Stimulus (GO:0002833)	1941-03-01	0.0145023	0.134828	0	0	6.30045	26.6726	GRN;CYBA;IFI35
GO_Biological_Process_2023	Cellular Response To Corticosteroid Stimulus (GO:0071384)	2015-02-01	0.0146792	0.134828	0	0	12.2438	51.6851	ANXA1;NR3C1
GO_Biological_Process_2023	Ceramide Catabolic Process (GO:0046514)	2015-02-01	0.0146792	0.134828	0	0	12.2438	51.6851	HEXB;HEXA
GO_Biological_Process_2023	Negative Regulation Of Immune Effector Process (GO:0002698)	2015-02-01	0.0146792	0.134828	0	0	12.2438	51.6851	LGALS3;GRN
GO_Biological_Process_2023	Negative Regulation Of Protein Processing (GO:0010955)	2015-02-01	0.0146792	0.134828	0	0	12.2438	51.6851	PRNP;GAS1
GO_Biological_Process_2023	Nucleotide-Sugar Biosynthetic Process (GO:0009226)	2015-02-01	0.0146792	0.134828	0	0	12.2438	51.6851	UGDH;UAP1L1
GO_Biological_Process_2023	Positive Regulation Of Interleukin-6 Production (GO:0032755)	1976-04-01	0.0151566	0.138521	0	0	4.44399	18.6173	CD74;CYBA;LGALS9;RAB7B
GO_Biological_Process_2023	Positive Regulation Of Intracellular Signal Transduction (GO:1902533)	13/525	0.0152358	0.138555	0	0	2.06103	8.62359	CD74;ECM1;PLEKHF1;CAV1;FN1;IFI35;BST2;LAMTOR2;S100A4;LGALS9;IGFBP6;WLS;LIMS1
GO_Biological_Process_2023	Skeletal Muscle Tissue Development (GO:0007519)	1942-03-01	0.0154765	0.139365	0	0	6.13859	25.5883	MEF2C;MYL6;CAV1
GO_Biological_Process_2023	Monocyte Chemotaxis (GO:0002548)	1942-03-01	0.0154765	0.139365	0	0	6.13859	25.5883	LGALS3;CCL7;CCL2
GO_Biological_Process_2023	Regulation Of Immune Response (GO:0050776)	1977-04-01	0.0158344	0.140521	0	0	4.38289	18.1696	COL3A1;APLP2;IRF1;IRF7
GO_Biological_Process_2023	Neutrophil Migration (GO:1990266)	1977-04-01	0.0158344	0.140521	0	0	4.38289	18.1696	LGALS3;CCL7;CCL2;CXCL5
GO_Biological_Process_2023	Regulation Of T Cell Proliferation (GO:0042129)	1977-04-01	0.0158344	0.140521	0	0	4.38289	18.1696	LGALS3;CEBPB;ANXA1;VCAM1
GO_Biological_Process_2023	Positive Regulation Of Cell-Matrix Adhesion (GO:0001954)	1943-03-01	0.0164868	0.143504	0	0	5.98482	24.5688	EFEMP2;CSF1;LIMS1
GO_Biological_Process_2023	Regulation Of Osteoblast Proliferation (GO:0033688)	2016-02-01	0.0166393	0.143504	0	0	11.3687	46.5659	GREM1;TMEM119
GO_Biological_Process_2023	Chondroitin Sulfate Metabolic Process (GO:0030204)	2016-02-01	0.0166393	0.143504	0	0	11.3687	46.5659	UGDH;CHST12
GO_Biological_Process_2023	Negative Regulation Of Anoikis (GO:2000811)	2016-02-01	0.0166393	0.143504	0	0	11.3687	46.5659	CAV1;SNAI2
GO_Biological_Process_2023	Neuron Projection Organization (GO:0106027)	2016-02-01	0.0166393	0.143504	0	0	11.3687	46.5659	PRNP;MAP1A
GO_Biological_Process_2023	Regulation Of NMDA Receptor Activity (GO:2000310)	2016-02-01	0.0166393	0.143504	0	0	11.3687	46.5659	MEF2C;CCL2
GO_Biological_Process_2023	Regulation Of Cyclin-Dependent Protein Serine/Threonine Kinase Activity (GO:0000079)	1979-04-01	0.0172464	0.147071	0	0	4.26558	17.3189	CDKN2D;CDKN1B;CDKN2C;CDKN3
GO_Biological_Process_2023	Regulation Of Neuron Differentiation (GO:0045664)	1979-04-01	0.0172464	0.147071	0	0	4.26558	17.3189	MEF2C;ID2;NBL1;CDK5RAP2
GO_Biological_Process_2023	Protein Transport (GO:0015031)	9/313	0.0173292	0.147071	0	0	2.38881	9.6875	CTSA;RAB32;CD74;CENPF;RAB13;ARL6IP5;COPZ2;LTBP2;WLS
GO_Biological_Process_2023	Positive Regulation Of Biosynthetic Process (GO:0009891)	1944-03-01	0.0175333	0.147071	0	0	5.83855	23.6091	SCX;ZBTB20;CYBA
GO_Biological_Process_2023	Positive Regulation Of Osteoblast Differentiation (GO:0045669)	1944-03-01	0.0175333	0.147071	0	0	5.83855	23.6091	MEF2C;TMEM119;CCN4
GO_Biological_Process_2023	Regulation Of Cell-Substrate Adhesion (GO:0010810)	1944-03-01	0.0175333	0.147071	0	0	5.83855	23.6091	RSU1;FBLN2;LIMS1
KEGG_2021	Ferroptosis	1941-03-01	0.0145023	0.149051	0	0	6.30045	26.6726	PRNP;MAP1LC3A;CP
GO_Biological_Process_2023	Regulation Of Protein Catabolic Process (GO:0042176)	5/122	0.0186567	0.152034	0	0	3.42456	13.6351	CTSA;CDKN1B;TNFSF12;PSME1;PSME2
GO_Biological_Process_2023	Cellular Response To dsRNA (GO:0071359)	2017-02-01	0.0187042	0.152034	0	0	10.6102	42.2181	COLEC12;FLOT1
GO_Biological_Process_2023	Response To Interferon-Alpha (GO:0035455)	2017-02-01	0.0187042	0.152034	0	0	10.6102	42.2181	IFITM3;BST2
GO_Biological_Process_2023	Negative Regulation Of Leukocyte Activation (GO:0002695)	2017-02-01	0.0187042	0.152034	0	0	10.6102	42.2181	GRN;FN1
GO_Biological_Process_2023	Positive Chemotaxis (GO:0050918)	2017-02-01	0.0187042	0.152034	0	0	10.6102	42.2181	LGALS3;FGF7
GO_Biological_Process_2023	Positive Regulation Of Glial Cell Differentiation (GO:0045687)	2017-02-01	0.0187042	0.152034	0	0	10.6102	42.2181	ID2;PTN
GO_Biological_Process_2023	Positive Regulation Of Stem Cell Differentiation (GO:2000738)	2017-02-01	0.0187042	0.152034	0	0	10.6102	42.2181	LTBP2;PTN
GO_Biological_Process_2023	Positive Regulation Of Epithelial Cell Proliferation (GO:0050679)	5/123	0.0192555	0.155825	0	0	3.39536	13.4116	FGF7;ECM1;GRN;TNFSF12;PTN
GO_Biological_Process_2023	Regulation Of Phosphorylation (GO:0042325)	1982-04-01	0.0195077	0.156487	0	0	4.1009	16.145	CDKN2D;CDKN1B;CDKN2C;FN1
GO_Biological_Process_2023	Cellular Response To Organic Substance (GO:0071310)	1982-04-01	0.0195077	0.156487	0	0	4.1009	16.145	DPYSL3;ARL6IP5;CYP1B1;CCL2
GO_Biological_Process_2023	Epithelial Cell Migration (GO:0010631)	1946-03-01	0.019735	0.156636	0	0	5.56643	21.8502	TNFSF12;CYP1B1;FSTL1
GO_Biological_Process_2023	Negative Regulation Of Growth (GO:0045926)	5/124	0.0198668	0.156636	0	0	3.36666	13.193	BST2;CDKN2D;CDKN1B;CDKN2C;CCDC85B
GO_Biological_Process_2023	Positive Regulation Of Defense Response (GO:0031349)	5/124	0.0198668	0.156636	0	0	3.36666	13.193	MEF2C;GRN;CCN4;CYBA;IFI35
GO_Biological_Process_2023	Regulation Of Epithelial To Mesenchymal Transition (GO:0010717)	1983-04-01	0.0203002	0.156636	0	0	4.04878	15.7786	GREM1;COL1A1;TGFB1I1;PHLDB2
GO_Biological_Process_2023	Negative Regulation Of Cell Growth (GO:0030308)	5/125	0.0204907	0.156636	0	0	3.33844	12.9791	BST2;CDKN2D;CDKN1B;CDKN2C;CCDC85B
GO_Biological_Process_2023	Nervous System Development (GO:0007399)	11/433	0.0207973	0.156636	0	0	2.10799	8.16411	MEF2C;MARCKS;GSN;APLP2;SHOX2;FN1;PMP22;PTN;NBL1;ITM2B;CDK5RAP2
GO_Biological_Process_2023	Regulation Of Epithelial Cell Differentiation (GO:0030856)	2018-02-01	0.0208709	0.156636	0	0	9.94657	38.4872	CEBPB;CAV1
GO_Biological_Process_2023	Antigen Processing And Presentation Of Peptide Antigen Via MHC Class I (GO:0002474)	2018-02-01	0.0208709	0.156636	0	0	9.94657	38.4872	B2M;TAPBP
GO_Biological_Process_2023	Regulation Of Vascular Endothelial Cell Proliferation (GO:1905562)	2018-02-01	0.0208709	0.156636	0	0	9.94657	38.4872	MEF2C;CCL2
GO_Biological_Process_2023	Negative Regulation Of T Cell Receptor Signaling Pathway (GO:0050860)	2018-02-01	0.0208709	0.156636	0	0	9.94657	38.4872	PRNP;LGALS3
GO_Biological_Process_2023	Negative Regulation Of Signal Transduction By P53 Class Mediator (GO:1901797)	2018-02-01	0.0208709	0.156636	0	0	9.94657	38.4872	CD74;SNAI2
GO_Biological_Process_2023	Neural Crest Cell Differentiation (GO:0014033)	2018-02-01	0.0208709	0.156636	0	0	9.94657	38.4872	MEF2C;SNAI2
GO_Biological_Process_2023	Positive Regulation Of Extracellular Matrix Organization (GO:1903055)	2018-02-01	0.0208709	0.156636	0	0	9.94657	38.4872	EFEMP2;COLGALT1
GO_Biological_Process_2023	Positive Regulation Of Interleukin-4 Production (GO:0032753)	2018-02-01	0.0208709	0.156636	0	0	9.94657	38.4872	CEBPB;LGALS9
GO_Biological_Process_2023	Regulation Of Adaptive Immune Response (GO:0002819)	2018-02-01	0.0208709	0.156636	0	0	9.94657	38.4872	IRF1;IRF7
GO_Biological_Process_2023	Epithelial To Mesenchymal Transition (GO:0001837)	1947-03-01	0.0208905	0.156636	0	0	5.43964	21.043	SNAI2;S100A4;LIMS1
GO_Biological_Process_2023	Positive Regulation Of Cell Motility (GO:2000147)	7/221	0.0214459	0.159964	0	0	2.62975	10.1041	COL1A1;GRN;CXCL12;CSF1;CCL7;CAV1;SNAI2
GO_Biological_Process_2023	Regulation Of Response To External Stimulus (GO:0032101)	5/127	0.0217765	0.159964	0	0	3.28337	12.5652	GRN;ANXA1;APLP2;CAV1;IRF1
GO_Biological_Process_2023	Regulation Of Anatomical Structure Morphogenesis (GO:0022603)	5/127	0.0217765	0.159964	0	0	3.28337	12.5652	MEF2C;SPARC;SDC2;PAK3;PHLDB2
GO_Biological_Process_2023	Neuron Differentiation (GO:0030182)	6/173	0.021818	0.159964	0	0	2.88353	11.0295	WNT6;UGDH;MEF2C;WNT10A;ID2;HAND2
GO_Biological_Process_2023	Response To Interleukin-1 (GO:0070555)	1985-04-01	0.0219439	0.159964	0	0	3.94841	15.08	ANXA1;CCL7;CCL2;LGALS9
GO_Biological_Process_2023	Integrin-Mediated Signaling Pathway (GO:0007229)	1985-04-01	0.0219439	0.159964	0	0	3.94841	15.08	COL3A1;ITGB5;FN1;PTN
GO_Biological_Process_2023	Positive Regulation Of Endothelial Cell Migration (GO:0010595)	1985-04-01	0.0219439	0.159964	0	0	3.94841	15.08	GRN;SPARC;ANXA3;ATOH8
GO_Biological_Process_2023	Positive Regulation Of I-kappaB kinase/NF-kappaB Signaling (GO:0043123)	6/175	0.0229305	0.164736	0	0	2.84911	10.7562	BST2;CD74;ECM1;S100A4;LGALS9;WLS
GO_Biological_Process_2023	Regulation Of Megakaryocyte Differentiation (GO:0045652)	2019-02-01	0.0231366	0.164736	0	0	9.36101	35.2567	MEF2C;RAB7B
GO_Biological_Process_2023	Regulation Of Tissue Remodeling (GO:0034103)	2019-02-01	0.0231366	0.164736	0	0	9.36101	35.2567	CST3;HAND2
GO_Biological_Process_2023	Chondroitin Sulfate Proteoglycan Biosynthetic Process (GO:0050650)	2019-02-01	0.0231366	0.164736	0	0	9.36101	35.2567	UGDH;CHST12
GO_Biological_Process_2023	Ganglioside Metabolic Process (GO:0001573)	2019-02-01	0.0231366	0.164736	0	0	9.36101	35.2567	HEXB;HEXA
GO_Biological_Process_2023	Xenobiotic Catabolic Process (GO:0042178)	2019-02-01	0.0231366	0.164736	0	0	9.36101	35.2567	GSTM2;GSTM1
GO_Biological_Process_2023	Unsaturated Fatty Acid Metabolic Process (GO:0033559)	1949-03-01	0.0233106	0.165334	0	0	5.20261	19.5558	GSTM2;EPHX1;CYP1B1
GO_Biological_Process_2023	Positive Regulation Of Nucleic Acid-Templated Transcription (GO:1903508)	13/557	0.0234558	0.165725	0	0	1.93657	7.26724	CD74;MEF2C;CEBPB;CITED2;TGFB1I1;SCX;COL1A1;FGF7;ID2;IRF1;ATOH8;IRF7;CDK5RAP2
GO_Biological_Process_2023	Positive Regulation Of Peptidyl-Tyrosine Phosphorylation (GO:0050731)	5/130	0.0238019	0.167526	0	0	3.20408	11.9768	GREM1;PRNP;CD74;FGF7;ENPP2
GO_Biological_Process_2023	Negative Regulation Of Neuron Death (GO:1901215)	1988-04-01	0.0245582	0.171003	0	0	3.80681	14.1108	MEF2C;GRN;CSF1;CCL2
GO_Biological_Process_2023	Regulation Of Interferon-Beta Production (GO:0032648)	1950-03-01	0.0245753	0.171003	0	0	5.09165	18.8697	IRF1;FLOT1;IRF7
GO_Biological_Process_2023	Positive Regulation Of Transport (GO:0051050)	1950-03-01	0.0245753	0.171003	0	0	5.09165	18.8697	CEBPB;ANXA1;FLOT1
GO_Biological_Process_2023	Negative Regulation Of Cytokine Production (GO:0001818)	6/178	0.0246698	0.171013	0	0	2.79899	10.3624	PRNP;ANXA1;APLP2;FN1;LGALS9;CD34
MSigDB_Hallmark_2020	Estrogen Response Early	5/200	0.106542	0.171229	0	0	2.04657	4.58271	CXCL12;OLFML3;ALDH3B1;NBL1;PRSS23
MSigDB_Hallmark_2020	Glycolysis	5/200	0.106542	0.171229	0	0	2.04657	4.58271	CYB5A;CHST12;CITED2;SDC2;PAM
GO_Biological_Process_2023	Apoptotic Process (GO:0006915)	7/228	0.0248966	0.171936	0	0	2.54554	9.40074	CASP12;IFI27;TNFSF12;MAGI3;IRF1;PMP22;EMP3
GO_Biological_Process_2023	Calcium-Mediated Signaling Using Intracellular Calcium Source (GO:0035584)	2020-02-01	0.0254985	0.173485	0	0	8.8405	32.437	PRNP;VCAM1
GO_Biological_Process_2023	Regulation Of Toll-Like Receptor Signaling Pathway (GO:0034121)	2020-02-01	0.0254985	0.173485	0	0	8.8405	32.437	IRF1;IRF7
GO_Biological_Process_2023	Striated Muscle Cell Differentiation (GO:0051146)	2020-02-01	0.0254985	0.173485	0	0	8.8405	32.437	GREM1;MEF2C
GO_Biological_Process_2023	Microglial Cell Activation (GO:0001774)	2020-02-01	0.0254985	0.173485	0	0	8.8405	32.437	GRN;IFNGR1
GO_Biological_Process_2023	Negative Regulation Of Cell Motility (GO:2000146)	5/133	0.0259452	0.175872	0	0	3.12851	11.4246	BST2;CD74;CITED2;DPYSL3;CYP1B1
GO_Biological_Process_2023	Regulation Of Peptidyl-Tyrosine Phosphorylation (GO:0050730)	1990-04-01	0.0264011	0.178305	0	0	3.71791	13.5122	CD74;PRNP;FGF7;ENPP2
GO_Biological_Process_2023	Regulation Of Epithelial Cell Proliferation (GO:0050678)	1991-04-01	0.0273529	0.184056	0	0	3.67498	13.226	FGF7;GRN;B2M;LIMS1
GO_Biological_Process_2023	Regulation Of Membrane Protein Ectodomain Proteolysis (GO:0051043)	2021-02-01	0.0279539	0.184717	0	0	8.37479	29.9583	TIMP2;TIMP3
GO_Biological_Process_2023	Aminoglycan Biosynthetic Process (GO:0006023)	2021-02-01	0.0279539	0.184717	0	0	8.37479	29.9583	UGDH;HEXA
GO_Biological_Process_2023	Regulation Of Neurotransmitter Transport (GO:0051588)	2021-02-01	0.0279539	0.184717	0	0	8.37479	29.9583	MEF2C;FLOT1
GO_Biological_Process_2023	Negative Regulation Of Biomineral Tissue Development (GO:0070168)	2021-02-01	0.0279539	0.184717	0	0	8.37479	29.9583	GREM1;ECM1
GO_Biological_Process_2023	Regulation Of Anoikis (GO:2000209)	2021-02-01	0.0279539	0.184717	0	0	8.37479	29.9583	CAV1;SNAI2
GO_Biological_Process_2023	Positive Regulation Of NIK/NF-kappaB Signaling (GO:1901224)	1953-03-01	0.0285874	0.187554	0	0	4.78543	17.0112	IFI35;LGALS9;LIMS1
GO_Biological_Process_2023	Protein Homotetramerization (GO:0051289)	1953-03-01	0.0285874	0.187554	0	0	4.78543	17.0112	APLP2;AQP5;B2M
MSigDB_Hallmark_2020	Reactive Oxygen Species Pathway	1949-02-01	0.125052	0.194046	0	0	3.38075	7.02866	CDKN2D;PRNP
GO_Biological_Process_2023	Regulation Of Mononuclear Cell Migration (GO:0071675)	2022-02-01	0.0305	0.197283	0	0	7.95565	27.7654	LGALS3;CSF1
GO_Biological_Process_2023	Blood Vessel Endothelial Cell Migration (GO:0043534)	2022-02-01	0.0305	0.197283	0	0	7.95565	27.7654	GREM1;ID1
GO_Biological_Process_2023	Positive Regulation Of Cholesterol Efflux (GO:0010875)	2022-02-01	0.0305	0.197283	0	0	7.95565	27.7654	CAV1;PLTP
GO_Biological_Process_2023	Positive Regulation Of Viral Life Cycle (GO:1903902)	2022-02-01	0.0305	0.197283	0	0	7.95565	27.7654	CD74;LGALS9
KEGG_2021	Other glycan degradation	2018-02-01	0.0208709	0.203217	0	0	9.94657	38.4872	HEXB;HEXA
KEGG_2021	Relaxin signaling pathway	5/129	0.0231138	0.203823	0	0	3.23009	12.1688	COL1A1;ACTA2;COL3A1;COL1A2;COL4A5
KEGG_2021	Glycosaminoglycan degradation	2019-02-01	0.0231366	0.203823	0	0	9.36101	35.2567	HEXB;HEXA
MSigDB_Hallmark_2020	UV Response Up	4/158	0.136504	0.204756	0	0	2.06905	4.12032	IRF1;SHOX2;EPHX1;GRINA
GO_Biological_Process_2023	Defense Response To Virus (GO:0051607)	6/189	0.0317948	0.204937	0	0	2.62927	9.0669	IFITM3;BST2;RTP4;IFI27;IRF1;IRF7
GO_Biological_Process_2023	Intracellular Monoatomic Cation Homeostasis (GO:0030003)	6/190	0.0325024	0.208765	0	0	2.61484	8.95961	PRNP;CXCL12;CCL7;CAV1;B2M;CP
GO_Biological_Process_2023	Cellular Response To Peptide (GO:1901653)	1956-03-01	0.0329253	0.209167	0	0	4.51386	15.4081	PRNP;VCAM1;CAV1
GO_Biological_Process_2023	Regulation Of Interleukin-4 Production (GO:0032673)	2023-02-01	0.0331342	0.209167	0	0	7.57642	25.8143	CEBPB;LGALS9
GO_Biological_Process_2023	Cellular Lipid Catabolic Process (GO:0044242)	2023-02-01	0.0331342	0.209167	0	0	7.57642	25.8143	ENPP2;CYP1B1
GO_Biological_Process_2023	Positive Regulation Of Epithelial Cell Apoptotic Process (GO:1904037)	2023-02-01	0.0331342	0.209167	0	0	7.57642	25.8143	GSN;CCL2
GO_Biological_Process_2023	Positive Regulation Of Neuron Apoptotic Process (GO:0043525)	2023-02-01	0.0331342	0.209167	0	0	7.57642	25.8143	PRNP;GRN
GO_Biological_Process_2023	Regulation Of Defense Response (GO:0031347)	1997-04-01	0.0334915	0.210698	0	0	3.43684	11.6731	GRN;ANXA1;APLP2;IRF1
GO_Biological_Process_2023	Protein Localization To Membrane (GO:0072657)	6/192	0.033948	0.212841	0	0	2.58646	8.74981	RAB32;PLEKHF1;CAV1;RAB13;FLOT1;PTN
GO_Biological_Process_2023	Regulation Of ERK1 And ERK2 Cascade (GO:0070372)	7/244	0.0341709	0.21351	0	0	2.37174	8.00791	CD74;CCL7;HAND2;FN1;TIMP3;CCL2;LGALS9
GO_Biological_Process_2023	Endosome To Lysosome Transport (GO:0008333)	1957-03-01	0.0344431	0.214481	0	0	4.43005	14.9224	PXK;PLEKHF1;RAB7B
GO_Biological_Process_2023	Regulation Of Microtubule Depolymerization (GO:0031114)	2024-02-01	0.035854	0.217519	0	0	7.23167	24.0692	MAP1A;CKAP2
GO_Biological_Process_2023	Amyloid Fibril Formation (GO:1990000)	2024-02-01	0.035854	0.217519	0	0	7.23167	24.0692	GSN;B2M
GO_Biological_Process_2023	Regulation Of Proteolysis Involved In Protein Catabolic Process (GO:1903050)	2024-02-01	0.035854	0.217519	0	0	7.23167	24.0692	PSME1;PSME2
GO_Biological_Process_2023	Negative Regulation Of Antigen Receptor-Mediated Signaling Pathway (GO:0050858)	2024-02-01	0.035854	0.217519	0	0	7.23167	24.0692	PRNP;LGALS3
GO_Biological_Process_2023	Positive Regulation Of Cellular Response To Transforming Growth Factor Beta Stimulus (GO:1903846)	2024-02-01	0.035854	0.217519	0	0	7.23167	24.0692	CITED2;TGFB1I1
GO_Biological_Process_2023	Positive Regulation Of Transforming Growth Factor Beta Receptor Signaling Pathway (GO:0030511)	2024-02-01	0.035854	0.217519	0	0	7.23167	24.0692	CITED2;TGFB1I1
GO_Biological_Process_2023	Regulation Of Neuron Death (GO:1901214)	1958-03-01	0.0359966	0.217519	0	0	4.34928	14.4585	PRNP;MEF2C;CSF1
GO_Biological_Process_2023	Glycosaminoglycan Biosynthetic Process (GO:0006024)	1958-03-01	0.0359966	0.217519	0	0	4.34928	14.4585	UGDH;CHST12;HEXA
GO_Biological_Process_2023	Memory (GO:0007613)	1958-03-01	0.0359966	0.217519	0	0	4.34928	14.4585	PRNP;MAP1A;PTN
GO_Biological_Process_2023	Neuron Projection Morphogenesis (GO:0048812)	5/146	0.036638	0.220669	0	0	2.83818	9.38493	APLP2;SDC2;MAP1A;PAK3;NBL1
GO_Biological_Process_2023	Positive Regulation Of Protein Binding (GO:0032092)	1959-03-01	0.0375857	0.225637	0	0	4.2714	14.015	CAV1;FLOT1;B2M
GO_Biological_Process_2023	Regulation Of Chondrocyte Differentiation (GO:0032330)	2025-02-01	0.0386568	0.227605	0	0	6.9169	22.5009	GREM1;SNAI2
GO_Biological_Process_2023	Regulation Of Keratinocyte Proliferation (GO:0010837)	2025-02-01	0.0386568	0.227605	0	0	6.9169	22.5009	FGF7;SNAI2
GO_Biological_Process_2023	Regulation Of Protein Processing (GO:0070613)	2025-02-01	0.0386568	0.227605	0	0	6.9169	22.5009	PRNP;GAS1
GO_Biological_Process_2023	Response To Zinc Ion (GO:0010043)	2025-02-01	0.0386568	0.227605	0	0	6.9169	22.5009	CRIP1;PAM
GO_Biological_Process_2023	Long-Chain Fatty Acid Biosynthetic Process (GO:0042759)	2025-02-01	0.0386568	0.227605	0	0	6.9169	22.5009	GSTM2;GSTM1
GO_Biological_Process_2023	Regulation Of Biomineral Tissue Development (GO:0070167)	2025-02-01	0.0386568	0.227605	0	0	6.9169	22.5009	CEBPB;ECM1
GO_Biological_Process_2023	Regulation Of Extrinsic Apoptotic Signaling Pathway (GO:2001236)	1960-03-01	0.0392101	0.229392	0	0	4.19625	13.5909	LGALS3;CAV1;TNFSF12
GO_Biological_Process_2023	Positive Regulation Of Phagocytosis (GO:0050766)	1960-03-01	0.0392101	0.229392	0	0	4.19625	13.5909	APLP2;CCL2;CYBA
GO_Biological_Process_2023	Negative Regulation Of DNA-binding Transcription Factor Activity (GO:0043433)	5/149	0.0394382	0.229994	0	0	2.77863	8.98336	PRNP;ID2;ID1;CYP1B1;ID3
KEGG_2021	Rheumatoid arthritis	1993-04-01	0.0293173	0.235104	0	0	3.59203	12.6784	CXCL12;CSF1;CCL2;CXCL5
KEGG_2021	IL-17 signaling pathway	1994-04-01	0.0303302	0.235104	0	0	3.55194	12.4162	CEBPB;CCL7;CCL2;CXCL5
KEGG_2021	Histidine metabolism	2022-02-01	0.0305	0.235104	0	0	7.95565	27.7654	ALDH3B1;ASPA
KEGG_2021	Signaling pathways regulating pluripotency of stem cells	5/143	0.0339639	0.236658	0	0	2.90033	9.81022	WNT6;WNT10A;ID2;ID1;ID3
KEGG_2021	Glutathione metabolism	1957-03-01	0.0344431	0.236658	0	0	4.43005	14.9224	GSTM2;GSTM1;MGST3
KEGG_2021	PI3K-Akt signaling pathway	9/354	0.0345392	0.236658	0	0	2.10049	7.06952	COL1A1;FGF7;COL1A2;CDKN1B;CSF1;ITGB5;COL6A1;FN1;COL4A5
GO_Biological_Process_2023	Negative Regulation Of Intrinsic Apoptotic Signaling Pathway (GO:2001243)	1961-03-01	0.0408698	0.236838	0	0	4.12369	13.1849	CDKN2D;CXCL12;SNAI2
GO_Biological_Process_2023	Positive Regulation Of Cell Junction Assembly (GO:1901890)	1961-03-01	0.0408698	0.236838	0	0	4.12369	13.1849	CAV1;FLOT1;LIMS1
GO_Biological_Process_2023	Response To Glucocorticoid (GO:0051384)	2026-02-01	0.0415402	0.236986	0	0	6.62836	21.0854	ANXA1;NR3C1
GO_Biological_Process_2023	Dendritic Spine Organization (GO:0097061)	2026-02-01	0.0415402	0.236986	0	0	6.62836	21.0854	PRNP;PAK3
GO_Biological_Process_2023	Spindle Assembly Checkpoint Signaling (GO:0071173)	2026-02-01	0.0415402	0.236986	0	0	6.62836	21.0854	CENPF;SPC24
GO_Biological_Process_2023	Mitotic Spindle Assembly Checkpoint Signaling (GO:0007094)	2026-02-01	0.0415402	0.236986	0	0	6.62836	21.0854	CENPF;SPC24
GO_Biological_Process_2023	Mitotic Spindle Checkpoint Signaling (GO:0071174)	2026-02-01	0.0415402	0.236986	0	0	6.62836	21.0854	CENPF;SPC24
GO_Biological_Process_2023	Positive Regulation Of MAPK Cascade (GO:0043410)	8/310	0.0416786	0.237039	0	0	2.12884	6.76495	CD74;MEF2C;CCL7;HAND2;ARL6IP5;CCL2;LGALS9;IGFBP6
GO_Biological_Process_2023	Cellular Response To Organic Cyclic Compound (GO:0071407)	5/152	0.0423655	0.23914	0	0	2.7215	8.60382	MEF2C;ARL6IP5;CYP1B1;CCL2;NR3C1
GO_Biological_Process_2023	Positive Regulation Of Apoptotic Signaling Pathway (GO:2001235)	1962-03-01	0.0425644	0.23914	0	0	4.05359	12.7961	PLEKHF1;CAV1;TNFSF12
GO_Biological_Process_2023	Regulation Of T Cell Activation (GO:0050863)	1962-03-01	0.0425644	0.23914	0	0	4.05359	12.7961	LGALS3;CCL2;B2M
GO_Biological_Process_2023	Regulation Of Neuron Apoptotic Process (GO:0043523)	4/105	0.0428291	0.23914	0	0	3.16333	9.96618	PRNP;MEF2C;GRN;CCL2
GO_Biological_Process_2023	Intrinsic Apoptotic Signaling Pathway (GO:0097193)	4/105	0.0428291	0.23914	0	0	3.16333	9.96618	CEBPB;ARL6IP5;CYP1B1;CRIP1
GO_Biological_Process_2023	Lysosomal Transport (GO:0007041)	4/105	0.0428291	0.23914	0	0	3.16333	9.96618	PXK;GRN;PLEKHF1;RAB7B
GO_Biological_Process_2023	Regulation Of MAPK Cascade (GO:0043408)	6/204	0.0434939	0.242116	0	0	2.42822	7.61278	GREM1;CD74;CAV1;FN1;IGFBP6;PAK3
MSigDB_Hallmark_2020	Unfolded Protein Response	3/113	0.168211	0.244177	0	0	2.16857	3.86556	CEBPB;TUBB2A;CCL2
GO_Biological_Process_2023	Dorsal/Ventral Pattern Formation (GO:0009953)	2027-02-01	0.0445016	0.244759	0	0	6.3629	19.8028	GREM1;NBL1
GO_Biological_Process_2023	Negative Regulation Of Neurogenesis (GO:0050768)	2027-02-01	0.0445016	0.244759	0	0	6.3629	19.8028	PTN;B2M
GO_Biological_Process_2023	Positive Regulation Of Nitric Oxide Biosynthetic Process (GO:0045429)	2027-02-01	0.0445016	0.244759	0	0	6.3629	19.8028	DDAH2;ASS1
GO_Biological_Process_2023	Regulation Of Actin Polymerization Or Depolymerization (GO:0008064)	2027-02-01	0.0445016	0.244759	0	0	6.3629	19.8028	CXCL12;PAK3
GO_Biological_Process_2023	Positive Regulation Of Response To External Stimulus (GO:0032103)	5/155	0.0454206	0.249068	0	0	2.66667	8.24477	GRN;CCN4;CYBA;IFI35;PTN
GO_Biological_Process_2023	Response To Metal Ion (GO:0010038)	1964-03-01	0.0460579	0.249909	0	0	3.92029	12.0661	CAV1;CRIP1;PAM
GO_Biological_Process_2023	Positive Regulation Of Type I Interferon Production (GO:0032481)	1964-03-01	0.0460579	0.249909	0	0	3.92029	12.0661	IRF1;FLOT1;IRF7
GO_Biological_Process_2023	Negative Regulation Of Cell Differentiation (GO:0045596)	6/207	0.0461182	0.249909	0	0	2.39161	7.35789	GREM1;CCDC85B;ID2;CAV1;COL5A2;SNAI2
GO_Biological_Process_2023	Regulation Of Canonical Wnt Signaling Pathway (GO:0060828)	6/207	0.0461182	0.249909	0	0	2.39161	7.35789	COL1A1;GREM1;CAV1;SNAI2;IGFBP6;WLS
GO_Biological_Process_2023	Regulation Of Nitric-Oxide Synthase Activity (GO:0050999)	2028-02-01	0.0475388	0.253127	0	0	6.11787	18.6363	S100A1;DDAH2
GO_Biological_Process_2023	Negative Regulation Of Mitotic Metaphase/Anaphase Transition (GO:0045841)	2028-02-01	0.0475388	0.253127	0	0	6.11787	18.6363	CENPF;SPC24
GO_Biological_Process_2023	Negative Regulation Of Type II Interferon Production (GO:0032689)	2028-02-01	0.0475388	0.253127	0	0	6.11787	18.6363	PRNP;LGALS9
GO_Biological_Process_2023	Positive Regulation Of Fibroblast Proliferation (GO:0048146)	2028-02-01	0.0475388	0.253127	0	0	6.11787	18.6363	CD74;FN1
GO_Biological_Process_2023	Positive Regulation Of Nitric Oxide Metabolic Process (GO:1904407)	2028-02-01	0.0475388	0.253127	0	0	6.11787	18.6363	DDAH2;ASS1
GO_Biological_Process_2023	Regulation Of DNA Damage Response, Signal Transduction By P53 Class Mediator (GO:0043516)	2028-02-01	0.0475388	0.253127	0	0	6.11787	18.6363	CD74;SNAI2
GO_Biological_Process_2023	Canonical Wnt Signaling Pathway (GO:0060070)	1965-03-01	0.0478563	0.254081	0	0	3.85686	11.7231	WNT6;WNT10A;CAV1
GO_Biological_Process_2023	Alpha-Amino Acid Metabolic Process (GO:1901605)	2029-02-01	0.0506494	0.264591	0	0	5.89098	17.5718	DDAH2;ASS1
GO_Biological_Process_2023	Chondrocyte Differentiation (GO:0002062)	2029-02-01	0.0506494	0.264591	0	0	5.89098	17.5718	MEF2C;SCX
GO_Biological_Process_2023	Response To Steroid Hormone (GO:0048545)	2029-02-01	0.0506494	0.264591	0	0	5.89098	17.5718	CAV1;NR3C1
GO_Biological_Process_2023	Positive Regulation Of B Cell Proliferation (GO:0030890)	2029-02-01	0.0506494	0.264591	0	0	5.89098	17.5718	CD74;MEF2C
GO_Biological_Process_2023	Positive Regulation Of Endopeptidase Activity (GO:0010950)	2029-02-01	0.0506494	0.264591	0	0	5.89098	17.5718	PSME1;PSME2
GO_Biological_Process_2023	Negative Regulation Of Transmembrane Receptor Protein Serine/Threonine Kinase Signaling Pathway (GO:0090101)	4/111	0.0507001	0.264591	0	0	2.98503	8.90085	GREM1;CAV1;TGFB1I1;NBL1
GO_Biological_Process_2023	Regulation Of Neurogenesis (GO:0050767)	1967-03-01	0.0515551	0.268291	0	0	3.73596	11.0775	APLP2;SERPINF1;B2M
GO_Biological_Process_2023	Regulation Of Protein Serine/Threonine Kinase Activity (GO:0071900)	4/112	0.052084	0.269851	0	0	2.95724	8.73835	CDKN2D;CDKN1B;CDKN2C;CDKN3
GO_Biological_Process_2023	Intracellular Protein Transport (GO:0006886)	8/325	0.0523065	0.269851	0	0	2.02654	5.97958	CTSA;RAB32;CD74;APLP2;COPZ2;LTBP2;GABARAP;WLS
GO_Biological_Process_2023	Positive Regulation Of Cellular Component Organization (GO:0051130)	4/113	0.0534884	0.269851	0	0	2.92996	8.57978	LGALS3;AHNAK;FLOT1;ASAP1
GO_Biological_Process_2023	Prostaglandin Metabolic Process (GO:0006693)	1930-02-01	0.053831	0.269851	0	0	5.6803	16.5973	CD74;GSTM1
GO_Biological_Process_2023	Regulation Of Interleukin-6 Production (GO:0032675)	4/114	0.0549133	0.269851	0	0	2.90318	8.42502	CD74;CYBA;LGALS9;RAB7B
GO_Biological_Process_2023	Negative Regulation Of Canonical Wnt Signaling Pathway (GO:0090090)	4/114	0.0549133	0.269851	0	0	2.90318	8.42502	GREM1;CAV1;SNAI2;IGFBP6
GO_Biological_Process_2023	Positive Regulation Of Multicellular Organismal Process (GO:0051240)	9/387	0.0550258	0.269851	0	0	1.91385	5.55008	COL1A1;CEBPB;TGFB1I1;APLP2;CAV1;TMEM119;FLOT1;SCX;PTN
GO_Biological_Process_2023	Phagocytosis (GO:0006909)	1969-03-01	0.0553882	0.269851	0	0	3.62238	10.4809	ANXA1;GSN;ANXA3
GO_Biological_Process_2023	Negative Regulation Of Transcription By RNA Polymerase II (GO:0000122)	15/763	0.0567381	0.269851	0	0	1.62152	4.65263	MEF2C;CEBPB;NFIX;CITED2;CAV1;SHOX2;ZBTB20;AEBP1;NR3C1;IFI27;ID2;ID1;IRF7;ID3;SNAI2
GO_Biological_Process_2023	Positive Regulation Of Cholesterol Transport (GO:0032376)	1931-02-01	0.0570815	0.269851	0	0	5.48415	15.7026	CAV1;PLTP
GO_Biological_Process_2023	Positive Regulation Of Extrinsic Apoptotic Signaling Pathway (GO:2001238)	1931-02-01	0.0570815	0.269851	0	0	5.48415	15.7026	CAV1;TNFSF12
GO_Biological_Process_2023	Sulfur Compound Biosynthetic Process (GO:0044272)	1970-03-01	0.0573545	0.269851	0	0	3.56813	10.1995	UGDH;GSTM1;CHST12
GO_Biological_Process_2023	Positive Regulation Of Protein Polymerization (GO:0032273)	1970-03-01	0.0573545	0.269851	0	0	3.56813	10.1995	TPPP3;CDC42EP3;CDK5RAP2
GO_Biological_Process_2023	Regulation Of Actin Filament-Based Process (GO:0032970)	1970-03-01	0.0573545	0.269851	0	0	3.56813	10.1995	CNN2;BST2;PAK3
GO_Biological_Process_2023	Regulation Of Cholesterol Efflux (GO:0010874)	1932-02-01	0.0603986	0.269851	0	0	5.30108	14.879	CAV1;PLTP
GO_Biological_Process_2023	Amide Transport (GO:0042886)	1932-02-01	0.0603986	0.269851	0	0	5.30108	14.879	SLC1A3;PLTP
GO_Biological_Process_2023	Proteoglycan Biosynthetic Process (GO:0030166)	1932-02-01	0.0603986	0.269851	0	0	5.30108	14.879	UGDH;CHST12
GO_Biological_Process_2023	GDP-mannose Metabolic Process (GO:0019673)	2024-05-01	0.0609626	0.269851	0	0	19.8253	55.4612	GMDS
GO_Biological_Process_2023	Regulation Of Establishment Of T Cell Polarity (GO:1903903)	2024-05-01	0.0609626	0.269851	0	0	19.8253	55.4612	GSN
GO_Biological_Process_2023	His-Purkinje System Development (GO:0003164)	2024-05-01	0.0609626	0.269851	0	0	19.8253	55.4612	ID2
GO_Biological_Process_2023	L-aspartate Import Across Plasma Membrane (GO:0140009)	2024-05-01	0.0609626	0.269851	0	0	19.8253	55.4612	SLC1A3
GO_Biological_Process_2023	L-aspartate Transmembrane Transport (GO:0070778)	2024-05-01	0.0609626	0.269851	0	0	19.8253	55.4612	SLC1A3
GO_Biological_Process_2023	Regulation Of Glutamate Receptor Signaling Pathway (GO:1900449)	2024-05-01	0.0609626	0.269851	0	0	19.8253	55.4612	PRNP
GO_Biological_Process_2023	Regulation Of Hepatocyte Proliferation (GO:2000345)	2024-05-01	0.0609626	0.269851	0	0	19.8253	55.4612	PTN
GO_Biological_Process_2023	Adiponectin-Activated Signaling Pathway (GO:0033211)	2024-05-01	0.0609626	0.269851	0	0	19.8253	55.4612	APLP2
GO_Biological_Process_2023	Regulation Of Mitotic Spindle Checkpoint (GO:1903504)	2024-05-01	0.0609626	0.269851	0	0	19.8253	55.4612	CDK5RAP2
GO_Biological_Process_2023	Aspartate Metabolic Process (GO:0006531)	2024-05-01	0.0609626	0.269851	0	0	19.8253	55.4612	ASS1
GO_Biological_Process_2023	Regulation Of Neutrophil Activation (GO:1902563)	2024-05-01	0.0609626	0.269851	0	0	19.8253	55.4612	GRN
GO_Biological_Process_2023	Regulation Of Tooth Mineralization (GO:0070170)	2024-05-01	0.0609626	0.269851	0	0	19.8253	55.4612	WNT6
GO_Biological_Process_2023	Regulation Of Type 2 Immune Response (GO:0002828)	2024-05-01	0.0609626	0.269851	0	0	19.8253	55.4612	CD74
GO_Biological_Process_2023	Regulation Of Vitamin D Biosynthetic Process (GO:0060556)	2024-05-01	0.0609626	0.269851	0	0	19.8253	55.4612	SNAI2
GO_Biological_Process_2023	Response To Lithium Ion (GO:0010226)	2024-05-01	0.0609626	0.269851	0	0	19.8253	55.4612	CDKN1B
GO_Biological_Process_2023	Tongue Development (GO:0043586)	2024-05-01	0.0609626	0.269851	0	0	19.8253	55.4612	WNT10A
GO_Biological_Process_2023	Gastrulation With Mouth Forming Second (GO:0001702)	2024-05-01	0.0609626	0.269851	0	0	19.8253	55.4612	UGDH
GO_Biological_Process_2023	Glomerulus Vasculature Development (GO:0072012)	2024-05-01	0.0609626	0.269851	0	0	19.8253	55.4612	CD34
GO_Biological_Process_2023	Transmembrane Receptor Protein Tyrosine Phosphatase Signaling Pathway (GO:0007185)	2024-05-01	0.0609626	0.269851	0	0	19.8253	55.4612	PTN
GO_Biological_Process_2023	Glycolipid Transport (GO:0046836)	2024-05-01	0.0609626	0.269851	0	0	19.8253	55.4612	PLTP
GO_Biological_Process_2023	Hydrogen Peroxide Biosynthetic Process (GO:0050665)	2024-05-01	0.0609626	0.269851	0	0	19.8253	55.4612	CYBA
GO_Biological_Process_2023	Isoleucine Metabolic Process (GO:0006549)	2024-05-01	0.0609626	0.269851	0	0	19.8253	55.4612	ACAT1
GO_Biological_Process_2023	Leukocyte Chemotaxis Involved In Inflammatory Response (GO:0002232)	2024-05-01	0.0609626	0.269851	0	0	19.8253	55.4612	PTN
GO_Biological_Process_2023	Negative Regulation Of Amyloid Precursor Protein Biosynthetic Process (GO:0042985)	2024-05-01	0.0609626	0.269851	0	0	19.8253	55.4612	ITM2B
GO_Biological_Process_2023	Negative Regulation Of Cardiac Muscle Cell Apoptotic Process (GO:0010667)	2024-05-01	0.0609626	0.269851	0	0	19.8253	55.4612	HAND2
GO_Biological_Process_2023	Negative Regulation Of Cellular Extravasation (GO:0002692)	2024-05-01	0.0609626	0.269851	0	0	19.8253	55.4612	CXCL12
GO_Biological_Process_2023	Negative Regulation Of Myeloid Cell Apoptotic Process (GO:0033033)	2024-05-01	0.0609626	0.269851	0	0	19.8253	55.4612	IRF7
GO_Biological_Process_2023	Negative Regulation Of Myeloid Leukocyte Mediated Immunity (GO:0002887)	2024-05-01	0.0609626	0.269851	0	0	19.8253	55.4612	LGALS9
GO_Biological_Process_2023	Negative Regulation Of Neuron Migration (GO:2001223)	2024-05-01	0.0609626	0.269851	0	0	19.8253	55.4612	COL3A1
GO_Biological_Process_2023	Negative Regulation Of Transcription From RNA Polymerase II Promoter In Response To Stress (GO:0097201)	2024-05-01	0.0609626	0.269851	0	0	19.8253	55.4612	CITED2
GO_Biological_Process_2023	Negative Regulation Of Vitamin Metabolic Process (GO:0046137)	2024-05-01	0.0609626	0.269851	0	0	19.8253	55.4612	SNAI2
GO_Biological_Process_2023	Nephron Tubule Development (GO:0072080)	2024-05-01	0.0609626	0.269851	0	0	19.8253	55.4612	MEF2C
GO_Biological_Process_2023	Plasma Membrane Raft Assembly (GO:0044854)	2024-05-01	0.0609626	0.269851	0	0	19.8253	55.4612	FLOT1
GO_Biological_Process_2023	Positive Regulation Of CD4-positive, CD25-positive, Alpha-Beta Regulatory T Cell Differentiation (GO:0032831)	2024-05-01	0.0609626	0.269851	0	0	19.8253	55.4612	LGALS9
GO_Biological_Process_2023	Positive Regulation Of Animal Organ Morphogenesis (GO:0110110)	2024-05-01	0.0609626	0.269851	0	0	19.8253	55.4612	CD34
GO_Biological_Process_2023	Positive Regulation Of Cardiac Muscle Cell Differentiation (GO:2000727)	2024-05-01	0.0609626	0.269851	0	0	19.8253	55.4612	MEF2C
GO_Biological_Process_2023	Positive Regulation Of Extrinsic Apoptotic Signaling Pathway Via Death Domain Receptors (GO:1902043)	2024-05-01	0.0609626	0.269851	0	0	19.8253	55.4612	TIMP3
GO_Biological_Process_2023	Positive Regulation Of Gap Junction Assembly (GO:1903598)	2024-05-01	0.0609626	0.269851	0	0	19.8253	55.4612	CAV1
GO_Biological_Process_2023	Positive Regulation Of Microglial Cell Migration (GO:1904141)	2024-05-01	0.0609626	0.269851	0	0	19.8253	55.4612	CSF1
GO_Biological_Process_2023	Positive Regulation Of Osteoblast Proliferation (GO:0033690)	2024-05-01	0.0609626	0.269851	0	0	19.8253	55.4612	TMEM119
GO_Biological_Process_2023	Positive Regulation Of Peroxisome Proliferator Activated Receptor Signaling Pathway (GO:0035360)	2024-05-01	0.0609626	0.269851	0	0	19.8253	55.4612	CITED2
GO_Biological_Process_2023	Positive Regulation Of Receptor Binding (GO:1900122)	2024-05-01	0.0609626	0.269851	0	0	19.8253	55.4612	B2M
GO_Biological_Process_2023	Positive Regulation Of Vascular Associated Smooth Muscle Cell Differentiation (GO:1905065)	2024-05-01	0.0609626	0.269851	0	0	19.8253	55.4612	EFEMP2
GO_Biological_Process_2023	Positive Regulation Of Vesicle Fusion (GO:0031340)	2024-05-01	0.0609626	0.269851	0	0	19.8253	55.4612	ANXA1
GO_Biological_Process_2023	Regulation Of Blood Vessel Remodeling (GO:0060312)	2024-05-01	0.0609626	0.269851	0	0	19.8253	55.4612	CST3
GO_Biological_Process_2023	Plasma Membrane Organization (GO:0007009)	1972-03-01	0.061385	0.271068	0	0	3.46435	9.66759	COLEC12;CAVIN2;FLOT1
GO_Biological_Process_2023	Protein Tetramerization (GO:0051262)	1973-03-01	0.0634486	0.27633	0	0	3.41469	9.4161	APLP2;AQP5;B2M
GO_Biological_Process_2023	Actin Filament Bundle Assembly (GO:0051017)	1933-02-01	0.0637801	0.27633	0	0	5.12981	14.1189	CALD1;DPYSL3
GO_Biological_Process_2023	Actin Filament Bundle Organization (GO:0061572)	1933-02-01	0.0637801	0.27633	0	0	5.12981	14.1189	CALD1;DPYSL3
GO_Biological_Process_2023	Regulation Of Protein Polymerization (GO:0032271)	1933-02-01	0.0637801	0.27633	0	0	5.12981	14.1189	TPPP3;PAK3
GO_Biological_Process_2023	Negative Regulation Of Endocytosis (GO:0045806)	1933-02-01	0.0637801	0.27633	0	0	5.12981	14.1189	LGALS3;CAV1
GO_Biological_Process_2023	Regulation Of Activated T Cell Proliferation (GO:0046006)	1933-02-01	0.0637801	0.27633	0	0	5.12981	14.1189	PRNP;LGALS9
GO_Biological_Process_2023	Regulation Of Amyloid-Beta Formation (GO:1902003)	1933-02-01	0.0637801	0.27633	0	0	5.12981	14.1189	PRNP;IFNGR1
GO_Biological_Process_2023	Regulation Of Cell Adhesion Mediated By Integrin (GO:0033628)	1933-02-01	0.0637801	0.27633	0	0	5.12981	14.1189	CYP1B1;SNAI2
GO_Biological_Process_2023	Negative Regulation Of Neuron Apoptotic Process (GO:0043524)	1974-03-01	0.065544	0.278017	0	0	3.36643	9.17362	MEF2C;GRN;CCL2
GO_Biological_Process_2023	Regulation Of Cell Growth (GO:0001558)	6/227	0.0661022	0.278017	0	0	2.17295	5.90293	BST2;CDKN2D;CDKN1B;CDKN2C;CCDC85B;LAMTOR2
GO_Biological_Process_2023	Cellular Response To Amyloid-Beta (GO:1904646)	1934-02-01	0.0672241	0.278017	0	0	4.96925	13.4156	PRNP;VCAM1
GO_Biological_Process_2023	Cellular Response To Hydrogen Peroxide (GO:0070301)	1934-02-01	0.0672241	0.278017	0	0	4.96925	13.4156	ANXA1;CYP1B1
GO_Biological_Process_2023	Response To Estrogen (GO:0043627)	1934-02-01	0.0672241	0.278017	0	0	4.96925	13.4156	CITED2;CAV1
GO_Biological_Process_2023	Establishment Of Mitotic Spindle Localization (GO:0040001)	1934-02-01	0.0672241	0.278017	0	0	4.96925	13.4156	NUSAP1;CDK5RAP2
GO_Biological_Process_2023	Negative Regulation Of Mitotic Cell Cycle (GO:0045930)	1934-02-01	0.0672241	0.278017	0	0	4.96925	13.4156	CDKN1B;GAS1
GO_Biological_Process_2023	Positive Regulation Of Neuron Death (GO:1901216)	1934-02-01	0.0672241	0.278017	0	0	4.96925	13.4156	PRNP;GRN
GO_Biological_Process_2023	Regulation Of T Cell Receptor Signaling Pathway (GO:0050856)	1934-02-01	0.0672241	0.278017	0	0	4.96925	13.4156	LGALS3;PRNP
GO_Biological_Process_2023	Regulation Of Fat Cell Differentiation (GO:0045598)	1975-03-01	0.067671	0.278017	0	0	3.3195	8.93974	CEBPB;CCDC85B;ID2
GO_Biological_Process_2023	Regulation Of BMP Signaling Pathway (GO:0030510)	1975-03-01	0.067671	0.278017	0	0	3.3195	8.93974	GREM1;NBL1;FSTL1
GO_Biological_Process_2023	Wnt Signaling Pathway (GO:0016055)	1976-03-01	0.0698291	0.278017	0	0	3.27386	8.71405	WNT6;WNT10A;WLS
GO_Biological_Process_2023	Positive Regulation Of Cellular Process (GO:0048522)	12/594	0.0706368	0.278017	0	0	1.66057	4.40086	GREM1;GRN;FGF7;CXCL12;CSF1;CITED2;CAV1;MAP1A;FN1;SCX;PTN;CXCL5
GO_Biological_Process_2023	Regulation Of Cellular Senescence (GO:2000772)	1935-02-01	0.0707283	0.278017	0	0	4.81843	12.7636	B2M;YPEL3
GO_Biological_Process_2023	Response To Exogenous dsRNA (GO:0043330)	1935-02-01	0.0707283	0.278017	0	0	4.81843	12.7636	COLEC12;FLOT1
GO_Biological_Process_2023	Liver Development (GO:0001889)	1935-02-01	0.0707283	0.278017	0	0	4.81843	12.7636	CEBPB;CITED2
GO_Biological_Process_2023	Macrophage Activation (GO:0042116)	1935-02-01	0.0707283	0.278017	0	0	4.81843	12.7636	IFNGR1;IFI35
GO_Biological_Process_2023	Regulation Of I-kappaB kinase/NF-kappaB Signaling (GO:0043122)	6/232	0.0717796	0.278017	0	0	2.12433	5.59581	BST2;CD74;ECM1;S100A4;LGALS9;WLS
GO_Biological_Process_2023	Actomyosin Structure Organization (GO:0031032)	1977-03-01	0.0720181	0.278017	0	0	3.22946	8.49618	ITGB5;CSRP1;EPB41L2
GO_Biological_Process_2023	Negative Regulation Of Transforming Growth Factor Beta Receptor Signaling Pathway (GO:0030512)	1977-03-01	0.0720181	0.278017	0	0	3.22946	8.49618	TGFB1I1;CAV1;LTBP1
GO_Biological_Process_2023	N-acetylneuraminate Catabolic Process (GO:0019262)	2024-06-01	0.0727035	0.278017	0	0	15.8594	41.5734	NAGK
GO_Biological_Process_2023	Regulation Of Metallopeptidase Activity (GO:1905048)	2024-06-01	0.0727035	0.278017	0	0	15.8594	41.5734	TIMP2
GO_Biological_Process_2023	Regulation Of Microglial Cell Migration (GO:1904139)	2024-06-01	0.0727035	0.278017	0	0	15.8594	41.5734	CSF1
GO_Biological_Process_2023	Angiotensin-Activated Signaling Pathway (GO:0038166)	2024-06-01	0.0727035	0.278017	0	0	15.8594	41.5734	CAV1
GO_Biological_Process_2023	Regulation Of Natural Killer Cell Chemotaxis (GO:2000501)	2024-06-01	0.0727035	0.278017	0	0	15.8594	41.5734	CCL7
GO_Biological_Process_2023	Regulation Of Prostaglandin Biosynthetic Process (GO:0031392)	2024-06-01	0.0727035	0.278017	0	0	15.8594	41.5734	CD74
GO_Biological_Process_2023	Cardiac Pacemaker Cell Development (GO:0060926)	2024-06-01	0.0727035	0.278017	0	0	15.8594	41.5734	SHOX2
GO_Biological_Process_2023	Cellular Response To Caffeine (GO:0071313)	2024-06-01	0.0727035	0.278017	0	0	15.8594	41.5734	GSTM2
GO_Biological_Process_2023	Regulation Of Striated Muscle Tissue Development (GO:0016202)	2024-06-01	0.0727035	0.278017	0	0	15.8594	41.5734	CENPF
GO_Biological_Process_2023	Regulation Of Vitamin D Receptor Signaling Pathway (GO:0070562)	2024-06-01	0.0727035	0.278017	0	0	15.8594	41.5734	SNAI2
GO_Biological_Process_2023	Response To Caffeine (GO:0031000)	2024-06-01	0.0727035	0.278017	0	0	15.8594	41.5734	GSTM2
GO_Biological_Process_2023	Dendrite Arborization (GO:0140059)	2024-06-01	0.0727035	0.278017	0	0	15.8594	41.5734	PTN
GO_Biological_Process_2023	Desmosome Organization (GO:0002934)	2024-06-01	0.0727035	0.278017	0	0	15.8594	41.5734	SNAI2
GO_Biological_Process_2023	Elastic Fiber Assembly (GO:0048251)	2024-06-01	0.0727035	0.278017	0	0	15.8594	41.5734	EFEMP2
GO_Biological_Process_2023	Epithelial Cell Differentiation Involved In Kidney Development (GO:0035850)	2024-06-01	0.0727035	0.278017	0	0	15.8594	41.5734	MEF2C
GO_Biological_Process_2023	Galactose Metabolic Process (GO:0006012)	2024-06-01	0.0727035	0.278017	0	0	15.8594	41.5734	SLC35A2
GO_Biological_Process_2023	Vascular Wound Healing (GO:0061042)	2024-06-01	0.0727035	0.278017	0	0	15.8594	41.5734	CD34
GO_Biological_Process_2023	Intraciliary Transport Involved In Cilium Assembly (GO:0035735)	2024-06-01	0.0727035	0.278017	0	0	15.8594	41.5734	DYNC2LI1
GO_Biological_Process_2023	Ketone Body Metabolic Process (GO:1902224)	2024-06-01	0.0727035	0.278017	0	0	15.8594	41.5734	ACAT1
GO_Biological_Process_2023	Locomotor Rhythm (GO:0045475)	2024-06-01	0.0727035	0.278017	0	0	15.8594	41.5734	ID2
GO_Biological_Process_2023	Negative Regulation Of CD4-positive, Alpha-Beta T Cell Proliferation (GO:2000562)	2024-06-01	0.0727035	0.278017	0	0	15.8594	41.5734	LGALS9
GO_Biological_Process_2023	Negative Regulation Of Centriole Replication (GO:0046600)	2024-06-01	0.0727035	0.278017	0	0	15.8594	41.5734	CDK5RAP2
GO_Biological_Process_2023	Negative Regulation Of Dendritic Cell Apoptotic Process (GO:2000669)	2024-06-01	0.0727035	0.278017	0	0	15.8594	41.5734	CXCL12
GO_Biological_Process_2023	Noradrenergic Neuron Differentiation (GO:0003357)	2024-06-01	0.0727035	0.278017	0	0	15.8594	41.5734	HAND2
GO_Biological_Process_2023	Norepinephrine Biosynthetic Process (GO:0042421)	2024-06-01	0.0727035	0.278017	0	0	15.8594	41.5734	HAND2
GO_Biological_Process_2023	Nucleobase Catabolic Process (GO:0046113)	2024-06-01	0.0727035	0.278017	0	0	15.8594	41.5734	DPYSL3
GO_Biological_Process_2023	Positive Regulation Of ER-associated Ubiquitin-Dependent Protein Catabolic Process (GO:1903071)	2024-06-01	0.0727035	0.278017	0	0	15.8594	41.5734	CAV1
GO_Biological_Process_2023	Positive Regulation Of Gastrulation (GO:2000543)	2024-06-01	0.0727035	0.278017	0	0	15.8594	41.5734	SCX
GO_Biological_Process_2023	Positive Regulation Of Lamellipodium Morphogenesis (GO:2000394)	2024-06-01	0.0727035	0.278017	0	0	15.8594	41.5734	ENPP2
GO_Biological_Process_2023	Positive Regulation Of Pinocytosis (GO:0048549)	2024-06-01	0.0727035	0.278017	0	0	15.8594	41.5734	APLP2
GO_Biological_Process_2023	Positive Regulation Of Toll-Like Receptor 3 Signaling Pathway (GO:0034141)	2024-06-01	0.0727035	0.278017	0	0	15.8594	41.5734	FLOT1
GO_Biological_Process_2023	Protein Localization To Basolateral Plasma Membrane (GO:1903361)	2024-06-01	0.0727035	0.278017	0	0	15.8594	41.5734	CAV1
GO_Biological_Process_2023	Pyrimidine Nucleotide-Sugar Transmembrane Transport (GO:0090481)	2024-06-01	0.0727035	0.278017	0	0	15.8594	41.5734	SLC35A2
GO_Biological_Process_2023	Regulation Of Anion Channel Activity (GO:0010359)	2024-06-01	0.0727035	0.278017	0	0	15.8594	41.5734	PRNP
GO_Biological_Process_2023	Regulation Of Cell Adhesion Molecule Production (GO:0060353)	2024-06-01	0.0727035	0.278017	0	0	15.8594	41.5734	CAV1
GO_Biological_Process_2023	Positive Regulation Of Developmental Process (GO:0051094)	6/233	0.0729478	0.278017	0	0	2.11486	5.53673	CEBPB;ENPP2;TMEM119;SCX;PTN;PHLDB2
GO_Biological_Process_2023	Regulation Of Innate Immune Response (GO:0045088)	1978-03-01	0.0742375	0.278017	0	0	3.18623	8.28576	APLP2;IRF1;IFI35
GO_Biological_Process_2023	Long-Chain Fatty Acid Metabolic Process (GO:0001676)	1978-03-01	0.0742375	0.278017	0	0	3.18623	8.28576	GSTM2;EPHX1;CYP1B1
GO_Biological_Process_2023	Organonitrogen Compound Catabolic Process (GO:1901565)	1978-03-01	0.0742375	0.278017	0	0	3.18623	8.28576	NAGK;CPQ;ENPP2
GO_Biological_Process_2023	Positive Regulation Of Tumor Necrosis Factor Production (GO:0032760)	1978-03-01	0.0742375	0.278017	0	0	3.18623	8.28576	IFNGR1;CYBA;LGALS9
GO_Biological_Process_2023	Regulation Of Receptor Internalization (GO:0002090)	1936-02-01	0.0742908	0.278017	0	0	4.67647	12.1577	GREM1;FLOT1
GO_Biological_Process_2023	Positive Regulation Of Signaling Receptor Activity (GO:2000273)	1936-02-01	0.0742908	0.278017	0	0	4.67647	12.1577	GREM1;CCL2
GO_Biological_Process_2023	Protein Destabilization (GO:0031648)	1936-02-01	0.0742908	0.278017	0	0	4.67647	12.1577	PRNP;GSN
GO_Biological_Process_2023	Positive Regulation Of ERK1 And ERK2 Cascade (GO:0070374)	5/179	0.0744924	0.278017	0	0	2.29604	5.96294	CD74;CCL7;HAND2;CCL2;LGALS9
GO_Biological_Process_2023	Positive Regulation Of Endocytosis (GO:0045807)	1979-03-01	0.0764872	0.278017	0	0	3.14415	8.08245	FLOT1;CYBA;B2M
GO_Biological_Process_2023	Regulation Of p38MAPK Cascade (GO:1900744)	1937-02-01	0.0779095	0.278017	0	0	4.54263	11.5937	HAND2;LGALS9
GO_Biological_Process_2023	Type I Interferon-Mediated Signaling Pathway (GO:0060337)	1937-02-01	0.0779095	0.278017	0	0	4.54263	11.5937	IFITM3;IFI27
GO_Biological_Process_2023	Mitochondrion Disassembly (GO:0061726)	1937-02-01	0.0779095	0.278017	0	0	4.54263	11.5937	MAP1LC3A;GABARAP
GO_Biological_Process_2023	Positive Regulation Of Immune Effector Process (GO:0002699)	1937-02-01	0.0779095	0.278017	0	0	4.54263	11.5937	APLP2;LGALS9
GO_Biological_Process_2023	Positive Regulation Of Immune Response (GO:0050778)	1980-03-01	0.0787667	0.278017	0	0	3.10316	7.88595	CD74;IFI35;LGALS9
GO_Biological_Process_2023	Regulation Of Interleukin-8 Production (GO:0032677)	1981-03-01	0.0810756	0.278017	0	0	3.06322	7.69595	CD74;ANXA1;LGALS9
GO_Biological_Process_2023	Regulation Of Intracellular Transport (GO:0032386)	1938-02-01	0.0815826	0.278017	0	0	4.41622	11.0677	GAS1;CRYAB
GO_Biological_Process_2023	Cellular Response To Type I Interferon (GO:0071357)	1938-02-01	0.0815826	0.278017	0	0	4.41622	11.0677	IFITM3;IFI27
GO_Biological_Process_2023	Response To Peptide (GO:1901652)	1938-02-01	0.0815826	0.278017	0	0	4.41622	11.0677	PRNP;ANXA1
GO_Biological_Process_2023	Positive Regulation Of Tumor Necrosis Factor Superfamily Cytokine Production (GO:1903557)	1982-03-01	0.0834136	0.278017	0	0	3.02429	7.51217	IFNGR1;CYBA;LGALS9
GO_Biological_Process_2023	Regulation Of Chaperone-Mediated Autophagy (GO:1904714)	2024-07-01	0.0842981	0.278017	0	0	13.2155	32.6872	CTSA
GO_Biological_Process_2023	DNA Dealkylation (GO:0035510)	2024-07-01	0.0842981	0.278017	0	0	13.2155	32.6872	ASCC1
GO_Biological_Process_2023	DNA Dealkylation Involved In DNA Repair (GO:0006307)	2024-07-01	0.0842981	0.278017	0	0	13.2155	32.6872	ASCC1
GO_Biological_Process_2023	Regulation Of Dendritic Cell Chemotaxis (GO:2000508)	2024-07-01	0.0842981	0.278017	0	0	13.2155	32.6872	LGALS9
GO_Biological_Process_2023	Regulation Of Lymphocyte Apoptotic Process (GO:0070228)	2024-07-01	0.0842981	0.278017	0	0	13.2155	32.6872	LGALS3
GO_Biological_Process_2023	Aldehyde Catabolic Process (GO:0046185)	2024-07-01	0.0842981	0.278017	0	0	13.2155	32.6872	ALDH3B1
GO_Biological_Process_2023	Regulation Of Mesenchymal Stem Cell Differentiation (GO:2000739)	2024-07-01	0.0842981	0.278017	0	0	13.2155	32.6872	LTBP2
GO_Biological_Process_2023	Amino Sugar Catabolic Process (GO:0046348)	2024-07-01	0.0842981	0.278017	0	0	13.2155	32.6872	NAGK
GO_Biological_Process_2023	Anterograde Axonal Protein Transport (GO:0099641)	2024-07-01	0.0842981	0.278017	0	0	13.2155	32.6872	MAP1A
GO_Biological_Process_2023	Arginine Catabolic Process (GO:0006527)	2024-07-01	0.0842981	0.278017	0	0	13.2155	32.6872	DDAH2
GO_Biological_Process_2023	Axo-Dendritic Protein Transport (GO:0099640)	2024-07-01	0.0842981	0.278017	0	0	13.2155	32.6872	MAP1A
GO_Biological_Process_2023	Regulation Of Phospholipase A2 Activity (GO:0032429)	2024-07-01	0.0842981	0.278017	0	0	13.2155	32.6872	ANXA1
GO_Biological_Process_2023	Regulation Of Protein Localization To Cell Cortex (GO:1904776)	2024-07-01	0.0842981	0.278017	0	0	13.2155	32.6872	EPB41L2
GO_Biological_Process_2023	Cell Migration Involved In Heart Development (GO:0060973)	2024-07-01	0.0842981	0.278017	0	0	13.2155	32.6872	SNAI2
GO_Biological_Process_2023	Regulation Of Transforming Growth Factor Beta Activation (GO:1901388)	2024-07-01	0.0842981	0.278017	0	0	13.2155	32.6872	LTBP1
GO_Biological_Process_2023	Regulation Of Wound Healing, Spreading Of Epidermal Cells (GO:1903689)	2024-07-01	0.0842981	0.278017	0	0	13.2155	32.6872	PHLDB2
GO_Biological_Process_2023	Response To Auditory Stimulus (GO:0010996)	2024-07-01	0.0842981	0.278017	0	0	13.2155	32.6872	PTN
GO_Biological_Process_2023	Cytochrome Complex Assembly (GO:0017004)	2024-07-01	0.0842981	0.278017	0	0	13.2155	32.6872	CYBA
GO_Biological_Process_2023	Dendritic Spine Maintenance (GO:0097062)	2024-07-01	0.0842981	0.278017	0	0	13.2155	32.6872	PRNP
GO_Biological_Process_2023	Dermatan Sulfate Proteoglycan Biosynthetic Process (GO:0050651)	2024-07-01	0.0842981	0.278017	0	0	13.2155	32.6872	CHST12
GO_Biological_Process_2023	Sinoatrial Node Development (GO:0003163)	2024-07-01	0.0842981	0.278017	0	0	13.2155	32.6872	SHOX2
GO_Biological_Process_2023	Spleen Development (GO:0048536)	2024-07-01	0.0842981	0.278017	0	0	13.2155	32.6872	CITED2
GO_Biological_Process_2023	Estrogen Biosynthetic Process (GO:0006703)	2024-07-01	0.0842981	0.278017	0	0	13.2155	32.6872	HSD17B11
GO_Biological_Process_2023	Taurine Metabolic Process (GO:0019530)	2024-07-01	0.0842981	0.278017	0	0	13.2155	32.6872	CSAD
GO_Biological_Process_2023	Tooth Mineralization (GO:0034505)	2024-07-01	0.0842981	0.278017	0	0	13.2155	32.6872	COL1A1
GO_Biological_Process_2023	Mammary Gland Epithelial Cell Differentiation (GO:0060644)	2024-07-01	0.0842981	0.278017	0	0	13.2155	32.6872	ID2
GO_Biological_Process_2023	Myoblast Migration (GO:0051451)	2024-07-01	0.0842981	0.278017	0	0	13.2155	32.6872	ANXA1
GO_Biological_Process_2023	Negative Regulation Of Amyloid-Beta Clearance (GO:1900222)	2024-07-01	0.0842981	0.278017	0	0	13.2155	32.6872	IFNGR1
GO_Biological_Process_2023	Negative Regulation Of cAMP-dependent Protein Kinase Activity (GO:2000480)	2024-07-01	0.0842981	0.278017	0	0	13.2155	32.6872	PRKAR2B
GO_Biological_Process_2023	Negative Regulation Of Fatty Acid Oxidation (GO:0046322)	2024-07-01	0.0842981	0.278017	0	0	13.2155	32.6872	APLP2
GO_Biological_Process_2023	Negative Regulation Of Intracellular Transport (GO:0032387)	2024-07-01	0.0842981	0.278017	0	0	13.2155	32.6872	CRYAB
GO_Biological_Process_2023	Negative Regulation Of Keratinocyte Proliferation (GO:0010839)	2024-07-01	0.0842981	0.278017	0	0	13.2155	32.6872	SNAI2
GO_Biological_Process_2023	Negative Regulation Of Leukocyte Proliferation (GO:0070664)	2024-07-01	0.0842981	0.278017	0	0	13.2155	32.6872	GREM1
GO_Biological_Process_2023	Negative Regulation Of Microglial Cell Activation (GO:1903979)	2024-07-01	0.0842981	0.278017	0	0	13.2155	32.6872	GRN
GO_Biological_Process_2023	Negative Regulation Of Muscle Cell Differentiation (GO:0051148)	2024-07-01	0.0842981	0.278017	0	0	13.2155	32.6872	ID2
GO_Biological_Process_2023	Negative Regulation Of Neural Precursor Cell Proliferation (GO:2000178)	2024-07-01	0.0842981	0.278017	0	0	13.2155	32.6872	PTN
GO_Biological_Process_2023	Negative Regulation Of Nitric Oxide Biosynthetic Process (GO:0045019)	2024-07-01	0.0842981	0.278017	0	0	13.2155	32.6872	CAV1
GO_Biological_Process_2023	Negative Regulation Of Nitric Oxide Metabolic Process (GO:1904406)	2024-07-01	0.0842981	0.278017	0	0	13.2155	32.6872	CAV1
GO_Biological_Process_2023	Negative Regulation Of Osteoblast Proliferation (GO:0033689)	2024-07-01	0.0842981	0.278017	0	0	13.2155	32.6872	GREM1
GO_Biological_Process_2023	Negative Regulation Of Phospholipase Activity (GO:0010519)	2024-07-01	0.0842981	0.278017	0	0	13.2155	32.6872	ANXA1
GO_Biological_Process_2023	Negative Regulation Of Striated Muscle Cell Apoptotic Process (GO:0010664)	2024-07-01	0.0842981	0.278017	0	0	13.2155	32.6872	HAND2
GO_Biological_Process_2023	Neuroepithelial Cell Differentiation (GO:0060563)	2024-07-01	0.0842981	0.278017	0	0	13.2155	32.6872	TUBB2A
GO_Biological_Process_2023	Neuron Projection Arborization (GO:0140058)	2024-07-01	0.0842981	0.278017	0	0	13.2155	32.6872	PTN
GO_Biological_Process_2023	Positive Regulation Of Apoptotic Cell Clearance (GO:2000427)	2024-07-01	0.0842981	0.278017	0	0	13.2155	32.6872	CCL2
GO_Biological_Process_2023	Positive Regulation Of Aspartic-Type Peptidase Activity (GO:1905247)	2024-07-01	0.0842981	0.278017	0	0	13.2155	32.6872	GRN
GO_Biological_Process_2023	Positive Regulation Of Astrocyte Differentiation (GO:0048711)	2024-07-01	0.0842981	0.278017	0	0	13.2155	32.6872	ID2
GO_Biological_Process_2023	Positive Regulation Of Dendritic Cell Chemotaxis (GO:2000510)	2024-07-01	0.0842981	0.278017	0	0	13.2155	32.6872	LGALS9
GO_Biological_Process_2023	Positive Regulation Of Glial Cell Migration (GO:1903977)	2024-07-01	0.0842981	0.278017	0	0	13.2155	32.6872	CSF1
GO_Biological_Process_2023	Positive Regulation Of Oligodendrocyte Differentiation (GO:0048714)	2024-07-01	0.0842981	0.278017	0	0	13.2155	32.6872	PTN
GO_Biological_Process_2023	Positive Regulation Of Ryanodine-Sensitive Calcium-Release Channel Activity (GO:0060316)	2024-07-01	0.0842981	0.278017	0	0	13.2155	32.6872	GSTM2
GO_Biological_Process_2023	Positive Regulation Of Tooth Mineralization (GO:0070172)	2024-07-01	0.0842981	0.278017	0	0	13.2155	32.6872	WNT6
GO_Biological_Process_2023	Protein Localization To Ciliary Transition Zone (GO:1904491)	2024-07-01	0.0842981	0.278017	0	0	13.2155	32.6872	TMEM107
GO_Biological_Process_2023	Protein Localization To Presynapse (GO:1905383)	2024-07-01	0.0842981	0.278017	0	0	13.2155	32.6872	MAP1A
GO_Biological_Process_2023	Protein Retention In ER Lumen (GO:0006621)	2024-07-01	0.0842981	0.278017	0	0	13.2155	32.6872	OS9
GO_Biological_Process_2023	Pyrimidine Nucleobase Catabolic Process (GO:0006208)	2024-07-01	0.0842981	0.278017	0	0	13.2155	32.6872	DPYSL3
GO_Biological_Process_2023	Regulation Of Alpha-Beta T Cell Proliferation (GO:0046640)	2024-07-01	0.0842981	0.278017	0	0	13.2155	32.6872	IRF1
GO_Biological_Process_2023	Regulation Of Apoptotic Cell Clearance (GO:2000425)	2024-07-01	0.0842981	0.278017	0	0	13.2155	32.6872	CCL2
GO_Biological_Process_2023	Regulation Of Cardiac Muscle Cell Action Potential Involved In Regulation Of Contraction (GO:0098909)	2024-07-01	0.0842981	0.278017	0	0	13.2155	32.6872	CAV1
GO_Biological_Process_2023	Regulation Of Protein Tyrosine Kinase Activity (GO:0061097)	1939-02-01	0.0853081	0.279841	0	0	4.29664	10.5761	PRNP;CAV1
GO_Biological_Process_2023	Regulation Of Receptor-Mediated Endocytosis (GO:0048259)	1939-02-01	0.0853081	0.279841	0	0	4.29664	10.5761	FLOT1;B2M
GO_Biological_Process_2023	Positive Regulation Of Intrinsic Apoptotic Signaling Pathway (GO:2001244)	1939-02-01	0.0853081	0.279841	0	0	4.29664	10.5761	PLEKHF1;CAV1
KEGG_2021	Phagosome	5/152	0.0423655	0.279915	0	0	2.7215	8.60382	COLEC12;TUBB2A;ITGB5;CYBA;RAB7B
GO_Biological_Process_2023	Regulation Of NIK/NF-kappaB Signaling (GO:1901222)	1983-03-01	0.0857804	0.280889	0	0	2.98634	7.33434	IFI35;LGALS9;LIMS1
GO_Biological_Process_2023	Notch Signaling Pathway (GO:0007219)	1940-02-01	0.0890841	0.290247	0	0	4.18336	10.1161	GMDS;SNAI2
GO_Biological_Process_2023	Cellular Response To Metal Ion (GO:0071248)	4/135	0.0894382	0.290247	0	0	2.43518	5.87902	PRNP;MEF2C;CDKN1B;B2M
GO_Biological_Process_2023	Positive Regulation Of Canonical Wnt Signaling Pathway (GO:0090263)	1985-03-01	0.0905986	0.290247	0	0	2.9132	6.99552	COL1A1;CAV1;WLS
GO_Biological_Process_2023	Regulation Of Dendrite Development (GO:0050773)	1941-02-01	0.0929088	0.290247	0	0	4.07589	9.68487	SDC2;PTN
GO_Biological_Process_2023	Lymphocyte Migration (GO:0072676)	1941-02-01	0.0929088	0.290247	0	0	4.07589	9.68487	CCL7;CCL2
GO_Biological_Process_2023	Regulation Of Signal Transduction (GO:0009966)	5/193	0.0951978	0.290247	0	0	2.12353	4.99413	PRNP;LURAP1L;GAS1;IGFBP7;IGFBP6
GO_Biological_Process_2023	Regulation Of Defense Response To Bacterium (GO:1900424)	2024-08-01	0.0957484	0.290247	0	0	11.327	26.5735	GRN
GO_Biological_Process_2023	Regulation Of Dendritic Spine Maintenance (GO:1902950)	2024-08-01	0.0957484	0.290247	0	0	11.327	26.5735	PRNP
GO_Biological_Process_2023	Regulation Of Endothelial Cell Differentiation (GO:0045601)	2024-08-01	0.0957484	0.290247	0	0	11.327	26.5735	ATOH8
GO_Biological_Process_2023	Regulation Of Gap Junction Assembly (GO:1903596)	2024-08-01	0.0957484	0.290247	0	0	11.327	26.5735	CAV1
GO_Biological_Process_2023	UDP-N-acetylglucosamine Biosynthetic Process (GO:0006048)	2024-08-01	0.0957484	0.290247	0	0	11.327	26.5735	UAP1L1
GO_Biological_Process_2023	Adult Heart Development (GO:0007512)	2024-08-01	0.0957484	0.290247	0	0	11.327	26.5735	HAND2
GO_Biological_Process_2023	Regulation Of Macrophage Migration (GO:1905521)	2024-08-01	0.0957484	0.290247	0	0	11.327	26.5735	CSF1
GO_Biological_Process_2023	Regulation Of Mitotic Sister Chromatid Segregation (GO:0033047)	2024-08-01	0.0957484	0.290247	0	0	11.327	26.5735	CDK5RAP2
GO_Biological_Process_2023	Regulation Of Pattern Recognition Receptor Signaling Pathway (GO:0062207)	2024-08-01	0.0957484	0.290247	0	0	11.327	26.5735	FLOT1
GO_Biological_Process_2023	Regulation Of Pinocytosis (GO:0048548)	2024-08-01	0.0957484	0.290247	0	0	11.327	26.5735	CAV1
GO_Biological_Process_2023	Regulation Of Podosome Assembly (GO:0071801)	2024-08-01	0.0957484	0.290247	0	0	11.327	26.5735	GSN
GO_Biological_Process_2023	Regulation Of Skeletal Muscle Cell Differentiation (GO:2001014)	2024-08-01	0.0957484	0.290247	0	0	11.327	26.5735	MEF2C
GO_Biological_Process_2023	Regulation Of Toll-Like Receptor 3 Signaling Pathway (GO:0034139)	2024-08-01	0.0957484	0.290247	0	0	11.327	26.5735	FLOT1
GO_Biological_Process_2023	Regulation Of Vesicle Fusion (GO:0031338)	2024-08-01	0.0957484	0.290247	0	0	11.327	26.5735	ANXA1
GO_Biological_Process_2023	Response To Vitamin (GO:0033273)	2024-08-01	0.0957484	0.290247	0	0	11.327	26.5735	CDKN2D
GO_Biological_Process_2023	Response To Vitamin D (GO:0033280)	2024-08-01	0.0957484	0.290247	0	0	11.327	26.5735	CDKN2D
GO_Biological_Process_2023	Sensory Organ Morphogenesis (GO:0090596)	2024-08-01	0.0957484	0.290247	0	0	11.327	26.5735	COL5A2
GO_Biological_Process_2023	Embryonic Digestive Tract Morphogenesis (GO:0048557)	2024-08-01	0.0957484	0.290247	0	0	11.327	26.5735	ID2
GO_Biological_Process_2023	Endosome To Melanosome Transport (GO:0035646)	2024-08-01	0.0957484	0.290247	0	0	11.327	26.5735	RAB32
GO_Biological_Process_2023	Endosome To Pigment Granule Transport (GO:0043485)	2024-08-01	0.0957484	0.290247	0	0	11.327	26.5735	RAB32
GO_Biological_Process_2023	Endothelial Cell Chemotaxis (GO:0035767)	2024-08-01	0.0957484	0.290247	0	0	11.327	26.5735	RAB13
GO_Biological_Process_2023	Epithelial To Mesenchymal Transition Involved In Endocardial Cushion Formation (GO:0003198)	2024-08-01	0.0957484	0.290247	0	0	11.327	26.5735	SNAI2
GO_Biological_Process_2023	Vascular Associated Smooth Muscle Cell Differentiation (GO:0035886)	2024-08-01	0.0957484	0.290247	0	0	11.327	26.5735	EFEMP2
GO_Biological_Process_2023	Membrane Lipid Catabolic Process (GO:0046466)	2024-08-01	0.0957484	0.290247	0	0	11.327	26.5735	ENPP2
GO_Biological_Process_2023	Monocyte Activation (GO:0042117)	2024-08-01	0.0957484	0.290247	0	0	11.327	26.5735	CSF1
GO_Biological_Process_2023	Negative Regulation Of Glycoprotein Biosynthetic Process (GO:0010561)	2024-08-01	0.0957484	0.290247	0	0	11.327	26.5735	ITM2B
GO_Biological_Process_2023	Negative Regulation Of Leukocyte Degranulation (GO:0043301)	2024-08-01	0.0957484	0.290247	0	0	11.327	26.5735	LGALS9
GO_Biological_Process_2023	Negative Regulation Of Long-Term Synaptic Potentiation (GO:1900272)	2024-08-01	0.0957484	0.290247	0	0	11.327	26.5735	PTN
GO_Biological_Process_2023	Negative Regulation Of Retrograde Protein Transport, ER To Cytosol (GO:1904153)	2024-08-01	0.0957484	0.290247	0	0	11.327	26.5735	OS9
GO_Biological_Process_2023	Positive Regulation Of Blood Pressure (GO:0045777)	2024-08-01	0.0957484	0.290247	0	0	11.327	26.5735	ID2
GO_Biological_Process_2023	Positive Regulation Of Cell-Cell Adhesion Mediated By Cadherin (GO:2000049)	2024-08-01	0.0957484	0.290247	0	0	11.327	26.5735	FLOT1
GO_Biological_Process_2023	Positive Regulation Of Extracellular Matrix Assembly (GO:1901203)	2024-08-01	0.0957484	0.290247	0	0	11.327	26.5735	PHLDB2
GO_Biological_Process_2023	Positive Regulation Of Megakaryocyte Differentiation (GO:0045654)	2024-08-01	0.0957484	0.290247	0	0	11.327	26.5735	RAB7B
GO_Biological_Process_2023	Positive Regulation Of Membrane Invagination (GO:1905155)	2024-08-01	0.0957484	0.290247	0	0	11.327	26.5735	APLP2
GO_Biological_Process_2023	Positive Regulation Of Monocyte Chemotactic Protein-1 Production (GO:0071639)	2024-08-01	0.0957484	0.290247	0	0	11.327	26.5735	LGALS9
GO_Biological_Process_2023	Protein Hexamerization (GO:0034214)	2024-08-01	0.0957484	0.290247	0	0	11.327	26.5735	UGDH
GO_Biological_Process_2023	Pyrimidine-Containing Compound Catabolic Process (GO:0072529)	2024-08-01	0.0957484	0.290247	0	0	11.327	26.5735	DPYSL3
GO_Biological_Process_2023	Regulation Of CD8-positive, Alpha-Beta T Cell Proliferation (GO:2000564)	2024-08-01	0.0957484	0.290247	0	0	11.327	26.5735	IRF1
GO_Biological_Process_2023	Regulation Of ER-associated Ubiquitin-Dependent Protein Catabolic Process (GO:1903069)	2024-08-01	0.0957484	0.290247	0	0	11.327	26.5735	CAV1
GO_Biological_Process_2023	Regulation Of Osteoclast Differentiation (GO:0045670)	1942-02-01	0.0967804	0.292411	0	0	3.97379	9.28003	CEBPB;CSF1
GO_Biological_Process_2023	Positive Regulation Of Neuron Differentiation (GO:0045666)	1942-02-01	0.0967804	0.292411	0	0	3.97379	9.28003	MEF2C;NBL1
KEGG_2021	Drug metabolism	4/108	0.0466718	0.293156	0	0	3.07161	9.4133	GSTM2;GSTM1;MGST3;ALDH3B1
KEGG_2021	Butanoate metabolism	2028-02-01	0.0475388	0.293156	0	0	6.11787	18.6363	OXCT1;ACAT1
GO_Biological_Process_2023	Negative Regulation Of Wnt Signaling Pathway (GO:0030178)	4/140	0.0988977	0.296178	0	0	2.34505	5.42567	GREM1;CAV1;SNAI2;IGFBP6
GO_Biological_Process_2023	Response To Amyloid-Beta (GO:1904645)	1943-02-01	0.100697	0.296178	0	0	3.87667	8.89943	PRNP;VCAM1
GO_Biological_Process_2023	Learning (GO:0007612)	1943-02-01	0.100697	0.296178	0	0	3.87667	8.89943	MAP1A;PTN
GO_Biological_Process_2023	Negative Regulation Of BMP Signaling Pathway (GO:0030514)	1943-02-01	0.100697	0.296178	0	0	3.87667	8.89943	GREM1;NBL1
GO_Biological_Process_2023	Positive Regulation Of miRNA Transcription (GO:1902895)	1943-02-01	0.100697	0.296178	0	0	3.87667	8.89943	ATOH8;NR3C1
GO_Biological_Process_2023	Positive Regulation Of Receptor-Mediated Endocytosis (GO:0048260)	1943-02-01	0.100697	0.296178	0	0	3.87667	8.89943	GREM1;B2M
GO_Biological_Process_2023	Positive Regulation Of Protein Phosphorylation (GO:0001934)	8/377	0.10178	0.296178	0	0	1.7363	3.96735	CD74;PRNP;FGF7;CSF1;CAV1;ENPP2;TMEM119;FLOT1
GO_Biological_Process_2023	Protein Localization To Cell Periphery (GO:1990778)	4/142	0.102807	0.296178	0	0	2.31083	5.2569	PLEKHF1;CAV1;RAB13;FLOT1
GO_Biological_Process_2023	Cytokine-Mediated Signaling Pathway (GO:0019221)	6/257	0.104209	0.296178	0	0	1.91029	4.31985	CXCL12;CCL7;APLP2;CCL2;CXCL5;LIMS1
GO_Biological_Process_2023	Extracellular Matrix Disassembly (GO:0022617)	1944-02-01	0.104657	0.296178	0	0	3.78418	8.54113	GSN;FLOT1
GO_Biological_Process_2023	Lymphocyte Chemotaxis (GO:0048247)	1944-02-01	0.104657	0.296178	0	0	3.78418	8.54113	CCL7;CCL2
GO_Biological_Process_2023	Negative Regulation Of Immune System Process (GO:0002683)	1944-02-01	0.104657	0.296178	0	0	3.78418	8.54113	COL3A1;RAB7B
GO_Biological_Process_2023	Positive Regulation Of Cytokine-Mediated Signaling Pathway (GO:0001961)	1944-02-01	0.104657	0.296178	0	0	3.78418	8.54113	CD74;CSF1
GO_Biological_Process_2023	Regulation Of B Cell Proliferation (GO:0030888)	1944-02-01	0.104657	0.296178	0	0	3.78418	8.54113	CD74;MEF2C
GO_Biological_Process_2023	Positive Regulation Of Binding (GO:0051099)	1991-03-01	0.105704	0.296178	0	0	2.71375	6.0981	CAV1;FLOT1;B2M
GO_Biological_Process_2023	Regulation Of Apoptotic Process (GO:0042981)	13/705	0.105735	0.296178	0	0	1.51066	3.39418	CD74;MEF2C;ANXA1;CITED2;HTRA1;SCX;FSTL1;GREM1;DDAH2;ARL6IP5;CYP1B1;GAS1;CRYAB
GO_Biological_Process_2023	Negative Regulation Of Programmed Cell Death (GO:0043069)	8/381	0.106405	0.296178	0	0	1.71732	3.84767	GREM1;CD74;ANXA1;CITED2;DDAH2;SCX;CRYAB;FSTL1
GO_Biological_Process_2023	Actin Filament Organization (GO:0007015)	4/144	0.106787	0.296178	0	0	2.27758	5.09478	CNN2;MARCKS;GSN;DPYSL3
GO_Biological_Process_2023	B Cell Homeostasis (GO:0001782)	2024-09-01	0.107056	0.296178	0	0	9.91064	22.1444	MEF2C
GO_Biological_Process_2023	Regulation Of Inflammatory Response To Wounding (GO:0106014)	2024-09-01	0.107056	0.296178	0	0	9.91064	22.1444	GRN
GO_Biological_Process_2023	Actin-Mediated Cell Contraction (GO:0070252)	2024-09-01	0.107056	0.296178	0	0	9.91064	22.1444	GSN
GO_Biological_Process_2023	Amine Metabolic Process (GO:0009308)	2024-09-01	0.107056	0.296178	0	0	9.91064	22.1444	VCAM1
GO_Biological_Process_2023	Amino Sugar Biosynthetic Process (GO:0046349)	2024-09-01	0.107056	0.296178	0	0	9.91064	22.1444	UAP1L1
GO_Biological_Process_2023	Arachidonate Transport (GO:1903963)	2024-09-01	0.107056	0.296178	0	0	9.91064	22.1444	ANXA1
GO_Biological_Process_2023	Arachidonic Acid Secretion (GO:0050482)	2024-09-01	0.107056	0.296178	0	0	9.91064	22.1444	ANXA1
GO_Biological_Process_2023	Aspartate Transmembrane Transport (GO:0015810)	2024-09-01	0.107056	0.296178	0	0	9.91064	22.1444	SLC1A3
GO_Biological_Process_2023	Biomineral Tissue Development (GO:0031214)	2024-09-01	0.107056	0.296178	0	0	9.91064	22.1444	COL1A1
GO_Biological_Process_2023	Regulation Of Receptor Binding (GO:1900120)	2024-09-01	0.107056	0.296178	0	0	9.91064	22.1444	B2M
GO_Biological_Process_2023	Cellular Response To Purine-Containing Compound (GO:0071415)	2024-09-01	0.107056	0.296178	0	0	9.91064	22.1444	GSTM2
GO_Biological_Process_2023	Response To Laminar Fluid Shear Stress (GO:0034616)	2024-09-01	0.107056	0.296178	0	0	9.91064	22.1444	ASS1
GO_Biological_Process_2023	Skeletal Muscle Tissue Regeneration (GO:0043403)	2024-09-01	0.107056	0.296178	0	0	9.91064	22.1444	ANXA1
GO_Biological_Process_2023	Smooth Muscle Tissue Development (GO:0048745)	2024-09-01	0.107056	0.296178	0	0	9.91064	22.1444	EFEMP2
GO_Biological_Process_2023	Granulocyte Migration (GO:0097530)	2024-09-01	0.107056	0.296178	0	0	9.91064	22.1444	ANXA1
GO_Biological_Process_2023	Kinetochore Assembly (GO:0051382)	2024-09-01	0.107056	0.296178	0	0	9.91064	22.1444	CENPF
GO_Biological_Process_2023	Muscle Cell Fate Commitment (GO:0042693)	2024-09-01	0.107056	0.296178	0	0	9.91064	22.1444	MEF2C
GO_Biological_Process_2023	Myelin Assembly (GO:0032288)	2024-09-01	0.107056	0.296178	0	0	9.91064	22.1444	PMP22
GO_Biological_Process_2023	Negative Regulation Of Alpha-Beta T Cell Proliferation (GO:0046642)	2024-09-01	0.107056	0.296178	0	0	9.91064	22.1444	LGALS9
GO_Biological_Process_2023	Negative Regulation Of Bone Resorption (GO:0045779)	2024-09-01	0.107056	0.296178	0	0	9.91064	22.1444	TMEM119
GO_Biological_Process_2023	Negative Regulation Of Extracellular Matrix Organization (GO:1903054)	2024-09-01	0.107056	0.296178	0	0	9.91064	22.1444	CST3
GO_Biological_Process_2023	Negative Regulation Of Protein Autophosphorylation (GO:0031953)	2024-09-01	0.107056	0.296178	0	0	9.91064	22.1444	CAV1
GO_Biological_Process_2023	Negative Regulation Of Protein Exit From Endoplasmic Reticulum (GO:0070862)	2024-09-01	0.107056	0.296178	0	0	9.91064	22.1444	OS9
GO_Biological_Process_2023	Negative Regulation Of Receptor Binding (GO:1900121)	2024-09-01	0.107056	0.296178	0	0	9.91064	22.1444	B2M
GO_Biological_Process_2023	Negative Regulation Of Toll-Like Receptor 4 Signaling Pathway (GO:0034144)	2024-09-01	0.107056	0.296178	0	0	9.91064	22.1444	RAB7B
GO_Biological_Process_2023	Negative Regulation Of Transforming Growth Factor Beta Production (GO:0071635)	2024-09-01	0.107056	0.296178	0	0	9.91064	22.1444	FN1
GO_Biological_Process_2023	Neuron Projection Regeneration (GO:0031102)	2024-09-01	0.107056	0.296178	0	0	9.91064	22.1444	PTN
GO_Biological_Process_2023	Positive Regulation Of T Cell Apoptotic Process (GO:0070234)	2024-09-01	0.107056	0.296178	0	0	9.91064	22.1444	LGALS9
GO_Biological_Process_2023	Positive Regulation Of Cardiocyte Differentiation (GO:1905209)	2024-09-01	0.107056	0.296178	0	0	9.91064	22.1444	MEF2C
GO_Biological_Process_2023	Positive Regulation Of Keratinocyte Migration (GO:0051549)	2024-09-01	0.107056	0.296178	0	0	9.91064	22.1444	FGF7
GO_Biological_Process_2023	Positive Regulation Of Myoblast Fusion (GO:1901741)	2024-09-01	0.107056	0.296178	0	0	9.91064	22.1444	FLOT1
GO_Biological_Process_2023	Positive Regulation Of Phagocytosis, Engulfment (GO:0060100)	2024-09-01	0.107056	0.296178	0	0	9.91064	22.1444	APLP2
GO_Biological_Process_2023	Positive Regulation Of Vasculogenesis (GO:2001214)	2024-09-01	0.107056	0.296178	0	0	9.91064	22.1444	CD34
GO_Biological_Process_2023	Regulation Of CD4-positive, Alpha-Beta T Cell Proliferation (GO:2000561)	2024-09-01	0.107056	0.296178	0	0	9.91064	22.1444	LGALS9
GO_Biological_Process_2023	Regulation Of CD8-positive, Alpha-Beta T Cell Activation (GO:2001185)	2024-09-01	0.107056	0.296178	0	0	9.91064	22.1444	IRF1
GO_Biological_Process_2023	Regulation Of Actin Filament Length (GO:0030832)	2024-09-01	0.107056	0.296178	0	0	9.91064	22.1444	CXCL12
GO_Biological_Process_2023	Regulation Of Animal Organ Morphogenesis (GO:2000027)	2024-09-01	0.107056	0.296178	0	0	9.91064	22.1444	CITED2
GO_Biological_Process_2023	Regulation Of Cardiac Muscle Cell Differentiation (GO:2000725)	2024-09-01	0.107056	0.296178	0	0	9.91064	22.1444	MEF2C
GO_Biological_Process_2023	Organic Substance Transport (GO:0071702)	5/201	0.108215	0.298935	0	0	2.03603	4.52737	CENPF;CAV1;ARL6IP5;AQP5;PLTP
GO_Biological_Process_2023	Cellular Component Assembly (GO:0022607)	6/260	0.108543	0.299261	0	0	1.88744	4.19126	CD74;GSN;CALD1;DPYSL3;TSPAN4;TAPBP
GO_Biological_Process_2023	Establishment Of Protein Localization To Extracellular Region (GO:0035592)	1945-02-01	0.108659	0.299261	0	0	3.69599	8.20338	RAB13;LTBP2
GO_Biological_Process_2023	Organelle Assembly (GO:0070925)	7/322	0.11028	0.299776	0	0	1.77732	3.91851	RAB32;MAP1LC3A;GSN;TMEM107;ASAP1;CD34;GABARAP
GO_Biological_Process_2023	Regulation Of Cold-Induced Thermogenesis (GO:0120161)	4/146	0.110835	0.299776	0	0	2.24528	4.93896	CEBPB;APLP2;CAV1;ID1
GO_Biological_Process_2023	Regulation Of Fibroblast Proliferation (GO:0048145)	1946-02-01	0.112701	0.299776	0	0	3.6118	7.88462	CD74;FN1
GO_Biological_Process_2023	Cellular Component Disassembly (GO:0022411)	1946-02-01	0.112701	0.299776	0	0	3.6118	7.88462	GSN;FLOT1
GO_Biological_Process_2023	Response To Hydrogen Peroxide (GO:0042542)	1946-02-01	0.112701	0.299776	0	0	3.6118	7.88462	ANXA1;CYP1B1
GO_Biological_Process_2023	Positive Regulation Of Cell-Cell Adhesion (GO:0022409)	1946-02-01	0.112701	0.299776	0	0	3.6118	7.88462	CITED2;FLOT1
GO_Biological_Process_2023	Cellular Response To Hormone Stimulus (GO:0032870)	1994-03-01	0.113603	0.299776	0	0	2.62388	5.70707	MEF2C;CAV1;NR3C1
GO_Biological_Process_2023	Sphingolipid Metabolic Process (GO:0006665)	1994-03-01	0.113603	0.299776	0	0	2.62388	5.70707	ALDH3B1;ENPP2;HACD4
GO_Biological_Process_2023	Vesicle Organization (GO:0016050)	1994-03-01	0.113603	0.299776	0	0	2.62388	5.70707	PLEKHF1;CAV1;CD34
GO_Biological_Process_2023	Regulation Of Interleukin-2 Production (GO:0032663)	1947-02-01	0.116782	0.299776	0	0	3.53136	7.58342	PRNP;CD34
GO_Biological_Process_2023	Regulation Of Wound Healing (GO:0061041)	1947-02-01	0.116782	0.299776	0	0	3.53136	7.58342	ANXA1;CAV1
GO_Biological_Process_2023	Negative Regulation Of Hydrolase Activity (GO:0051346)	1947-02-01	0.116782	0.299776	0	0	3.53136	7.58342	CST3;ECM1
GO_Biological_Process_2023	Positive Regulation Of Epithelial To Mesenchymal Transition (GO:0010718)	1947-02-01	0.116782	0.299776	0	0	3.53136	7.58342	COL1A1;TGFB1I1
GO_Biological_Process_2023	Positive Regulation Of Smooth Muscle Cell Proliferation (GO:0048661)	1947-02-01	0.116782	0.299776	0	0	3.53136	7.58342	ID2;CCN4
GO_Biological_Process_2023	N-acetylneuraminate Metabolic Process (GO:0006054)	2024-10-01	0.118223	0.299776	0	0	8.80901	18.8089	NAGK
GO_Biological_Process_2023	Notch Signaling Involved In Heart Development (GO:0061314)	2024-10-01	0.118223	0.299776	0	0	8.80901	18.8089	SNAI2
GO_Biological_Process_2023	TORC1 Signaling (GO:0038202)	2024-10-01	0.118223	0.299776	0	0	8.80901	18.8089	LAMTOR2
GO_Biological_Process_2023	UDP-N-acetylglucosamine Metabolic Process (GO:0006047)	2024-10-01	0.118223	0.299776	0	0	8.80901	18.8089	UAP1L1
GO_Biological_Process_2023	Acidic Amino Acid Transport (GO:0015800)	2024-10-01	0.118223	0.299776	0	0	8.80901	18.8089	SLC1A3
GO_Biological_Process_2023	Actin Filament Depolymerization (GO:0030042)	2024-10-01	0.118223	0.299776	0	0	8.80901	18.8089	GSN
GO_Biological_Process_2023	Regulation Of Lamellipodium Morphogenesis (GO:2000392)	2024-10-01	0.118223	0.299776	0	0	8.80901	18.8089	ENPP2
GO_Biological_Process_2023	Angiogenesis Involved In Wound Healing (GO:0060055)	2024-10-01	0.118223	0.299776	0	0	8.80901	18.8089	CD34
GO_Biological_Process_2023	Regulation Of Mitotic Sister Chromatid Separation (GO:0010965)	2024-10-01	0.118223	0.299776	0	0	8.80901	18.8089	CDK5RAP2
GO_Biological_Process_2023	Regulation Of Peroxisome Proliferator Activated Receptor Signaling Pathway (GO:0035358)	2024-10-01	0.118223	0.299776	0	0	8.80901	18.8089	CITED2
GO_Biological_Process_2023	Regulation Of Phagocytosis, Engulfment (GO:0060099)	2024-10-01	0.118223	0.299776	0	0	8.80901	18.8089	APLP2
GO_Biological_Process_2023	Cellular Response To Increased Oxygen Levels (GO:0036295)	2024-10-01	0.118223	0.299776	0	0	8.80901	18.8089	CAV1
GO_Biological_Process_2023	Regulation Of Toll-Like Receptor 2 Signaling Pathway (GO:0034135)	2024-10-01	0.118223	0.299776	0	0	8.80901	18.8089	CYBA
GO_Biological_Process_2023	Regulation Of Toll-Like Receptor 9 Signaling Pathway (GO:0034163)	2024-10-01	0.118223	0.299776	0	0	8.80901	18.8089	RAB7B
GO_Biological_Process_2023	Cellular Response To Type III Interferon (GO:0071358)	2024-10-01	0.118223	0.299776	0	0	8.80901	18.8089	IFNGR1
GO_Biological_Process_2023	Signal Release (GO:0023061)	2024-10-01	0.118223	0.299776	0	0	8.80901	18.8089	WLS
GO_Biological_Process_2023	Epithelial Cell Apoptotic Process (GO:1904019)	2024-10-01	0.118223	0.299776	0	0	8.80901	18.8089	GSN
GO_Biological_Process_2023	Thyroid Hormone Generation (GO:0006590)	2024-10-01	0.118223	0.299776	0	0	8.80901	18.8089	CPQ
GO_Biological_Process_2023	Type III Interferon-Mediated Signaling Pathway (GO:0038196)	2024-10-01	0.118223	0.299776	0	0	8.80901	18.8089	IFNGR1
GO_Biological_Process_2023	Urogenital System Development (GO:0001655)	2024-10-01	0.118223	0.299776	0	0	8.80901	18.8089	ANXA1
GO_Biological_Process_2023	Hematopoietic Stem Cell Proliferation (GO:0071425)	2024-10-01	0.118223	0.299776	0	0	8.80901	18.8089	CD34
GO_Biological_Process_2023	Induction Of Positive Chemotaxis (GO:0050930)	2024-10-01	0.118223	0.299776	0	0	8.80901	18.8089	CXCL12
GO_Biological_Process_2023	Kinetochore Organization (GO:0051383)	2024-10-01	0.118223	0.299776	0	0	8.80901	18.8089	CENPF
GO_Biological_Process_2023	Muscle Filament Sliding (GO:0030049)	2024-10-01	0.118223	0.299776	0	0	8.80901	18.8089	MYL6
GO_Biological_Process_2023	Negative Regulation Of Centrosome Duplication (GO:0010826)	2024-10-01	0.118223	0.299776	0	0	8.80901	18.8089	CDK5RAP2
GO_Biological_Process_2023	Negative Regulation Of Interleukin-17 Production (GO:0032700)	2024-10-01	0.118223	0.299776	0	0	8.80901	18.8089	PRNP
GO_Biological_Process_2023	Negative Regulation Of Natural Killer Cell Mediated Immunity (GO:0002716)	2024-10-01	0.118223	0.299776	0	0	8.80901	18.8089	LGALS9
GO_Biological_Process_2023	Negative Regulation Of Pathway-Restricted SMAD Protein Phosphorylation (GO:0060394)	2024-10-01	0.118223	0.299776	0	0	8.80901	18.8089	GREM1
GO_Biological_Process_2023	Negative Regulation Of Steroid Biosynthetic Process (GO:0010894)	2024-10-01	0.118223	0.299776	0	0	8.80901	18.8089	SNAI2
GO_Biological_Process_2023	Negative Regulation Of Transmembrane Transport (GO:0034763)	2024-10-01	0.118223	0.299776	0	0	8.80901	18.8089	ARL6IP5
GO_Biological_Process_2023	Omega-Hydroxylase P450 Pathway (GO:0097267)	2024-10-01	0.118223	0.299776	0	0	8.80901	18.8089	CYP1B1
GO_Biological_Process_2023	Positive Regulation Of Actin Nucleation (GO:0051127)	2024-10-01	0.118223	0.299776	0	0	8.80901	18.8089	GSN
GO_Biological_Process_2023	Positive Regulation Of Defense Response To Bacterium (GO:1900426)	2024-10-01	0.118223	0.299776	0	0	8.80901	18.8089	GRN
GO_Biological_Process_2023	Positive Regulation Of Dendrite Development (GO:1900006)	2024-10-01	0.118223	0.299776	0	0	8.80901	18.8089	PTN
GO_Biological_Process_2023	Positive Regulation Of Interleukin-13 Production (GO:0032736)	2024-10-01	0.118223	0.299776	0	0	8.80901	18.8089	LGALS9
GO_Biological_Process_2023	Positive Regulation Of Toll-Like Receptor 4 Signaling Pathway (GO:0034145)	2024-10-01	0.118223	0.299776	0	0	8.80901	18.8089	IFI35
GO_Biological_Process_2023	Positive Regulation Of Transcription From RNA Polymerase II Promoter In Response To Endoplasmic Reticulum Stress (GO:1990440)	2024-10-01	0.118223	0.299776	0	0	8.80901	18.8089	CEBPB
GO_Biological_Process_2023	Positive Regulation Of Transforming Growth Factor Beta Production (GO:0071636)	2024-10-01	0.118223	0.299776	0	0	8.80901	18.8089	LGALS9
GO_Biological_Process_2023	Protein Kinase C Signaling (GO:0070528)	2024-10-01	0.118223	0.299776	0	0	8.80901	18.8089	FLOT1
GO_Biological_Process_2023	Receptor-Mediated Endocytosis Of Virus By Host Cell (GO:0019065)	2024-10-01	0.118223	0.299776	0	0	8.80901	18.8089	CAV1
GO_Biological_Process_2023	Regulation Of Amyloid Precursor Protein Biosynthetic Process (GO:0042984)	2024-10-01	0.118223	0.299776	0	0	8.80901	18.8089	ITM2B
GO_Biological_Process_2023	Regulation Of Calcium Ion Import Across Plasma Membrane (GO:1905664)	2024-10-01	0.118223	0.299776	0	0	8.80901	18.8089	PRNP
GO_Biological_Process_2023	Regulation Of Cardiac Muscle Cell Apoptotic Process (GO:0010665)	2024-10-01	0.118223	0.299776	0	0	8.80901	18.8089	HAND2
GO_Biological_Process_2023	Protein-Containing Complex Assembly (GO:0065003)	7/328	0.118311	0.299776	0	0	1.74356	3.72152	CD74;CENPF;CXCL12;TSPAN4;FN1;CYBA;TAPBP
GO_Biological_Process_2023	Regulation Of Intrinsic Apoptotic Signaling Pathway (GO:2001242)	1948-02-01	0.120899	0.303623	0	0	3.45442	7.29849	PLEKHF1;CAV1
GO_Biological_Process_2023	Cellular Response To Mechanical Stimulus (GO:0071260)	1948-02-01	0.120899	0.303623	0	0	3.45442	7.29849	CNN2;IRF1
GO_Biological_Process_2023	Retrograde Vesicle-Mediated Transport, Golgi To Endoplasmic Reticulum (GO:0006890)	1948-02-01	0.120899	0.303623	0	0	3.45442	7.29849	COPZ2;TAPBP
GO_Biological_Process_2023	Positive Regulation Of NF-kappaB Transcription Factor Activity (GO:0051092)	4/152	0.123382	0.303623	0	0	2.15359	4.50633	CAV1;FLOT1;LGALS9;RAB7B
GO_Biological_Process_2023	MAPK Cascade (GO:0000165)	1998-03-01	0.12447	0.303623	0	0	2.51289	5.23609	MEF2C;CCL2;LGALS9
GO_Biological_Process_2023	Positive Regulation Of Cold-Induced Thermogenesis (GO:0120162)	1998-03-01	0.12447	0.303623	0	0	2.51289	5.23609	CEBPB;APLP2;CAV1
GO_Biological_Process_2023	Autophagy Of Mitochondrion (GO:0000422)	1949-02-01	0.125052	0.303623	0	0	3.38075	7.02866	MAP1LC3A;GABARAP
GO_Biological_Process_2023	Negative Regulation Of T Cell Activation (GO:0050868)	1949-02-01	0.125052	0.303623	0	0	3.38075	7.02866	LGALS3;CEBPB
GO_Biological_Process_2023	Positive Regulation Of miRNA Metabolic Process (GO:2000630)	1949-02-01	0.125052	0.303623	0	0	3.38075	7.02866	ATOH8;NR3C1
GO_Biological_Process_2023	Axon Development (GO:0061564)	1999-03-01	0.127244	0.303623	0	0	2.48659	5.12647	APLP2;MAP1A;PAK3
GO_Biological_Process_2023	G Protein-Coupled Receptor Signaling Pathway, Coupled To Cyclic Nucleotide Second Messenger (GO:0007187)	1950-02-01	0.129238	0.303623	0	0	3.31015	6.77288	ANXA1;CCL2
GO_Biological_Process_2023	Regulation Of Epithelial Cell Migration (GO:0010632)	1950-02-01	0.129238	0.303623	0	0	3.31015	6.77288	ENPP2;PTN
GO_Biological_Process_2023	Blood Circulation (GO:0008015)	1950-02-01	0.129238	0.303623	0	0	3.31015	6.77288	CYB5R3;CXCL12
GO_Biological_Process_2023	Cell Chemotaxis (GO:0060326)	1950-02-01	0.129238	0.303623	0	0	3.31015	6.77288	CXCL12;RAB13
GO_Biological_Process_2023	Intracellular Iron Ion Homeostasis (GO:0006879)	1950-02-01	0.129238	0.303623	0	0	3.31015	6.77288	B2M;CP
GO_Biological_Process_2023	Negative Regulation Of Cell Projection Organization (GO:0031345)	1950-02-01	0.129238	0.303623	0	0	3.31015	6.77288	PRNP;DPYSL3
GO_Biological_Process_2023	Positive Regulation Of Fat Cell Differentiation (GO:0045600)	1950-02-01	0.129238	0.303623	0	0	3.31015	6.77288	CEBPB;ID2
GO_Biological_Process_2023	Regulation Of Fatty Acid Metabolic Process (GO:0019217)	2024-11-01	0.129251	0.303623	0	0	7.92771	16.2201	CAV1
GO_Biological_Process_2023	Actin Crosslink Formation (GO:0051764)	2024-11-01	0.129251	0.303623	0	0	7.92771	16.2201	DPYSL3
GO_Biological_Process_2023	Regulation Of Keratinocyte Migration (GO:0051547)	2024-11-01	0.129251	0.303623	0	0	7.92771	16.2201	FGF7
GO_Biological_Process_2023	Regulation Of Leukocyte Cell-Cell Adhesion (GO:1903037)	2024-11-01	0.129251	0.303623	0	0	7.92771	16.2201	ASS1
GO_Biological_Process_2023	Regulation Of Leukocyte Tethering Or Rolling (GO:1903236)	2024-11-01	0.129251	0.303623	0	0	7.92771	16.2201	CXCL12
GO_Biological_Process_2023	Regulation Of Monocyte Chemotactic Protein-1 Production (GO:0071637)	2024-11-01	0.129251	0.303623	0	0	7.92771	16.2201	LGALS9
GO_Biological_Process_2023	Aspartate Family Amino Acid Catabolic Process (GO:0009068)	2024-11-01	0.129251	0.303623	0	0	7.92771	16.2201	ASPA
GO_Biological_Process_2023	Carbon Dioxide Transport (GO:0015670)	2024-11-01	0.129251	0.303623	0	0	7.92771	16.2201	AQP5
GO_Biological_Process_2023	Regulation Of Pseudopodium Assembly (GO:0031272)	2024-11-01	0.129251	0.303623	0	0	7.92771	16.2201	CDC42EP3
GO_Biological_Process_2023	Cellular Response To UV-B (GO:0071493)	2024-11-01	0.129251	0.303623	0	0	7.92771	16.2201	CRIP1
GO_Biological_Process_2023	Cellular Response To Fluid Shear Stress (GO:0071498)	2024-11-01	0.129251	0.303623	0	0	7.92771	16.2201	MEF2C
GO_Biological_Process_2023	Regulation Of Stress-Activated Protein Kinase Signaling Cascade (GO:0070302)	2024-11-01	0.129251	0.303623	0	0	7.92771	16.2201	GREM1
GO_Biological_Process_2023	Regulation Of Ventricular Cardiac Muscle Cell Action Potential (GO:0098911)	2024-11-01	0.129251	0.303623	0	0	7.92771	16.2201	CAV1
GO_Biological_Process_2023	Smooth Muscle Cell Differentiation (GO:0051145)	2024-11-01	0.129251	0.303623	0	0	7.92771	16.2201	MEF2C
GO_Biological_Process_2023	Epithelial Cell-Cell Adhesion (GO:0090136)	2024-11-01	0.129251	0.303623	0	0	7.92771	16.2201	ITGB5
GO_Biological_Process_2023	Glutamine Family Amino Acid Biosynthetic Process (GO:0009084)	2024-11-01	0.129251	0.303623	0	0	7.92771	16.2201	ASS1
GO_Biological_Process_2023	Intracellular Copper Ion Homeostasis (GO:0006878)	2024-11-01	0.129251	0.303623	0	0	7.92771	16.2201	PRNP
GO_Biological_Process_2023	Intrinsic Apoptotic Signaling Pathway In Response To Oxidative Stress (GO:0008631)	2024-11-01	0.129251	0.303623	0	0	7.92771	16.2201	CYP1B1
GO_Biological_Process_2023	Maintenance Of Protein Localization In Endoplasmic Reticulum (GO:0035437)	2024-11-01	0.129251	0.303623	0	0	7.92771	16.2201	OS9
GO_Biological_Process_2023	Melanocyte Differentiation (GO:0030318)	2024-11-01	0.129251	0.303623	0	0	7.92771	16.2201	MEF2C
GO_Biological_Process_2023	Negative Regulation Of CD4-positive, Alpha-Beta T Cell Activation (GO:2000515)	2024-11-01	0.129251	0.303623	0	0	7.92771	16.2201	LGALS9
GO_Biological_Process_2023	Negative Regulation Of Amyloid Fibril Formation (GO:1905907)	2024-11-01	0.129251	0.303623	0	0	7.92771	16.2201	CRYAB
GO_Biological_Process_2023	Negative Regulation Of calcineurin-NFAT Signaling Cascade (GO:0070885)	2024-11-01	0.129251	0.303623	0	0	7.92771	16.2201	PRNP
GO_Biological_Process_2023	Negative Regulation Of Calcineurin-Mediated Signaling (GO:0106057)	2024-11-01	0.129251	0.303623	0	0	7.92771	16.2201	PRNP
GO_Biological_Process_2023	Negative Regulation Of Myotube Differentiation (GO:0010832)	2024-11-01	0.129251	0.303623	0	0	7.92771	16.2201	TMEM119
GO_Biological_Process_2023	Negative Regulation Of Potassium Ion Transmembrane Transport (GO:1901380)	2024-11-01	0.129251	0.303623	0	0	7.92771	16.2201	CAV1
GO_Biological_Process_2023	Negative Regulation Of Release Of Sequestered Calcium Ion Into Cytosol (GO:0051280)	2024-11-01	0.129251	0.303623	0	0	7.92771	16.2201	GSTM2
GO_Biological_Process_2023	Negative Regulation Of Ryanodine-Sensitive Calcium-Release Channel Activity (GO:0060315)	2024-11-01	0.129251	0.303623	0	0	7.92771	16.2201	GSTM2
GO_Biological_Process_2023	Negative Regulation Of Voltage-Gated Potassium Channel Activity (GO:1903817)	2024-11-01	0.129251	0.303623	0	0	7.92771	16.2201	CAV1
GO_Biological_Process_2023	Neurotransmitter Uptake (GO:0001504)	2024-11-01	0.129251	0.303623	0	0	7.92771	16.2201	SLC1A3
GO_Biological_Process_2023	Phagosome-Lysosome Fusion (GO:0090385)	2024-11-01	0.129251	0.303623	0	0	7.92771	16.2201	RAB7B
GO_Biological_Process_2023	Positive Regulation Of Behavior (GO:0048520)	2024-11-01	0.129251	0.303623	0	0	7.92771	16.2201	MEF2C
GO_Biological_Process_2023	Positive Regulation Of Keratinocyte Proliferation (GO:0010838)	2024-11-01	0.129251	0.303623	0	0	7.92771	16.2201	FGF7
GO_Biological_Process_2023	Positive Regulation Of Protein Polyubiquitination (GO:1902916)	2024-11-01	0.129251	0.303623	0	0	7.92771	16.2201	GABARAP
GO_Biological_Process_2023	Positive Regulation Of Pseudopodium Assembly (GO:0031274)	2024-11-01	0.129251	0.303623	0	0	7.92771	16.2201	CDC42EP3
GO_Biological_Process_2023	Pyrimidine Nucleobase Metabolic Process (GO:0006206)	2024-11-01	0.129251	0.303623	0	0	7.92771	16.2201	DPYSL3
GO_Biological_Process_2023	Regulation Of T Cell Apoptotic Process (GO:0070232)	2024-11-01	0.129251	0.303623	0	0	7.92771	16.2201	LGALS3
GO_Biological_Process_2023	Regulation Of Amyloid Precursor Protein Catabolic Process (GO:1902991)	2024-11-01	0.129251	0.303623	0	0	7.92771	16.2201	PRNP
GO_Biological_Process_2023	Regulation Of Astrocyte Differentiation (GO:0048710)	2024-11-01	0.129251	0.303623	0	0	7.92771	16.2201	ID2
GO_Biological_Process_2023	Regulation Of Cell Communication By Electrical Coupling Involved In Cardiac Conduction (GO:1901844)	2024-11-01	0.129251	0.303623	0	0	7.92771	16.2201	CAV1
GO_Biological_Process_2023	Negative Regulation Of Gene Expression (GO:0010629)	7/336	0.129478	0.303769	0	0	1.70046	3.47616	MEF2C;CITED2;ID2;HAND2;ATOH8;LGALS9;CD34
KEGG_2021	Glycolysis / Gluconeogenesis	1967-03-01	0.0515551	0.303827	0	0	3.73596	11.0775	ALDH3B1;BPGM;ENO3
KEGG_2021	Mitophagy	1968-03-01	0.053455	0.303827	0	0	3.67829	10.7734	CITED2;RAB7B;GABARAP
KEGG_2021	Hippo signaling pathway	5/163	0.0541962	0.303827	0	0	2.53061	7.3771	WNT6;WNT10A;ID2;ID1;SNAI2
KEGG_2021	Regulation of actin cytoskeleton	6/218	0.0565707	0.307811	0	0	2.26624	6.50924	FGF7;GSN;CXCL12;ITGB5;FN1;PAK3
GO_Biological_Process_2023	Amide Biosynthetic Process (GO:0043604)	1951-02-01	0.133457	0.31191	0	0	3.24243	6.53017	PAM;ASS1
GO_Biological_Process_2023	Microtubule Bundle Formation (GO:0001578)	1951-02-01	0.133457	0.31191	0	0	3.24243	6.53017	TPPP3;CDK5RAP2
GO_Biological_Process_2023	Positive Regulation Of Protein Localization To Cell Periphery (GO:1904377)	1951-02-01	0.133457	0.31191	0	0	3.24243	6.53017	LGALS3;EPB41L2
GO_Biological_Process_2023	Calcium Ion Homeostasis (GO:0055074)	3/102	0.135697	0.312805	0	0	2.41087	4.81531	CXCL12;CCL7;CAV1
GO_Biological_Process_2023	Arachidonic Acid Metabolic Process (GO:0019369)	1952-02-01	0.137707	0.312805	0	0	3.17742	6.29964	EPHX1;CYP1B1
GO_Biological_Process_2023	Cartilage Development (GO:0051216)	1952-02-01	0.137707	0.312805	0	0	3.17742	6.29964	MEF2C;SCX
GO_Biological_Process_2023	Regulation Of Proteolysis (GO:0030162)	1952-02-01	0.137707	0.312805	0	0	3.17742	6.29964	CST3;CAV1
GO_Biological_Process_2023	Cell Cycle G1/S Phase Transition (GO:0044843)	1952-02-01	0.137707	0.312805	0	0	3.17742	6.29964	CDKN1B;CDKN3
GO_Biological_Process_2023	Icosanoid Metabolic Process (GO:0006690)	1952-02-01	0.137707	0.312805	0	0	3.17742	6.29964	EPHX1;CYP1B1
GO_Biological_Process_2023	Negative Regulation Of Response To Stimulus (GO:0048585)	1952-02-01	0.137707	0.312805	0	0	3.17742	6.29964	COL3A1;APLP2
GO_Biological_Process_2023	Positive Regulation Of B Cell Activation (GO:0050871)	1952-02-01	0.137707	0.312805	0	0	3.17742	6.29964	CD74;MEF2C
GO_Biological_Process_2023	Regulation Of Cell Development (GO:0060284)	1952-02-01	0.137707	0.312805	0	0	3.17742	6.29964	GRN;PTN
GO_Biological_Process_2023	Response To Lipopolysaccharide (GO:0032496)	4/159	0.138744	0.312805	0	0	2.0556	4.06007	MEF2C;CCL2;LGALS9;CXCL5
GO_Biological_Process_2023	Regulation Of Interleukin-5 Production (GO:0032674)	2024-12-01	0.140141	0.312805	0	0	7.20664	14.1618	LGALS9
GO_Biological_Process_2023	Actin-Myosin Filament Sliding (GO:0033275)	2024-12-01	0.140141	0.312805	0	0	7.20664	14.1618	MYL6
GO_Biological_Process_2023	Regulation Of Monooxygenase Activity (GO:0032768)	2024-12-01	0.140141	0.312805	0	0	7.20664	14.1618	DDAH2
GO_Biological_Process_2023	Aspartate Family Amino Acid Metabolic Process (GO:0009066)	2024-12-01	0.140141	0.312805	0	0	7.20664	14.1618	ASS1
GO_Biological_Process_2023	Atrial Cardiac Muscle Tissue Development (GO:0003228)	2024-12-01	0.140141	0.312805	0	0	7.20664	14.1618	SHOX2
GO_Biological_Process_2023	Cell Projection Assembly (GO:0030031)	2024-12-01	0.140141	0.312805	0	0	7.20664	14.1618	GSN
GO_Biological_Process_2023	Regulation Of Retrograde Protein Transport, ER To Cytosol (GO:1904152)	2024-12-01	0.140141	0.312805	0	0	7.20664	14.1618	OS9
GO_Biological_Process_2023	Cellular Component Maintenance (GO:0043954)	2024-12-01	0.140141	0.312805	0	0	7.20664	14.1618	PRNP
GO_Biological_Process_2023	Regulation Of Vascular Associated Smooth Muscle Cell Migration (GO:1904752)	2024-12-01	0.140141	0.312805	0	0	7.20664	14.1618	MEF2C
GO_Biological_Process_2023	Response To Iron Ion (GO:0010039)	2024-12-01	0.140141	0.312805	0	0	7.20664	14.1618	B2M
GO_Biological_Process_2023	Steroid Catabolic Process (GO:0006706)	2024-12-01	0.140141	0.312805	0	0	7.20664	14.1618	HSD17B11
GO_Biological_Process_2023	Fatty Acid Elongation (GO:0030497)	2024-12-01	0.140141	0.312805	0	0	7.20664	14.1618	HACD4
GO_Biological_Process_2023	Very Long-Chain Fatty Acid Biosynthetic Process (GO:0042761)	2024-12-01	0.140141	0.312805	0	0	7.20664	14.1618	HACD4
GO_Biological_Process_2023	Icosanoid Secretion (GO:0032309)	2024-12-01	0.140141	0.312805	0	0	7.20664	14.1618	ANXA1
GO_Biological_Process_2023	Mesoderm Morphogenesis (GO:0048332)	2024-12-01	0.140141	0.312805	0	0	7.20664	14.1618	SCX
GO_Biological_Process_2023	Negative Regulation Of Intrinsic Apoptotic Signaling Pathway In Response To DNA Damage By P53 Class Mediator (GO:1902166)	2024-12-01	0.140141	0.312805	0	0	7.20664	14.1618	CD74
GO_Biological_Process_2023	Negative Regulation Of Potassium Ion Transport (GO:0043267)	2024-12-01	0.140141	0.312805	0	0	7.20664	14.1618	CAV1
GO_Biological_Process_2023	Neutrophil Mediated Immunity (GO:0002446)	2024-12-01	0.140141	0.312805	0	0	7.20664	14.1618	ANXA3
GO_Biological_Process_2023	Organophosphate Catabolic Process (GO:0046434)	2024-12-01	0.140141	0.312805	0	0	7.20664	14.1618	ENPP2
GO_Biological_Process_2023	Positive Regulation Of CD4-positive, Alpha-Beta T Cell Activation (GO:2000516)	2024-12-01	0.140141	0.312805	0	0	7.20664	14.1618	LGALS9
GO_Biological_Process_2023	Positive Regulation Of ERAD Pathway (GO:1904294)	2024-12-01	0.140141	0.312805	0	0	7.20664	14.1618	CAV1
GO_Biological_Process_2023	Positive Regulation Of Integrin-Mediated Signaling Pathway (GO:2001046)	2024-12-01	0.140141	0.312805	0	0	7.20664	14.1618	LIMS1
GO_Biological_Process_2023	Positive Regulation Of Protein Localization To Cell Surface (GO:2000010)	2024-12-01	0.140141	0.312805	0	0	7.20664	14.1618	MAP1A
GO_Biological_Process_2023	Positive Regulation Of Reactive Oxygen Species Biosynthetic Process (GO:1903428)	2024-12-01	0.140141	0.312805	0	0	7.20664	14.1618	CYBA
GO_Biological_Process_2023	Positive Regulation Of Vasoconstriction (GO:0045907)	2024-12-01	0.140141	0.312805	0	0	7.20664	14.1618	CAV1
GO_Biological_Process_2023	Regulation Of Actin Filament Organization (GO:0110053)	2024-12-01	0.140141	0.312805	0	0	7.20664	14.1618	CXCL12
GO_Biological_Process_2023	Regulation Of Cell Communication By Electrical Coupling (GO:0010649)	2024-12-01	0.140141	0.312805	0	0	7.20664	14.1618	CAV1
GO_Biological_Process_2023	Positive Regulation Of Inflammatory Response (GO:0050729)	3/104	0.141437	0.314251	0	0	2.36289	4.62158	GRN;CCN4;IFI35
GO_Biological_Process_2023	Actin Cytoskeleton Reorganization (GO:0031532)	1953-02-01	0.141986	0.314251	0	0	3.11496	6.08048	FGF7;ANXA1
GO_Biological_Process_2023	Regulation Of Proteasomal Protein Catabolic Process (GO:0061136)	1953-02-01	0.141986	0.314251	0	0	3.11496	6.08048	PSME1;PSME2
GO_Biological_Process_2023	Regulation Of Receptor Signaling Pathway Via JAK-STAT (GO:0046425)	1953-02-01	0.141986	0.314251	0	0	3.11496	6.08048	CAV1;CYP1B1
GO_Biological_Process_2023	Negative Regulation Of Cysteine-Type Endopeptidase Activity (GO:2000117)	1953-02-01	0.141986	0.314251	0	0	3.11496	6.08048	CST3;CDKN2D
GO_Biological_Process_2023	Negative Regulation Of Viral Genome Replication (GO:0045071)	1953-02-01	0.141986	0.314251	0	0	3.11496	6.08048	IFITM3;BST2
GO_Biological_Process_2023	Positive Regulation Of Chemokine Production (GO:0032722)	1953-02-01	0.141986	0.314251	0	0	3.11496	6.08048	CD74;LGALS9
KEGG_2021	Hepatocellular carcinoma	5/168	0.0601466	0.317918	0	0	2.45236	6.89351	WNT6;GSTM2;WNT10A;GSTM1;MGST3
GO_Biological_Process_2023	Positive Regulation Of Stress-Activated MAPK Cascade (GO:0032874)	3/105	0.144337	0.31907	0	0	2.3396	4.52855	HAND2;ARL6IP5;IGFBP6
GO_Biological_Process_2023	Regulation Of Focal Adhesion Assembly (GO:0051893)	1954-02-01	0.146293	0.322232	0	0	3.0549	5.87195	PHLDB2;LIMS1
GO_Biological_Process_2023	Regulation Of Lipid Metabolic Process (GO:0019216)	1954-02-01	0.146293	0.322232	0	0	3.0549	5.87195	CAV1;ID2
GO_Biological_Process_2023	Regulation Of Smooth Muscle Cell Proliferation (GO:0048660)	1954-02-01	0.146293	0.322232	0	0	3.0549	5.87195	ID2;CCN4
GO_Biological_Process_2023	Positive Regulation Of DNA-templated Transcription (GO:0045893)	20/1243	0.148334	0.323071	0	0	1.31729	2.51376	CD74;MEF2C;CEBPB;NFIX;PRRX1;CITED2;TGFB1I1;CKAP2;SCX;NR3C1;COL1A1;GREM1;FGF7;ID2;HAND2;IRF1;ATOH8;IRF7;SSBP2;CDK5RAP2
GO_Biological_Process_2023	Regulation Of Synaptic Transmission, Glutamatergic (GO:0051966)	1955-02-01	0.150627	0.323071	0	0	2.99711	5.67336	MEF2C;CCL2
GO_Biological_Process_2023	Response To Peptide Hormone (GO:0043434)	1955-02-01	0.150627	0.323071	0	0	2.99711	5.67336	ANXA1;CAV1
GO_Biological_Process_2023	Regulation Of Intrinsic Apoptotic Signaling Pathway In Response To DNA Damage By P53 Class Mediator (GO:1902165)	2013-01-01	0.150896	0.323071	0	0	6.60576	12.4926	CD74
GO_Biological_Process_2023	Regulation Of Leukocyte Migration (GO:0002685)	2013-01-01	0.150896	0.323071	0	0	6.60576	12.4926	ANXA1
GO_Biological_Process_2023	Acute-Phase Response (GO:0006953)	2013-01-01	0.150896	0.323071	0	0	6.60576	12.4926	CEBPB
GO_Biological_Process_2023	acyl-CoA Biosynthetic Process (GO:0071616)	2013-01-01	0.150896	0.323071	0	0	6.60576	12.4926	ACAT1
GO_Biological_Process_2023	Regulation Of Myoblast Fusion (GO:1901739)	2013-01-01	0.150896	0.323071	0	0	6.60576	12.4926	FLOT1
GO_Biological_Process_2023	Cardiocyte Differentiation (GO:0035051)	2013-01-01	0.150896	0.323071	0	0	6.60576	12.4926	GREM1
GO_Biological_Process_2023	Regulation Of Vasculogenesis (GO:2001212)	2013-01-01	0.150896	0.323071	0	0	6.60576	12.4926	CD34
GO_Biological_Process_2023	Response To Chemokine (GO:1990868)	2013-01-01	0.150896	0.323071	0	0	6.60576	12.4926	CXCL12
GO_Biological_Process_2023	Response To Progesterone (GO:0032570)	2013-01-01	0.150896	0.323071	0	0	6.60576	12.4926	CAV1
GO_Biological_Process_2023	Endothelial Cell Differentiation (GO:0045446)	2013-01-01	0.150896	0.323071	0	0	6.60576	12.4926	FSTL1
GO_Biological_Process_2023	Thymus Development (GO:0048538)	2013-01-01	0.150896	0.323071	0	0	6.60576	12.4926	HAND2
GO_Biological_Process_2023	Intraciliary Retrograde Transport (GO:0035721)	2013-01-01	0.150896	0.323071	0	0	6.60576	12.4926	DYNC2LI1
GO_Biological_Process_2023	Membrane Depolarization (GO:0051899)	2013-01-01	0.150896	0.323071	0	0	6.60576	12.4926	CAV1
GO_Biological_Process_2023	Negative Regulation Of T Cell Differentiation (GO:0045581)	2013-01-01	0.150896	0.323071	0	0	6.60576	12.4926	IRF1
GO_Biological_Process_2023	Negative Regulation Of Neuroinflammatory Response (GO:0150079)	2013-01-01	0.150896	0.323071	0	0	6.60576	12.4926	GRN
GO_Biological_Process_2023	Negative Regulation Of Viral Transcription (GO:0032897)	2013-01-01	0.150896	0.323071	0	0	6.60576	12.4926	IFITM3
GO_Biological_Process_2023	Nucleotide-Sugar Metabolic Process (GO:0009225)	2013-01-01	0.150896	0.323071	0	0	6.60576	12.4926	GMDS
GO_Biological_Process_2023	Plasma Membrane Tubulation (GO:0097320)	2013-01-01	0.150896	0.323071	0	0	6.60576	12.4926	CAVIN2
GO_Biological_Process_2023	Positive Regulation Of Cardiac Muscle Cell Proliferation (GO:0060045)	2013-01-01	0.150896	0.323071	0	0	6.60576	12.4926	MEF2C
GO_Biological_Process_2023	Positive Regulation Of Macrophage Chemotaxis (GO:0010759)	2013-01-01	0.150896	0.323071	0	0	6.60576	12.4926	CSF1
GO_Biological_Process_2023	Regulation Of cAMP-dependent Protein Kinase Activity (GO:2000479)	2013-01-01	0.150896	0.323071	0	0	6.60576	12.4926	PRKAR2B
GO_Biological_Process_2023	Positive Regulation Of Metabolic Process (GO:0009893)	3/108	0.153154	0.327524	0	0	2.27241	4.26376	CEBPB;APLP2;CAV1
MSigDB_Hallmark_2020	Oxidative Phosphorylation	4/200	0.241189	0.328894	0	0	1.6222	2.30705	CYB5A;CYB5R3;MGST3;ACAT1
MSigDB_Hallmark_2020	heme Metabolism	4/200	0.241189	0.328894	0	0	1.6222	2.30705	GYPC;MGST3;BPGM;NR3C1
GO_Biological_Process_2023	Regulation Of Mitotic Nuclear Division (GO:0007088)	1956-02-01	0.154987	0.330291	0	0	2.94146	5.4841	NUSAP1;CDK5RAP2
GO_Biological_Process_2023	Peptide Metabolic Process (GO:0006518)	1956-02-01	0.154987	0.330291	0	0	2.94146	5.4841	CPQ;AEBP1
GO_Biological_Process_2023	Positive Regulation Of Cellular Metabolic Process (GO:0031325)	1956-02-01	0.154987	0.330291	0	0	2.94146	5.4841	B2M;YPEL3
GO_Biological_Process_2023	Positive Regulation Of Wnt Signaling Pathway (GO:0030177)	3/109	0.15613	0.331885	0	0	2.25086	4.18	COL1A1;CAV1;WLS
GO_Biological_Process_2023	Positive Regulation Of Cysteine-Type Endopeptidase Activity Involved In Apoptotic Process (GO:0043280)	3/109	0.15613	0.331885	0	0	2.25086	4.18	GSN;ARL6IP5;LGALS9
GO_Biological_Process_2023	Cellular Response To Lipid (GO:0071396)	5/228	0.157972	0.331885	0	0	1.78704	3.29769	WNT6;MEF2C;CCL2;NR3C1;CXCL5
GO_Biological_Process_2023	Response To Lipid (GO:0033993)	3/110	0.159124	0.331885	0	0	2.22971	4.09837	CDKN2D;ANXA1;LGALS9
GO_Biological_Process_2023	Membrane Lipid Biosynthetic Process (GO:0046467)	1957-02-01	0.15937	0.331885	0	0	2.88783	5.30357	ALDH3B1;HACD4
GO_Biological_Process_2023	Regulation Of Extracellular Matrix Disassembly (GO:0010715)	2014-01-01	0.161516	0.331885	0	0	6.09731	11.1163	CST3
GO_Biological_Process_2023	L-glutamate Transmembrane Transport (GO:0015813)	2014-01-01	0.161516	0.331885	0	0	6.09731	11.1163	SLC1A3
GO_Biological_Process_2023	Regulation Of Hemopoiesis (GO:1903706)	2014-01-01	0.161516	0.331885	0	0	6.09731	11.1163	PTN
GO_Biological_Process_2023	Regulation Of Leukocyte Activation (GO:0002694)	2014-01-01	0.161516	0.331885	0	0	6.09731	11.1163	CD74
GO_Biological_Process_2023	Regulation Of Mast Cell Degranulation (GO:0043304)	2014-01-01	0.161516	0.331885	0	0	6.09731	11.1163	LGALS9
GO_Biological_Process_2023	Regulation Of Microglial Cell Activation (GO:1903978)	2014-01-01	0.161516	0.331885	0	0	6.09731	11.1163	GRN
GO_Biological_Process_2023	Aorta Development (GO:0035904)	2014-01-01	0.161516	0.331885	0	0	6.09731	11.1163	EFEMP2
[truncated: 1,125 more rows]
