# Supplementary material for: A disease model resource reveals core principles of tissue-specific cancer evolution
Source: Nature. 2026 Feb 25;653(8113):57. doi: 10.1038/s41586-026-10187-2 (PMC13149333; doi:10.1038/s41586-026-10187-2)
Supplement: Supplementary file 1 — Supplementary Tables 1–19. [file 41586_2026_10187_MOESM1_ESM.zip › 2024-10-21642B-s1/SupplementaryTable12.xlsx]

## Sheet: Apc-Ctnnb1-SNVs
Supplementary Table 12. Stage-specific acquisition of Apc and Ctnnb1 mutations during KrasG12D-driven serrated intestinal cancer evolution
Mouse-ID	Location	DiseaseStage	MouseModel	ModelType	SomaticGeneAlteration
MT1229	Duodenum	Healthy	WT	GEMM-Endogenous	wt
MT690	Duodenum	Healthy	WT	GEMM-Endogenous	wt
MT693	Duodenum	Healthy	WT	GEMM-Endogenous	wt
MT71	Duodenum	Healthy	WT	GEMM-Endogenous	wt
MT312	Duodenum	Hyperplasia	VK	GEMM-Endogenous	wt
MT377	Duodenum	Hyperplasia	VK	GEMM-Endogenous	wt
MT546	Duodenum	Hyperplasia	VK	GEMM-Endogenous	wt
MT577	Duodenum	Hyperplasia	VK	GEMM-Endogenous	wt
MT692	Duodenum	Hyperplasia	VK	GEMM-Endogenous	Ctnnb1_p.Ser37Phe
MT711	Duodenum	Hyperplasia	VK	GEMM-Endogenous	wt
TM1508	Duodenum	Hyperplasia	VK	GEMM-Endogenous	wt
TM2065	Duodenum	Hyperplasia	VK	GEMM-Endogenous	wt
TM7873	Duodenum	Hyperplasia	VK	GEMM-Endogenous	wt
MT1510	T2	Adenoma	VK	GEMM-Endogenous	wt
MT2649	T1	Adenoma	VK	GEMM-Endogenous	Ctnnb1_p.Ser33Phe
MT312	T2	Adenoma	VK	GEMM-Endogenous	wt
MT377	T1	Adenoma	VK	GEMM-Endogenous	Ctnnb1_p.Thr41Ile
MT546	T1-1	Adenoma	VK	GEMM-Endogenous	wt
MT692	T1	Adenoma	VK	GEMM-Endogenous	wt
MT711	T4	Adenoma	VK	GEMM-Endogenous	Apc_p.Ser1193*
TM1766	T1-1	Adenoma	VK	GEMM-Endogenous	wt
TM1783	T2-1	Adenoma	VK	GEMM-Endogenous	Ctnnb1_p.Gly34Glu
TM1899	T1-1	Adenoma	VK	GEMM-Endogenous	wt
TM1904	T1	Adenoma	VK	GEMM-Endogenous	wt
TM1961	T1	Adenoma	VK	GEMM-Endogenous	wt
TM2065	T1	Adenoma	VK	GEMM-Endogenous	Ctnnb1_p.Tyr30_Asp32del
TM2106	T1-1	Adenoma	VK	GEMM-Endogenous	Ctnnb1_p.Thr41Ile
TM2189	T1-2	Adenoma	VK	GEMM-Endogenous	wt
TM2189	T3	Adenoma	VK	GEMM-Endogenous	Ctnnb1_p.Ser37Phe
TM2280	T1	Adenoma	VK	GEMM-Endogenous	Ctnnb1_p.Thr41Ile
TM2281	T1	Adenoma	VK	GEMM-Endogenous	wt
TM5805	T1	Adenoma	VK	GEMM-Endogenous	Ctnnb1_p.Thr41Ile
TM5805	T1-1	Adenoma	VK	GEMM-Endogenous	Ctnnb1_p.Ser37Cys
TM5807	T1	Adenoma	VK	GEMM-Endogenous	wt
TM5807	T1	Adenoma	VK	GEMM-Endogenous	Ctnnb1_p.Ser33Phe
TM7510	T2-1	Adenoma	VK	GEMM-Endogenous	wt
TM7513	T1-2	Adenoma	VK	GEMM-Endogenous	wt
TM7513	T1-3	Adenoma	VK	GEMM-Endogenous	Ctnnb1_p.Ser37Phe
TM7873	T1	Adenoma	VK	GEMM-Endogenous	Apc_p.Gln427fs
TM7908	T1-1	Adenoma	VK	GEMM-Endogenous	wt
MT1429	T1	Adenocarcinoma	VK	GEMM-Endogenous	Ctnnb1_p.Ser45Phe
MT2293	T1-2	Adenocarcinoma	VK	GEMM-Endogenous	Ctnnb1_p.Ser37Phe
MT577	T1-2	Adenocarcinoma	VK	GEMM-Endogenous	Ctnnb1_p.Ser37Phe
TM7348	T1-2	Adenocarcinoma	VK	GEMM-Endogenous	Apc_p.Glu891*
TM7515	T2-1	Adenocarcinoma	VK	GEMM-Endogenous	Ctnnb1_p.Ser37Phe
