# Supplementary material for: A disease model resource reveals core principles of tissue-specific cancer evolution
Source: Nature. 2026 Feb 25;653(8113):57. doi: 10.1038/s41586-026-10187-2 (PMC13149333; doi:10.1038/s41586-026-10187-2)
Supplement: Supplementary file 1 — Supplementary Tables 1–19. [file 41586_2026_10187_MOESM1_ESM.zip › 2024-10-21642B-s1/SupplementaryTable13.xlsx]

## Sheet: MCCA-Cdkn2a-Status
Supplementary Table 13. Cdkn2a status in MCCA samples of pancreas, lung and intestine
Gene	MouseID	Location	Model	Tissue	Lineage	Site	CancerType	CancerTypeDetailed	CopyRatio-PurityAdjusted	Cdkn2a-Status
Cdkn2a	3250	3250-001	PK	EpithelialTissue	Pancreas	Primary	PancreaticCancer	PancreaticAdenocarcinoma	0.136313	HOM
Cdkn2a	6075	6075-001	PK	EpithelialTissue	Pancreas	Primary	PancreaticCancer	PancreaticAdenocarcinoma	0.000976562	HOM
Cdkn2a	8028	8028-001	PK	EpithelialTissue	Pancreas	Primary	PancreaticCancer	PancreaticAdenocarcinoma	0.000976562	HOM
Cdkn2a	8182	8182-001	PK	EpithelialTissue	Pancreas	Primary	PancreaticCancer	PancreaticAdenocarcinoma	0.42396	HET
Cdkn2a	8248	8248-001	PK	EpithelialTissue	Pancreas	Primary	PancreaticCancer	PancreaticAdenocarcinoma	0.000976562	HOM
Cdkn2a	8296	8296-001	PK	EpithelialTissue	Pancreas	Primary	PancreaticCancer	PancreaticAdenocarcinoma	0.630252	HET
Cdkn2a	8305	8305-001	PK	EpithelialTissue	Pancreas	Primary	PancreaticCancer	PancreaticAdenocarcinoma	0.000976562	HOM
Cdkn2a	12508	12508-001	PK	EpithelialTissue	Pancreas	Primary	PancreaticCancer	PancreaticAdenocarcinoma	0.000976562	HOM
Cdkn2a	12753	12753-001	PK	EpithelialTissue	Pancreas	Primary	PancreaticCancer	PancreaticAdenocarcinoma	0.0292382	HOM
Cdkn2a	13312	13312-001	PK	EpithelialTissue	Pancreas	Primary	PancreaticCancer	PancreaticAdenocarcinoma	0.0549019	HOM
Cdkn2a	C1213	C1213-001	PK	EpithelialTissue	Pancreas	Primary	PancreaticCancer	PancreaticAdenocarcinoma	0.000976562	HOM
Cdkn2a	C1446	C1446-001	PK	EpithelialTissue	Pancreas	Primary	PancreaticCancer	PancreaticAdenocarcinoma	0.000976562	HOM
Cdkn2a	C2685	C2685-001	PK	EpithelialTissue	Pancreas	Primary	PancreaticCancer	PancreaticAdenocarcinoma	0.000976562	HOM
Cdkn2a	FoxKI052	FoxKI052-001	PK	EpithelialTissue	Pancreas	Primary	PancreaticCancer	PancreaticAdenocarcinoma	0.000976562	HOM
Cdkn2a	KCC100	KCC100-001	PK	EpithelialTissue	Pancreas	Primary	PancreaticCancer	PancreaticAdenocarcinoma	0.000976562	HOM
Cdkn2a	PK1194	PK1194-001	PK	EpithelialTissue	Pancreas	Primary	PancreaticCancer	PancreaticAdenocarcinoma	0.931095	WT
Cdkn2a	PK1199	PK1199-001	PK	EpithelialTissue	Pancreas	Primary	PancreaticCancer	PancreaticAdenocarcinoma	0.000976562	HOM
Cdkn2a	21613	21613-019	EK	EpithelialTissue	Lung	Primary	LungCancer	LungAdenocarcinoma	0.992671	WT
Cdkn2a	10701	10701-006	EK	EpithelialTissue	Lung	Primary	LungCancer	LungAdenocarcinoma	1.21026	WT
Cdkn2a	21915f	21915f-004	EK	EpithelialTissue	Lung	Primary	LungCancer	LungAdenocarcinoma	0.968276	WT
Cdkn2a	21915f	21915f-013	EK	EpithelialTissue	Lung	Primary	LungCancer	LungAdenocarcinoma	0.984427	WT
Cdkn2a	10701	10701-026	EK	EpithelialTissue	Lung	Primary	LungCancer	LungAdenocarcinoma	0.992406	WT
Cdkn2a	21915f	21915f-019	EK	EpithelialTissue	Lung	Primary	LungCancer	LungAdenocarcinoma	0.977648	WT
Cdkn2a	21915f	21915f-001	EK	EpithelialTissue	Lung	Primary	LungCancer	LungAdenocarcinoma	0.984531	WT
Cdkn2a	10920	10920-005	EK	EpithelialTissue	Lung	Primary	LungCancer	LungAdenocarcinoma	0.99198	WT
Cdkn2a	21613	21613-017	EK	EpithelialTissue	Lung	Primary	LungCancer	LungAdenocarcinoma	1	WT
Cdkn2a	21915f	21915f-012	EK	EpithelialTissue	Lung	Primary	LungCancer	LungAdenocarcinoma	0.965312	WT
Cdkn2a	21613	21613-002	EK	EpithelialTissue	Lung	Primary	LungCancer	LungAdenocarcinoma	0.983719	WT
Cdkn2a	10701	10701-007	EK	EpithelialTissue	Lung	Primary	LungCancer	LungAdenocarcinoma	0.991709	WT
Cdkn2a	21613	21613-004	EK	EpithelialTissue	Lung	Primary	LungCancer	LungAdenocarcinoma	1	WT
Cdkn2a	20388	20388-003	EK	EpithelialTissue	Lung	Primary	LungCancer	LungAdenocarcinoma	0.984187	WT
Cdkn2a	21613	21613-018	EK	EpithelialTissue	Lung	Primary	LungCancer	LungAdenocarcinoma	0.932564	WT
Cdkn2a	10701	10701-004	EK	EpithelialTissue	Lung	Primary	LungCancer	LungAdenocarcinoma	1.02226	WT
Cdkn2a	10920	10920-003	EK	EpithelialTissue	Lung	Primary	LungCancer	LungAdenocarcinoma	0.992462	WT
Cdkn2a	10920	10920-021	EK	EpithelialTissue	Lung	Primary	LungCancer	LungAdenocarcinoma	0.992564	WT
Cdkn2a	10920	10920-022	EK	EpithelialTissue	Lung	Primary	LungCancer	LungAdenocarcinoma	0.992239	WT
Cdkn2a	21460	21460-003	EK	EpithelialTissue	Lung	Primary	LungCancer	LungAdenocarcinoma	0.733499	HET
Cdkn2a	21460	21460-004	EK	EpithelialTissue	Lung	Primary	LungCancer	LungAdenocarcinoma	0.70754	HET
Cdkn2a	10920	10920-008	EK	EpithelialTissue	Lung	Primary	LungCancer	LungAdenocarcinoma	0.674885	HET
Cdkn2a	21613	21613-007	EK	EpithelialTissue	Lung	Primary	LungCancer	LungAdenocarcinoma	1	WT
Cdkn2a	20388	20388-001	EK	EpithelialTissue	Lung	Primary	LungCancer	LungAdenocarcinoma	0.975049	WT
Cdkn2a	10920	10920-023	EK	EpithelialTissue	Lung	Primary	LungCancer	LungAdenocarcinoma	0.665708	HET
Cdkn2a	10920	10920-001	EK	EpithelialTissue	Lung	Primary	LungCancer	LungAdenocarcinoma	1	WT
Cdkn2a	10920	10920-004	EK	EpithelialTissue	Lung	Primary	LungCancer	LungAdenocarcinoma	0.70462	HET
Cdkn2a	10920	10920-018	EK	EpithelialTissue	Lung	Primary	LungCancer	LungAdenocarcinoma	0.690474	HET
Cdkn2a	20388	20388-010	EK	EpithelialTissue	Lung	Primary	LungCancer	LungAdenocarcinoma	0.844392	HET
Cdkn2a	10701	10701-018	EK	EpithelialTissue	Lung	Primary	LungCancer	LungAdenocarcinoma	0.748817	HET
Cdkn2a	21915f	21915f-020	EK	EpithelialTissue	Lung	Primary	LungCancer	LungAdenocarcinoma	0.992292	WT
Cdkn2a	10920	10920-006	EK	EpithelialTissue	Lung	Primary	LungCancer	LungAdenocarcinoma	0.708255	HET
Cdkn2a	10920	10920-024	EK	EpithelialTissue	Lung	Primary	LungCancer	LungAdenocarcinoma	0.681667	HET
Cdkn2a	10701	10701-005	EK	EpithelialTissue	Lung	Primary	LungCancer	LungAdenocarcinoma	0.757446	HET
Cdkn2a	21915f	21915f-018	EK	EpithelialTissue	Lung	Primary	LungCancer	LungAdenocarcinoma	0.890078	WT
Cdkn2a	21915f	21915f-002	EK	EpithelialTissue	Lung	Primary	LungCancer	LungAdenocarcinoma	0.763339	HET
Cdkn2a	20388	20388-002	EK	EpithelialTissue	Lung	Primary	LungCancer	LungAdenocarcinoma	0.757636	HET
Cdkn2a	10701	10701-029	EK	EpithelialTissue	Lung	Primary	LungCancer	LungAdenocarcinoma	0.708333	HET
Cdkn2a	10701	10701-008	EK	EpithelialTissue	Lung	Primary	LungCancer	LungAdenocarcinoma	0.716328	HET
Cdkn2a	21460	21460-001	EK	EpithelialTissue	Lung	Primary	LungCancer	LungAdenocarcinoma	0.387843	HET
Cdkn2a	20388	20388-006	EK	EpithelialTissue	Lung	Primary	LungCancer	LungAdenocarcinoma	0.557352	HET
Cdkn2a	21460	21460-002	EK	EpithelialTissue	Lung	Primary	LungCancer	LungAdenocarcinoma	0.428704	HET
Cdkn2a	10701	10701-027	EK	EpithelialTissue	Lung	Primary	LungCancer	LungAdenocarcinoma	0.168584	HOM
Cdkn2a	10701	10701-002	EK	EpithelialTissue	Lung	Primary	LungCancer	LungAdenocarcinoma	0.162117	HOM
Cdkn2a	1139	T4	VK	EpithelialTissue	IntestineSmall	Primary	IntestinalCancer	KrasInitiated"Traditional"SerratedIntestinalAdenocarcinoma	0.986233	WT
Cdkn2a	TM7348	T1-2	VK	EpithelialTissue	IntestineSmall	Primary	IntestinalCancer	KrasInitiated"Traditional"SerratedIntestinalAdenocarcinoma	0.959264	WT
Cdkn2a	1138	T4	VK	EpithelialTissue	IntestineSmall	Primary	IntestinalCancer	KrasInitiated"Traditional"SerratedIntestinalAdenocarcinoma	0.959264	WT
Cdkn2a	NSG635	T4-2	VK	EpithelialTissue	IntestineSmall	Primary	IntestinalCancer	KrasInitiated"Traditional"SerratedIntestinalAdenocarcinoma	0.965936	WT
Cdkn2a	Bl6-469	T4-2	VK	EpithelialTissue	IntestineSmall	Primary	IntestinalCancer	KrasInitiated"Traditional"SerratedIntestinalAdenocarcinoma	0.986233	WT
Cdkn2a	NSG643	T4	VK	EpithelialTissue	IntestineSmall	Primary	IntestinalCancer	KrasInitiated"Traditional"SerratedIntestinalAdenocarcinoma	1	WT
Cdkn2a	MT1429	T1	VK	EpithelialTissue	IntestineSmall	Primary	IntestinalCancer	KrasInitiated"Traditional"SerratedIntestinalAdenocarcinoma	0.97942	WT
Cdkn2a	NSG646	T4	VK	EpithelialTissue	IntestineSmall	Primary	IntestinalCancer	KrasInitiated"Traditional"SerratedIntestinalAdenocarcinoma	0.986233	WT
Cdkn2a	NSG634	T4	VK	EpithelialTissue	IntestineSmall	Primary	IntestinalCancer	KrasInitiated"Traditional"SerratedIntestinalAdenocarcinoma	0.952638	WT
Cdkn2a	1242	T4	VK	EpithelialTissue	IntestineSmall	Primary	IntestinalCancer	KrasInitiated"Traditional"SerratedIntestinalAdenocarcinoma	0.852635	HET
Cdkn2a	MT2499	T4	VK	EpithelialTissue	IntestineSmall	Primary	IntestinalCancer	KrasInitiated"Traditional"SerratedIntestinalAdenocarcinoma	0.76313	HET
Cdkn2a	TM7515	T2-1	VK	EpithelialTissue	IntestineSmall	Primary	IntestinalCancer	KrasInitiated"Traditional"SerratedIntestinalAdenocarcinoma	0.784584	HET
Cdkn2a	NSG425	T4	VK	EpithelialTissue	IntestineSmall	Primary	IntestinalCancer	KrasInitiated"Traditional"SerratedIntestinalAdenocarcinoma	0.496546	HET
Cdkn2a	MT345	T4-2	VK	EpithelialTissue	IntestineSmall	Primary	IntestinalCancer	KrasInitiated"Traditional"SerratedIntestinalAdenocarcinoma	0.503478	HET
Cdkn2a	MT388	T4	VK	EpithelialTissue	IntestineSmall	Primary	IntestinalCancer	KrasInitiated"Traditional"SerratedIntestinalAdenocarcinoma	0.476319	HET
Cdkn2a	MT2434	T4-1	VK	EpithelialTissue	IntestineSmall	Primary	IntestinalCancer	KrasInitiated"Traditional"SerratedIntestinalAdenocarcinoma	0.000976562	HOM
Cdkn2a	MT2433	T4-1	VK	EpithelialTissue	IntestineSmall	Primary	IntestinalCancer	KrasInitiated"Traditional"SerratedIntestinalAdenocarcinoma	0.43167	HET
Cdkn2a	MT1460	T4	VK	EpithelialTissue	IntestineSmall	Primary	IntestinalCancer	KrasInitiated"Traditional"SerratedIntestinalAdenocarcinoma	0.000976562	HOM
Cdkn2a	MT2822	T4	VK	EpithelialTissue	IntestineSmall	Primary	IntestinalCancer	KrasInitiated"Traditional"SerratedIntestinalAdenocarcinoma	0.986233	WT
