# Supplementary material for: A disease model resource reveals core principles of tissue-specific cancer evolution
Source: Nature. 2026 Feb 25;653(8113):57. doi: 10.1038/s41586-026-10187-2 (PMC13149333; doi:10.1038/s41586-026-10187-2)
Supplement: Supplementary file 1 — Supplementary Tables 1–19. [file 41586_2026_10187_MOESM1_ESM.zip › 2024-10-21642B-s1/SupplementaryTable14.xlsx]

## Sheet: TCGA-ICGC-CDKN2A-Status
Supplementary Table 14. CDKN2A status in TCGA and ICGC samples of pancreas, lung and intestine
Gene	Cohort	Sample	Purity	Ploidy	CDKN2A-HGVS_P	CDKN2A-VAF-PurityAdjusted	CDKN2A-CopyRatio-PurityAdjusted	CDKN2A-Status
CDKN2A	TCGA-COAD	TCGA-AY-A69D	0.73	3.7	NA	0	0.03	HOM
CDKN2A	TCGA-COAD	TCGA-AA-3506	0.6	2.2	NA	0	0.02	HOM
CDKN2A	TCGA-COAD	TCGA-AD-6901	0.62	2.6	p.Arg128Gln	0.5	1.46	HET
CDKN2A	TCGA-COAD	TCGA-AD-6965	0.84	3.7	NA	0	0.57	HET
CDKN2A	TCGA-COAD	TCGA-AZ-6607	0.59	5.3	NA	0	0.57	HET
CDKN2A	TCGA-COAD	TCGA-AA-A03J	0.55	3.1	NA	0	0.65	HET
CDKN2A	TCGA-COAD	TCGA-A6-6654	0.4	2.7	NA	0	0.65	HET
CDKN2A	TCGA-COAD	TCGA-5M-AATE	0.8	5.1	NA	0	0.68	HET
CDKN2A	TCGA-COAD	TCGA-AA-3842	0.77	5.6	NA	0	0.68	HET
CDKN2A	TCGA-COAD	TCGA-A6-4105	0.65	2.9	NA	0	0.69	HET
CDKN2A	TCGA-COAD	TCGA-D5-6538	0.9	3.6	NA	0	0.76	HET
CDKN2A	TCGA-COAD	TCGA-DM-A288	0.78	3.2	NA	0	0.76	HET
CDKN2A	TCGA-COAD	TCGA-AA-3511	0.66	3.6	NA	0	0.77	HET
CDKN2A	TCGA-COAD	TCGA-A6-2681	0.7	3.6	NA	0	0.83	HET
CDKN2A	TCGA-COAD	TCGA-5M-AAT5	0.79	1.8	NA	0	0.84	HET
CDKN2A	TCGA-COAD	TCGA-A6-5659	0.83	1.9	NA	0	0.85	HET
CDKN2A	TCGA-COAD	TCGA-AA-A01K	0.52	1.8	NA	0	0.72	HET
CDKN2A	TCGA-COAD	TCGA-CA-6716	0.83	3.7	NA	0	0.81	HET
CDKN2A	TCGA-COAD	TCGA-A6-A567	0.73	1.8	NA	0	0.89	WT
CDKN2A	TCGA-COAD	TCGA-AD-6548	0.53	2.1	NA	0	0.94	WT
CDKN2A	TCGA-COAD	TCGA-A6-6650	0.85	3.4	NA	0	0.95	WT
CDKN2A	TCGA-COAD	TCGA-NH-A6GB	0.65	4.5	NA	0	0.95	WT
CDKN2A	TCGA-COAD	TCGA-AA-3851	0.67	3.1	NA	0	0.97	WT
CDKN2A	TCGA-COAD	TCGA-D5-6932	0.77	3.7	NA	0	0.97	WT
CDKN2A	TCGA-COAD	TCGA-AA-A02W	0.77	2.7	NA	0	0.98	WT
CDKN2A	TCGA-COAD	TCGA-AA-A02E	0.78	3.7	NA	0	0.98	WT
CDKN2A	TCGA-COAD	TCGA-NH-A50V	0.62	1.9	NA	0	0.98	WT
CDKN2A	TCGA-COAD	TCGA-CM-4751	0.48	2	NA	0	1	WT
CDKN2A	TCGA-COAD	TCGA-D5-6541	0.56	2	NA	0	0.99	WT
CDKN2A	TCGA-COAD	TCGA-DM-A1HA	0.94	1.9	NA	0	0.99	WT
CDKN2A	TCGA-COAD	TCGA-D5-5538	0.64	2	NA	0	0.99	WT
CDKN2A	TCGA-COAD	TCGA-AZ-4616	0.58	2.8	NA	0	1.05	WT
CDKN2A	TCGA-COAD	TCGA-D5-6531	0.79	5	NA	0	1.23	WT
CDKN2A	TCGA-COAD	TCGA-SS-A7HO	0.85	3.6	NA	0	1.61	WT
CDKN2A	TCGA-COAD	TCGA-4N-A93T	0.82	1.9	NA	0	1	WT
CDKN2A	TCGA-COAD	TCGA-A6-2684	0.6	1.9	NA	0	1	WT
CDKN2A	TCGA-COAD	TCGA-AA-3655	0.77	2	NA	0	1	WT
CDKN2A	TCGA-COAD	TCGA-AA-3848	0.85	1.8	NA	0	1	WT
CDKN2A	TCGA-COAD	TCGA-AA-A01Z	0.76	2	NA	0	1	WT
CDKN2A	TCGA-COAD	TCGA-D5-6931	0.46	2.1	NA	0	1	WT
CDKN2A	TCGA-COAD	TCGA-AA-3841	0.72	2.8	NA	0	1.02	WT
CDKN2A	TCGA-COAD	TCGA-D5-6535	0.67	3	NA	0	1.02	WT
CDKN2A	TCGA-COAD	TCGA-AA-3930	0.62	1.9	NA	0	1.03	WT
CDKN2A	TCGA-COAD	TCGA-CK-4948	0.52	3.2	NA	0	1.12	WT
CDKN2A	TCGA-COAD	TCGA-5M-AAT4	0.69	3	NA	0	1.21	WT
CDKN2A	TCGA-COAD	TCGA-A6-2682	0.54	4.1	NA	0	1.21	WT
CDKN2A	TCGA-COAD	TCGA-DM-A28A	0.82	3.7	NA	0	1.23	WT
CDKN2A	TCGA-COAD	TCGA-A6-2679	0.57	3.3	NA	0	1.26	WT
CDKN2A	TCGA-COAD	TCGA-QL-A97D	0.63	3.3	NA	0	1.38	WT
CDKN2A	TCGA-COAD	TCGA-AD-A5EK	0.8	2.4	NA	0	1.44	WT
CDKN2A	TCGA-COAD	TCGA-AA-3941	0.85	2.9	NA	0	2	WT
CDKN2A	TCGA-COAD	TCGA-DM-A1D4	0.77	2	NA	0	1	WT
CDKN2A	TCGA-COAD	TCGA-DM-A1D6	0.87	1.9	NA	0	1.03	WT
CDKN2A	TCGA-COAD	TCGA-AY-A54L	0.59	4.5	NA	0	1.12	WT
CDKN2A	TCGA-COAD	TCGA-AA-3814	0.59	2.5	NA	0	1	WT
CDKN2A	TCGA-COAD	TCGA-G4-6294	0.82	2.2	NA	0	1	WT
CDKN2A	TCGA-COAD	TCGA-A6-5662	0.82	2	NA	0	1	WT
CDKN2A	TCGA-COAD	TCGA-AZ-6606	0.79	2.3	NA	0	1	WT
CDKN2A	TCGA-COAD	TCGA-DM-A28E	0.81	2.1	NA	0	1	WT
CDKN2A	TCGA-COAD	TCGA-F4-6854	0.63	2	NA	0	1	WT
CDKN2A	TCGA-COAD	TCGA-D5-5540	0.84	1.9	NA	0	1.01	WT
CDKN2A	TCGA-COAD	TCGA-DM-A1D0	0.83	2	NA	0	1.02	WT
CDKN2A	TCGA-COAD	TCGA-D5-6539	0.34	4.7	NA	0	1.15	WT
CDKN2A	TCGA-COAD	TCGA-AA-3488	0.87	3	NA	0	1.36	WT
CDKN2A	TCGA-COAD	TCGA-AA-3844	0.79	2.2	NA	0	1.52	WT
CDKN2A	TCGA-COAD	TCGA-QG-A5YV	0.7	3.7	NA	0	1.53	WT
CDKN2A	TCGA-COAD	TCGA-NH-A8F8	0.69	1.9	NA	0	1.58	WT
CDKN2A	TCGA-COAD	TCGA-NH-A6GC	0.81	3.3	NA	0	2.12	WT
CDKN2A	TCGA-COAD	TCGA-A6-6138	0.59	3.9	NA	0	1	WT
CDKN2A	TCGA-COAD	TCGA-DM-A1D9	0.79	1.8	NA	0	1	WT
CDKN2A	TCGA-COAD	TCGA-D5-6532	0.72	2	NA	0	1.01	WT
CDKN2A	TCGA-COAD	TCGA-AZ-6600	0.57	2.8	NA	0	1.14	WT
CDKN2A	TCGA-COAD	TCGA-DM-A1D8	0.79	3	NA	0	1.33	WT
CDKN2A	TCGA-COAD	TCGA-AY-5543	0.67	2	NA	0	1.35	WT
CDKN2A	TCGA-COAD	TCGA-DM-A0XD	0.63	2.1	NA	0	1.69	WT
CDKN2A	TCGA-COAD	TCGA-A6-2674	0.31	3	NA	0	0.92	WT
CDKN2A	TCGA-COAD	TCGA-CK-6748	0.8	2.9	NA	0	0.97	WT
CDKN2A	TCGA-COAD	TCGA-F4-6461	0.59	2	NA	0	0.99	WT
CDKN2A	TCGA-COAD	TCGA-CM-4747	0.67	3.1	NA	0	1	WT
CDKN2A	TCGA-COAD	TCGA-AA-3989	0.68	3.5	NA	0	0.99	WT
CDKN2A	TCGA-COAD	TCGA-AA-3695	0.86	2.8	NA	0	1	WT
CDKN2A	TCGA-COAD	TCGA-AZ-5407	0.66	2.2	NA	0	1	WT
CDKN2A	TCGA-COAD	TCGA-DM-A282	0.71	2	NA	0	1	WT
CDKN2A	TCGA-COAD	TCGA-AA-3673	0.67	1.9	NA	0	1.34	WT
CDKN2A	TCGA-COAD	TCGA-CM-5863	0.24	2.2	NA	0	1.38	WT
CDKN2A	TCGA-COAD	TCGA-AA-3870	0.6	2	NA	0	1.55	WT
CDKN2A	TCGA-COAD	TCGA-A6-5657	0.29	2.2	NA	0	1.22	WT
CDKN2A	TCGA-COAD	TCGA-F4-6807	0.54	1.9	NA	0	1	WT
CDKN2A	TCGA-COAD	TCGA-AA-3837	0.65	2.7	NA	0	1.03	WT
CDKN2A	TCGA-COAD	TCGA-A6-4107	0.47	3.5	NA	0	1.15	WT
CDKN2A	TCGA-COAD	TCGA-D5-5539	0.63	3.5	NA	0	1.71	WT
CDKN2A	TCGA-COAD	TCGA-AA-3864	0.72	2	NA	0	0.97	WT
CDKN2A	TCGA-COAD	TCGA-5M-AAT6	0.27	2.1	NA	0	0.98	WT
CDKN2A	TCGA-COAD	TCGA-CK-4947	0.57	2.1	NA	0	1	WT
CDKN2A	TCGA-COAD	TCGA-D5-6536	0.69	4	NA	0	0.99	WT
CDKN2A	TCGA-COAD	TCGA-AA-A03F	0.72	2	NA	0	1	WT
CDKN2A	TCGA-COAD	TCGA-CK-6751	0.69	2	NA	0	0.99	WT
CDKN2A	TCGA-COAD	TCGA-CM-6674	0.5	2	NA	0	0.99	WT
CDKN2A	TCGA-COAD	TCGA-DM-A280	0.36	2.1	NA	0	0.99	WT
CDKN2A	TCGA-COAD	TCGA-F4-6806	0.67	3.9	NA	0	0.99	WT
CDKN2A	TCGA-COAD	TCGA-AA-3852	0.65	2.2	NA	0	1.54	WT
CDKN2A	TCGA-COAD	TCGA-D5-6537	0.75	2.4	NA	0	1	WT
CDKN2A	TCGA-COAD	TCGA-A6-3808	0.44	2	NA	0	1	WT
CDKN2A	TCGA-COAD	TCGA-AA-3502	0.83	2.1	NA	0	1	WT
CDKN2A	TCGA-COAD	TCGA-AA-3818	0.72	2.2	NA	0	1	WT
CDKN2A	TCGA-COAD	TCGA-AA-A02O	0.8	2.2	NA	0	1	WT
CDKN2A	TCGA-COAD	TCGA-AY-6386	0.6	2.1	NA	0	1	WT
CDKN2A	TCGA-COAD	TCGA-CK-4950	0.39	2.3	NA	0	1	WT
CDKN2A	TCGA-COAD	TCGA-CM-6678	0.65	2.4	NA	0	1	WT
CDKN2A	TCGA-COAD	TCGA-AA-3675	0.77	2.1	NA	0	1.01	WT
CDKN2A	TCGA-COAD	TCGA-CM-4748	0.61	2	NA	0	1.01	WT
CDKN2A	TCGA-COAD	TCGA-AA-3715	0.5	4.3	NA	0	1.02	WT
CDKN2A	TCGA-COAD	TCGA-DM-A28K	0.8	2.2	NA	0	1.44	WT
CDKN2A	TCGA-COAD	TCGA-AA-3994	0.74	2.2	NA	0	1.46	WT
CDKN2A	TCGA-COAD	TCGA-AA-3696	0.83	2.3	NA	0	1.01	WT
CDKN2A	TCGA-COAD	TCGA-CM-4744	0.69	3.1	NA	0	1	WT
CDKN2A	TCGA-COAD	TCGA-4T-AA8H	0.72	3.3	NA	0	1	WT
CDKN2A	TCGA-COAD	TCGA-AA-3530	0.78	1.9	NA	0	1	WT
CDKN2A	TCGA-COAD	TCGA-AA-A02Y	0.72	2.2	NA	0	1	WT
CDKN2A	TCGA-COAD	TCGA-AY-A71X	0.89	2	NA	0	1	WT
CDKN2A	TCGA-COAD	TCGA-CA-5255	0.41	2.1	NA	0	1	WT
CDKN2A	TCGA-COAD	TCGA-G4-6627	0.21	2.5	NA	0	1	WT
CDKN2A	TCGA-COAD	TCGA-F4-6855	0.58	3	NA	0	1.01	WT
CDKN2A	TCGA-COAD	TCGA-DM-A28M	0.73	3.4	NA	0	1.31	WT
CDKN2A	TCGA-COAD	TCGA-AA-A029	0.84	2.3	NA	0	1.33	WT
CDKN2A	TCGA-COAD	TCGA-CA-5796	0.78	2.1	NA	0	1.5	WT
CDKN2A	TCGA-COAD	TCGA-AA-3854	0.86	2.1	NA	0	1.73	WT
CDKN2A	TCGA-COAD	TCGA-AA-3680	0.74	4.1	NA	0	1	WT
CDKN2A	TCGA-COAD	TCGA-AA-A01R	0.63	2.1	NA	0	1	WT
CDKN2A	TCGA-COAD	TCGA-AZ-6599	0.88	2	NA	0	1	WT
CDKN2A	TCGA-COAD	TCGA-CM-6168	0.31	2.2	NA	0	1.01	WT
CDKN2A	TCGA-COAD	TCGA-D5-6927	0.5	2	NA	0	1.01	WT
CDKN2A	TCGA-COAD	TCGA-DM-A0X9	0.67	2.3	NA	0	1.01	WT
CDKN2A	TCGA-COAD	TCGA-G4-6323	0.43	2.1	NA	0	1.12	WT
CDKN2A	TCGA-COAD	TCGA-AA-3663	0.76	2.1	NA	0	1.34	WT
CDKN2A	TCGA-COAD	TCGA-AZ-4313	0.45	2.2	NA	0	1.66	WT
CDKN2A	TCGA-LUAD	TCGA-78-7540	0.53	2	NA	0	-0.02	HOM
CDKN2A	TCGA-LUAD	TCGA-93-8067	0.46	4.4	p.Asp84Asn	1.01	0.49	HOM
CDKN2A	TCGA-LUAD	TCGA-MP-A4TF	0.5	4	NA	0	0.14	HOM
CDKN2A	TCGA-LUAD	TCGA-55-7576	0.57	2.7	NA	0	0.17	HOM
CDKN2A	TCGA-LUAD	TCGA-55-6975	0.41	1.6	NA	0	0	HOM
CDKN2A	TCGA-LUAD	TCGA-55-7726	0.37	2.2	NA	0	0.03	HOM
CDKN2A	TCGA-LUAD	TCGA-69-7980	0.66	3.8	NA	0	0.07	HOM
CDKN2A	TCGA-LUAD	TCGA-86-6851	0.4	3	NA	0	0.08	HOM
CDKN2A	TCGA-LUAD	TCGA-78-7145	0.71	3.2	NA	0	0.08	HOM
CDKN2A	TCGA-LUAD	TCGA-78-7148	0.55	1.7	p.Trp15fs	1.5	0.3	HOM
CDKN2A	TCGA-LUAD	TCGA-50-8459	0.23	1.9	NA	0	-0.07	HOM
CDKN2A	TCGA-LUAD	TCGA-MP-A4T7	0.4	3.2	NA	0	-0.02	HOM
CDKN2A	TCGA-LUAD	TCGA-55-7284	0.36	2.3	NA	0	-0.01	HOM
CDKN2A	TCGA-LUAD	TCGA-55-8090	0.57	3.6	NA	0	0	HOM
CDKN2A	TCGA-LUAD	TCGA-62-8398	0.64	1.7	NA	0	0.04	HOM
CDKN2A	TCGA-LUAD	TCGA-78-8655	0.59	2.1	NA	0	0.04	HOM
CDKN2A	TCGA-LUAD	TCGA-50-5932	0.82	1.8	NA	0	0.06	HOM
CDKN2A	TCGA-LUAD	TCGA-05-4403	0.45	2.1	NA	0	0.07	HOM
CDKN2A	TCGA-LUAD	TCGA-05-4418	0.48	2.1	NA	0	0.07	HOM
CDKN2A	TCGA-LUAD	TCGA-78-7166	0.58	2	NA	0	0.09	HOM
CDKN2A	TCGA-LUAD	TCGA-MP-A4TK	0.35	2.7	NA	0	0.34	HET
CDKN2A	TCGA-LUAD	TCGA-55-8094	0.82	2.7	NA	0	0.36	HET
CDKN2A	TCGA-LUAD	TCGA-44-2668	0.29	2.3	NA	0	0.45	HET
CDKN2A	TCGA-LUAD	TCGA-86-8056	0.52	1.9	NA	0	0.48	HET
CDKN2A	TCGA-LUAD	TCGA-55-7914	0.53	3.7	NA	0	0.48	HET
CDKN2A	TCGA-LUAD	TCGA-97-A4M0	0.67	1.9	NA	0	0.49	HET
CDKN2A	TCGA-LUAD	TCGA-44-6144	0.51	1.6	NA	0	0.53	HET
CDKN2A	TCGA-LUAD	TCGA-50-5941	0.32	1.8	NA	0	0.64	HET
CDKN2A	TCGA-LUAD	TCGA-55-7907	0.46	3.4	NA	0	0.64	HET
CDKN2A	TCGA-LUAD	TCGA-95-7562	0.67	3.2	NA	0	0.64	HET
CDKN2A	TCGA-LUAD	TCGA-05-4405	0.42	3.1	NA	0	0.66	HET
CDKN2A	TCGA-LUAD	TCGA-44-3917	0.47	2.7	NA	0	0.66	HET
CDKN2A	TCGA-LUAD	TCGA-95-7567	0.62	2.6	NA	0	0.66	HET
CDKN2A	TCGA-LUAD	TCGA-MN-A4N5	0.44	3.1	NA	0	0.67	HET
CDKN2A	TCGA-LUAD	TCGA-05-4395	0.7	3	NA	0	0.67	HET
CDKN2A	TCGA-LUAD	TCGA-99-8033	0.35	3.1	NA	0	0.7	HET
CDKN2A	TCGA-LUAD	TCGA-83-5908	0.33	1.9	NA	0	0.7	HET
CDKN2A	TCGA-LUAD	TCGA-MP-A4SV	0.43	4.9	NA	0	0.75	HET
CDKN2A	TCGA-LUAD	TCGA-55-8302	0.42	1.7	NA	0	0.76	HET
CDKN2A	TCGA-LUAD	TCGA-64-1677	0.36	5.3	NA	0	0.76	HET
CDKN2A	TCGA-LUAD	TCGA-69-7978	0.32	1.6	NA	0	0.76	HET
CDKN2A	TCGA-LUAD	TCGA-MP-A4T4	0.24	4.8	NA	0	0.81	HET
CDKN2A	TCGA-LUAD	TCGA-49-AARO	0.33	2.8	NA	0	0.28	HET
CDKN2A	TCGA-LUAD	TCGA-97-7938	0.57	2	NA	0	0.5	HET
CDKN2A	TCGA-LUAD	TCGA-86-A456	0.31	1.6	NA	0	0.5	HET
CDKN2A	TCGA-LUAD	TCGA-78-7160	0.27	1.6	NA	0	0.51	HET
CDKN2A	TCGA-LUAD	TCGA-05-4244	0.61	4.2	NA	0	0.54	HET
CDKN2A	TCGA-LUAD	TCGA-MP-A4TD	0.39	1.8	NA	0	0.54	HET
CDKN2A	TCGA-LUAD	TCGA-55-7281	0.49	3	NA	0	0.59	HET
CDKN2A	TCGA-LUAD	TCGA-93-7347	0.25	3.7	NA	0	0.64	HET
CDKN2A	TCGA-LUAD	TCGA-95-A4VP	0.36	5.5	NA	0	0.64	HET
CDKN2A	TCGA-LUAD	TCGA-MP-A4TE	0.72	3.1	NA	0	0.66	HET
CDKN2A	TCGA-LUAD	TCGA-55-6970	0.44	2.7	NA	0	0.66	HET
CDKN2A	TCGA-LUAD	TCGA-55-8207	0.63	3	NA	0	0.67	HET
CDKN2A	TCGA-LUAD	TCGA-86-7713	0.7	3.1	NA	0	0.69	HET
CDKN2A	TCGA-LUAD	TCGA-86-8054	0.78	2.7	NA	0	0.71	HET
CDKN2A	TCGA-LUAD	TCGA-05-4250	0.55	3	NA	0	0.72	HET
CDKN2A	TCGA-LUAD	TCGA-78-7159	0.49	3.6	NA	0	0.72	HET
CDKN2A	TCGA-LUAD	TCGA-J2-A4AG	0.27	1.9	NA	0	0.73	HET
CDKN2A	TCGA-LUAD	TCGA-MP-A4T8	0.67	2.9	NA	0	0.75	HET
CDKN2A	TCGA-LUAD	TCGA-55-8097	0.59	3.9	NA	0	0.75	HET
CDKN2A	TCGA-LUAD	TCGA-55-A494	0.83	3.6	NA	0	0.76	HET
CDKN2A	TCGA-LUAD	TCGA-55-7283	0.58	3.7	NA	0	0.76	HET
CDKN2A	TCGA-LUAD	TCGA-44-A47A	0.46	3.6	NA	0	0.77	HET
CDKN2A	TCGA-LUAD	TCGA-05-4249	0.63	3.6	NA	0	0.78	HET
CDKN2A	TCGA-LUAD	TCGA-38-4626	0.27	2.2	NA	0	0.81	HET
CDKN2A	TCGA-LUAD	TCGA-44-A47F	0.57	3.4	NA	0	0.84	HET
CDKN2A	TCGA-LUAD	TCGA-78-7167	0.86	3.6	NA	0	0.24	HET
CDKN2A	TCGA-LUAD	TCGA-91-8497	0.41	1.9	NA	0	0.46	HET
CDKN2A	TCGA-LUAD	TCGA-55-8512	0.32	1.9	NA	0	0.48	HET
CDKN2A	TCGA-LUAD	TCGA-44-6146	0.64	1.9	NA	0	0.51	HET
CDKN2A	TCGA-LUAD	TCGA-97-8176	0.49	1.8	NA	0	0.53	HET
CDKN2A	TCGA-LUAD	TCGA-44-7671	0.69	2.8	NA	0	0.66	HET
CDKN2A	TCGA-LUAD	TCGA-73-4662	0.59	5.9	NA	0	0.66	HET
CDKN2A	TCGA-LUAD	TCGA-49-4510	0.74	3.4	NA	0	0.67	HET
CDKN2A	TCGA-LUAD	TCGA-55-A490	0.63	3.1	NA	0	0.68	HET
CDKN2A	TCGA-LUAD	TCGA-78-7161	0.82	3.1	NA	0	0.69	HET
CDKN2A	TCGA-LUAD	TCGA-55-8203	0.51	3.7	NA	0	0.83	HET
CDKN2A	TCGA-LUAD	TCGA-86-A4JF	0.37	1.8	NA	0	0.88	WT
CDKN2A	TCGA-LUAD	TCGA-86-7701	0.48	5.5	NA	0	0.97	WT
CDKN2A	TCGA-LUAD	TCGA-55-7910	0.67	3.3	NA	0	0.97	WT
CDKN2A	TCGA-LUAD	TCGA-55-8616	0.51	3.7	NA	0	0.98	WT
CDKN2A	TCGA-LUAD	TCGA-49-6761	0.35	2.9	NA	0	0.99	WT
CDKN2A	TCGA-LUAD	TCGA-55-7911	0.35	4.1	NA	0	0.99	WT
CDKN2A	TCGA-LUAD	TCGA-91-6836	0.7	3.3	NA	0	1	WT
CDKN2A	TCGA-LUAD	TCGA-62-A46R	0.47	2.8	NA	0	1.24	WT
CDKN2A	TCGA-LUAD	TCGA-55-8514	0.6	3	NA	0	1.33	WT
CDKN2A	TCGA-LUAD	TCGA-99-7458	0.32	1.8	NA	0	1.09	WT
CDKN2A	TCGA-LUAD	TCGA-64-5778	0.52	3.4	NA	0	1.31	WT
CDKN2A	TCGA-LUAD	TCGA-4B-A93V	0.57	2.5	NA	0	2.05	WT
CDKN2A	TCGA-LUAD	TCGA-05-4427	0.65	4.6	NA	0	1.13	WT
CDKN2A	TCGA-LUAD	TCGA-97-7554	0.5	1.8	NA	0	1.23	WT
CDKN2A	TCGA-LUAD	TCGA-49-AARQ	0.59	3.3	NA	0	1.75	WT
CDKN2A	TCGA-LUAD	TCGA-99-8025	0.56	4.4	NA	0	1.55	WT
CDKN2A	TCGA-LUAD	TCGA-44-7672	0.23	5.4	NA	0	0.88	WT
CDKN2A	TCGA-LUAD	TCGA-05-4417	0.44	2.7	NA	0	0.9	WT
CDKN2A	TCGA-LUAD	TCGA-NJ-A55R	0.43	1.8	NA	0	0.91	WT
CDKN2A	TCGA-LUAD	TCGA-53-7813	0.45	3.4	NA	0	0.93	WT
CDKN2A	TCGA-LUAD	TCGA-05-4415	0.69	3.4	NA	0	0.97	WT
CDKN2A	TCGA-LUAD	TCGA-50-5051	0.65	2.9	NA	0	0.99	WT
CDKN2A	TCGA-LUAD	TCGA-78-7539	0.6	3.3	NA	0	0.99	WT
CDKN2A	TCGA-LUAD	TCGA-67-3773	0.67	1.9	NA	0	0.99	WT
CDKN2A	TCGA-LUAD	TCGA-80-5608	0.53	2.9	NA	0	1.38	WT
CDKN2A	TCGA-LUAD	TCGA-MP-A4SY	0.25	2.3	NA	0	1.03	WT
CDKN2A	TCGA-LUAD	TCGA-NJ-A4YG	0.29	2.4	NA	0	1.32	WT
CDKN2A	TCGA-LUAD	TCGA-86-7953	0.41	3.1	NA	0	1.33	WT
CDKN2A	TCGA-LUAD	TCGA-97-A4M5	0.22	3.7	NA	0	1.01	WT
CDKN2A	TCGA-LUAD	TCGA-NJ-A4YI	0.7	3.6	NA	0	1.01	WT
CDKN2A	TCGA-LUAD	TCGA-55-1595	0.59	3.5	NA	0	1.15	WT
CDKN2A	TCGA-LUAD	TCGA-64-5774	0.78	2.7	NA	0	1.2	WT
CDKN2A	TCGA-LUAD	TCGA-91-6828	0.57	2	NA	0	1.06	WT
CDKN2A	TCGA-LUAD	TCGA-L9-A443	0.51	3.3	NA	0	1.15	WT
CDKN2A	TCGA-LUAD	TCGA-44-7661	0.27	2.1	NA	0	1.32	WT
CDKN2A	TCGA-LUAD	TCGA-95-A4VN	0.23	2.5	NA	0	1.44	WT
CDKN2A	TCGA-LUAD	TCGA-75-6206	0.71	3.2	NA	0	1.02	WT
CDKN2A	TCGA-LUAD	TCGA-49-4506	0.24	2.4	NA	0	1.03	WT
CDKN2A	TCGA-LUAD	TCGA-73-7498	0.58	2	NA	0	0.94	WT
CDKN2A	TCGA-LUAD	TCGA-97-7941	0.33	2	NA	0	0.98	WT
CDKN2A	TCGA-LUAD	TCGA-J2-8194	0.49	3	NA	0	0.99	WT
CDKN2A	TCGA-LUAD	TCGA-55-7725	0.57	2	NA	0	0.99	WT
CDKN2A	TCGA-LUAD	TCGA-55-7728	0.39	2	NA	0	0.99	WT
CDKN2A	TCGA-LUAD	TCGA-86-8359	0.48	2.9	NA	0	1	WT
CDKN2A	TCGA-LUAD	TCGA-73-4677	0.56	3.1	NA	0	1.02	WT
CDKN2A	TCGA-LUAD	TCGA-44-6776	0.58	1.9	NA	0	1	WT
CDKN2A	TCGA-LUAD	TCGA-69-8254	0.39	2	NA	0	1.03	WT
CDKN2A	TCGA-LUAD	TCGA-69-8253	0.46	3.1	NA	0	1.27	WT
CDKN2A	TCGA-LUAD	TCGA-35-3615	0.65	2.1	NA	0	1.01	WT
CDKN2A	TCGA-LUAD	TCGA-55-6983	0.37	2.1	NA	0	1.01	WT
CDKN2A	TCGA-LUAD	TCGA-55-8508	0.46	2.8	NA	0	1.01	WT
CDKN2A	TCGA-LUAD	TCGA-MP-A4TH	0.36	2.1	NA	0	1.01	WT
CDKN2A	TCGA-LUAD	TCGA-55-8615	0.68	2.5	NA	0	1.28	WT
CDKN2A	TCGA-LUAD	TCGA-69-7973	0.61	3.3	NA	0	1.43	WT
CDKN2A	TCGA-LUAD	TCGA-S2-AA1A	0.28	2.5	NA	0	1.81	WT
CDKN2A	TCGA-LUAD	TCGA-55-6642	0.32	2.5	NA	0	1.02	WT
CDKN2A	TCGA-LUAD	TCGA-86-8674	0.52	2.1	NA	0	1.01	WT
CDKN2A	ICGC-PanCuRx	ASHPC_0001_Pa_P	0.69	2.1	NA	0	0.03125	HOM
CDKN2A	ICGC-PanCuRx	ASHPC_0003_Pa_P	0.93	3.2	NA	0	0.03125	HOM
CDKN2A	ICGC-PanCuRx	ASHPC_0005_Pa_P	0.94	3.4	NA	0	0.03125	HOM
CDKN2A	ICGC-PanCuRx	ASHPC_0008_Pa_P	0.93	3	NA	0	0.03125	HOM
CDKN2A	ICGC-PanCuRx	ASHPC_0009_Pa_P	0.87	2	NA	0	0.03125	HOM
CDKN2A	ICGC-PanCuRx	ASHPC_0010_Pa_P	0.92	3.9	p.His83Tyr	0.68	0.737135	HET
CDKN2A	ICGC-PanCuRx	ASHPC_0011_Pa_P	0.94	1.9	NA	0	0.469761	HET
CDKN2A	ICGC-PanCuRx	ASHPC_0013_Pa_P	0.79	2.1	NA	0	0.48971	HET
CDKN2A	ICGC-PanCuRx	ASHPC_0015_Pa_P	0.88	2	NA	0	0.03125	HOM
CDKN2A	ICGC-PanCuRx	ASHPC_0017_Pa_P	0.87	2	p.Pro151fs	1.15	0.356013	HOM
CDKN2A	ICGC-PanCuRx	ASHPC_0018_Pa_P	0.22	1.7	NA	0	0.03125	HOM
CDKN2A	ICGC-PanCuRx	ASHPC_0019_Pa_P_5262	0.95	2	NA	0	0.03125	HOM
CDKN2A	ICGC-PanCuRx	ASHPC_0022_Pa_P	0.92	1.8	NA	0	0.514057	HET
CDKN2A	ICGC-PanCuRx	ASHPC_0023_Pa_P	0.97	1.9	NA	0	0.03125	HOM
CDKN2A	ICGC-PanCuRx	ASHPC_0025_Pa_P	0.95	1.9	NA	0	0.03125	HOM
CDKN2A	ICGC-PanCuRx	ASHPC_0027_Pa_P	0.96	4	NA	0	0.03125	HOM
CDKN2A	ICGC-PanCuRx	ASHPC_0028_Pa_P	0.73	1.9	NA	0	0.03125	HOM
CDKN2A	ICGC-PanCuRx	ASHPC_0029_Pa_P	0.9	1.9	NA	0	0.03125	HOM
CDKN2A	ICGC-PanCuRx	ASHPC_0030_Pa_P	0.25	2.2	NA	0	0.03125	HOM
CDKN2A	ICGC-PanCuRx	ASHPC_0034_Pa_P	0.94	1.9	NA	0	0.03125	HOM
CDKN2A	ICGC-PanCuRx	PCSI_0004_Pa_P_526	0.88	3.5	NA	0	0.03125	HOM
CDKN2A	ICGC-PanCuRx	PCSI_0017_Pa_X_526	0.96	2	NA	0	0.03125	HOM
CDKN2A	ICGC-PanCuRx	PCSI_0019_Pa_P_526	0.69	1.9	NA	0	0.03125	HOM
CDKN2A	ICGC-PanCuRx	PCSI_0023_Pa_P	0.27	2	NA	0	0.03125	HOM
CDKN2A	ICGC-PanCuRx	PCSI_0044_Pa_P_526	0.66	1.9	NA	0	0.469761	HET
CDKN2A	ICGC-PanCuRx	PCSI_0046_Pa_P_526	0.79	3.2	NA	0	0.03125	HOM
CDKN2A	ICGC-PanCuRx	PCSI_0047_Pa_P_526	0.56	1.8	NA	0	0.493116	HET
CDKN2A	ICGC-PanCuRx	PCSI_0048_Pa_P_526	0.59	2	NA	0	0.496546	HET
CDKN2A	ICGC-PanCuRx	PCSI_0073_Pa_P_526	0.7	1.9	NA	0	0.486327	HET
CDKN2A	ICGC-PanCuRx	PCSI_0074_Pa_P_526	0.88	1.9	NA	0	0.03125	HOM
CDKN2A	ICGC-PanCuRx	PCSI_0075_Pa_P_526	0.78	1.9	NA	0	0.5	HET
CDKN2A	ICGC-PanCuRx	PCSI_0078_Pa_P_526	0.68	2.1	NA	0	0.03125	HOM
CDKN2A	ICGC-PanCuRx	PCSI_0080_Pa_P_526	0.6	3.4	p.Glu88fs	1	0.655197	HOM
CDKN2A	ICGC-PanCuRx	PCSI_0082_Pa_P_526	0.73	2.9	NA	0	0.03125	HOM
CDKN2A	ICGC-PanCuRx	PCSI_0102_Pa_P	0.45	1.8	NA	0	0.5	HET
CDKN2A	ICGC-PanCuRx	PCSI_0102_Pa_P_526	0.56	1.9	NA	0	0.496546	HET
CDKN2A	ICGC-PanCuRx	PCSI_0107_Pa_P_526	0.84	1.9	p.Arg87Trp	0.5	0.993092	HET
CDKN2A	ICGC-PanCuRx	PCSI_0109_Pa_P_526	0.89	1.9	p.Ala4Glu	1	0.496546	HOM
CDKN2A	ICGC-PanCuRx	PCSI_0169_Pa_P_526	0.79	2	NA	0	0.48971	HET
CDKN2A	ICGC-PanCuRx	PCSI_0176_Pa_X_526	0.95	1.9	NA	0	0.03125	HOM
CDKN2A	ICGC-PanCuRx	PCSI_0268_Pa_P_526	0.65	1.8	NA	0	0.539614	HET
CDKN2A	ICGC-PanCuRx	PCSI_0357_Pa_P_526	0.84	2	NA	0	0.03125	HOM
CDKN2A	ICGC-PanCuRx	PCSI_0357_Pa_P_5262	0.85	2	NA	0	0.03125	HOM
CDKN2A	ICGC-PanCuRx	PCSI_0410_Ag_M_526	0.82	3.2	p.Asp14_Leu16del	0.5	0.659754	HET
CDKN2A	ICGC-PanCuRx	PCSI_0410_Di_M_526	0.78	3.2	p.Asp14_Leu16del	0.33	0.993092	HET
CDKN2A	ICGC-PanCuRx	PCSI_0410_Hr_M_526	0.7	3.2	p.Asp14_Leu16del	0.33	1	HET
CDKN2A	ICGC-PanCuRx	PCSI_0410_Ln_M_526	0.8	3.2	p.Asp14_Leu16del	0.5	0.659754	HET
CDKN2A	ICGC-PanCuRx	PCSI_0410_Lu_M_526	0.82	3.1	p.Asp14_Leu16del	0.5	0.664343	HET
CDKN2A	ICGC-PanCuRx	PCSI_0410_Lu_M_5262	0.83	3.1	p.Asp14_Leu16del	0.5	0.659754	HET
CDKN2A	ICGC-PanCuRx	PCSI_0410_Lv_M_526	0.67	3	p.Asp14_Leu16del	0.5	0.68302	HET
CDKN2A	ICGC-PanCuRx	PCSI_0410_Om_M_526	0.76	3.1	p.Asp14_Leu16del	0.29	0.907519	HET
CDKN2A	ICGC-PanCuRx	PCSI_0483_Lv_X_526	0.96	1.8	p.Ala21Asp	1	0.469761	HOM
CDKN2A	ICGC-PanCuRx	PCSI_0487_Lv_X_526	0.96	1.9	NA	0	0.03125	HOM
CDKN2A	ICGC-PanCuRx	PCSI_0490_Lv_X_526	0.96	1.8	NA	0	0.03125	HOM
CDKN2A	ICGC-PanCuRx	PCSI_0491_Lv_M_526	0.8	1.9	NA	0	0.476319	HET
CDKN2A	ICGC-PanCuRx	PCSI_0511_Pa_P_526	0.83	3.4	NA	0	0.03125	HOM
CDKN2A	ICGC-PanCuRx	PCSI_0585_Lv_M_526	0.74	1.9	p.His83Tyr	1	0.438303	HOM
CDKN2A	ICGC-PanCuRx	PCSI_0586_Lv_X_526	0.96	3.6	NA	0	0.737135	HET
CDKN2A	ICGC-PanCuRx	PCSI_0600_Lv_X_526	0.94	3.2	p.Pro81Leu	1	0.650671	HOM
CDKN2A	ICGC-PanCuRx	PCSI_0603_Lv_X	0.94	3.4	NA	0	0.03125	HOM
CDKN2A	ICGC-PanCuRx	PCSI_0604_Lv_M_526	0.76	3.3	NA	0	0.03125	HOM
CDKN2A	ICGC-PanCuRx	PCSI_0605_Lv_M_526	0.72	3.2	NA	0	0.03125	HOM
CDKN2A	ICGC-PanCuRx	PCSI_0606_Lv_M_526	0.8	2.7	NA	0	0.03125	HOM
CDKN2A	ICGC-PanCuRx	PCSI_0607_Lv_X	0.95	1.9	NA	0	0.479632	HET
CDKN2A	ICGC-PanCuRx	PCSI_0612_Ag_M_526	0.86	1.9	NA	0	0.03125	HOM
CDKN2A	ICGC-PanCuRx	PCSI_0612_Pa_P_526	0.9	2	NA	0	0.03125	HOM
CDKN2A	ICGC-PanCuRx	PCSI_0621_Lv_X_526	0.95	2.8	NA	0	0.297302	HET
CDKN2A	ICGC-PanCuRx	PCSI_0633_Lv_M	0.77	3.8	NA	0	0.03125	HOM
CDKN2A	ICGC-PanCuRx	PCSI_0633_Pa_P	0.86	2.1	NA	0	0.03125	HOM
CDKN2A	ICGC-PanCuRx	PCSI_0633_Pa_X_526	0.94	3.5	NA	0	0.03125	HOM
CDKN2A	ICGC-PanCuRx	PCSI_0634_Lv_M	0.79	1.9	NA	0	0.03125	HOM
CDKN2A	ICGC-PanCuRx	PCSI_0637_Lv_M_526	0.85	2.9	NA	0	1.12506	WT
CDKN2A	ICGC-PanCuRx	PCSI_0638_Pa_P_526	0.76	3	NA	0	0.63728	HET
CDKN2A	ICGC-PanCuRx	PCSI_0640_Om_M_526	0.71	3.9	NA	0	1	WT
CDKN2A	ICGC-PanCuRx	PCSI_0641_Lv_M_526	0.86	1.8	NA	0	0.482968	HET
CDKN2A	ICGC-PanCuRx	PCSI_0644_Lv_M_526	0.75	3.5	NA	0	0.5	HET
CDKN2A	ICGC-PanCuRx	PCSI_0646_Lv_M_526	0.75	3.5	NA	0	0.496546	HET
CDKN2A	ICGC-PanCuRx	PCSI_0647_Lv_M_526	0.77	2.8	p.Arg80*	1	0.329877	HOM
CDKN2A	ICGC-PanCuRx	PCSI_0650_Lv_M_526	0.85	3.8	NA	0	0.03125	HOM
CDKN2A	ICGC-PanCuRx	PCSI_0651_Lv_M_526	0.84	3.4	NA	0	0.659754	HET
CDKN2A	ICGC-PanCuRx	PCSI_0652_Lv_M_526	0.8	2.7	p.Ser8fs	0.98	0.336808	HOM
CDKN2A	ICGC-PanCuRx	PCSI_0652_Pa_P_526	0.85	1.9	p.Ser8fs	1.01	0.486327	HOM
CDKN2A	ICGC-PanCuRx	PCSI_0654_Lv_M_526	0.72	3.5	NA	0	0.03125	HOM
CDKN2A	ICGC-PanCuRx	PCSI_0654_Lv_M_5262	0.75	3.6	NA	0	0.03125	HOM
CDKN2A	ICGC-PanCuRx	PCSI_0662_Lv_M_526	0.65	3.6	NA	0	0.03125	HOM
CDKN2A	ICGC-PanCuRx	PCSI_0662_Lv_M_5262	0.72	3.7	NA	0	0.03125	HOM
CDKN2A	ICGC-PanCuRx	PCSI_0663_Lv_M_526	0.79	3.3	NA	0	0.03125	HOM
CDKN2A	ICGC-PanCuRx	PCSI_0664_Lv_M_526	0.88	6.4	p.Leu16fs	1.01	0.329877	HOM
CDKN2A	ICGC-PanCuRx	PCSI_0665_Lv_M_526	0.79	3.1	NA	0	0.03125	HOM
CDKN2A	ICGC-PanCuRx	PCSI_0665_Lv_M_5262	0.79	3.1	NA	0	0.03125	HOM
CDKN2A	ICGC-PanCuRx	PCSI_0673_Lv_M_526	0.84	3.1	NA	0	0.03125	HOM
CDKN2A	ICGC-PanCuRx	PCSI_0678_Lv_M_526	0.78	1.9	p.Tyr44fs	0.99	0.493116	HOM
CDKN2A	ICGC-PanCuRx	PCSI_0682_Lv_M_526	0.83	3.3	p.Tyr44fs	1.01	0.655197	HOM
CDKN2A	ICGC-PanCuRx	PCSI_0683_Pa_P_5262	0.74	2	NA	0	0.03125	HOM
CDKN2A	ICGC-PanCuRx	PCSI_0700_Pa_P_526	0.84	3.6	p.Leu16fs	0.98	0.650671	HOM
CDKN2A	ICGC-PanCuRx	PCSI_0703_Lv_M_526	0.87	3.2	NA	0	0.03125	HOM
CDKN2A	ICGC-PanCuRx	PCSI_0705_Pa_P_526	0.82	2.6	p.Arg131fs	1.03	0.314253	HOM
CDKN2A	ICGC-PanCuRx	PCSI_0705_Pa_P_5262	0.71	2.9	p.Arg131fs	1	0.320856	HOM
CDKN2A	ICGC-PanCuRx	PCSI_0705_Pa_P_5263	0.51	2.8	p.Arg131fs	1	0.34151	HOM
CDKN2A	ICGC-PanCuRx	PCSI_0706_Pa_P_526	0.8	2	NA	0	0.514057	HET
CDKN2A	ICGC-PanCuRx	PCSI_0707_Pa_P_526	0.74	1.9	NA	0	0.486327	HET
CDKN2A	ICGC-PanCuRx	PCSI_0713_Ab_M_526	0.82	2	p.Leu78fs	1	0.48971	HOM
CDKN2A	ICGC-PanCuRx	PCSI_0729_Lv_M_526	0.83	2.7	NA	0	0.650671	HET
CDKN2A	ICGC-PanCuRx	PCSI_0735_Pa_P_526	0.85	3.7	NA	0	0.03125	HOM
CDKN2A	ICGC-PanCuRx	PCSI_0745_Lv_M_526	0.93	3	NA	0	0.03125	HOM
CDKN2A	ICGC-PanCuRx	RAMP_0004_Ln_M_526	0.75	3	p.Leu94Gln	0.99	0.965936	HOM
CDKN2A	ICGC-PanCuRx	RAMP_0004_Lv_M_526	0.65	3.2	p.Leu94Gln	0.98	1.03526	HOM
CDKN2A	ICGC-PanCuRx	RAMP_0004_Pa_P	0.5	3.4	NA	0	0.687771	HET
CDKN2A	ICGC-PanCuRx	RAMP_0005_Lv_M_526	0.67	3.4	p.Arg58fs	0.99	0.650671	HOM
CDKN2A	ICGC-PanCuRx	RAMP_0006_Lv_M_526	0.81	3.8	NA	0	0.496546	HET
CDKN2A	ICGC-PanCuRx	RAMP_0007_Lv_M_5262	0.73	3	NA	0	0.03125	HOM
CDKN2A	ICGC-PanCuRx	RAMP_0008_Ln_M_526	0.8	1.8	NA	0	1	WT
CDKN2A	ICGC-PanCuRx	RAMP_0008_Lv_M_526	0.81	3	NA	0	1.32869	WT
CDKN2A	ICGC-PanCuRx	RAMP_0008_Pa_P	0.35	1.7	NA	0	1	WT
