# Supplementary material for: A disease model resource reveals core principles of tissue-specific cancer evolution
Source: Nature. 2026 Feb 25;653(8113):57. doi: 10.1038/s41586-026-10187-2 (PMC13149333; doi:10.1038/s41586-026-10187-2)
Supplement: Supplementary file 1 — Supplementary Tables 1–19. [file 41586_2026_10187_MOESM1_ESM.zip › 2024-10-21642B-s1/SupplementaryTable15.xlsx]

## Sheet: Human
Supplementary Table 15. H3K4me3 and H3K27me3 ChIP-seq signals in healthy tissues
AccessionId	RelatedSeries	Project	TissueShort	TissueDetailed	Target	Histone	ChIPseqSignal-PerKbp
ENCSR211SBE	/reference-epigenomes/ENCSR959TTM/	ENCODE	Pancreas	Pancreas	CDKN2A	H3K4me3	422.545
ENCSR713YDD	/reference-epigenomes/ENCSR836PFE/	ENCODE	Pancreas	Pancreas	CDKN2A	H3K4me3	1180.23
ENCSR747VED	/reference-epigenomes/ENCSR005DUS/	ROADMAP	Pancreas	Pancreas	CDKN2A	H3K4me3	824.219
ENCSR912QMS	/reference-epigenomes/ENCSR258LWZ/	ENCODE	Pancreas	Pancreas	CDKN2A	H3K4me3	2293.74
ENCSR554RQQ	/reference-epigenomes/ENCSR320BIN/	ENCODE	Pancreas	Pancreas	CDKN2A	H3K4me3	421.646
ENCSR074WIB	/reference-epigenomes/ENCSR867OGI/	ENCODE	Lung	Lung	CDKN2A	H3K4me3	979.377
ENCSR466DZW	/reference-epigenomes/ENCSR618CDZ/	ROADMAP	Lung	Lung	CDKN2A	H3K4me3	280.782
ENCSR208WDY	/reference-epigenomes/ENCSR742VIW/	ENCODE	Lung	Lung	CDKN2A	H3K4me3	211.574
ENCSR429VWL	/reference-epigenomes/ENCSR191PVZ/	ENCODE	Lung	Lung	CDKN2A	H3K4me3	890.31
ENCSR701FGA	/reference-epigenomes/ENCSR234KVK/	ENCODE	Lung	Lung	CDKN2A	H3K4me3	683.799
ENCSR864ECD	/reference-epigenomes/ENCSR935PSM/	ENCODE	Lung	Lung	CDKN2A	H3K4me3	819.821
ENCSR904KDP	/reference-epigenomes/ENCSR678SBC/	ENCODE	Lung	Lung	CDKN2A	H3K4me3	222.489
ENCSR791BWS	/reference-epigenomes/ENCSR122RTL/	ENCODE	Lung	Lung	CDKN2A	H3K4me3	1023.22
ENCSR788WNE	/reference-epigenomes/ENCSR687FNW/	ENCODE	Lung	Lung	CDKN2A	H3K4me3	1423.83
ENCSR385YCN	/reference-epigenomes/ENCSR698JXO/	ENCODE	Lung	Lung	CDKN2A	H3K4me3	903.93
ENCSR792IJA	/reference-epigenomes/ENCSR561OQA/	ROADMAP	Intestine	Small intestine	CDKN2A	H3K4me3	138.817
ENCSR149XIH	/reference-epigenomes/ENCSR193VID/	ROADMAP	Intestine	Small intestine	CDKN2A	H3K4me3	482.762
ENCSR574USP	/reference-epigenomes/ENCSR732OEX/	ENCODE	Intestine	Large intestine	CDKN2A	H3K4me3	249.827
ENCSR933BVL	/reference-epigenomes/ENCSR088CMZ/	ENCODE	Intestine	Large intestine	CDKN2A	H3K4me3	194.855
ENCSR172LVU	/reference-epigenomes/ENCSR517BJQ/	ENCODE	Intestine	Large intestine	CDKN2A	H3K4me3	587.883
ENCSR321SZE	/reference-epigenomes/ENCSR752LMU/	ROADMAP	Intestine	Large intestine	CDKN2A	H3K4me3	103.174
ENCSR793IKH	/reference-epigenomes/ENCSR865RRT/	ENCODE	Intestine	Large intestine	CDKN2A	H3K4me3	700.218
ENCSR960AAL	/reference-epigenomes/ENCSR816KBS/	ENCODE	Intestine	Large intestine	CDKN2A	H3K4me3	819.407
ENCSR315EZG	/reference-epigenomes/ENCSR654ORD/	ENCODE	Intestine	Large intestine	CDKN2A	H3K4me3	563.95
ENCSR813ZEY	/reference-epigenomes/ENCSR942MAF/	ENCODE	Intestine	Large intestine	CDKN2A	H3K4me3	1202.14
ENCSR186QKH	/reference-epigenomes/ENCSR005DUS/	ROADMAP	Pancreas	Pancreas	CDKN2A	H3K27me3	87.6169
ENCSR499GKR	/reference-epigenomes/ENCSR258LWZ/	ENCODE	Pancreas	Pancreas	CDKN2A	H3K27me3	185.526
ENCSR774CFO	/reference-epigenomes/ENCSR320BIN/	ENCODE	Pancreas	Pancreas	CDKN2A	H3K27me3	212.502
ENCSR511LIV	/reference-epigenomes/ENCSR959TTM/	ENCODE	Pancreas	Pancreas	CDKN2A	H3K27me3	224.465
ENCSR179GVP	/reference-epigenomes/ENCSR836PFE/	ENCODE	Pancreas	Pancreas	CDKN2A	H3K27me3	117.514
ENCSR218YUS	/reference-epigenomes/ENCSR122RTL/	ENCODE	Lung	Lung	CDKN2A	H3K27me3	680.528
ENCSR706OFD	/reference-epigenomes/ENCSR191PVZ/	ENCODE	Lung	Lung	CDKN2A	H3K27me3	378.064
ENCSR050LBS	/reference-epigenomes/ENCSR234KVK/	ENCODE	Lung	Lung	CDKN2A	H3K27me3	336.21
ENCSR204NFO	/reference-epigenomes/ENCSR618CDZ/	ROADMAP	Lung	Lung	CDKN2A	H3K27me3	201.446
ENCSR930JRJ	/reference-epigenomes/ENCSR687FNW/	ENCODE	Lung	Lung	CDKN2A	H3K27me3	619.856
ENCSR337LGY	/reference-epigenomes/ENCSR698JXO/	ENCODE	Lung	Lung	CDKN2A	H3K27me3	475.635
ENCSR859MXQ	/reference-epigenomes/ENCSR742VIW/	ENCODE	Lung	Lung	CDKN2A	H3K27me3	163.325
ENCSR469YCE	/reference-epigenomes/ENCSR867OGI/	ENCODE	Lung	Lung	CDKN2A	H3K27me3	212.093
ENCSR975GDL	/reference-epigenomes/ENCSR935PSM/	ENCODE	Lung	Lung	CDKN2A	H3K27me3	1496.48
ENCSR800MYV	/reference-epigenomes/ENCSR678SBC/	ENCODE	Lung	Lung	CDKN2A	H3K27me3	441.547
ENCSR645NLL	/reference-epigenomes/ENCSR193VID/	ROADMAP	Intestine	Small intestine	CDKN2A	H3K27me3	420.057
ENCSR340OPI	/reference-epigenomes/ENCSR561OQA/	ROADMAP	Intestine	Small intestine	CDKN2A	H3K27me3	404.902
ENCSR840VWD	/reference-epigenomes/ENCSR088CMZ/	ENCODE	Intestine	Large intestine	CDKN2A	H3K27me3	330.971
ENCSR860GPM	/reference-epigenomes/ENCSR517BJQ/	ENCODE	Intestine	Large intestine	CDKN2A	H3K27me3	387.285
ENCSR604QMH	/reference-epigenomes/ENCSR654ORD/	ENCODE	Intestine	Large intestine	CDKN2A	H3K27me3	334.94
ENCSR340ARM	/reference-epigenomes/ENCSR732OEX/	ENCODE	Intestine	Large intestine	CDKN2A	H3K27me3	419.882
ENCSR042RIW	/reference-epigenomes/ENCSR752LMU/	ROADMAP	Intestine	Large intestine	CDKN2A	H3K27me3	620.295
ENCSR734ZTQ	/reference-epigenomes/ENCSR816KBS/	ENCODE	Intestine	Large intestine	CDKN2A	H3K27me3	783.524
ENCSR104CCB	/reference-epigenomes/ENCSR865RRT/	ENCODE	Intestine	Large intestine	CDKN2A	H3K27me3	261.089
ENCSR643KID	/reference-epigenomes/ENCSR942MAF/	ENCODE	Intestine	Large intestine	CDKN2A	H3K27me3	538.318
ENCSR211SBE	/reference-epigenomes/ENCSR959TTM/	ENCODE	Pancreas	Pancreas	KRAS	H3K4me3	1186.25
ENCSR713YDD	/reference-epigenomes/ENCSR836PFE/	ENCODE	Pancreas	Pancreas	KRAS	H3K4me3	2760.34
ENCSR747VED	/reference-epigenomes/ENCSR005DUS/	ROADMAP	Pancreas	Pancreas	KRAS	H3K4me3	5406.12
ENCSR912QMS	/reference-epigenomes/ENCSR258LWZ/	ENCODE	Pancreas	Pancreas	KRAS	H3K4me3	3761.83
ENCSR554RQQ	/reference-epigenomes/ENCSR320BIN/	ENCODE	Pancreas	Pancreas	KRAS	H3K4me3	776.758
ENCSR074WIB	/reference-epigenomes/ENCSR867OGI/	ENCODE	Lung	Lung	KRAS	H3K4me3	3204.38
ENCSR466DZW	/reference-epigenomes/ENCSR618CDZ/	ROADMAP	Lung	Lung	KRAS	H3K4me3	2594.1
ENCSR208WDY	/reference-epigenomes/ENCSR742VIW/	ENCODE	Lung	Lung	KRAS	H3K4me3	628.001
ENCSR429VWL	/reference-epigenomes/ENCSR191PVZ/	ENCODE	Lung	Lung	KRAS	H3K4me3	8161.48
ENCSR701FGA	/reference-epigenomes/ENCSR234KVK/	ENCODE	Lung	Lung	KRAS	H3K4me3	4153.25
ENCSR864ECD	/reference-epigenomes/ENCSR935PSM/	ENCODE	Lung	Lung	KRAS	H3K4me3	3979.38
ENCSR904KDP	/reference-epigenomes/ENCSR678SBC/	ENCODE	Lung	Lung	KRAS	H3K4me3	1235.71
ENCSR791BWS	/reference-epigenomes/ENCSR122RTL/	ENCODE	Lung	Lung	KRAS	H3K4me3	3226.68
ENCSR788WNE	/reference-epigenomes/ENCSR687FNW/	ENCODE	Lung	Lung	KRAS	H3K4me3	3893.63
ENCSR385YCN	/reference-epigenomes/ENCSR698JXO/	ENCODE	Lung	Lung	KRAS	H3K4me3	2971.14
ENCSR149XIH	/reference-epigenomes/ENCSR193VID/	ROADMAP	Intestine	Small intestine	KRAS	H3K4me3	635.302
ENCSR792IJA	/reference-epigenomes/ENCSR561OQA/	ROADMAP	Intestine	Small intestine	KRAS	H3K4me3	2287.83
ENCSR574USP	/reference-epigenomes/ENCSR732OEX/	ENCODE	Intestine	Large intestine	KRAS	H3K4me3	2127.2
ENCSR933BVL	/reference-epigenomes/ENCSR088CMZ/	ENCODE	Intestine	Large intestine	KRAS	H3K4me3	527.118
ENCSR172LVU	/reference-epigenomes/ENCSR517BJQ/	ENCODE	Intestine	Large intestine	KRAS	H3K4me3	4421.55
ENCSR321SZE	/reference-epigenomes/ENCSR752LMU/	ROADMAP	Intestine	Large intestine	KRAS	H3K4me3	2369.19
ENCSR793IKH	/reference-epigenomes/ENCSR865RRT/	ENCODE	Intestine	Large intestine	KRAS	H3K4me3	4063.72
ENCSR960AAL	/reference-epigenomes/ENCSR816KBS/	ENCODE	Intestine	Large intestine	KRAS	H3K4me3	5686.1
ENCSR315EZG	/reference-epigenomes/ENCSR654ORD/	ENCODE	Intestine	Large intestine	KRAS	H3K4me3	3258.62
ENCSR813ZEY	/reference-epigenomes/ENCSR942MAF/	ENCODE	Intestine	Large intestine	KRAS	H3K4me3	2845.7
ENCSR186QKH	/reference-epigenomes/ENCSR005DUS/	ROADMAP	Pancreas	Pancreas	KRAS	H3K27me3	41.7388
ENCSR499GKR	/reference-epigenomes/ENCSR258LWZ/	ENCODE	Pancreas	Pancreas	KRAS	H3K27me3	49.228
ENCSR774CFO	/reference-epigenomes/ENCSR320BIN/	ENCODE	Pancreas	Pancreas	KRAS	H3K27me3	55.9736
ENCSR511LIV	/reference-epigenomes/ENCSR959TTM/	ENCODE	Pancreas	Pancreas	KRAS	H3K27me3	55.0588
ENCSR179GVP	/reference-epigenomes/ENCSR836PFE/	ENCODE	Pancreas	Pancreas	KRAS	H3K27me3	78.8911
ENCSR218YUS	/reference-epigenomes/ENCSR122RTL/	ENCODE	Lung	Lung	KRAS	H3K27me3	41.8657
ENCSR706OFD	/reference-epigenomes/ENCSR191PVZ/	ENCODE	Lung	Lung	KRAS	H3K27me3	57.536
ENCSR050LBS	/reference-epigenomes/ENCSR234KVK/	ENCODE	Lung	Lung	KRAS	H3K27me3	58.1979
ENCSR204NFO	/reference-epigenomes/ENCSR618CDZ/	ROADMAP	Lung	Lung	KRAS	H3K27me3	26.5292
ENCSR930JRJ	/reference-epigenomes/ENCSR687FNW/	ENCODE	Lung	Lung	KRAS	H3K27me3	41.2068
ENCSR337LGY	/reference-epigenomes/ENCSR698JXO/	ENCODE	Lung	Lung	KRAS	H3K27me3	52.3367
ENCSR859MXQ	/reference-epigenomes/ENCSR742VIW/	ENCODE	Lung	Lung	KRAS	H3K27me3	80.1447
ENCSR469YCE	/reference-epigenomes/ENCSR867OGI/	ENCODE	Lung	Lung	KRAS	H3K27me3	82.0848
ENCSR975GDL	/reference-epigenomes/ENCSR935PSM/	ENCODE	Lung	Lung	KRAS	H3K27me3	40.5116
ENCSR800MYV	/reference-epigenomes/ENCSR678SBC/	ENCODE	Lung	Lung	KRAS	H3K27me3	53.7314
ENCSR645NLL	/reference-epigenomes/ENCSR193VID/	ROADMAP	Intestine	Small intestine	KRAS	H3K27me3	30.8484
ENCSR340OPI	/reference-epigenomes/ENCSR561OQA/	ROADMAP	Intestine	Small intestine	KRAS	H3K27me3	19.7614
ENCSR840VWD	/reference-epigenomes/ENCSR088CMZ/	ENCODE	Intestine	Large intestine	KRAS	H3K27me3	63.7598
ENCSR860GPM	/reference-epigenomes/ENCSR517BJQ/	ENCODE	Intestine	Large intestine	KRAS	H3K27me3	64.1785
ENCSR604QMH	/reference-epigenomes/ENCSR654ORD/	ENCODE	Intestine	Large intestine	KRAS	H3K27me3	66.0283
ENCSR340ARM	/reference-epigenomes/ENCSR732OEX/	ENCODE	Intestine	Large intestine	KRAS	H3K27me3	61.1265
ENCSR042RIW	/reference-epigenomes/ENCSR752LMU/	ROADMAP	Intestine	Large intestine	KRAS	H3K27me3	32.0767
ENCSR734ZTQ	/reference-epigenomes/ENCSR816KBS/	ENCODE	Intestine	Large intestine	KRAS	H3K27me3	76.5615
ENCSR104CCB	/reference-epigenomes/ENCSR865RRT/	ENCODE	Intestine	Large intestine	KRAS	H3K27me3	70.6085
ENCSR643KID	/reference-epigenomes/ENCSR942MAF/	ENCODE	Intestine	Large intestine	KRAS	H3K27me3	55.27

## Sheet: Mouse
Supplementary Table 15. H3K4me3 and H3K27me3 ChIP-seq signals in healthy tissues
SRR-Id	Study	PMID	TissueShort	TissueDetailed	Target	Histone	ChIPseqSignal-PerKbp
SRR28514734	Jaune-Pos 2024	39739419	Pancreas	Pancreas	Cdkn2a	H3K27me3	81.2728
SRR28514737	Jaune-Pos 2024	39739419	Pancreas	Pancreas	Cdkn2a	H3K27me3	222.565
SRR28514740	Jaune-Pos 2024	39739419	Pancreas	Pancreas	Cdkn2a	H3K27me3	66.7326
SRR1274188	Holik 2015	26484284	Lung	Lung	Cdkn2a	H3K27me3	188.841
SRR1274189	Holik 2015	26484284	Lung	Lung	Cdkn2a	H3K27me3	174.096
SRR3651208	Encode Mouse	31713622	Lung	Lung	Cdkn2a	H3K27me3	370.878
SRR3651209	Encode Mouse	31713622	Lung	Lung	Cdkn2a	H3K27me3	543.425
SRR3651210	Encode Mouse	31713622	Lung	Lung	Cdkn2a	H3K27me3	350.734
SRR21981207	Weiner 2022	36516758	Lung	Lung	Cdkn2a	H3K27me3	37.3746
SRR21981209	Weiner 2022	36516758	Lung	Lung	Cdkn2a	H3K27me3	41.2381
SRR21981210	Weiner 2022	36516758	Lung	Lung	Cdkn2a	H3K27me3	83.2374
SRR3176647	Jadhav 2016	27212235	Intestine	Small intestine	Cdkn2a	H3K27me3	405.688
SRR3651998	Encode Mouse	31713622	Intestine	Small intestine	Cdkn2a	H3K27me3	562.638
SRR3651999	Encode Mouse	31713622	Intestine	Small intestine	Cdkn2a	H3K27me3	679.32
SRR3652000	Encode Mouse	31713622	Intestine	Small intestine	Cdkn2a	H3K27me3	444.102
SRR3652001	Encode Mouse	31713622	Intestine	Small intestine	Cdkn2a	H3K27me3	694.921
SRR8785223	Herberg 2019	31029155	Intestine	Small intestine	Cdkn2a	H3K27me3	1067.96
SRR8785241	Herberg 2019	31029155	Intestine	Small intestine	Cdkn2a	H3K27me3	1943.1
SRR28514735	Jaune-Pos 2024	39739419	Pancreas	Pancreas	Cdkn2a	H3K4me3	268.66
SRR28514738	Jaune-Pos 2024	39739419	Pancreas	Pancreas	Cdkn2a	H3K4me3	594.174
SRR28514741	Jaune-Pos 2024	39739419	Pancreas	Pancreas	Cdkn2a	H3K4me3	388.671
SRR3651733	Encode Mouse	31713622	Lung	Lung	Cdkn2a	H3K4me3	525.761
SRR3651734	Encode Mouse	31713622	Lung	Lung	Cdkn2a	H3K4me3	432.92
SRR12669192	Little 2021	33947861	Lung	Lung	Cdkn2a	H3K4me3	475.794
SRR12669193	Little 2021	33947861	Lung	Lung	Cdkn2a	H3K4me3	360.604
SRR12669198	Little 2021	33947861	Lung	Lung	Cdkn2a	H3K4me3	94.3272
SRR12669199	Little 2021	33947861	Lung	Lung	Cdkn2a	H3K4me3	202.857
SRR3176649	Jadhav 2016	27212235	Intestine	Small intestine	Cdkn2a	H3K4me3	162.792
SRR3651558	Encode Mouse	31713622	Intestine	Small intestine	Cdkn2a	H3K4me3	335.292
SRR3651559	Encode Mouse	31713622	Intestine	Small intestine	Cdkn2a	H3K4me3	524.279
SRR8785222	Herberg 2019	31029155	Intestine	Small intestine	Cdkn2a	H3K4me3	275.299
SRR8785240	Herberg 2019	31029155	Intestine	Small intestine	Cdkn2a	H3K4me3	72.6051
SRR14807829	Chen 2022	35712778	Intestine	Large intestine	Cdkn2a	H3K4me3	269.648
SRR14807830	Chen 2022	35712778	Intestine	Large intestine	Cdkn2a	H3K4me3	559.088
SRR14807831	Chen 2022	35712778	Intestine	Large intestine	Cdkn2a	H3K4me3	248.783
