# Supplementary material for: A disease model resource reveals core principles of tissue-specific cancer evolution
Source: Nature. 2026 Feb 25;653(8113):57. doi: 10.1038/s41586-026-10187-2 (PMC13149333; doi:10.1038/s41586-026-10187-2)
Supplement: Supplementary file 1 — Supplementary Tables 1–19. [file 41586_2026_10187_MOESM1_ESM.zip › 2024-10-21642B-s1/SupplementaryTable16.xlsx]

## Sheet: TCGA-LUAD-CDKN2A-mRNA
Supplementary Table 16. Gene set enrichment analyses of genes upregulated in TCGA-LUAD with CDKN2AHOM versus CDKN2AHET/WT
GeneSetLibrary	Pathway	PathwaySize	ES.Score	NES.Score	p.value	FDR	FWER	Genes	log10Pvalue	PathwaySuffix	EnrichedIn	Treatment	Reference	Design	NormStrategyIdentifier	PathwayDB	TreatmentFactor	WithinFactor	WithinReference	BarcodesReference	BarcodesTreatment
KEGG_2021	KEGG_STEROID_HORMONE_BIOSYNTHESIS	45	-0.798639	-2.60339	0	0	0	Cyp19a1;Srd5a2;Ugt2b17;Sult2b1;Ugt2b28;Cyp3a4;Akr1c1;Ugt1a7;Ugt1a3;Ugt2b10;Akr1c3;Ugt2b11;Akr1c4;Cyp3a5;Hsd17b2;Ugt1a10;Akr1c2;Ugt1a6;Ugt2a3;Ugt2b7;Ugt1a1;Ugt2b15	9	None	complete	intact	complete	~Descr_CDKN2A	N6	Kegg	Descr_CDKN2A			TCGA_05_4433;TCGA_78_7540;TCGA_93_8067;TCGA_MP_A4TF;TCGA_55_7576;TCGA_55_6975;TCGA_55_7726;TCGA_69_7980;TCGA_86_6851;TCGA_78_7145;TCGA_78_7148;TCGA_50_8459;TCGA_MP_A4T7;TCGA_55_7284;TCGA_55_8090;TCGA_75_7027;TCGA_62_8398;TCGA_78_8655;TCGA_50_5932;TCGA_05_4403;TCGA_05_4418;TCGA_78_7166	TCGA_MP_A4TK;TCGA_55_8094;TCGA_44_2668;TCGA_86_8056;TCGA_55_7914;TCGA_97_A4M0;TCGA_75_5126;TCGA_44_6144;TCGA_50_5941;TCGA_55_7907;TCGA_95_7562;TCGA_05_4405;TCGA_44_3917;TCGA_95_7567;TCGA_MN_A4N5;TCGA_05_4395;TCGA_99_8033;TCGA_83_5908;TCGA_MP_A4SV;TCGA_55_8302;TCGA_64_1677;TCGA_69_7978;TCGA_MP_A4T4;TCGA_49_AARO;TCGA_97_7938;TCGA_86_A456;TCGA_78_7160;TCGA_05_4244;TCGA_MP_A4TD;TCGA_55_7281;TCGA_93_7…
KEGG_2021	KEGG_PORPHYRIN_AND_CHLOROPHYLL_METABOLISM	36	-0.813551	-2.52116	0	0	0	Ugt2b17;Ugt2b28;Ugt1a7;Ugt1a3;Ugt2b10;Ugt2b11;Ugt1a10;Ugt1a6;Ugt2a3;Ugt2b7;Ugt1a1;Ugt2b15	9	None	complete	intact	complete	~Descr_CDKN2A	N6	Kegg	Descr_CDKN2A			TCGA_05_4433;TCGA_78_7540;TCGA_93_8067;TCGA_MP_A4TF;TCGA_55_7576;TCGA_55_6975;TCGA_55_7726;TCGA_69_7980;TCGA_86_6851;TCGA_78_7145;TCGA_78_7148;TCGA_50_8459;TCGA_MP_A4T7;TCGA_55_7284;TCGA_55_8090;TCGA_75_7027;TCGA_62_8398;TCGA_78_8655;TCGA_50_5932;TCGA_05_4403;TCGA_05_4418;TCGA_78_7166	TCGA_MP_A4TK;TCGA_55_8094;TCGA_44_2668;TCGA_86_8056;TCGA_55_7914;TCGA_97_A4M0;TCGA_75_5126;TCGA_44_6144;TCGA_50_5941;TCGA_55_7907;TCGA_95_7562;TCGA_05_4405;TCGA_44_3917;TCGA_95_7567;TCGA_MN_A4N5;TCGA_05_4395;TCGA_99_8033;TCGA_83_5908;TCGA_MP_A4SV;TCGA_55_8302;TCGA_64_1677;TCGA_69_7978;TCGA_MP_A4T4;TCGA_49_AARO;TCGA_97_7938;TCGA_86_A456;TCGA_78_7160;TCGA_05_4244;TCGA_MP_A4TD;TCGA_55_7281;TCGA_93_7…
KEGG_2021	KEGG_DRUG_METABOLISM_OTHER_ENZYMES	46	-0.767695	-2.46526	0	0	0	Tk2;Xdh;Ces2;Cyp3a7;Nat2;Upp2;Ugt2b17;Uck2;Ugt2b28;Cyp3a4;Ugt1a7;Ugt1a3;Ugt2b10;Ugt2b11;Cyp3a5;Ugt1a10;Ugt1a6;Ugt2a3;Ugt2b7;Ugt1a1;Ugt2b15	9	None	complete	intact	complete	~Descr_CDKN2A	N6	Kegg	Descr_CDKN2A			TCGA_05_4433;TCGA_78_7540;TCGA_93_8067;TCGA_MP_A4TF;TCGA_55_7576;TCGA_55_6975;TCGA_55_7726;TCGA_69_7980;TCGA_86_6851;TCGA_78_7145;TCGA_78_7148;TCGA_50_8459;TCGA_MP_A4T7;TCGA_55_7284;TCGA_55_8090;TCGA_75_7027;TCGA_62_8398;TCGA_78_8655;TCGA_50_5932;TCGA_05_4403;TCGA_05_4418;TCGA_78_7166	TCGA_MP_A4TK;TCGA_55_8094;TCGA_44_2668;TCGA_86_8056;TCGA_55_7914;TCGA_97_A4M0;TCGA_75_5126;TCGA_44_6144;TCGA_50_5941;TCGA_55_7907;TCGA_95_7562;TCGA_05_4405;TCGA_44_3917;TCGA_95_7567;TCGA_MN_A4N5;TCGA_05_4395;TCGA_99_8033;TCGA_83_5908;TCGA_MP_A4SV;TCGA_55_8302;TCGA_64_1677;TCGA_69_7978;TCGA_MP_A4T4;TCGA_49_AARO;TCGA_97_7938;TCGA_86_A456;TCGA_78_7160;TCGA_05_4244;TCGA_MP_A4TD;TCGA_55_7281;TCGA_93_7…
KEGG_2021	KEGG_METABOLISM_OF_XENOBIOTICS_BY_CYTOCHROME_P450	65	-0.69057	-2.40058	0	0	0	Cyp2s1;Mgst2;Gstm1;Aldh3b2;Ugt2b17;Cyp2c19;Adh6;Ugt2b28;Cyp3a4;Akr1c1;Ugt1a7;Ugt1a3;Ugt2b10;Adh4;Akr1c3;Cyp2c18;Ugt2b11;Cyp2c9;Akr1c4;Cyp3a5;Aldh3a1;Ugt1a10;Akr1c2;Ugt1a6;Ugt2a3;Ugt2b7;Ugt1a1;Ugt2b15	9	None	complete	intact	complete	~Descr_CDKN2A	N6	Kegg	Descr_CDKN2A			TCGA_05_4433;TCGA_78_7540;TCGA_93_8067;TCGA_MP_A4TF;TCGA_55_7576;TCGA_55_6975;TCGA_55_7726;TCGA_69_7980;TCGA_86_6851;TCGA_78_7145;TCGA_78_7148;TCGA_50_8459;TCGA_MP_A4T7;TCGA_55_7284;TCGA_55_8090;TCGA_75_7027;TCGA_62_8398;TCGA_78_8655;TCGA_50_5932;TCGA_05_4403;TCGA_05_4418;TCGA_78_7166	TCGA_MP_A4TK;TCGA_55_8094;TCGA_44_2668;TCGA_86_8056;TCGA_55_7914;TCGA_97_A4M0;TCGA_75_5126;TCGA_44_6144;TCGA_50_5941;TCGA_55_7907;TCGA_95_7562;TCGA_05_4405;TCGA_44_3917;TCGA_95_7567;TCGA_MN_A4N5;TCGA_05_4395;TCGA_99_8033;TCGA_83_5908;TCGA_MP_A4SV;TCGA_55_8302;TCGA_64_1677;TCGA_69_7978;TCGA_MP_A4T4;TCGA_49_AARO;TCGA_97_7938;TCGA_86_A456;TCGA_78_7160;TCGA_05_4244;TCGA_MP_A4TD;TCGA_55_7281;TCGA_93_7…
KEGG_2021	KEGG_RETINOL_METABOLISM	59	-0.706917	-2.37968	0	0	0	Bco1;Rdh5;Awat2;Ugt2b17;Dhrs9;Cyp2c19;Adh6;Ugt2b28;Cyp3a4;Ugt1a7;Ugt1a3;Rdh12;Ugt2b10;Adh4;Cyp2c18;Ugt2b11;Cyp2c9;Cyp3a5;Ugt1a10;Ugt1a6;Ugt2a3;Ugt2b7;Ugt1a1;Ugt2b15	9	None	complete	intact	complete	~Descr_CDKN2A	N6	Kegg	Descr_CDKN2A			TCGA_05_4433;TCGA_78_7540;TCGA_93_8067;TCGA_MP_A4TF;TCGA_55_7576;TCGA_55_6975;TCGA_55_7726;TCGA_69_7980;TCGA_86_6851;TCGA_78_7145;TCGA_78_7148;TCGA_50_8459;TCGA_MP_A4T7;TCGA_55_7284;TCGA_55_8090;TCGA_75_7027;TCGA_62_8398;TCGA_78_8655;TCGA_50_5932;TCGA_05_4403;TCGA_05_4418;TCGA_78_7166	TCGA_MP_A4TK;TCGA_55_8094;TCGA_44_2668;TCGA_86_8056;TCGA_55_7914;TCGA_97_A4M0;TCGA_75_5126;TCGA_44_6144;TCGA_50_5941;TCGA_55_7907;TCGA_95_7562;TCGA_05_4405;TCGA_44_3917;TCGA_95_7567;TCGA_MN_A4N5;TCGA_05_4395;TCGA_99_8033;TCGA_83_5908;TCGA_MP_A4SV;TCGA_55_8302;TCGA_64_1677;TCGA_69_7978;TCGA_MP_A4T4;TCGA_49_AARO;TCGA_97_7938;TCGA_86_A456;TCGA_78_7160;TCGA_05_4244;TCGA_MP_A4TD;TCGA_55_7281;TCGA_93_7…
KEGG_2021	KEGG_ASCORBATE_AND_ALDARATE_METABOLISM	21	-0.874652	-2.36374	0	0	0	Ugt2b17;Ugt2b28;Ugt1a7;Ugt1a3;Ugt2b10;Ugt2b11;Ugt1a10;Ugt1a6;Ugt2a3;Ugt2b7;Ugt1a1;Ugt2b15	9	None	complete	intact	complete	~Descr_CDKN2A	N6	Kegg	Descr_CDKN2A			TCGA_05_4433;TCGA_78_7540;TCGA_93_8067;TCGA_MP_A4TF;TCGA_55_7576;TCGA_55_6975;TCGA_55_7726;TCGA_69_7980;TCGA_86_6851;TCGA_78_7145;TCGA_78_7148;TCGA_50_8459;TCGA_MP_A4T7;TCGA_55_7284;TCGA_55_8090;TCGA_75_7027;TCGA_62_8398;TCGA_78_8655;TCGA_50_5932;TCGA_05_4403;TCGA_05_4418;TCGA_78_7166	TCGA_MP_A4TK;TCGA_55_8094;TCGA_44_2668;TCGA_86_8056;TCGA_55_7914;TCGA_97_A4M0;TCGA_75_5126;TCGA_44_6144;TCGA_50_5941;TCGA_55_7907;TCGA_95_7562;TCGA_05_4405;TCGA_44_3917;TCGA_95_7567;TCGA_MN_A4N5;TCGA_05_4395;TCGA_99_8033;TCGA_83_5908;TCGA_MP_A4SV;TCGA_55_8302;TCGA_64_1677;TCGA_69_7978;TCGA_MP_A4T4;TCGA_49_AARO;TCGA_97_7938;TCGA_86_A456;TCGA_78_7160;TCGA_05_4244;TCGA_MP_A4TD;TCGA_55_7281;TCGA_93_7…
KEGG_2021	KEGG_PENTOSE_AND_GLUCURONATE_INTERCONVERSIONS	24	-0.841393	-2.35205	0	0	0	Ugt2b17;Ugt2b28;Ugt1a7;Ugt1a3;Ugt2b10;Ugt2b11;Ugt1a10;Ugt1a6;Ugt2a3;Ugt2b7;Ugt1a1;Ugt2b15	9	None	complete	intact	complete	~Descr_CDKN2A	N6	Kegg	Descr_CDKN2A			TCGA_05_4433;TCGA_78_7540;TCGA_93_8067;TCGA_MP_A4TF;TCGA_55_7576;TCGA_55_6975;TCGA_55_7726;TCGA_69_7980;TCGA_86_6851;TCGA_78_7145;TCGA_78_7148;TCGA_50_8459;TCGA_MP_A4T7;TCGA_55_7284;TCGA_55_8090;TCGA_75_7027;TCGA_62_8398;TCGA_78_8655;TCGA_50_5932;TCGA_05_4403;TCGA_05_4418;TCGA_78_7166	TCGA_MP_A4TK;TCGA_55_8094;TCGA_44_2668;TCGA_86_8056;TCGA_55_7914;TCGA_97_A4M0;TCGA_75_5126;TCGA_44_6144;TCGA_50_5941;TCGA_55_7907;TCGA_95_7562;TCGA_05_4405;TCGA_44_3917;TCGA_95_7567;TCGA_MN_A4N5;TCGA_05_4395;TCGA_99_8033;TCGA_83_5908;TCGA_MP_A4SV;TCGA_55_8302;TCGA_64_1677;TCGA_69_7978;TCGA_MP_A4T4;TCGA_49_AARO;TCGA_97_7938;TCGA_86_A456;TCGA_78_7160;TCGA_05_4244;TCGA_MP_A4TD;TCGA_55_7281;TCGA_93_7…
KEGG_2021	KEGG_STARCH_AND_SUCROSE_METABOLISM	44	-0.735671	-2.32238	0	0	0	Ugdh;Mgam;Treh;Pgm2;Hk2;Enpp1;G6pc;Ugt2b17;Ugt2b28;Ugt1a7;Ugt1a3;Ugt2b10;Ugt2b11;Ugt1a10;Ugt1a6;Ugt2a3;Ugt2b7;Ugt1a1;Ugt2b15	9	None	complete	intact	complete	~Descr_CDKN2A	N6	Kegg	Descr_CDKN2A			TCGA_05_4433;TCGA_78_7540;TCGA_93_8067;TCGA_MP_A4TF;TCGA_55_7576;TCGA_55_6975;TCGA_55_7726;TCGA_69_7980;TCGA_86_6851;TCGA_78_7145;TCGA_78_7148;TCGA_50_8459;TCGA_MP_A4T7;TCGA_55_7284;TCGA_55_8090;TCGA_75_7027;TCGA_62_8398;TCGA_78_8655;TCGA_50_5932;TCGA_05_4403;TCGA_05_4418;TCGA_78_7166	TCGA_MP_A4TK;TCGA_55_8094;TCGA_44_2668;TCGA_86_8056;TCGA_55_7914;TCGA_97_A4M0;TCGA_75_5126;TCGA_44_6144;TCGA_50_5941;TCGA_55_7907;TCGA_95_7562;TCGA_05_4405;TCGA_44_3917;TCGA_95_7567;TCGA_MN_A4N5;TCGA_05_4395;TCGA_99_8033;TCGA_83_5908;TCGA_MP_A4SV;TCGA_55_8302;TCGA_64_1677;TCGA_69_7978;TCGA_MP_A4T4;TCGA_49_AARO;TCGA_97_7938;TCGA_86_A456;TCGA_78_7160;TCGA_05_4244;TCGA_MP_A4TD;TCGA_55_7281;TCGA_93_7…
KEGG_2021	KEGG_DRUG_METABOLISM_CYTOCHROME_P450	67	-0.653068	-2.27602	0	0	0	Mgst2;Gstm1;Aldh3b2;Ugt2b17;Cyp2c19;Adh6;Ugt2b28;Cyp3a4;Ugt1a7;Ugt1a3;Ugt2b10;Adh4;Cyp2c18;Ugt2b11;Cyp2c9;Cyp3a5;Aldh3a1;Ugt1a10;Ugt1a6;Ugt2a3;Ugt2b7;Ugt1a1;Ugt2b15	9	None	complete	intact	complete	~Descr_CDKN2A	N6	Kegg	Descr_CDKN2A			TCGA_05_4433;TCGA_78_7540;TCGA_93_8067;TCGA_MP_A4TF;TCGA_55_7576;TCGA_55_6975;TCGA_55_7726;TCGA_69_7980;TCGA_86_6851;TCGA_78_7145;TCGA_78_7148;TCGA_50_8459;TCGA_MP_A4T7;TCGA_55_7284;TCGA_55_8090;TCGA_75_7027;TCGA_62_8398;TCGA_78_8655;TCGA_50_5932;TCGA_05_4403;TCGA_05_4418;TCGA_78_7166	TCGA_MP_A4TK;TCGA_55_8094;TCGA_44_2668;TCGA_86_8056;TCGA_55_7914;TCGA_97_A4M0;TCGA_75_5126;TCGA_44_6144;TCGA_50_5941;TCGA_55_7907;TCGA_95_7562;TCGA_05_4405;TCGA_44_3917;TCGA_95_7567;TCGA_MN_A4N5;TCGA_05_4395;TCGA_99_8033;TCGA_83_5908;TCGA_MP_A4SV;TCGA_55_8302;TCGA_64_1677;TCGA_69_7978;TCGA_MP_A4T4;TCGA_49_AARO;TCGA_97_7938;TCGA_86_A456;TCGA_78_7160;TCGA_05_4244;TCGA_MP_A4TD;TCGA_55_7281;TCGA_93_7…
KEGG_2021	KEGG_GLYCOLYSIS_GLUCONEOGENESIS	57	-0.562744	-1.8699	0	0.00538609	0.048	Aldoa;Pgm2;Hk2;Pfkp;Pgam4;Gapdh;Pkm;Aldh3b2;Ldhal6b;G6pc;Adh6;Adh4;Aldob;Pck1;Aldh3a1	9	None	complete	intact	complete	~Descr_CDKN2A	N6	Kegg	Descr_CDKN2A			TCGA_05_4433;TCGA_78_7540;TCGA_93_8067;TCGA_MP_A4TF;TCGA_55_7576;TCGA_55_6975;TCGA_55_7726;TCGA_69_7980;TCGA_86_6851;TCGA_78_7145;TCGA_78_7148;TCGA_50_8459;TCGA_MP_A4T7;TCGA_55_7284;TCGA_55_8090;TCGA_75_7027;TCGA_62_8398;TCGA_78_8655;TCGA_50_5932;TCGA_05_4403;TCGA_05_4418;TCGA_78_7166	TCGA_MP_A4TK;TCGA_55_8094;TCGA_44_2668;TCGA_86_8056;TCGA_55_7914;TCGA_97_A4M0;TCGA_75_5126;TCGA_44_6144;TCGA_50_5941;TCGA_55_7907;TCGA_95_7562;TCGA_05_4405;TCGA_44_3917;TCGA_95_7567;TCGA_MN_A4N5;TCGA_05_4395;TCGA_99_8033;TCGA_83_5908;TCGA_MP_A4SV;TCGA_55_8302;TCGA_64_1677;TCGA_69_7978;TCGA_MP_A4T4;TCGA_49_AARO;TCGA_97_7938;TCGA_86_A456;TCGA_78_7160;TCGA_05_4244;TCGA_MP_A4TD;TCGA_55_7281;TCGA_93_7…
KEGG_2021	KEGG_MATURITY_ONSET_DIABETES_OF_THE_YOUNG	21	-0.661209	-1.8117	0.0019084	0.0097042	0.093	Mnx1;Pax6;Hnf1a;Slc2a2;Foxa3;Pdx1;Hnf4a	3.71933	None	complete	intact	complete	~Descr_CDKN2A	N6	Kegg	Descr_CDKN2A			TCGA_05_4433;TCGA_78_7540;TCGA_93_8067;TCGA_MP_A4TF;TCGA_55_7576;TCGA_55_6975;TCGA_55_7726;TCGA_69_7980;TCGA_86_6851;TCGA_78_7145;TCGA_78_7148;TCGA_50_8459;TCGA_MP_A4T7;TCGA_55_7284;TCGA_55_8090;TCGA_75_7027;TCGA_62_8398;TCGA_78_8655;TCGA_50_5932;TCGA_05_4403;TCGA_05_4418;TCGA_78_7166	TCGA_MP_A4TK;TCGA_55_8094;TCGA_44_2668;TCGA_86_8056;TCGA_55_7914;TCGA_97_A4M0;TCGA_75_5126;TCGA_44_6144;TCGA_50_5941;TCGA_55_7907;TCGA_95_7562;TCGA_05_4405;TCGA_44_3917;TCGA_95_7567;TCGA_MN_A4N5;TCGA_05_4395;TCGA_99_8033;TCGA_83_5908;TCGA_MP_A4SV;TCGA_55_8302;TCGA_64_1677;TCGA_69_7978;TCGA_MP_A4T4;TCGA_49_AARO;TCGA_97_7938;TCGA_86_A456;TCGA_78_7160;TCGA_05_4244;TCGA_MP_A4TD;TCGA_55_7281;TCGA_93_7…
MSigDB_Hallmark_2020	HALLMARK_COAGULATION	135	-0.423523	-1.63484	0	0.018906	0.071	Casp9;Serpinc1;Pdgfb;F12;Maff;Apoa1;F2rl2;C9;Itga2;Serpina1;Plat;Mmp10;Ang;Furin;Pf4;Hrg;Ctsv;Serpinb2;Capn5;Fga;Gda;Klk8;F2;Hnf4a	9	None	complete	intact	complete	~Descr_CDKN2A	N6	Hallmarks	Descr_CDKN2A			TCGA_05_4433;TCGA_78_7540;TCGA_93_8067;TCGA_MP_A4TF;TCGA_55_7576;TCGA_55_6975;TCGA_55_7726;TCGA_69_7980;TCGA_86_6851;TCGA_78_7145;TCGA_78_7148;TCGA_50_8459;TCGA_MP_A4T7;TCGA_55_7284;TCGA_55_8090;TCGA_75_7027;TCGA_62_8398;TCGA_78_8655;TCGA_50_5932;TCGA_05_4403;TCGA_05_4418;TCGA_78_7166	TCGA_MP_A4TK;TCGA_55_8094;TCGA_44_2668;TCGA_86_8056;TCGA_55_7914;TCGA_97_A4M0;TCGA_75_5126;TCGA_44_6144;TCGA_50_5941;TCGA_55_7907;TCGA_95_7562;TCGA_05_4405;TCGA_44_3917;TCGA_95_7567;TCGA_MN_A4N5;TCGA_05_4395;TCGA_99_8033;TCGA_83_5908;TCGA_MP_A4SV;TCGA_55_8302;TCGA_64_1677;TCGA_69_7978;TCGA_MP_A4T4;TCGA_49_AARO;TCGA_97_7938;TCGA_86_A456;TCGA_78_7160;TCGA_05_4244;TCGA_MP_A4TD;TCGA_55_7281;TCGA_93_7…
MSigDB_Hallmark_2020	HALLMARK_GLYCOLYSIS	196	-0.402024	-1.61789	0	0.0194523	0.087	Kdelr3;Ndst3;Agrn;P4ha1;Idh1;Fam162a;Nsdhl;Kif20a;Lhpp;Ldha;Taldo1;Pfkfb1;Met;Chpf;Stmn1;Pgam1;Aurka;Gpc1;Got2;Tpi1;Arpp19;Ier3;Depdc1;Cenpa;Tpbg;Fkbp4;Gne;Galk2;Glrx;Plod2;Cdk1;Aldoa;Cln6;Glce;Efna3;Dsc2;Gale;Isg20;Ddit4;Pgm2;Irs2;Slc16a3;Hk2;Pfkp;Hmmr;Pkm;Ero1a;Tgfa;Stc1;G6pd;Gal3st1;Cacna1h;Bik;Gclc;Ang;Egln3;Sox9;B4galt4;Nt5e;Dpysl4;Angptl4;Gpr87;Chst6;Ak4;Capn5;Chst4;B3gnt3;Pkp2;Aldob;Tff3	9	None	complete	intact	complete	~Descr_CDKN2A	N6	Hallmarks	Descr_CDKN2A			TCGA_05_4433;TCGA_78_7540;TCGA_93_8067;TCGA_MP_A4TF;TCGA_55_7576;TCGA_55_6975;TCGA_55_7726;TCGA_69_7980;TCGA_86_6851;TCGA_78_7145;TCGA_78_7148;TCGA_50_8459;TCGA_MP_A4T7;TCGA_55_7284;TCGA_55_8090;TCGA_75_7027;TCGA_62_8398;TCGA_78_8655;TCGA_50_5932;TCGA_05_4403;TCGA_05_4418;TCGA_78_7166	TCGA_MP_A4TK;TCGA_55_8094;TCGA_44_2668;TCGA_86_8056;TCGA_55_7914;TCGA_97_A4M0;TCGA_75_5126;TCGA_44_6144;TCGA_50_5941;TCGA_55_7907;TCGA_95_7562;TCGA_05_4405;TCGA_44_3917;TCGA_95_7567;TCGA_MN_A4N5;TCGA_05_4395;TCGA_99_8033;TCGA_83_5908;TCGA_MP_A4SV;TCGA_55_8302;TCGA_64_1677;TCGA_69_7978;TCGA_MP_A4T4;TCGA_49_AARO;TCGA_97_7938;TCGA_86_A456;TCGA_78_7160;TCGA_05_4244;TCGA_MP_A4TD;TCGA_55_7281;TCGA_93_7…
MSigDB_Hallmark_2020	HALLMARK_HYPOXIA	194	-0.404167	-1.6439	0.00160514	0.0215246	0.064	Tpi1;Ccng2;Ier3;Hs3st1;Xpnpep1;Serpine1;Stbd1;Large1;Cdkn1c;Btg1;Tpbg;Scarb1;Prkca;Glrx;Cdkn1a;S100a4;Plaur;Aldoa;Efna3;Plac8;Isg20;Ddit4;Pgm2;Irs2;Hk2;Pdgfb;Pfkp;Maff;Cavin3;Tmem45a;Gapdh;Ero1a;Stc1;Anxa2;Adm;Dpysl4;Angptl4;B4galnt2;Ppargc1a;Hoxb9;Sult2b1;Ak4;Akap12;Inha;Bcan;Slc2a1;Ca12;Igfbp1;Aldob;Pck1	3.79449	None	complete	intact	complete	~Descr_CDKN2A	N6	Hallmarks	Descr_CDKN2A			TCGA_05_4433;TCGA_78_7540;TCGA_93_8067;TCGA_MP_A4TF;TCGA_55_7576;TCGA_55_6975;TCGA_55_7726;TCGA_69_7980;TCGA_86_6851;TCGA_78_7145;TCGA_78_7148;TCGA_50_8459;TCGA_MP_A4T7;TCGA_55_7284;TCGA_55_8090;TCGA_75_7027;TCGA_62_8398;TCGA_78_8655;TCGA_50_5932;TCGA_05_4403;TCGA_05_4418;TCGA_78_7166	TCGA_MP_A4TK;TCGA_55_8094;TCGA_44_2668;TCGA_86_8056;TCGA_55_7914;TCGA_97_A4M0;TCGA_75_5126;TCGA_44_6144;TCGA_50_5941;TCGA_55_7907;TCGA_95_7562;TCGA_05_4405;TCGA_44_3917;TCGA_95_7567;TCGA_MN_A4N5;TCGA_05_4395;TCGA_99_8033;TCGA_83_5908;TCGA_MP_A4SV;TCGA_55_8302;TCGA_64_1677;TCGA_69_7978;TCGA_MP_A4T4;TCGA_49_AARO;TCGA_97_7938;TCGA_86_A456;TCGA_78_7160;TCGA_05_4244;TCGA_MP_A4TD;TCGA_55_7281;TCGA_93_7…
MSigDB_Hallmark_2020	HALLMARK_XENOBIOTIC_METABOLISM	196	-0.408309	-1.65781	0	0.0257533	0.057	Arg2;Pgd;Bcar1;Cyp2s1;Tat;Gabarapl1;Fetub;Rbp4;Ptges;G6pc;Gclc;Gckr;Ttpa;Epha2;Crp;Nqo1;Hrg;Ca2;Smox;Kynu;Reg1a;Akr1c3;Cyp4f2;Cyp2c18;Igfbp1;Vnn1;Abcc2;Hsd17b2;Aldh3a1;Akr1c2;Hnf4a	9	None	complete	intact	complete	~Descr_CDKN2A	N6	Hallmarks	Descr_CDKN2A			TCGA_05_4433;TCGA_78_7540;TCGA_93_8067;TCGA_MP_A4TF;TCGA_55_7576;TCGA_55_6975;TCGA_55_7726;TCGA_69_7980;TCGA_86_6851;TCGA_78_7145;TCGA_78_7148;TCGA_50_8459;TCGA_MP_A4T7;TCGA_55_7284;TCGA_55_8090;TCGA_75_7027;TCGA_62_8398;TCGA_78_8655;TCGA_50_5932;TCGA_05_4403;TCGA_05_4418;TCGA_78_7166	TCGA_MP_A4TK;TCGA_55_8094;TCGA_44_2668;TCGA_86_8056;TCGA_55_7914;TCGA_97_A4M0;TCGA_75_5126;TCGA_44_6144;TCGA_50_5941;TCGA_55_7907;TCGA_95_7562;TCGA_05_4405;TCGA_44_3917;TCGA_95_7567;TCGA_MN_A4N5;TCGA_05_4395;TCGA_99_8033;TCGA_83_5908;TCGA_MP_A4SV;TCGA_55_8302;TCGA_64_1677;TCGA_69_7978;TCGA_MP_A4T4;TCGA_49_AARO;TCGA_97_7938;TCGA_86_A456;TCGA_78_7160;TCGA_05_4244;TCGA_MP_A4TD;TCGA_55_7281;TCGA_93_7…
MSigDB_Hallmark_2020	HALLMARK_KRAS_SIGNALING_UP	198	-0.390884	-1.56827	0.00329489	0.0297754	0.148	Inhba;Mmp11;Il33;Jup;Cab39l;Sema3b;Trib2;Map7;Cidea;Ptgs2;Tmem158;Etv1;Slpi;Bmp2;Vwa5a;Glrx;Plaur;Cpe;Dnmbp;Hkdc1;Serpina3;Ero1a;Kcnn4;Mycn;Ppbp;Itga2;Rbp4;Plat;Mmp10;Galnt3;Sox9;Ereg;Prkg2;Angptl4;Igf2;F2rl1;Ano1;Gabra3;Klf4;Ca2;Akap12;Plek2;Tspan1;Nr1h4;Wnt7a;Ptprr;Ush1c;Anxa10	3.48216	None	complete	intact	complete	~Descr_CDKN2A	N6	Hallmarks	Descr_CDKN2A			TCGA_05_4433;TCGA_78_7540;TCGA_93_8067;TCGA_MP_A4TF;TCGA_55_7576;TCGA_55_6975;TCGA_55_7726;TCGA_69_7980;TCGA_86_6851;TCGA_78_7145;TCGA_78_7148;TCGA_50_8459;TCGA_MP_A4T7;TCGA_55_7284;TCGA_55_8090;TCGA_75_7027;TCGA_62_8398;TCGA_78_8655;TCGA_50_5932;TCGA_05_4403;TCGA_05_4418;TCGA_78_7166	TCGA_MP_A4TK;TCGA_55_8094;TCGA_44_2668;TCGA_86_8056;TCGA_55_7914;TCGA_97_A4M0;TCGA_75_5126;TCGA_44_6144;TCGA_50_5941;TCGA_55_7907;TCGA_95_7562;TCGA_05_4405;TCGA_44_3917;TCGA_95_7567;TCGA_MN_A4N5;TCGA_05_4395;TCGA_99_8033;TCGA_83_5908;TCGA_MP_A4SV;TCGA_55_8302;TCGA_64_1677;TCGA_69_7978;TCGA_MP_A4T4;TCGA_49_AARO;TCGA_97_7938;TCGA_86_A456;TCGA_78_7160;TCGA_05_4244;TCGA_MP_A4TD;TCGA_55_7281;TCGA_93_7…
MSigDB_Hallmark_2020	HALLMARK_ESTROGEN_RESPONSE_EARLY	200	-0.375651	-1.54826	0.00158983	0.0307339	0.174	Elf1;Fam102a;Bag1;Sema3b;Clic3;Amfr;Retreg1;Foxc1;Itpk1;Reep1;Add3;Bcl11b;Mlph;Frk;Tbc1d30;Pex11a;Tpbg;Slc37a1;Fkbp4;Kcnk15;Scarb1;Npy1r;Cant1;Areg;Opn3;Slc9a3r1;Igf1r;Krt18;Tjp3;Thsd4;Lad1;Wfs1;Krt19;Rapgefl1;Sec14l2;Krt8;Slc16a1;Dynlt3;Znf185;Fhl2;Chpt1;Msmb;Rhod;Ptges;Gja1;Tsku;Abhd2;Hr;Klk10;Klf4;Sult2b1;Calb2;Tmprss3;Slc2a1;Ca12;Tff3;Tff1	3.79865	None	complete	intact	complete	~Descr_CDKN2A	N6	Hallmarks	Descr_CDKN2A			TCGA_05_4433;TCGA_78_7540;TCGA_93_8067;TCGA_MP_A4TF;TCGA_55_7576;TCGA_55_6975;TCGA_55_7726;TCGA_69_7980;TCGA_86_6851;TCGA_78_7145;TCGA_78_7148;TCGA_50_8459;TCGA_MP_A4T7;TCGA_55_7284;TCGA_55_8090;TCGA_75_7027;TCGA_62_8398;TCGA_78_8655;TCGA_50_5932;TCGA_05_4403;TCGA_05_4418;TCGA_78_7166	TCGA_MP_A4TK;TCGA_55_8094;TCGA_44_2668;TCGA_86_8056;TCGA_55_7914;TCGA_97_A4M0;TCGA_75_5126;TCGA_44_6144;TCGA_50_5941;TCGA_55_7907;TCGA_95_7562;TCGA_05_4405;TCGA_44_3917;TCGA_95_7567;TCGA_MN_A4N5;TCGA_05_4395;TCGA_99_8033;TCGA_83_5908;TCGA_MP_A4SV;TCGA_55_8302;TCGA_64_1677;TCGA_69_7978;TCGA_MP_A4T4;TCGA_49_AARO;TCGA_97_7938;TCGA_86_A456;TCGA_78_7160;TCGA_05_4244;TCGA_MP_A4TD;TCGA_55_7281;TCGA_93_7…
MSigDB_Hallmark_2020	HALLMARK_ESTROGEN_RESPONSE_LATE	200	-0.409614	-1.66472	0	0.036667	0.054	Dnajc1;Fam102a;Bag1;Sema3b;Clic3;Amfr;Foxc1;Itpk1;Gins2;Large1;Add3;S100a9;Gal;Frk;Sord;Tpbg;Fkbp4;Scarb1;Etfb;Ugdh;Npy1r;Gper1;St6galnac2;Areg;Opn3;Slc9a3r1;Tst;Batf;Pkp3;Cpe;Gale;Isg20;Tjp3;Serpina3;Cdc6;Wfs1;Krt19;Rapgefl1;Slc16a1;Dynlt3;Serpina1;Chpt1;Ptges;Igsf1;Perp;Fgfr3;Abhd2;Dnajc12;Hr;Klk10;Klf4;Sult2b1;Lamc2;Th;Cyp4f11;Ca2;Tmprss3;Agr2;Ca12;Serpina5;Tff3;Trim29;Gjb3;Tff1	9	None	complete	intact	complete	~Descr_CDKN2A	N6	Hallmarks	Descr_CDKN2A			TCGA_05_4433;TCGA_78_7540;TCGA_93_8067;TCGA_MP_A4TF;TCGA_55_7576;TCGA_55_6975;TCGA_55_7726;TCGA_69_7980;TCGA_86_6851;TCGA_78_7145;TCGA_78_7148;TCGA_50_8459;TCGA_MP_A4T7;TCGA_55_7284;TCGA_55_8090;TCGA_75_7027;TCGA_62_8398;TCGA_78_8655;TCGA_50_5932;TCGA_05_4403;TCGA_05_4418;TCGA_78_7166	TCGA_MP_A4TK;TCGA_55_8094;TCGA_44_2668;TCGA_86_8056;TCGA_55_7914;TCGA_97_A4M0;TCGA_75_5126;TCGA_44_6144;TCGA_50_5941;TCGA_55_7907;TCGA_95_7562;TCGA_05_4405;TCGA_44_3917;TCGA_95_7567;TCGA_MN_A4N5;TCGA_05_4395;TCGA_99_8033;TCGA_83_5908;TCGA_MP_A4SV;TCGA_55_8302;TCGA_64_1677;TCGA_69_7978;TCGA_MP_A4T4;TCGA_49_AARO;TCGA_97_7938;TCGA_86_A456;TCGA_78_7160;TCGA_05_4244;TCGA_MP_A4TD;TCGA_55_7281;TCGA_93_7…
KEGG_2021	KEGG_PHENYLALANINE_METABOLISM	17	-0.670604	-1.70255	0.012024	0.0369658	0.331	Got2;Maob;Tat;Hpd;Aldh3b2;Pah;Aldh3a1	2.91995	None	complete	intact	complete	~Descr_CDKN2A	N6	Kegg	Descr_CDKN2A			TCGA_05_4433;TCGA_78_7540;TCGA_93_8067;TCGA_MP_A4TF;TCGA_55_7576;TCGA_55_6975;TCGA_55_7726;TCGA_69_7980;TCGA_86_6851;TCGA_78_7145;TCGA_78_7148;TCGA_50_8459;TCGA_MP_A4T7;TCGA_55_7284;TCGA_55_8090;TCGA_75_7027;TCGA_62_8398;TCGA_78_8655;TCGA_50_5932;TCGA_05_4403;TCGA_05_4418;TCGA_78_7166	TCGA_MP_A4TK;TCGA_55_8094;TCGA_44_2668;TCGA_86_8056;TCGA_55_7914;TCGA_97_A4M0;TCGA_75_5126;TCGA_44_6144;TCGA_50_5941;TCGA_55_7907;TCGA_95_7562;TCGA_05_4405;TCGA_44_3917;TCGA_95_7567;TCGA_MN_A4N5;TCGA_05_4395;TCGA_99_8033;TCGA_83_5908;TCGA_MP_A4SV;TCGA_55_8302;TCGA_64_1677;TCGA_69_7978;TCGA_MP_A4T4;TCGA_49_AARO;TCGA_97_7938;TCGA_86_A456;TCGA_78_7160;TCGA_05_4244;TCGA_MP_A4TD;TCGA_55_7281;TCGA_93_7…
KEGG_2021	KEGG_O_GLYCAN_BIOSYNTHESIS	29	-0.576125	-1.69258	0.00394477	0.039018	0.367	Galnt14;Galnt12;St6galnac1;Galnt3;Galnt5;Galnt13;B3gnt6;Galnt4;Gcnt3	3.40398	None	complete	intact	complete	~Descr_CDKN2A	N6	Kegg	Descr_CDKN2A			TCGA_05_4433;TCGA_78_7540;TCGA_93_8067;TCGA_MP_A4TF;TCGA_55_7576;TCGA_55_6975;TCGA_55_7726;TCGA_69_7980;TCGA_86_6851;TCGA_78_7145;TCGA_78_7148;TCGA_50_8459;TCGA_MP_A4T7;TCGA_55_7284;TCGA_55_8090;TCGA_75_7027;TCGA_62_8398;TCGA_78_8655;TCGA_50_5932;TCGA_05_4403;TCGA_05_4418;TCGA_78_7166	TCGA_MP_A4TK;TCGA_55_8094;TCGA_44_2668;TCGA_86_8056;TCGA_55_7914;TCGA_97_A4M0;TCGA_75_5126;TCGA_44_6144;TCGA_50_5941;TCGA_55_7907;TCGA_95_7562;TCGA_05_4405;TCGA_44_3917;TCGA_95_7567;TCGA_MN_A4N5;TCGA_05_4395;TCGA_99_8033;TCGA_83_5908;TCGA_MP_A4SV;TCGA_55_8302;TCGA_64_1677;TCGA_69_7978;TCGA_MP_A4T4;TCGA_49_AARO;TCGA_97_7938;TCGA_86_A456;TCGA_78_7160;TCGA_05_4244;TCGA_MP_A4TD;TCGA_55_7281;TCGA_93_7…
MSigDB_Hallmark_2020	HALLMARK_TGF_BETA_SIGNALING	54	-0.449016	-1.50011	0.0233813	0.0415468	0.25	Junb;Nog;Sptbn1;Acvr1;Hdac1;Cdh1;Skil;Tjp1;Serpine1;Cdkn1c;Tgif1;Tgfbr1;Bmp2;Smad6;Id3;Pmepa1;Bcar3;Smad3;Furin;Id1	2.63113	None	complete	intact	complete	~Descr_CDKN2A	N6	Hallmarks	Descr_CDKN2A			TCGA_05_4433;TCGA_78_7540;TCGA_93_8067;TCGA_MP_A4TF;TCGA_55_7576;TCGA_55_6975;TCGA_55_7726;TCGA_69_7980;TCGA_86_6851;TCGA_78_7145;TCGA_78_7148;TCGA_50_8459;TCGA_MP_A4T7;TCGA_55_7284;TCGA_55_8090;TCGA_75_7027;TCGA_62_8398;TCGA_78_8655;TCGA_50_5932;TCGA_05_4403;TCGA_05_4418;TCGA_78_7166	TCGA_MP_A4TK;TCGA_55_8094;TCGA_44_2668;TCGA_86_8056;TCGA_55_7914;TCGA_97_A4M0;TCGA_75_5126;TCGA_44_6144;TCGA_50_5941;TCGA_55_7907;TCGA_95_7562;TCGA_05_4405;TCGA_44_3917;TCGA_95_7567;TCGA_MN_A4N5;TCGA_05_4395;TCGA_99_8033;TCGA_83_5908;TCGA_MP_A4SV;TCGA_55_8302;TCGA_64_1677;TCGA_69_7978;TCGA_MP_A4T4;TCGA_49_AARO;TCGA_97_7938;TCGA_86_A456;TCGA_78_7160;TCGA_05_4244;TCGA_MP_A4TD;TCGA_55_7281;TCGA_93_7…
KEGG_2021	KEGG_LINOLEIC_ACID_METABOLISM	28	-0.577517	-1.6523	0.00952381	0.0541309	0.491	Cyp2c19;Pla2g2f;Cyp3a4;Cyp2c18;Cyp2c9;Cyp3a5;Akr1b10	3.02119	None	complete	intact	complete	~Descr_CDKN2A	N6	Kegg	Descr_CDKN2A			TCGA_05_4433;TCGA_78_7540;TCGA_93_8067;TCGA_MP_A4TF;TCGA_55_7576;TCGA_55_6975;TCGA_55_7726;TCGA_69_7980;TCGA_86_6851;TCGA_78_7145;TCGA_78_7148;TCGA_50_8459;TCGA_MP_A4T7;TCGA_55_7284;TCGA_55_8090;TCGA_75_7027;TCGA_62_8398;TCGA_78_8655;TCGA_50_5932;TCGA_05_4403;TCGA_05_4418;TCGA_78_7166	TCGA_MP_A4TK;TCGA_55_8094;TCGA_44_2668;TCGA_86_8056;TCGA_55_7914;TCGA_97_A4M0;TCGA_75_5126;TCGA_44_6144;TCGA_50_5941;TCGA_55_7907;TCGA_95_7562;TCGA_05_4405;TCGA_44_3917;TCGA_95_7567;TCGA_MN_A4N5;TCGA_05_4395;TCGA_99_8033;TCGA_83_5908;TCGA_MP_A4SV;TCGA_55_8302;TCGA_64_1677;TCGA_69_7978;TCGA_MP_A4T4;TCGA_49_AARO;TCGA_97_7938;TCGA_86_A456;TCGA_78_7160;TCGA_05_4244;TCGA_MP_A4TD;TCGA_55_7281;TCGA_93_7…
KEGG_2021	KEGG_ASTHMA	26	0.609848	1.83558	0.00217391	0.0697423	0.076	Ccl11;Prg2;Il13;Hla-dqa2;Hla-drb1;Hla-dma;Hla-dqb1;Ms4a2;Hla-dob;Epx;Hla-dqa1;Hla-dpa1;Hla-dpb1;Fcer1a;Hla-dra;Il4;Cd40lg;Hla-drb5;Hla-dmb	3.66276	None	intact	intact	complete	~Descr_CDKN2A	N6	Kegg	Descr_CDKN2A			TCGA_05_4433;TCGA_78_7540;TCGA_93_8067;TCGA_MP_A4TF;TCGA_55_7576;TCGA_55_6975;TCGA_55_7726;TCGA_69_7980;TCGA_86_6851;TCGA_78_7145;TCGA_78_7148;TCGA_50_8459;TCGA_MP_A4T7;TCGA_55_7284;TCGA_55_8090;TCGA_75_7027;TCGA_62_8398;TCGA_78_8655;TCGA_50_5932;TCGA_05_4403;TCGA_05_4418;TCGA_78_7166	TCGA_MP_A4TK;TCGA_55_8094;TCGA_44_2668;TCGA_86_8056;TCGA_55_7914;TCGA_97_A4M0;TCGA_75_5126;TCGA_44_6144;TCGA_50_5941;TCGA_55_7907;TCGA_95_7562;TCGA_05_4405;TCGA_44_3917;TCGA_95_7567;TCGA_MN_A4N5;TCGA_05_4395;TCGA_99_8033;TCGA_83_5908;TCGA_MP_A4SV;TCGA_55_8302;TCGA_64_1677;TCGA_69_7978;TCGA_MP_A4T4;TCGA_49_AARO;TCGA_97_7938;TCGA_86_A456;TCGA_78_7160;TCGA_05_4244;TCGA_MP_A4TD;TCGA_55_7281;TCGA_93_7…
MSigDB_Hallmark_2020	HALLMARK_G2M_CHECKPOINT	200	-0.408366	-1.66549	0.0015873	0.0733339	0.054	H2ax;Dtymk;Pole;Cenpf;H2bc12;Hoxc10;E2f1;Mcm5;Nusap1;Snrpd1;Mnat1;Lmnb1;Plk4;Pds5b;Fbxo5;Wrn;Cul3;Incenp;Pml;Stil;H2az1;Chmp1a;Slc7a1;Brca2;Smc2;Suv39h1;Tmpo;Atf5;Kif20b;Kif2c;Ube2s;Pttg3p;Ube2c;Stmn1;Cdc20;Ctcf;Rad54l;Aurka;Kif15;Polq;Cenpe;Orc6;Cks1b;Hmga1;Bub1;Tacc3;Cenpa;Gins2;Racgap1;Espl1;Chek1;Birc5;Marcks;Exo1;Nek2;E2f2;Aurkb;Mad2l1;Cdkn3;Kif11;Slc12a2;Cdk1;Mybl2;Tpx2;Prc1;Kif4a;Troap;Ccn…	3.79934	None	complete	intact	complete	~Descr_CDKN2A	N6	Hallmarks	Descr_CDKN2A			TCGA_05_4433;TCGA_78_7540;TCGA_93_8067;TCGA_MP_A4TF;TCGA_55_7576;TCGA_55_6975;TCGA_55_7726;TCGA_69_7980;TCGA_86_6851;TCGA_78_7145;TCGA_78_7148;TCGA_50_8459;TCGA_MP_A4T7;TCGA_55_7284;TCGA_55_8090;TCGA_75_7027;TCGA_62_8398;TCGA_78_8655;TCGA_50_5932;TCGA_05_4403;TCGA_05_4418;TCGA_78_7166	TCGA_MP_A4TK;TCGA_55_8094;TCGA_44_2668;TCGA_86_8056;TCGA_55_7914;TCGA_97_A4M0;TCGA_75_5126;TCGA_44_6144;TCGA_50_5941;TCGA_55_7907;TCGA_95_7562;TCGA_05_4405;TCGA_44_3917;TCGA_95_7567;TCGA_MN_A4N5;TCGA_05_4395;TCGA_99_8033;TCGA_83_5908;TCGA_MP_A4SV;TCGA_55_8302;TCGA_64_1677;TCGA_69_7978;TCGA_MP_A4T4;TCGA_49_AARO;TCGA_97_7938;TCGA_86_A456;TCGA_78_7160;TCGA_05_4244;TCGA_MP_A4TD;TCGA_55_7281;TCGA_93_7…
MSigDB_Hallmark_2020	HALLMARK_MITOTIC_SPINDLE	198	-0.34568	-1.40416	0.0130293	0.0868501	0.522	Akap13;Kif5b;Ywhae;Cenpf;Dync1h1;Mark4;Uxt;Arap3;Arhgdia;Nusap1;Abi1;Rab3gap1;Sorbs2;Kif3b;Lmnb1;Fbxo5;Incenp;Tlk1;Sptbn1;Cttn;Net1;Flnb;Shroom1;Abr;Brca2;Bcr;Plekhg2;Kif20b;Kif2c;Shroom2;Gsn;Arhgap10;Aurka;Kif15;Actn4;Arhgap27;Cenpe;Cd2ap;Wasf2;Bub1;Pif1;Nck2;Racgap1;Ezr;Espl1;Pdlim5;Birc5;Dst;Marcks;Pcgf5;Nek2;Pxn;Tuba4a;Kif11;Fgd4;Cdk1;Tpx2;Prc1;Kif4a;Plk1;Ect2;Bcar1;Dlgap5;Ndc80;Ttk;Clip2;Stk…	2.88508	None	complete	intact	complete	~Descr_CDKN2A	N6	Hallmarks	Descr_CDKN2A			TCGA_05_4433;TCGA_78_7540;TCGA_93_8067;TCGA_MP_A4TF;TCGA_55_7576;TCGA_55_6975;TCGA_55_7726;TCGA_69_7980;TCGA_86_6851;TCGA_78_7145;TCGA_78_7148;TCGA_50_8459;TCGA_MP_A4T7;TCGA_55_7284;TCGA_55_8090;TCGA_75_7027;TCGA_62_8398;TCGA_78_8655;TCGA_50_5932;TCGA_05_4403;TCGA_05_4418;TCGA_78_7166	TCGA_MP_A4TK;TCGA_55_8094;TCGA_44_2668;TCGA_86_8056;TCGA_55_7914;TCGA_97_A4M0;TCGA_75_5126;TCGA_44_6144;TCGA_50_5941;TCGA_55_7907;TCGA_95_7562;TCGA_05_4405;TCGA_44_3917;TCGA_95_7567;TCGA_MN_A4N5;TCGA_05_4395;TCGA_99_8033;TCGA_83_5908;TCGA_MP_A4SV;TCGA_55_8302;TCGA_64_1677;TCGA_69_7978;TCGA_MP_A4T4;TCGA_49_AARO;TCGA_97_7938;TCGA_86_A456;TCGA_78_7160;TCGA_05_4244;TCGA_MP_A4TD;TCGA_55_7281;TCGA_93_7…
MSigDB_Hallmark_2020	HALLMARK_KRAS_SIGNALING_DN	185	-0.348268	-1.40675	0.0163666	0.0939766	0.513	Nr4a2;Dcc;Tlx1;Adra2c;Tenm2;Lgals7;Krt4;Nos1;Cyp39a1;Sidt1;Thrb;Abcb11;Capn9;Fgfr3;Ugt2b17;Macroh2a2;Lypd3;Calml5;Sncb;Serpinb2;Htr1d;Cdh16;Sprr3;Upk3b;Hnf1a;Edar;Htr1b;Klk7;Klk8;Akr1b10;Tff2	2.78604	None	complete	intact	complete	~Descr_CDKN2A	N6	Hallmarks	Descr_CDKN2A			TCGA_05_4433;TCGA_78_7540;TCGA_93_8067;TCGA_MP_A4TF;TCGA_55_7576;TCGA_55_6975;TCGA_55_7726;TCGA_69_7980;TCGA_86_6851;TCGA_78_7145;TCGA_78_7148;TCGA_50_8459;TCGA_MP_A4T7;TCGA_55_7284;TCGA_55_8090;TCGA_75_7027;TCGA_62_8398;TCGA_78_8655;TCGA_50_5932;TCGA_05_4403;TCGA_05_4418;TCGA_78_7166	TCGA_MP_A4TK;TCGA_55_8094;TCGA_44_2668;TCGA_86_8056;TCGA_55_7914;TCGA_97_A4M0;TCGA_75_5126;TCGA_44_6144;TCGA_50_5941;TCGA_55_7907;TCGA_95_7562;TCGA_05_4405;TCGA_44_3917;TCGA_95_7567;TCGA_MN_A4N5;TCGA_05_4395;TCGA_99_8033;TCGA_83_5908;TCGA_MP_A4SV;TCGA_55_8302;TCGA_64_1677;TCGA_69_7978;TCGA_MP_A4T4;TCGA_49_AARO;TCGA_97_7938;TCGA_86_A456;TCGA_78_7160;TCGA_05_4244;TCGA_MP_A4TD;TCGA_55_7281;TCGA_93_7…
MSigDB_Hallmark_2020	HALLMARK_PANCREAS_BETA_CELLS	34	-0.446047	-1.36352	0.102804	0.107307	0.656	Dcx;Pax6;Hnf1a;Slc2a2;Pdx1;Syt13	1.98799	None	complete	intact	complete	~Descr_CDKN2A	N6	Hallmarks	Descr_CDKN2A			TCGA_05_4433;TCGA_78_7540;TCGA_93_8067;TCGA_MP_A4TF;TCGA_55_7576;TCGA_55_6975;TCGA_55_7726;TCGA_69_7980;TCGA_86_6851;TCGA_78_7145;TCGA_78_7148;TCGA_50_8459;TCGA_MP_A4T7;TCGA_55_7284;TCGA_55_8090;TCGA_75_7027;TCGA_62_8398;TCGA_78_8655;TCGA_50_5932;TCGA_05_4403;TCGA_05_4418;TCGA_78_7166	TCGA_MP_A4TK;TCGA_55_8094;TCGA_44_2668;TCGA_86_8056;TCGA_55_7914;TCGA_97_A4M0;TCGA_75_5126;TCGA_44_6144;TCGA_50_5941;TCGA_55_7907;TCGA_95_7562;TCGA_05_4405;TCGA_44_3917;TCGA_95_7567;TCGA_MN_A4N5;TCGA_05_4395;TCGA_99_8033;TCGA_83_5908;TCGA_MP_A4SV;TCGA_55_8302;TCGA_64_1677;TCGA_69_7978;TCGA_MP_A4T4;TCGA_49_AARO;TCGA_97_7938;TCGA_86_A456;TCGA_78_7160;TCGA_05_4244;TCGA_MP_A4TD;TCGA_55_7281;TCGA_93_7…
MSigDB_Hallmark_2020	HALLMARK_P53_PATHWAY	200	-0.333064	-1.35351	0.0145867	0.10932	0.691	Tnfsf9;Rb1;Hras;Sfn;Tob1;Zmat3;Ada;Irag2;Fam162a;Slc35d1;Lif;Aen;Pcna;H1-2;Cdkn2aip;Ccnd3;Ercc5;Cdh13;Plxnb2;Mxd1;Ccnk;Nudt15;S100a10;F2r;Tm7sf3;Ier3;Pdgfa;H2aj;Btg1;Sp1;Hexim1;Abhd4;Cd82;Mdm2;Bmp2;Vwa5a;Plk2;Cdkn1a;Sphk1;S100a4;Nhlh2;Pitpnc1;Ddit4;Znf365;Rps27l;Tax1bp3;H2aw;Tnni1;Tm4sf1;Tgfa;Il1a;Dgka;Osgin1;Perp;Tchh;Epha2;Kif13b;Klf4;Itgb4;Slc7a11;Gpx2;Krt17;Serpinb5;Klk8	2.83604	None	complete	intact	complete	~Descr_CDKN2A	N6	Hallmarks	Descr_CDKN2A			TCGA_05_4433;TCGA_78_7540;TCGA_93_8067;TCGA_MP_A4TF;TCGA_55_7576;TCGA_55_6975;TCGA_55_7726;TCGA_69_7980;TCGA_86_6851;TCGA_78_7145;TCGA_78_7148;TCGA_50_8459;TCGA_MP_A4T7;TCGA_55_7284;TCGA_55_8090;TCGA_75_7027;TCGA_62_8398;TCGA_78_8655;TCGA_50_5932;TCGA_05_4403;TCGA_05_4418;TCGA_78_7166	TCGA_MP_A4TK;TCGA_55_8094;TCGA_44_2668;TCGA_86_8056;TCGA_55_7914;TCGA_97_A4M0;TCGA_75_5126;TCGA_44_6144;TCGA_50_5941;TCGA_55_7907;TCGA_95_7562;TCGA_05_4405;TCGA_44_3917;TCGA_95_7567;TCGA_MN_A4N5;TCGA_05_4395;TCGA_99_8033;TCGA_83_5908;TCGA_MP_A4SV;TCGA_55_8302;TCGA_64_1677;TCGA_69_7978;TCGA_MP_A4T4;TCGA_49_AARO;TCGA_97_7938;TCGA_86_A456;TCGA_78_7160;TCGA_05_4244;TCGA_MP_A4TD;TCGA_55_7281;TCGA_93_7…
KEGG_2021	KEGG_FRUCTOSE_AND_MANNOSE_METABOLISM	34	-0.513935	-1.5652	0.0257827	0.110839	0.77	Tpi1;Sord;Aldoa;Hk2;Pfkp;Gmds;Aldob;Akr1b10	2.58867	None	complete	intact	complete	~Descr_CDKN2A	N6	Kegg	Descr_CDKN2A			TCGA_05_4433;TCGA_78_7540;TCGA_93_8067;TCGA_MP_A4TF;TCGA_55_7576;TCGA_55_6975;TCGA_55_7726;TCGA_69_7980;TCGA_86_6851;TCGA_78_7145;TCGA_78_7148;TCGA_50_8459;TCGA_MP_A4T7;TCGA_55_7284;TCGA_55_8090;TCGA_75_7027;TCGA_62_8398;TCGA_78_8655;TCGA_50_5932;TCGA_05_4403;TCGA_05_4418;TCGA_78_7166	TCGA_MP_A4TK;TCGA_55_8094;TCGA_44_2668;TCGA_86_8056;TCGA_55_7914;TCGA_97_A4M0;TCGA_75_5126;TCGA_44_6144;TCGA_50_5941;TCGA_55_7907;TCGA_95_7562;TCGA_05_4405;TCGA_44_3917;TCGA_95_7567;TCGA_MN_A4N5;TCGA_05_4395;TCGA_99_8033;TCGA_83_5908;TCGA_MP_A4SV;TCGA_55_8302;TCGA_64_1677;TCGA_69_7978;TCGA_MP_A4T4;TCGA_49_AARO;TCGA_97_7938;TCGA_86_A456;TCGA_78_7160;TCGA_05_4244;TCGA_MP_A4TD;TCGA_55_7281;TCGA_93_7…
MSigDB_Hallmark_2020	HALLMARK_APICAL_SURFACE	43	-0.423468	-1.36642	0.0836364	0.113254	0.645	Atp8b1;Gata3;Adipor2;Plaur;Scube1;Sulf2;Adam10;Efna5;Rhcg;Lypd3;Pcsk9;Pkhd1	2.0776	None	complete	intact	complete	~Descr_CDKN2A	N6	Hallmarks	Descr_CDKN2A			TCGA_05_4433;TCGA_78_7540;TCGA_93_8067;TCGA_MP_A4TF;TCGA_55_7576;TCGA_55_6975;TCGA_55_7726;TCGA_69_7980;TCGA_86_6851;TCGA_78_7145;TCGA_78_7148;TCGA_50_8459;TCGA_MP_A4T7;TCGA_55_7284;TCGA_55_8090;TCGA_75_7027;TCGA_62_8398;TCGA_78_8655;TCGA_50_5932;TCGA_05_4403;TCGA_05_4418;TCGA_78_7166	TCGA_MP_A4TK;TCGA_55_8094;TCGA_44_2668;TCGA_86_8056;TCGA_55_7914;TCGA_97_A4M0;TCGA_75_5126;TCGA_44_6144;TCGA_50_5941;TCGA_55_7907;TCGA_95_7562;TCGA_05_4405;TCGA_44_3917;TCGA_95_7567;TCGA_MN_A4N5;TCGA_05_4395;TCGA_99_8033;TCGA_83_5908;TCGA_MP_A4SV;TCGA_55_8302;TCGA_64_1677;TCGA_69_7978;TCGA_MP_A4T4;TCGA_49_AARO;TCGA_97_7938;TCGA_86_A456;TCGA_78_7160;TCGA_05_4244;TCGA_MP_A4TD;TCGA_55_7281;TCGA_93_7…
MSigDB_Hallmark_2020	HALLMARK_EPITHELIAL_MESENCHYMAL_TRANSITION	200	-0.323804	-1.31803	0.0360502	0.130965	0.798	Lama1;Spp1;Ppib;Tnfrsf12a;Fbn2;Fgf2;Pcolce2;Snai2;Timp1;Cdh6;Thbs2;Loxl1;Loxl2;Gpc1;Inhba;Rgs4;Cxcl6;Sgcb;Oxtr;Wnt5a;Mmp14;Serpine1;Msx1;Serpine2;Mfap5;Tpm4;Dst;Tpm1;Mxra5;Col7a1;Pfn2;Col11a1;Plod2;Areg;Plaur;Fstl3;Sfrp1;Sgcg;Itgb1;Itgb5;Bdnf;Spock1;Pmepa1;Itga2;Pthlh;Vegfc;Gja1;Nt5e;Tnfrsf11b;Lama3;Foxc2;Lamc2;Slc6a8;Prss2;Dkk1	2.44309	None	complete	intact	complete	~Descr_CDKN2A	N6	Hallmarks	Descr_CDKN2A			TCGA_05_4433;TCGA_78_7540;TCGA_93_8067;TCGA_MP_A4TF;TCGA_55_7576;TCGA_55_6975;TCGA_55_7726;TCGA_69_7980;TCGA_86_6851;TCGA_78_7145;TCGA_78_7148;TCGA_50_8459;TCGA_MP_A4T7;TCGA_55_7284;TCGA_55_8090;TCGA_75_7027;TCGA_62_8398;TCGA_78_8655;TCGA_50_5932;TCGA_05_4403;TCGA_05_4418;TCGA_78_7166	TCGA_MP_A4TK;TCGA_55_8094;TCGA_44_2668;TCGA_86_8056;TCGA_55_7914;TCGA_97_A4M0;TCGA_75_5126;TCGA_44_6144;TCGA_50_5941;TCGA_55_7907;TCGA_95_7562;TCGA_05_4405;TCGA_44_3917;TCGA_95_7567;TCGA_MN_A4N5;TCGA_05_4395;TCGA_99_8033;TCGA_83_5908;TCGA_MP_A4SV;TCGA_55_8302;TCGA_64_1677;TCGA_69_7978;TCGA_MP_A4T4;TCGA_49_AARO;TCGA_97_7938;TCGA_86_A456;TCGA_78_7160;TCGA_05_4244;TCGA_MP_A4TD;TCGA_55_7281;TCGA_93_7…
MSigDB_Hallmark_2020	HALLMARK_COMPLEMENT	200	-0.325477	-1.32397	0.0228659	0.133655	0.782	C3;Mmp15;Col4a2;Atox1;Timp2;Plg;Cd36;Rnf4;Gmfb;F8;Pik3ca;Calm1;Plscr1;Cblb;Irf1;Pim1;Irf2;Fdx1;Psen1;Adam9;Anxa5;Erap2;Timp1;Prep;Cdh13;Src;Casp5;Cp;Pla2g4a;F3;Usp8;Ctsl;Calm3;Gpd2;Mmp14;Xpnpep1;Casp3;Serpine1;Prss36;S100a9;Gata3;Itih1;Dusp5;Lgals3;Dgkg;Mt3;Plaur;Dyrk2;Phex;Casp9;Serpinc1;Pdgfb;Maff;Mmp12;C9;Serpina1;Adra2b;Plat;Ang;Ctsv;Klk1;Serpinb2;Ca2;Kynu;Pcsk9;Prss3;F5;F2;Hnf4a	2.64081	None	complete	intact	complete	~Descr_CDKN2A	N6	Hallmarks	Descr_CDKN2A			TCGA_05_4433;TCGA_78_7540;TCGA_93_8067;TCGA_MP_A4TF;TCGA_55_7576;TCGA_55_6975;TCGA_55_7726;TCGA_69_7980;TCGA_86_6851;TCGA_78_7145;TCGA_78_7148;TCGA_50_8459;TCGA_MP_A4T7;TCGA_55_7284;TCGA_55_8090;TCGA_75_7027;TCGA_62_8398;TCGA_78_8655;TCGA_50_5932;TCGA_05_4403;TCGA_05_4418;TCGA_78_7166	TCGA_MP_A4TK;TCGA_55_8094;TCGA_44_2668;TCGA_86_8056;TCGA_55_7914;TCGA_97_A4M0;TCGA_75_5126;TCGA_44_6144;TCGA_50_5941;TCGA_55_7907;TCGA_95_7562;TCGA_05_4405;TCGA_44_3917;TCGA_95_7567;TCGA_MN_A4N5;TCGA_05_4395;TCGA_99_8033;TCGA_83_5908;TCGA_MP_A4SV;TCGA_55_8302;TCGA_64_1677;TCGA_69_7978;TCGA_MP_A4T4;TCGA_49_AARO;TCGA_97_7938;TCGA_86_A456;TCGA_78_7160;TCGA_05_4244;TCGA_MP_A4TD;TCGA_55_7281;TCGA_93_7…
KEGG_2021	KEGG_ALLOGRAFT_REJECTION	35	0.510035	1.65598	0.00665188	0.14018	0.38	Il2;Il12b;Hla-dqa2;Hla-drb1;Hla-dma;Hla-dqb1;Hla-dob;Hla-dqa1;Hla-dpa1;Hla-dpb1;Hla-dra;Il4;Fas;Cd40lg;Hla-drb5;Hla-dmb;Ifng;Cd40;Tnf;Prf1;Cd28	3.17706	None	intact	intact	complete	~Descr_CDKN2A	N6	Kegg	Descr_CDKN2A			TCGA_05_4433;TCGA_78_7540;TCGA_93_8067;TCGA_MP_A4TF;TCGA_55_7576;TCGA_55_6975;TCGA_55_7726;TCGA_69_7980;TCGA_86_6851;TCGA_78_7145;TCGA_78_7148;TCGA_50_8459;TCGA_MP_A4T7;TCGA_55_7284;TCGA_55_8090;TCGA_75_7027;TCGA_62_8398;TCGA_78_8655;TCGA_50_5932;TCGA_05_4403;TCGA_05_4418;TCGA_78_7166	TCGA_MP_A4TK;TCGA_55_8094;TCGA_44_2668;TCGA_86_8056;TCGA_55_7914;TCGA_97_A4M0;TCGA_75_5126;TCGA_44_6144;TCGA_50_5941;TCGA_55_7907;TCGA_95_7562;TCGA_05_4405;TCGA_44_3917;TCGA_95_7567;TCGA_MN_A4N5;TCGA_05_4395;TCGA_99_8033;TCGA_83_5908;TCGA_MP_A4SV;TCGA_55_8302;TCGA_64_1677;TCGA_69_7978;TCGA_MP_A4T4;TCGA_49_AARO;TCGA_97_7938;TCGA_86_A456;TCGA_78_7160;TCGA_05_4244;TCGA_MP_A4TD;TCGA_55_7281;TCGA_93_7…
KEGG_2021	KEGG_GLYCOSPHINGOLIPID_BIOSYNTHESIS_LACTO_AND_NEOLACTO_SERIES	25	-0.544256	-1.52571	0.035514	0.142198	0.881	Fut2;Fut3;Fut4;St3gal4;B4galt4;Fut6;Fut9;B3gnt3;B3galt5	2.4496	None	complete	intact	complete	~Descr_CDKN2A	N6	Kegg	Descr_CDKN2A			TCGA_05_4433;TCGA_78_7540;TCGA_93_8067;TCGA_MP_A4TF;TCGA_55_7576;TCGA_55_6975;TCGA_55_7726;TCGA_69_7980;TCGA_86_6851;TCGA_78_7145;TCGA_78_7148;TCGA_50_8459;TCGA_MP_A4T7;TCGA_55_7284;TCGA_55_8090;TCGA_75_7027;TCGA_62_8398;TCGA_78_8655;TCGA_50_5932;TCGA_05_4403;TCGA_05_4418;TCGA_78_7166	TCGA_MP_A4TK;TCGA_55_8094;TCGA_44_2668;TCGA_86_8056;TCGA_55_7914;TCGA_97_A4M0;TCGA_75_5126;TCGA_44_6144;TCGA_50_5941;TCGA_55_7907;TCGA_95_7562;TCGA_05_4405;TCGA_44_3917;TCGA_95_7567;TCGA_MN_A4N5;TCGA_05_4395;TCGA_99_8033;TCGA_83_5908;TCGA_MP_A4SV;TCGA_55_8302;TCGA_64_1677;TCGA_69_7978;TCGA_MP_A4T4;TCGA_49_AARO;TCGA_97_7938;TCGA_86_A456;TCGA_78_7160;TCGA_05_4244;TCGA_MP_A4TD;TCGA_55_7281;TCGA_93_7…
KEGG_2021	KEGG_ARRHYTHMOGENIC_RIGHT_VENTRICULAR_CARDIOMYOPATHY_ARVC	71	-0.435071	-1.50764	0.0123239	0.147278	0.916	Actn4;Actn1;Jup;Sgcb;Tcf7;Itgb6;Itga1;Ctnna3;Actn3;Sgcg;Dsc2;Itgb1;Itga10;Cacna2d4;Dsp;Itgb5;Cacna2d3;Tcf7l2;Dsg2;Cacng4;Cacna1s;Itga2;Cacng8;Gja1;Itga6;Itgb4;Pkp2	2.90925	None	complete	intact	complete	~Descr_CDKN2A	N6	Kegg	Descr_CDKN2A			TCGA_05_4433;TCGA_78_7540;TCGA_93_8067;TCGA_MP_A4TF;TCGA_55_7576;TCGA_55_6975;TCGA_55_7726;TCGA_69_7980;TCGA_86_6851;TCGA_78_7145;TCGA_78_7148;TCGA_50_8459;TCGA_MP_A4T7;TCGA_55_7284;TCGA_55_8090;TCGA_75_7027;TCGA_62_8398;TCGA_78_8655;TCGA_50_5932;TCGA_05_4403;TCGA_05_4418;TCGA_78_7166	TCGA_MP_A4TK;TCGA_55_8094;TCGA_44_2668;TCGA_86_8056;TCGA_55_7914;TCGA_97_A4M0;TCGA_75_5126;TCGA_44_6144;TCGA_50_5941;TCGA_55_7907;TCGA_95_7562;TCGA_05_4405;TCGA_44_3917;TCGA_95_7567;TCGA_MN_A4N5;TCGA_05_4395;TCGA_99_8033;TCGA_83_5908;TCGA_MP_A4SV;TCGA_55_8302;TCGA_64_1677;TCGA_69_7978;TCGA_MP_A4T4;TCGA_49_AARO;TCGA_97_7938;TCGA_86_A456;TCGA_78_7160;TCGA_05_4244;TCGA_MP_A4TD;TCGA_55_7281;TCGA_93_7…
KEGG_2021	KEGG_REGULATION_OF_ACTIN_CYTOSKELETON	202	-0.371722	-1.50908	0.00488599	0.1541	0.912	Fgf2;Itga11;Pak4;Arpc3;Fgfr2;Gsn;Limk2;Actn4;Actn1;Pak1;Pip5k1b;Wasf2;Cyfip1;Kras;Mapk3;F2r;Fgfr4;Myl12b;Pdgfc;Pdgfa;Ezr;Iqgap3;Itgb6;Itga1;Fgf5;Map2k1;Pxn;Pfn2;Chrm3;Myh14;Myl12a;Actn3;Slc9a1;Diaph3;Itgb1;Itga10;Chrm4;Iqgap2;Itgb5;Bcar1;Rras;Pdgfb;Fgf23;Itga2;Bdkrb1;Fgfr3;Fgf11;Fgf12;Chrm1;Itga6;Arhgef4;Itgb4;Tmsb4y;F2;Fgf19	3.31105	None	complete	intact	complete	~Descr_CDKN2A	N6	Kegg	Descr_CDKN2A			TCGA_05_4433;TCGA_78_7540;TCGA_93_8067;TCGA_MP_A4TF;TCGA_55_7576;TCGA_55_6975;TCGA_55_7726;TCGA_69_7980;TCGA_86_6851;TCGA_78_7145;TCGA_78_7148;TCGA_50_8459;TCGA_MP_A4T7;TCGA_55_7284;TCGA_55_8090;TCGA_75_7027;TCGA_62_8398;TCGA_78_8655;TCGA_50_5932;TCGA_05_4403;TCGA_05_4418;TCGA_78_7166	TCGA_MP_A4TK;TCGA_55_8094;TCGA_44_2668;TCGA_86_8056;TCGA_55_7914;TCGA_97_A4M0;TCGA_75_5126;TCGA_44_6144;TCGA_50_5941;TCGA_55_7907;TCGA_95_7562;TCGA_05_4405;TCGA_44_3917;TCGA_95_7567;TCGA_MN_A4N5;TCGA_05_4395;TCGA_99_8033;TCGA_83_5908;TCGA_MP_A4SV;TCGA_55_8302;TCGA_64_1677;TCGA_69_7978;TCGA_MP_A4T4;TCGA_49_AARO;TCGA_97_7938;TCGA_86_A456;TCGA_78_7160;TCGA_05_4244;TCGA_MP_A4TD;TCGA_55_7281;TCGA_93_7…
KEGG_2021	KEGG_AUTOIMMUNE_THYROID_DISEASE	36	0.510132	1.66868	0.0127119	0.187482	0.347	Il2;Cga;Hla-dqa2;Ctla4;Hla-drb1;Hla-dma;Hla-dqb1;Hla-dob;Hla-dqa1;Hla-dpa1;Hla-dpb1;Hla-dra;Il4;Fas;Cd40lg;Hla-drb5;Hla-dmb;Tshr;Cd40;Prf1;Cd28	2.89579	None	intact	intact	complete	~Descr_CDKN2A	N6	Kegg	Descr_CDKN2A			TCGA_05_4433;TCGA_78_7540;TCGA_93_8067;TCGA_MP_A4TF;TCGA_55_7576;TCGA_55_6975;TCGA_55_7726;TCGA_69_7980;TCGA_86_6851;TCGA_78_7145;TCGA_78_7148;TCGA_50_8459;TCGA_MP_A4T7;TCGA_55_7284;TCGA_55_8090;TCGA_75_7027;TCGA_62_8398;TCGA_78_8655;TCGA_50_5932;TCGA_05_4403;TCGA_05_4418;TCGA_78_7166	TCGA_MP_A4TK;TCGA_55_8094;TCGA_44_2668;TCGA_86_8056;TCGA_55_7914;TCGA_97_A4M0;TCGA_75_5126;TCGA_44_6144;TCGA_50_5941;TCGA_55_7907;TCGA_95_7562;TCGA_05_4405;TCGA_44_3917;TCGA_95_7567;TCGA_MN_A4N5;TCGA_05_4395;TCGA_99_8033;TCGA_83_5908;TCGA_MP_A4SV;TCGA_55_8302;TCGA_64_1677;TCGA_69_7978;TCGA_MP_A4T4;TCGA_49_AARO;TCGA_97_7938;TCGA_86_A456;TCGA_78_7160;TCGA_05_4244;TCGA_MP_A4TD;TCGA_55_7281;TCGA_93_7…
KEGG_2021	KEGG_PENTOSE_PHOSPHATE_PATHWAY	25	-0.52423	-1.45557	0.0507246	0.20866	0.97	Aldoa;Pgm2;Pgd;Dera;Pfkp;G6pd;Aldob	2.29478	None	complete	intact	complete	~Descr_CDKN2A	N6	Kegg	Descr_CDKN2A			TCGA_05_4433;TCGA_78_7540;TCGA_93_8067;TCGA_MP_A4TF;TCGA_55_7576;TCGA_55_6975;TCGA_55_7726;TCGA_69_7980;TCGA_86_6851;TCGA_78_7145;TCGA_78_7148;TCGA_50_8459;TCGA_MP_A4T7;TCGA_55_7284;TCGA_55_8090;TCGA_75_7027;TCGA_62_8398;TCGA_78_8655;TCGA_50_5932;TCGA_05_4403;TCGA_05_4418;TCGA_78_7166	TCGA_MP_A4TK;TCGA_55_8094;TCGA_44_2668;TCGA_86_8056;TCGA_55_7914;TCGA_97_A4M0;TCGA_75_5126;TCGA_44_6144;TCGA_50_5941;TCGA_55_7907;TCGA_95_7562;TCGA_05_4405;TCGA_44_3917;TCGA_95_7567;TCGA_MN_A4N5;TCGA_05_4395;TCGA_99_8033;TCGA_83_5908;TCGA_MP_A4SV;TCGA_55_8302;TCGA_64_1677;TCGA_69_7978;TCGA_MP_A4T4;TCGA_49_AARO;TCGA_97_7938;TCGA_86_A456;TCGA_78_7160;TCGA_05_4244;TCGA_MP_A4TD;TCGA_55_7281;TCGA_93_7…
MSigDB_Hallmark_2020	HALLMARK_WNT_BETA_CATENIN_SIGNALING	42	-0.39244	-1.24725	0.167832	0.220191	0.945	Wnt1;Dll1;Ppard;Hey1;Hdac11;Wnt5b;Csnk1e;Tcf7;Ptch1;Nkd1;Dkk4;Jag1;Gnai1;Dkk1	1.77512	None	complete	intact	complete	~Descr_CDKN2A	N6	Hallmarks	Descr_CDKN2A			TCGA_05_4433;TCGA_78_7540;TCGA_93_8067;TCGA_MP_A4TF;TCGA_55_7576;TCGA_55_6975;TCGA_55_7726;TCGA_69_7980;TCGA_86_6851;TCGA_78_7145;TCGA_78_7148;TCGA_50_8459;TCGA_MP_A4T7;TCGA_55_7284;TCGA_55_8090;TCGA_75_7027;TCGA_62_8398;TCGA_78_8655;TCGA_50_5932;TCGA_05_4403;TCGA_05_4418;TCGA_78_7166	TCGA_MP_A4TK;TCGA_55_8094;TCGA_44_2668;TCGA_86_8056;TCGA_55_7914;TCGA_97_A4M0;TCGA_75_5126;TCGA_44_6144;TCGA_50_5941;TCGA_55_7907;TCGA_95_7562;TCGA_05_4405;TCGA_44_3917;TCGA_95_7567;TCGA_MN_A4N5;TCGA_05_4395;TCGA_99_8033;TCGA_83_5908;TCGA_MP_A4SV;TCGA_55_8302;TCGA_64_1677;TCGA_69_7978;TCGA_MP_A4T4;TCGA_49_AARO;TCGA_97_7938;TCGA_86_A456;TCGA_78_7160;TCGA_05_4244;TCGA_MP_A4TD;TCGA_55_7281;TCGA_93_7…
KEGG_2021	KEGG_ARACHIDONIC_ACID_METABOLISM	55	-0.429318	-1.43873	0.0422535	0.222725	0.98	Cbr3;Cyp2b6;Alox12b;Ptgs2;Alox5;Tbxas1;Cyp2c8;Ggt6;Ptges;Cyp2c19;Pla2g2f;Akr1c3;Cyp4f2;Cyp2c18;Gpx2;Cyp2c9;Cyp4f3	2.37414	None	complete	intact	complete	~Descr_CDKN2A	N6	Kegg	Descr_CDKN2A			TCGA_05_4433;TCGA_78_7540;TCGA_93_8067;TCGA_MP_A4TF;TCGA_55_7576;TCGA_55_6975;TCGA_55_7726;TCGA_69_7980;TCGA_86_6851;TCGA_78_7145;TCGA_78_7148;TCGA_50_8459;TCGA_MP_A4T7;TCGA_55_7284;TCGA_55_8090;TCGA_75_7027;TCGA_62_8398;TCGA_78_8655;TCGA_50_5932;TCGA_05_4403;TCGA_05_4418;TCGA_78_7166	TCGA_MP_A4TK;TCGA_55_8094;TCGA_44_2668;TCGA_86_8056;TCGA_55_7914;TCGA_97_A4M0;TCGA_75_5126;TCGA_44_6144;TCGA_50_5941;TCGA_55_7907;TCGA_95_7562;TCGA_05_4405;TCGA_44_3917;TCGA_95_7567;TCGA_MN_A4N5;TCGA_05_4395;TCGA_99_8033;TCGA_83_5908;TCGA_MP_A4SV;TCGA_55_8302;TCGA_64_1677;TCGA_69_7978;TCGA_MP_A4T4;TCGA_49_AARO;TCGA_97_7938;TCGA_86_A456;TCGA_78_7160;TCGA_05_4244;TCGA_MP_A4TD;TCGA_55_7281;TCGA_93_7…
KEGG_2021	KEGG_TYROSINE_METABOLISM	40	-0.449611	-1.41574	0.0642361	0.228486	0.987	Aldh3b1;Gstz1;Comt;Tpo;Got2;Tyrp1;Maob;Tat;Hpd;Aldh3b2;Adh6;Th;Hgd;Adh4;Aldh3a1	2.19222	None	complete	intact	complete	~Descr_CDKN2A	N6	Kegg	Descr_CDKN2A			TCGA_05_4433;TCGA_78_7540;TCGA_93_8067;TCGA_MP_A4TF;TCGA_55_7576;TCGA_55_6975;TCGA_55_7726;TCGA_69_7980;TCGA_86_6851;TCGA_78_7145;TCGA_78_7148;TCGA_50_8459;TCGA_MP_A4T7;TCGA_55_7284;TCGA_55_8090;TCGA_75_7027;TCGA_62_8398;TCGA_78_8655;TCGA_50_5932;TCGA_05_4403;TCGA_05_4418;TCGA_78_7166	TCGA_MP_A4TK;TCGA_55_8094;TCGA_44_2668;TCGA_86_8056;TCGA_55_7914;TCGA_97_A4M0;TCGA_75_5126;TCGA_44_6144;TCGA_50_5941;TCGA_55_7907;TCGA_95_7562;TCGA_05_4405;TCGA_44_3917;TCGA_95_7567;TCGA_MN_A4N5;TCGA_05_4395;TCGA_99_8033;TCGA_83_5908;TCGA_MP_A4SV;TCGA_55_8302;TCGA_64_1677;TCGA_69_7978;TCGA_MP_A4T4;TCGA_49_AARO;TCGA_97_7938;TCGA_86_A456;TCGA_78_7160;TCGA_05_4244;TCGA_MP_A4TD;TCGA_55_7281;TCGA_93_7…
KEGG_2021	KEGG_NEUROACTIVE_LIGAND_RECEPTOR_INTERACTION	239	-0.343503	-1.42048	0.0101892	0.230939	0.984	Drd1;Npy1r;Chrm3;Chrnb4;Prl;Grin2b;Htr2a;Oprm1;Chrm4;Drd4;Agtr2;F2rl2;Adra2c;Mc5r;Nmur2;Htr2c;S1pr5;Adra2b;Chrna7;Grik2;Grm1;Thrb;Bdkrb1;Chrm1;Mc2r;Gabrp;F2rl1;Gabra3;Grin2d;Cckbr;Sstr1;Htr1d;Gpr35;Prss3;Sstr5;Htr1b;Gabrb3;Ghrhr;Prss1;Prss2;F2;Gabra2;Ntsr1	2.99186	None	complete	intact	complete	~Descr_CDKN2A	N6	Kegg	Descr_CDKN2A			TCGA_05_4433;TCGA_78_7540;TCGA_93_8067;TCGA_MP_A4TF;TCGA_55_7576;TCGA_55_6975;TCGA_55_7726;TCGA_69_7980;TCGA_86_6851;TCGA_78_7145;TCGA_78_7148;TCGA_50_8459;TCGA_MP_A4T7;TCGA_55_7284;TCGA_55_8090;TCGA_75_7027;TCGA_62_8398;TCGA_78_8655;TCGA_50_5932;TCGA_05_4403;TCGA_05_4418;TCGA_78_7166	TCGA_MP_A4TK;TCGA_55_8094;TCGA_44_2668;TCGA_86_8056;TCGA_55_7914;TCGA_97_A4M0;TCGA_75_5126;TCGA_44_6144;TCGA_50_5941;TCGA_55_7907;TCGA_95_7562;TCGA_05_4405;TCGA_44_3917;TCGA_95_7567;TCGA_MN_A4N5;TCGA_05_4395;TCGA_99_8033;TCGA_83_5908;TCGA_MP_A4SV;TCGA_55_8302;TCGA_64_1677;TCGA_69_7978;TCGA_MP_A4T4;TCGA_49_AARO;TCGA_97_7938;TCGA_86_A456;TCGA_78_7160;TCGA_05_4244;TCGA_MP_A4TD;TCGA_55_7281;TCGA_93_7…
KEGG_2021	KEGG_DORSO_VENTRAL_AXIS_FORMATION	24	-0.511765	-1.42662	0.0706522	0.231652	0.983	Notch3;Kras;Mapk3;Spire2;Piwil4;Map2k1;Piwil1;Piwil2	2.15087	None	complete	intact	complete	~Descr_CDKN2A	N6	Kegg	Descr_CDKN2A			TCGA_05_4433;TCGA_78_7540;TCGA_93_8067;TCGA_MP_A4TF;TCGA_55_7576;TCGA_55_6975;TCGA_55_7726;TCGA_69_7980;TCGA_86_6851;TCGA_78_7145;TCGA_78_7148;TCGA_50_8459;TCGA_MP_A4T7;TCGA_55_7284;TCGA_55_8090;TCGA_75_7027;TCGA_62_8398;TCGA_78_8655;TCGA_50_5932;TCGA_05_4403;TCGA_05_4418;TCGA_78_7166	TCGA_MP_A4TK;TCGA_55_8094;TCGA_44_2668;TCGA_86_8056;TCGA_55_7914;TCGA_97_A4M0;TCGA_75_5126;TCGA_44_6144;TCGA_50_5941;TCGA_55_7907;TCGA_95_7562;TCGA_05_4405;TCGA_44_3917;TCGA_95_7567;TCGA_MN_A4N5;TCGA_05_4395;TCGA_99_8033;TCGA_83_5908;TCGA_MP_A4SV;TCGA_55_8302;TCGA_64_1677;TCGA_69_7978;TCGA_MP_A4T4;TCGA_49_AARO;TCGA_97_7938;TCGA_86_A456;TCGA_78_7160;TCGA_05_4244;TCGA_MP_A4TD;TCGA_55_7281;TCGA_93_7…
KEGG_2021	KEGG_INTESTINAL_IMMUNE_NETWORK_FOR_IGA_PRODUCTION	45	0.46457	1.56442	0.0126316	0.239115	0.677	Pigr;Il2;Cxcl12;Hla-dqa2;Ccr9;Hla-drb1;Hla-dma;Hla-dqb1;Cxcr4;Madcam1;Hla-dob;Hla-dqa1;Hla-dpa1;Hla-dpb1;Hla-dra;Il4;Cd40lg;Tnfrsf13b;Ccl25;Tnfrsf13c;Map3k14;Ccr10;Hla-drb5;Hla-dmb	2.89854	None	intact	intact	complete	~Descr_CDKN2A	N6	Kegg	Descr_CDKN2A			TCGA_05_4433;TCGA_78_7540;TCGA_93_8067;TCGA_MP_A4TF;TCGA_55_7576;TCGA_55_6975;TCGA_55_7726;TCGA_69_7980;TCGA_86_6851;TCGA_78_7145;TCGA_78_7148;TCGA_50_8459;TCGA_MP_A4T7;TCGA_55_7284;TCGA_55_8090;TCGA_75_7027;TCGA_62_8398;TCGA_78_8655;TCGA_50_5932;TCGA_05_4403;TCGA_05_4418;TCGA_78_7166	TCGA_MP_A4TK;TCGA_55_8094;TCGA_44_2668;TCGA_86_8056;TCGA_55_7914;TCGA_97_A4M0;TCGA_75_5126;TCGA_44_6144;TCGA_50_5941;TCGA_55_7907;TCGA_95_7562;TCGA_05_4405;TCGA_44_3917;TCGA_95_7567;TCGA_MN_A4N5;TCGA_05_4395;TCGA_99_8033;TCGA_83_5908;TCGA_MP_A4SV;TCGA_55_8302;TCGA_64_1677;TCGA_69_7978;TCGA_MP_A4T4;TCGA_49_AARO;TCGA_97_7938;TCGA_86_A456;TCGA_78_7160;TCGA_05_4244;TCGA_MP_A4TD;TCGA_55_7281;TCGA_93_7…
KEGG_2021	KEGG_HEDGEHOG_SIGNALING_PATHWAY	53	-0.417884	-1.39571	0.0582011	0.241508	0.998	Wnt5a;Csnk1e;Bmp4;Prkacb;Ptch1;Bmp2;Smo;Wnt3a;Gli2;Gli1;Shh;Hhip;Bmp7;Zic2;Ihh;Wnt7a	2.23507	None	complete	intact	complete	~Descr_CDKN2A	N6	Kegg	Descr_CDKN2A			TCGA_05_4433;TCGA_78_7540;TCGA_93_8067;TCGA_MP_A4TF;TCGA_55_7576;TCGA_55_6975;TCGA_55_7726;TCGA_69_7980;TCGA_86_6851;TCGA_78_7145;TCGA_78_7148;TCGA_50_8459;TCGA_MP_A4T7;TCGA_55_7284;TCGA_55_8090;TCGA_75_7027;TCGA_62_8398;TCGA_78_8655;TCGA_50_5932;TCGA_05_4403;TCGA_05_4418;TCGA_78_7166	TCGA_MP_A4TK;TCGA_55_8094;TCGA_44_2668;TCGA_86_8056;TCGA_55_7914;TCGA_97_A4M0;TCGA_75_5126;TCGA_44_6144;TCGA_50_5941;TCGA_55_7907;TCGA_95_7562;TCGA_05_4405;TCGA_44_3917;TCGA_95_7567;TCGA_MN_A4N5;TCGA_05_4395;TCGA_99_8033;TCGA_83_5908;TCGA_MP_A4SV;TCGA_55_8302;TCGA_64_1677;TCGA_69_7978;TCGA_MP_A4T4;TCGA_49_AARO;TCGA_97_7938;TCGA_86_A456;TCGA_78_7160;TCGA_05_4244;TCGA_MP_A4TD;TCGA_55_7281;TCGA_93_7…
KEGG_2021	KEGG_COMPLEMENT_AND_COAGULATION_CASCADES	66	-0.409176	-1.39939	0.0453752	0.24501	0.996	Plaur;Masp1;Serpinc1;F12;C9;Serpina1;Plat;Bdkrb1;Fga;Kng1;F5;Serpina5;F2	2.34318	None	complete	intact	complete	~Descr_CDKN2A	N6	Kegg	Descr_CDKN2A			TCGA_05_4433;TCGA_78_7540;TCGA_93_8067;TCGA_MP_A4TF;TCGA_55_7576;TCGA_55_6975;TCGA_55_7726;TCGA_69_7980;TCGA_86_6851;TCGA_78_7145;TCGA_78_7148;TCGA_50_8459;TCGA_MP_A4T7;TCGA_55_7284;TCGA_55_8090;TCGA_75_7027;TCGA_62_8398;TCGA_78_8655;TCGA_50_5932;TCGA_05_4403;TCGA_05_4418;TCGA_78_7166	TCGA_MP_A4TK;TCGA_55_8094;TCGA_44_2668;TCGA_86_8056;TCGA_55_7914;TCGA_97_A4M0;TCGA_75_5126;TCGA_44_6144;TCGA_50_5941;TCGA_55_7907;TCGA_95_7562;TCGA_05_4405;TCGA_44_3917;TCGA_95_7567;TCGA_MN_A4N5;TCGA_05_4395;TCGA_99_8033;TCGA_83_5908;TCGA_MP_A4SV;TCGA_55_8302;TCGA_64_1677;TCGA_69_7978;TCGA_MP_A4T4;TCGA_49_AARO;TCGA_97_7938;TCGA_86_A456;TCGA_78_7160;TCGA_05_4244;TCGA_MP_A4TD;TCGA_55_7281;TCGA_93_7…
KEGG_2021	KEGG_RIBOSOME	86	0.391784	1.52737	0.00477327	0.259437	0.78	Rps10;Rpl36a;Rps27;Rpl30;Rpl8;Rpl7;Rps18;Rpl36;Rpl23;Rps20;Rps7;Rpl3l;Rps8;Rps21;Rpl27;Rps6;Rps2;Rpl10a;Rpl5;Rps25;Rps15;Rps28;Rpl12;Rps15a;Rpl32;Rps3a;Rps23;Rps4x;Rpl15;Rpl35;Rps17;Rpl17;Rpl22l1;Rps27a;Rpl38;Rpl11;Rpl23a;Rpl9;Rps3;Rps5;Rps24;Rpl37a;Rps19;Fau;Rplp2;Rps9;Rps29;Rpl37;Rps13;Rpl27a;Rpl19;Rpl29;Rpl3;Rpl31;Rpl13;Rpl39;Rpl35a;Rpl7a;Rpl24;Rpl18a	3.32118	None	intact	intact	complete	~Descr_CDKN2A	N6	Kegg	Descr_CDKN2A			TCGA_05_4433;TCGA_78_7540;TCGA_93_8067;TCGA_MP_A4TF;TCGA_55_7576;TCGA_55_6975;TCGA_55_7726;TCGA_69_7980;TCGA_86_6851;TCGA_78_7145;TCGA_78_7148;TCGA_50_8459;TCGA_MP_A4T7;TCGA_55_7284;TCGA_55_8090;TCGA_75_7027;TCGA_62_8398;TCGA_78_8655;TCGA_50_5932;TCGA_05_4403;TCGA_05_4418;TCGA_78_7166	TCGA_MP_A4TK;TCGA_55_8094;TCGA_44_2668;TCGA_86_8056;TCGA_55_7914;TCGA_97_A4M0;TCGA_75_5126;TCGA_44_6144;TCGA_50_5941;TCGA_55_7907;TCGA_95_7562;TCGA_05_4405;TCGA_44_3917;TCGA_95_7567;TCGA_MN_A4N5;TCGA_05_4395;TCGA_99_8033;TCGA_83_5908;TCGA_MP_A4SV;TCGA_55_8302;TCGA_64_1677;TCGA_69_7978;TCGA_MP_A4T4;TCGA_49_AARO;TCGA_97_7938;TCGA_86_A456;TCGA_78_7160;TCGA_05_4244;TCGA_MP_A4TD;TCGA_55_7281;TCGA_93_7…
MSigDB_Hallmark_2020	HALLMARK_MTORC1_SIGNALING	200	-0.288044	-1.16949	0.138199	0.368622	0.997	Slc1a5;Fkbp2;Ufm1;Psma4;Psmd14;Tfrc;Pnp;Slc6a6;Hprt1;Igfbp5;Skap2;Sec11a;Dapp1;M6pr;P4ha1;Idh1;Cyp51a1;Hmgcs1;Ldha;Gla;Tes;Map2k3;Tbk1;Acsl3;Aurka;Atp6v1d;Tpi1;Rdh11;Bub1;Add3;Sord;Ebp;Mllt11;Cyb5b;Tuba4a;Txnrd1;Glrx;Gsr;Adipor2;Plod2;Cdkn1a;Slc9a3r1;Aldoa;Ddit4;Plk1;Hk2;Gapdh;Cdc25a;Ero1a;Elovl6;Stc1;G6pd;Rrm2;Gclc;Egln3;Ak4;Slc7a11;Slc2a1	1.8595	None	complete	intact	complete	~Descr_CDKN2A	N6	Hallmarks	Descr_CDKN2A			TCGA_05_4433;TCGA_78_7540;TCGA_93_8067;TCGA_MP_A4TF;TCGA_55_7576;TCGA_55_6975;TCGA_55_7726;TCGA_69_7980;TCGA_86_6851;TCGA_78_7145;TCGA_78_7148;TCGA_50_8459;TCGA_MP_A4T7;TCGA_55_7284;TCGA_55_8090;TCGA_75_7027;TCGA_62_8398;TCGA_78_8655;TCGA_50_5932;TCGA_05_4403;TCGA_05_4418;TCGA_78_7166	TCGA_MP_A4TK;TCGA_55_8094;TCGA_44_2668;TCGA_86_8056;TCGA_55_7914;TCGA_97_A4M0;TCGA_75_5126;TCGA_44_6144;TCGA_50_5941;TCGA_55_7907;TCGA_95_7562;TCGA_05_4405;TCGA_44_3917;TCGA_95_7567;TCGA_MN_A4N5;TCGA_05_4395;TCGA_99_8033;TCGA_83_5908;TCGA_MP_A4SV;TCGA_55_8302;TCGA_64_1677;TCGA_69_7978;TCGA_MP_A4T4;TCGA_49_AARO;TCGA_97_7938;TCGA_86_A456;TCGA_78_7160;TCGA_05_4244;TCGA_MP_A4TD;TCGA_55_7281;TCGA_93_7…
KEGG_2021	KEGG_BASAL_CELL_CARCINOMA	54	-0.394587	-1.3243	0.0956679	0.372341	1	Wnt5a;Bmp4;Tcf7;Ptch1;Bmp2;Smo;Tcf7l2;Wnt3a;Gli2;Gli1;Shh;Hhip;Fzd10;Wnt7a	2.01923	None	complete	intact	complete	~Descr_CDKN2A	N6	Kegg	Descr_CDKN2A			TCGA_05_4433;TCGA_78_7540;TCGA_93_8067;TCGA_MP_A4TF;TCGA_55_7576;TCGA_55_6975;TCGA_55_7726;TCGA_69_7980;TCGA_86_6851;TCGA_78_7145;TCGA_78_7148;TCGA_50_8459;TCGA_MP_A4T7;TCGA_55_7284;TCGA_55_8090;TCGA_75_7027;TCGA_62_8398;TCGA_78_8655;TCGA_50_5932;TCGA_05_4403;TCGA_05_4418;TCGA_78_7166	TCGA_MP_A4TK;TCGA_55_8094;TCGA_44_2668;TCGA_86_8056;TCGA_55_7914;TCGA_97_A4M0;TCGA_75_5126;TCGA_44_6144;TCGA_50_5941;TCGA_55_7907;TCGA_95_7562;TCGA_05_4405;TCGA_44_3917;TCGA_95_7567;TCGA_MN_A4N5;TCGA_05_4395;TCGA_99_8033;TCGA_83_5908;TCGA_MP_A4SV;TCGA_55_8302;TCGA_64_1677;TCGA_69_7978;TCGA_MP_A4T4;TCGA_49_AARO;TCGA_97_7938;TCGA_86_A456;TCGA_78_7160;TCGA_05_4244;TCGA_MP_A4TD;TCGA_55_7281;TCGA_93_7…
KEGG_2021	KEGG_GRAFT_VERSUS_HOST_DISEASE	37	0.450888	1.45353	0.0472103	0.377062	0.933	Il2;Kir2dl3;Hla-dqa2;Hla-drb1;Hla-dma;Hla-dqb1;Kir3dl2;Hla-dob;Hla-dqa1;Hla-dpa1;Hla-dpb1;Hla-dra;Fas;Hla-drb5;Hla-dmb;Ifng;Tnf;Prf1;Cd28;Il6;Cd80;Kir3dl1	2.32596	None	intact	intact	complete	~Descr_CDKN2A	N6	Kegg	Descr_CDKN2A			TCGA_05_4433;TCGA_78_7540;TCGA_93_8067;TCGA_MP_A4TF;TCGA_55_7576;TCGA_55_6975;TCGA_55_7726;TCGA_69_7980;TCGA_86_6851;TCGA_78_7145;TCGA_78_7148;TCGA_50_8459;TCGA_MP_A4T7;TCGA_55_7284;TCGA_55_8090;TCGA_75_7027;TCGA_62_8398;TCGA_78_8655;TCGA_50_5932;TCGA_05_4403;TCGA_05_4418;TCGA_78_7166	TCGA_MP_A4TK;TCGA_55_8094;TCGA_44_2668;TCGA_86_8056;TCGA_55_7914;TCGA_97_A4M0;TCGA_75_5126;TCGA_44_6144;TCGA_50_5941;TCGA_55_7907;TCGA_95_7562;TCGA_05_4405;TCGA_44_3917;TCGA_95_7567;TCGA_MN_A4N5;TCGA_05_4395;TCGA_99_8033;TCGA_83_5908;TCGA_MP_A4SV;TCGA_55_8302;TCGA_64_1677;TCGA_69_7978;TCGA_MP_A4T4;TCGA_49_AARO;TCGA_97_7938;TCGA_86_A456;TCGA_78_7160;TCGA_05_4244;TCGA_MP_A4TD;TCGA_55_7281;TCGA_93_7…
MSigDB_Hallmark_2020	HALLMARK_APICAL_JUNCTION	196	-0.284836	-1.1509	0.162029	0.395917	0.998	Nectin4;Cd276;Cldn5;Irs1;Actn3;Cdsn;Cldn8;Adam23;Itgb1;Cldn6;Itga10;Col9a1;Rras;Cldn14;Vasp;Dsc1;Lamb3;Itga2;Fscn1;Pcdh1;Rhof;Gnai1;Flnc;Tnfrsf11b;Lama3;Lamc2;Calb2;Col17a1;Itgb4;Cldn18;Pdzd3;Ppp2r2c	1.79041	None	complete	intact	complete	~Descr_CDKN2A	N6	Hallmarks	Descr_CDKN2A			TCGA_05_4433;TCGA_78_7540;TCGA_93_8067;TCGA_MP_A4TF;TCGA_55_7576;TCGA_55_6975;TCGA_55_7726;TCGA_69_7980;TCGA_86_6851;TCGA_78_7145;TCGA_78_7148;TCGA_50_8459;TCGA_MP_A4T7;TCGA_55_7284;TCGA_55_8090;TCGA_75_7027;TCGA_62_8398;TCGA_78_8655;TCGA_50_5932;TCGA_05_4403;TCGA_05_4418;TCGA_78_7166	TCGA_MP_A4TK;TCGA_55_8094;TCGA_44_2668;TCGA_86_8056;TCGA_55_7914;TCGA_97_A4M0;TCGA_75_5126;TCGA_44_6144;TCGA_50_5941;TCGA_55_7907;TCGA_95_7562;TCGA_05_4405;TCGA_44_3917;TCGA_95_7567;TCGA_MN_A4N5;TCGA_05_4395;TCGA_99_8033;TCGA_83_5908;TCGA_MP_A4SV;TCGA_55_8302;TCGA_64_1677;TCGA_69_7978;TCGA_MP_A4T4;TCGA_49_AARO;TCGA_97_7938;TCGA_86_A456;TCGA_78_7160;TCGA_05_4244;TCGA_MP_A4TD;TCGA_55_7281;TCGA_93_7…
MSigDB_Hallmark_2020	HALLMARK_REACTIVE_OXYGEN_SPECIES_PATHWAY	49	-0.344161	-1.13144	0.263158	0.424502	0.999	Lamtor5;Atox1;Junb;Txn;Ndufb4;Abcc1;Msra;Txnrd1;Selenos;Glrx;Gsr;Srxn1;Pfkp;G6pd;Gclc;Nqo1	1.57978	None	complete	intact	complete	~Descr_CDKN2A	N6	Hallmarks	Descr_CDKN2A			TCGA_05_4433;TCGA_78_7540;TCGA_93_8067;TCGA_MP_A4TF;TCGA_55_7576;TCGA_55_6975;TCGA_55_7726;TCGA_69_7980;TCGA_86_6851;TCGA_78_7145;TCGA_78_7148;TCGA_50_8459;TCGA_MP_A4T7;TCGA_55_7284;TCGA_55_8090;TCGA_75_7027;TCGA_62_8398;TCGA_78_8655;TCGA_50_5932;TCGA_05_4403;TCGA_05_4418;TCGA_78_7166	TCGA_MP_A4TK;TCGA_55_8094;TCGA_44_2668;TCGA_86_8056;TCGA_55_7914;TCGA_97_A4M0;TCGA_75_5126;TCGA_44_6144;TCGA_50_5941;TCGA_55_7907;TCGA_95_7562;TCGA_05_4405;TCGA_44_3917;TCGA_95_7567;TCGA_MN_A4N5;TCGA_05_4395;TCGA_99_8033;TCGA_83_5908;TCGA_MP_A4SV;TCGA_55_8302;TCGA_64_1677;TCGA_69_7978;TCGA_MP_A4T4;TCGA_49_AARO;TCGA_97_7938;TCGA_86_A456;TCGA_78_7160;TCGA_05_4244;TCGA_MP_A4TD;TCGA_55_7281;TCGA_93_7…
KEGG_2021	KEGG_BUTANOATE_METABOLISM	31	-0.438129	-1.29639	0.131679	0.427094	1	Hmgcs1;Ehhadh;Acsm1;Acat2;Bdh1;Acsm4;Akr1b10	1.88048	None	complete	intact	complete	~Descr_CDKN2A	N6	Kegg	Descr_CDKN2A			TCGA_05_4433;TCGA_78_7540;TCGA_93_8067;TCGA_MP_A4TF;TCGA_55_7576;TCGA_55_6975;TCGA_55_7726;TCGA_69_7980;TCGA_86_6851;TCGA_78_7145;TCGA_78_7148;TCGA_50_8459;TCGA_MP_A4T7;TCGA_55_7284;TCGA_55_8090;TCGA_75_7027;TCGA_62_8398;TCGA_78_8655;TCGA_50_5932;TCGA_05_4403;TCGA_05_4418;TCGA_78_7166	TCGA_MP_A4TK;TCGA_55_8094;TCGA_44_2668;TCGA_86_8056;TCGA_55_7914;TCGA_97_A4M0;TCGA_75_5126;TCGA_44_6144;TCGA_50_5941;TCGA_55_7907;TCGA_95_7562;TCGA_05_4405;TCGA_44_3917;TCGA_95_7567;TCGA_MN_A4N5;TCGA_05_4395;TCGA_99_8033;TCGA_83_5908;TCGA_MP_A4SV;TCGA_55_8302;TCGA_64_1677;TCGA_69_7978;TCGA_MP_A4T4;TCGA_49_AARO;TCGA_97_7938;TCGA_86_A456;TCGA_78_7160;TCGA_05_4244;TCGA_MP_A4TD;TCGA_55_7281;TCGA_93_7…
KEGG_2021	KEGG_PATHWAYS_IN_CANCER	318	-0.298803	-1.27837	0.0382916	0.442602	1	Cks1b;Egln1;Kras;Jup;Foxo1;Fadd;Pias1;Mapk3;Wnt5a;Casp3;Ptgs2;Pdgfa;Bmp4;Tcf7;Bcl2l1;Birc5;Fgf5;Map2k1;Tgfbr1;Cdk6;E2f2;Gstp1;Prkcg;Mdm2;Prkca;Ptch1;Bmp2;Bid;Ctnna3;Cdkn1a;Igf1r;Pld1;Smo;Itgb1;Casp9;Mitf;Dcc;Rarb;Tcf7l2;Pdgfb;Pax8;Rad51;Tgfa;Lamb3;Fgf23;Itga2;Wnt3a;Vegfc;Lamb4;Smad3;Gli2;Egln3;Nkx3-1;Gli1;Fgfr3;Fgf11;Pparg;Fgf12;Shh;Hhip;Cblc;Lama3;Lamc2;Itga6;Fzd10;Slc2a1;Wnt7a;Fgf19	2.4169	None	complete	intact	complete	~Descr_CDKN2A	N6	Kegg	Descr_CDKN2A			TCGA_05_4433;TCGA_78_7540;TCGA_93_8067;TCGA_MP_A4TF;TCGA_55_7576;TCGA_55_6975;TCGA_55_7726;TCGA_69_7980;TCGA_86_6851;TCGA_78_7145;TCGA_78_7148;TCGA_50_8459;TCGA_MP_A4T7;TCGA_55_7284;TCGA_55_8090;TCGA_75_7027;TCGA_62_8398;TCGA_78_8655;TCGA_50_5932;TCGA_05_4403;TCGA_05_4418;TCGA_78_7166	TCGA_MP_A4TK;TCGA_55_8094;TCGA_44_2668;TCGA_86_8056;TCGA_55_7914;TCGA_97_A4M0;TCGA_75_5126;TCGA_44_6144;TCGA_50_5941;TCGA_55_7907;TCGA_95_7562;TCGA_05_4405;TCGA_44_3917;TCGA_95_7567;TCGA_MN_A4N5;TCGA_05_4395;TCGA_99_8033;TCGA_83_5908;TCGA_MP_A4SV;TCGA_55_8302;TCGA_64_1677;TCGA_69_7978;TCGA_MP_A4T4;TCGA_49_AARO;TCGA_97_7938;TCGA_86_A456;TCGA_78_7160;TCGA_05_4244;TCGA_MP_A4TD;TCGA_55_7281;TCGA_93_7…
KEGG_2021	KEGG_P53_SIGNALING_PATHWAY	68	-0.370297	-1.28354	0.116928	0.445321	1	Tp53i3;Ccng2;Tp73;Casp3;Serpine1;Chek1;Cdk6;Cd82;Bbc3;Mdm2;Bid;Tp53aip1;Cdkn1a;Cdk1;Gtse1;Casp9;Ccnb2;Rrm2;Perp;Ccnb3;Serpinb5	1.93208	None	complete	intact	complete	~Descr_CDKN2A	N6	Kegg	Descr_CDKN2A			TCGA_05_4433;TCGA_78_7540;TCGA_93_8067;TCGA_MP_A4TF;TCGA_55_7576;TCGA_55_6975;TCGA_55_7726;TCGA_69_7980;TCGA_86_6851;TCGA_78_7145;TCGA_78_7148;TCGA_50_8459;TCGA_MP_A4T7;TCGA_55_7284;TCGA_55_8090;TCGA_75_7027;TCGA_62_8398;TCGA_78_8655;TCGA_50_5932;TCGA_05_4403;TCGA_05_4418;TCGA_78_7166	TCGA_MP_A4TK;TCGA_55_8094;TCGA_44_2668;TCGA_86_8056;TCGA_55_7914;TCGA_97_A4M0;TCGA_75_5126;TCGA_44_6144;TCGA_50_5941;TCGA_55_7907;TCGA_95_7562;TCGA_05_4405;TCGA_44_3917;TCGA_95_7567;TCGA_MN_A4N5;TCGA_05_4395;TCGA_99_8033;TCGA_83_5908;TCGA_MP_A4SV;TCGA_55_8302;TCGA_64_1677;TCGA_69_7978;TCGA_MP_A4T4;TCGA_49_AARO;TCGA_97_7938;TCGA_86_A456;TCGA_78_7160;TCGA_05_4244;TCGA_MP_A4TD;TCGA_55_7281;TCGA_93_7…
MSigDB_Hallmark_2020	HALLMARK_E2F_TARGETS	200	-0.272083	-1.10552	0.232258	0.454302	1	Suv39h1;Ran;Tmpo;Tcf19;Dut;Pcna;Kif2c;Ube2s;Tipin;Gins1;Gins3;Stmn1;Cdc20;Ctcf;Aurka;Cenpe;Orc6;Cks1b;Cdca8;Spc24;Hmga1;Tacc3;Tk1;Depdc1;Kif18b;Racgap1;Ncapd2;Espl1;Chek1;Birc5;Aurkb;Asf1b;Mad2l1;Cdkn3;Cdkn1a;Cdk1;Mybl2;Rad51ap1;Cenpm;Melk;Diaph3;Kif4a;Bub1b;Plk1;Dlgap5;Mki67;Hmmr;Spc25;Cdca3;Cdc25a;Ccnb2;E2f8;Rrm2	1.63403	None	complete	intact	complete	~Descr_CDKN2A	N6	Hallmarks	Descr_CDKN2A			TCGA_05_4433;TCGA_78_7540;TCGA_93_8067;TCGA_MP_A4TF;TCGA_55_7576;TCGA_55_6975;TCGA_55_7726;TCGA_69_7980;TCGA_86_6851;TCGA_78_7145;TCGA_78_7148;TCGA_50_8459;TCGA_MP_A4T7;TCGA_55_7284;TCGA_55_8090;TCGA_75_7027;TCGA_62_8398;TCGA_78_8655;TCGA_50_5932;TCGA_05_4403;TCGA_05_4418;TCGA_78_7166	TCGA_MP_A4TK;TCGA_55_8094;TCGA_44_2668;TCGA_86_8056;TCGA_55_7914;TCGA_97_A4M0;TCGA_75_5126;TCGA_44_6144;TCGA_50_5941;TCGA_55_7907;TCGA_95_7562;TCGA_05_4405;TCGA_44_3917;TCGA_95_7567;TCGA_MN_A4N5;TCGA_05_4395;TCGA_99_8033;TCGA_83_5908;TCGA_MP_A4SV;TCGA_55_8302;TCGA_64_1677;TCGA_69_7978;TCGA_MP_A4T4;TCGA_49_AARO;TCGA_97_7938;TCGA_86_A456;TCGA_78_7160;TCGA_05_4244;TCGA_MP_A4TD;TCGA_55_7281;TCGA_93_7…
MSigDB_Hallmark_2020	HALLMARK_CHOLESTEROL_HOMEOSTASIS	74	-0.313401	-1.10815	0.282496	0.468814	1	Plscr1;Cyp51a1;Nsdhl;Hmgcs1;Tnfrsf12a;Atf5;Anxa5;Sema3b;Acat2;S100a11;Pcyt2;Ebp;Lgals3;Plaur;Antxr2;Gpx8;Jag1;Ethe1;Gnai1;Pparg;Adh4;Anxa13	1.54899	None	complete	intact	complete	~Descr_CDKN2A	N6	Hallmarks	Descr_CDKN2A			TCGA_05_4433;TCGA_78_7540;TCGA_93_8067;TCGA_MP_A4TF;TCGA_55_7576;TCGA_55_6975;TCGA_55_7726;TCGA_69_7980;TCGA_86_6851;TCGA_78_7145;TCGA_78_7148;TCGA_50_8459;TCGA_MP_A4T7;TCGA_55_7284;TCGA_55_8090;TCGA_75_7027;TCGA_62_8398;TCGA_78_8655;TCGA_50_5932;TCGA_05_4403;TCGA_05_4418;TCGA_78_7166	TCGA_MP_A4TK;TCGA_55_8094;TCGA_44_2668;TCGA_86_8056;TCGA_55_7914;TCGA_97_A4M0;TCGA_75_5126;TCGA_44_6144;TCGA_50_5941;TCGA_55_7907;TCGA_95_7562;TCGA_05_4405;TCGA_44_3917;TCGA_95_7567;TCGA_MN_A4N5;TCGA_05_4395;TCGA_99_8033;TCGA_83_5908;TCGA_MP_A4SV;TCGA_55_8302;TCGA_64_1677;TCGA_69_7978;TCGA_MP_A4T4;TCGA_49_AARO;TCGA_97_7938;TCGA_86_A456;TCGA_78_7160;TCGA_05_4244;TCGA_MP_A4TD;TCGA_55_7281;TCGA_93_7…
KEGG_2021	KEGG_HISTIDINE_METABOLISM	29	-0.43056	-1.2518	0.157791	0.496751	1	Maob;Cndp1;Aoc1;Aldh3b2;Acy3;Hal;Amdhd1;Aldh3a1	1.80192	None	complete	intact	complete	~Descr_CDKN2A	N6	Kegg	Descr_CDKN2A			TCGA_05_4433;TCGA_78_7540;TCGA_93_8067;TCGA_MP_A4TF;TCGA_55_7576;TCGA_55_6975;TCGA_55_7726;TCGA_69_7980;TCGA_86_6851;TCGA_78_7145;TCGA_78_7148;TCGA_50_8459;TCGA_MP_A4T7;TCGA_55_7284;TCGA_55_8090;TCGA_75_7027;TCGA_62_8398;TCGA_78_8655;TCGA_50_5932;TCGA_05_4403;TCGA_05_4418;TCGA_78_7166	TCGA_MP_A4TK;TCGA_55_8094;TCGA_44_2668;TCGA_86_8056;TCGA_55_7914;TCGA_97_A4M0;TCGA_75_5126;TCGA_44_6144;TCGA_50_5941;TCGA_55_7907;TCGA_95_7562;TCGA_05_4405;TCGA_44_3917;TCGA_95_7567;TCGA_MN_A4N5;TCGA_05_4395;TCGA_99_8033;TCGA_83_5908;TCGA_MP_A4SV;TCGA_55_8302;TCGA_64_1677;TCGA_69_7978;TCGA_MP_A4T4;TCGA_49_AARO;TCGA_97_7938;TCGA_86_A456;TCGA_78_7160;TCGA_05_4244;TCGA_MP_A4TD;TCGA_55_7281;TCGA_93_7…
KEGG_2021	KEGG_TIGHT_JUNCTION	125	-0.323141	-1.23204	0.105903	0.537825	1	Src;Tjp1;Actn4;Actn1;Rab13;Kras;Epb41l1;Myl12b;Myh2;Myh13;Cldn5;Prkcg;Prkca;Myh14;Myl12a;Ctnna3;Actn3;Cldn2;Cldn8;Pard6a;Igsf5;Cldn6;Tjp3;Rras;Cldn14;Cldn10;Gnai1;Rab3b;Cldn18;Ppp2r2c	1.97509	None	complete	intact	complete	~Descr_CDKN2A	N6	Kegg	Descr_CDKN2A			TCGA_05_4433;TCGA_78_7540;TCGA_93_8067;TCGA_MP_A4TF;TCGA_55_7576;TCGA_55_6975;TCGA_55_7726;TCGA_69_7980;TCGA_86_6851;TCGA_78_7145;TCGA_78_7148;TCGA_50_8459;TCGA_MP_A4T7;TCGA_55_7284;TCGA_55_8090;TCGA_75_7027;TCGA_62_8398;TCGA_78_8655;TCGA_50_5932;TCGA_05_4403;TCGA_05_4418;TCGA_78_7166	TCGA_MP_A4TK;TCGA_55_8094;TCGA_44_2668;TCGA_86_8056;TCGA_55_7914;TCGA_97_A4M0;TCGA_75_5126;TCGA_44_6144;TCGA_50_5941;TCGA_55_7907;TCGA_95_7562;TCGA_05_4405;TCGA_44_3917;TCGA_95_7567;TCGA_MN_A4N5;TCGA_05_4395;TCGA_99_8033;TCGA_83_5908;TCGA_MP_A4SV;TCGA_55_8302;TCGA_64_1677;TCGA_69_7978;TCGA_MP_A4T4;TCGA_49_AARO;TCGA_97_7938;TCGA_86_A456;TCGA_78_7160;TCGA_05_4244;TCGA_MP_A4TD;TCGA_55_7281;TCGA_93_7…
KEGG_2021	KEGG_GLYCOSAMINOGLYCAN_DEGRADATION	20	-0.451357	-1.21451	0.217803	0.556069	1	Arsb;Hyal3;Naglu;Hyal2;Hpse;Gns;Galns;Hexa;Hgsnat;Hs3st3a1;Hyal4;Hyal1	1.66194	None	complete	intact	complete	~Descr_CDKN2A	N6	Kegg	Descr_CDKN2A			TCGA_05_4433;TCGA_78_7540;TCGA_93_8067;TCGA_MP_A4TF;TCGA_55_7576;TCGA_55_6975;TCGA_55_7726;TCGA_69_7980;TCGA_86_6851;TCGA_78_7145;TCGA_78_7148;TCGA_50_8459;TCGA_MP_A4T7;TCGA_55_7284;TCGA_55_8090;TCGA_75_7027;TCGA_62_8398;TCGA_78_8655;TCGA_50_5932;TCGA_05_4403;TCGA_05_4418;TCGA_78_7166	TCGA_MP_A4TK;TCGA_55_8094;TCGA_44_2668;TCGA_86_8056;TCGA_55_7914;TCGA_97_A4M0;TCGA_75_5126;TCGA_44_6144;TCGA_50_5941;TCGA_55_7907;TCGA_95_7562;TCGA_05_4405;TCGA_44_3917;TCGA_95_7567;TCGA_MN_A4N5;TCGA_05_4395;TCGA_99_8033;TCGA_83_5908;TCGA_MP_A4SV;TCGA_55_8302;TCGA_64_1677;TCGA_69_7978;TCGA_MP_A4T4;TCGA_49_AARO;TCGA_97_7938;TCGA_86_A456;TCGA_78_7160;TCGA_05_4244;TCGA_MP_A4TD;TCGA_55_7281;TCGA_93_7…
KEGG_2021	KEGG_NITROGEN_METABOLISM	23	-0.436944	-1.21785	0.231939	0.563839	1	Ca4;Ca8;Hal;Ca2;Ca9;Ca12;Cps1	1.63463	None	complete	intact	complete	~Descr_CDKN2A	N6	Kegg	Descr_CDKN2A			TCGA_05_4433;TCGA_78_7540;TCGA_93_8067;TCGA_MP_A4TF;TCGA_55_7576;TCGA_55_6975;TCGA_55_7726;TCGA_69_7980;TCGA_86_6851;TCGA_78_7145;TCGA_78_7148;TCGA_50_8459;TCGA_MP_A4T7;TCGA_55_7284;TCGA_55_8090;TCGA_75_7027;TCGA_62_8398;TCGA_78_8655;TCGA_50_5932;TCGA_05_4403;TCGA_05_4418;TCGA_78_7166	TCGA_MP_A4TK;TCGA_55_8094;TCGA_44_2668;TCGA_86_8056;TCGA_55_7914;TCGA_97_A4M0;TCGA_75_5126;TCGA_44_6144;TCGA_50_5941;TCGA_55_7907;TCGA_95_7562;TCGA_05_4405;TCGA_44_3917;TCGA_95_7567;TCGA_MN_A4N5;TCGA_05_4395;TCGA_99_8033;TCGA_83_5908;TCGA_MP_A4SV;TCGA_55_8302;TCGA_64_1677;TCGA_69_7978;TCGA_MP_A4T4;TCGA_49_AARO;TCGA_97_7938;TCGA_86_A456;TCGA_78_7160;TCGA_05_4244;TCGA_MP_A4TD;TCGA_55_7281;TCGA_93_7…
KEGG_2021	KEGG_AXON_GUIDANCE	128	-0.320974	-1.20572	0.119672	0.565888	1	Sema5a;Met;Pak4;Limk2;Unc5b;Ephb3;Plxnb2;Ntn4;Pak1;Efnb2;Kras;Sema3b;Mapk3;Nck2;Chp1;Sema3f;Sema6a;Ngef;Lrrc4c;Efna3;Itgb1;Dcc;Sema4b;Sema3c;Ablim3;Srgap1;Efna5;Rhod;Efnb1;Gnai1;Epha2;Sema7a;Sema4g;Ephb6;Efna2;Unc5d	1.92201	None	complete	intact	complete	~Descr_CDKN2A	N6	Kegg	Descr_CDKN2A			TCGA_05_4433;TCGA_78_7540;TCGA_93_8067;TCGA_MP_A4TF;TCGA_55_7576;TCGA_55_6975;TCGA_55_7726;TCGA_69_7980;TCGA_86_6851;TCGA_78_7145;TCGA_78_7148;TCGA_50_8459;TCGA_MP_A4T7;TCGA_55_7284;TCGA_55_8090;TCGA_75_7027;TCGA_62_8398;TCGA_78_8655;TCGA_50_5932;TCGA_05_4403;TCGA_05_4418;TCGA_78_7166	TCGA_MP_A4TK;TCGA_55_8094;TCGA_44_2668;TCGA_86_8056;TCGA_55_7914;TCGA_97_A4M0;TCGA_75_5126;TCGA_44_6144;TCGA_50_5941;TCGA_55_7907;TCGA_95_7562;TCGA_05_4405;TCGA_44_3917;TCGA_95_7567;TCGA_MN_A4N5;TCGA_05_4395;TCGA_99_8033;TCGA_83_5908;TCGA_MP_A4SV;TCGA_55_8302;TCGA_64_1677;TCGA_69_7978;TCGA_MP_A4T4;TCGA_49_AARO;TCGA_97_7938;TCGA_86_A456;TCGA_78_7160;TCGA_05_4244;TCGA_MP_A4TD;TCGA_55_7281;TCGA_93_7…
MSigDB_Hallmark_2020	HALLMARK_ANDROGEN_RESPONSE	100	-0.281928	-1.0402	0.37372	0.600698	1	Ptk2b;Akt1;Sms;H1-0;Pgm3;Tnfaip8;Herc3;Hmgcs1;Spcs3;Ccnd3;Acsl3;Actn1;Maf;Pias1;Cenpn;Map7;Pdlim5;Sord;Cdk6;Myl12a;Gsr;Ptpn21;Slc38a2;Iqgap2;Krt19;Pmepa1;Spdef;Krt8;Inpp4b;Hpgd;Nkx3-1;Abhd2;Akap12;Azgp1	1.42745	None	complete	intact	complete	~Descr_CDKN2A	N6	Hallmarks	Descr_CDKN2A			TCGA_05_4433;TCGA_78_7540;TCGA_93_8067;TCGA_MP_A4TF;TCGA_55_7576;TCGA_55_6975;TCGA_55_7726;TCGA_69_7980;TCGA_86_6851;TCGA_78_7145;TCGA_78_7148;TCGA_50_8459;TCGA_MP_A4T7;TCGA_55_7284;TCGA_55_8090;TCGA_75_7027;TCGA_62_8398;TCGA_78_8655;TCGA_50_5932;TCGA_05_4403;TCGA_05_4418;TCGA_78_7166	TCGA_MP_A4TK;TCGA_55_8094;TCGA_44_2668;TCGA_86_8056;TCGA_55_7914;TCGA_97_A4M0;TCGA_75_5126;TCGA_44_6144;TCGA_50_5941;TCGA_55_7907;TCGA_95_7562;TCGA_05_4405;TCGA_44_3917;TCGA_95_7567;TCGA_MN_A4N5;TCGA_05_4395;TCGA_99_8033;TCGA_83_5908;TCGA_MP_A4SV;TCGA_55_8302;TCGA_64_1677;TCGA_69_7978;TCGA_MP_A4T4;TCGA_49_AARO;TCGA_97_7938;TCGA_86_A456;TCGA_78_7160;TCGA_05_4244;TCGA_MP_A4TD;TCGA_55_7281;TCGA_93_7…
MSigDB_Hallmark_2020	HALLMARK_HEME_METABOLISM	191	-0.25689	-1.0427	0.351047	0.618532	1	Minpp1;Clcn3;Abcg2;Riok3;Xk;E2f2;Lrp10;Dmtn;Hbq1;Osbp2;Htatip2;Snca;Nudt4;Hbd;Klf3;Slc30a10;Tspo2;Gclc;Ank1;Ca2;Slc6a8;Smox;Slc7a11;Slc2a1;Trim10;Aldh1l1	1.45464	None	complete	intact	complete	~Descr_CDKN2A	N6	Hallmarks	Descr_CDKN2A			TCGA_05_4433;TCGA_78_7540;TCGA_93_8067;TCGA_MP_A4TF;TCGA_55_7576;TCGA_55_6975;TCGA_55_7726;TCGA_69_7980;TCGA_86_6851;TCGA_78_7145;TCGA_78_7148;TCGA_50_8459;TCGA_MP_A4T7;TCGA_55_7284;TCGA_55_8090;TCGA_75_7027;TCGA_62_8398;TCGA_78_8655;TCGA_50_5932;TCGA_05_4403;TCGA_05_4418;TCGA_78_7166	TCGA_MP_A4TK;TCGA_55_8094;TCGA_44_2668;TCGA_86_8056;TCGA_55_7914;TCGA_97_A4M0;TCGA_75_5126;TCGA_44_6144;TCGA_50_5941;TCGA_55_7907;TCGA_95_7562;TCGA_05_4405;TCGA_44_3917;TCGA_95_7567;TCGA_MN_A4N5;TCGA_05_4395;TCGA_99_8033;TCGA_83_5908;TCGA_MP_A4SV;TCGA_55_8302;TCGA_64_1677;TCGA_69_7978;TCGA_MP_A4T4;TCGA_49_AARO;TCGA_97_7938;TCGA_86_A456;TCGA_78_7160;TCGA_05_4244;TCGA_MP_A4TD;TCGA_55_7281;TCGA_93_7…
KEGG_2021	KEGG_VALINE_LEUCINE_AND_ISOLEUCINE_DEGRADATION	44	0.382263	1.30492	0.105618	0.62271	1	Oxct2;Aox1;Bcat1;Acad8;Acat1;Abat;Aldh3a2;Bcat2;Acadsb;Mccc1;Bckdha;Aldh6a1;Aldh1b1;Ivd	1.97626	None	intact	intact	complete	~Descr_CDKN2A	N6	Kegg	Descr_CDKN2A			TCGA_05_4433;TCGA_78_7540;TCGA_93_8067;TCGA_MP_A4TF;TCGA_55_7576;TCGA_55_6975;TCGA_55_7726;TCGA_69_7980;TCGA_86_6851;TCGA_78_7145;TCGA_78_7148;TCGA_50_8459;TCGA_MP_A4T7;TCGA_55_7284;TCGA_55_8090;TCGA_75_7027;TCGA_62_8398;TCGA_78_8655;TCGA_50_5932;TCGA_05_4403;TCGA_05_4418;TCGA_78_7166	TCGA_MP_A4TK;TCGA_55_8094;TCGA_44_2668;TCGA_86_8056;TCGA_55_7914;TCGA_97_A4M0;TCGA_75_5126;TCGA_44_6144;TCGA_50_5941;TCGA_55_7907;TCGA_95_7562;TCGA_05_4405;TCGA_44_3917;TCGA_95_7567;TCGA_MN_A4N5;TCGA_05_4395;TCGA_99_8033;TCGA_83_5908;TCGA_MP_A4SV;TCGA_55_8302;TCGA_64_1677;TCGA_69_7978;TCGA_MP_A4T4;TCGA_49_AARO;TCGA_97_7938;TCGA_86_A456;TCGA_78_7160;TCGA_05_4244;TCGA_MP_A4TD;TCGA_55_7281;TCGA_93_7…
KEGG_2021	KEGG_ADHERENS_JUNCTION	73	-0.335029	-1.17742	0.195896	0.63752	1	Csnk2a2;Rhoa;Ptpn6;Tgfbr2;Yes1;Rac1;Ctnnd1;Ctnna1;Smad2;Ssx2ip;Cdh1;Snai2;Met;Src;Tjp1;Actn4;Actn1;Wasf2;Mapk3;Ptprj;Tcf7;Nectin4;Tgfbr1;Ctnna3;Actn3;Lmo7;Ptprm;Igf1r;Tcf7l2;Smad3	1.70798	None	complete	intact	complete	~Descr_CDKN2A	N6	Kegg	Descr_CDKN2A			TCGA_05_4433;TCGA_78_7540;TCGA_93_8067;TCGA_MP_A4TF;TCGA_55_7576;TCGA_55_6975;TCGA_55_7726;TCGA_69_7980;TCGA_86_6851;TCGA_78_7145;TCGA_78_7148;TCGA_50_8459;TCGA_MP_A4T7;TCGA_55_7284;TCGA_55_8090;TCGA_75_7027;TCGA_62_8398;TCGA_78_8655;TCGA_50_5932;TCGA_05_4403;TCGA_05_4418;TCGA_78_7166	TCGA_MP_A4TK;TCGA_55_8094;TCGA_44_2668;TCGA_86_8056;TCGA_55_7914;TCGA_97_A4M0;TCGA_75_5126;TCGA_44_6144;TCGA_50_5941;TCGA_55_7907;TCGA_95_7562;TCGA_05_4405;TCGA_44_3917;TCGA_95_7567;TCGA_MN_A4N5;TCGA_05_4395;TCGA_99_8033;TCGA_83_5908;TCGA_MP_A4SV;TCGA_55_8302;TCGA_64_1677;TCGA_69_7978;TCGA_MP_A4T4;TCGA_49_AARO;TCGA_97_7938;TCGA_86_A456;TCGA_78_7160;TCGA_05_4244;TCGA_MP_A4TD;TCGA_55_7281;TCGA_93_7…
MSigDB_Hallmark_2020	HALLMARK_PROTEIN_SECRETION	95	-0.276537	-1.01546	0.418874	0.650574	1	Copb2;Scamp1;Arfgef2;Cd63;Tmx1;Tmed2;Rab22a;Napa;Sec31a;Ap3b1;Sec22b;Rab5a;Ap1g1;Vamp3;Arfip1;Napg;Tmed10;Ap2m1;Arfgap3;M6pr;Sspn;Vps4b;Dnm1l;Tsg101;Ap2s1;Gla;Rab9a;Stam;Stx7;Snap23;Galc;Dst;Clcn3;Cav2;Sh3gl2;Krt18;Adam10;Tspan8	1.37792	None	complete	intact	complete	~Descr_CDKN2A	N6	Hallmarks	Descr_CDKN2A			TCGA_05_4433;TCGA_78_7540;TCGA_93_8067;TCGA_MP_A4TF;TCGA_55_7576;TCGA_55_6975;TCGA_55_7726;TCGA_69_7980;TCGA_86_6851;TCGA_78_7145;TCGA_78_7148;TCGA_50_8459;TCGA_MP_A4T7;TCGA_55_7284;TCGA_55_8090;TCGA_75_7027;TCGA_62_8398;TCGA_78_8655;TCGA_50_5932;TCGA_05_4403;TCGA_05_4418;TCGA_78_7166	TCGA_MP_A4TK;TCGA_55_8094;TCGA_44_2668;TCGA_86_8056;TCGA_55_7914;TCGA_97_A4M0;TCGA_75_5126;TCGA_44_6144;TCGA_50_5941;TCGA_55_7907;TCGA_95_7562;TCGA_05_4405;TCGA_44_3917;TCGA_95_7567;TCGA_MN_A4N5;TCGA_05_4395;TCGA_99_8033;TCGA_83_5908;TCGA_MP_A4SV;TCGA_55_8302;TCGA_64_1677;TCGA_69_7978;TCGA_MP_A4T4;TCGA_49_AARO;TCGA_97_7938;TCGA_86_A456;TCGA_78_7160;TCGA_05_4244;TCGA_MP_A4TD;TCGA_55_7281;TCGA_93_7…
KEGG_2021	KEGG_GLYCEROPHOSPHOLIPID_METABOLISM	76	0.350626	1.33089	0.0443459	0.659293	0.997	Pla2g12b;Chat;Lpcat1;Etnk2;Gpd1l;Dgkd;Crls1;Jmjd7-pla2g4b;Chka;Pla2g4b;Pgs1;Chkb;Pla2g3;Gpam;Plpp1;Mboat1;Pla2g6;Agpat2;Gnpat;Lcat;Plpp3;Pla2g2a	2.35315	None	intact	intact	complete	~Descr_CDKN2A	N6	Kegg	Descr_CDKN2A			TCGA_05_4433;TCGA_78_7540;TCGA_93_8067;TCGA_MP_A4TF;TCGA_55_7576;TCGA_55_6975;TCGA_55_7726;TCGA_69_7980;TCGA_86_6851;TCGA_78_7145;TCGA_78_7148;TCGA_50_8459;TCGA_MP_A4T7;TCGA_55_7284;TCGA_55_8090;TCGA_75_7027;TCGA_62_8398;TCGA_78_8655;TCGA_50_5932;TCGA_05_4403;TCGA_05_4418;TCGA_78_7166	TCGA_MP_A4TK;TCGA_55_8094;TCGA_44_2668;TCGA_86_8056;TCGA_55_7914;TCGA_97_A4M0;TCGA_75_5126;TCGA_44_6144;TCGA_50_5941;TCGA_55_7907;TCGA_95_7562;TCGA_05_4405;TCGA_44_3917;TCGA_95_7567;TCGA_MN_A4N5;TCGA_05_4395;TCGA_99_8033;TCGA_83_5908;TCGA_MP_A4SV;TCGA_55_8302;TCGA_64_1677;TCGA_69_7978;TCGA_MP_A4T4;TCGA_49_AARO;TCGA_97_7938;TCGA_86_A456;TCGA_78_7160;TCGA_05_4244;TCGA_MP_A4TD;TCGA_55_7281;TCGA_93_7…
KEGG_2021	KEGG_RENIN_ANGIOTENSIN_SYSTEM	16	0.48798	1.31029	0.145695	0.67113	0.999	Ren;Agt;Cpa3;Anpep	1.83655	None	intact	intact	complete	~Descr_CDKN2A	N6	Kegg	Descr_CDKN2A			TCGA_05_4433;TCGA_78_7540;TCGA_93_8067;TCGA_MP_A4TF;TCGA_55_7576;TCGA_55_6975;TCGA_55_7726;TCGA_69_7980;TCGA_86_6851;TCGA_78_7145;TCGA_78_7148;TCGA_50_8459;TCGA_MP_A4T7;TCGA_55_7284;TCGA_55_8090;TCGA_75_7027;TCGA_62_8398;TCGA_78_8655;TCGA_50_5932;TCGA_05_4403;TCGA_05_4418;TCGA_78_7166	TCGA_MP_A4TK;TCGA_55_8094;TCGA_44_2668;TCGA_86_8056;TCGA_55_7914;TCGA_97_A4M0;TCGA_75_5126;TCGA_44_6144;TCGA_50_5941;TCGA_55_7907;TCGA_95_7562;TCGA_05_4405;TCGA_44_3917;TCGA_95_7567;TCGA_MN_A4N5;TCGA_05_4395;TCGA_99_8033;TCGA_83_5908;TCGA_MP_A4SV;TCGA_55_8302;TCGA_64_1677;TCGA_69_7978;TCGA_MP_A4T4;TCGA_49_AARO;TCGA_97_7938;TCGA_86_A456;TCGA_78_7160;TCGA_05_4244;TCGA_MP_A4TD;TCGA_55_7281;TCGA_93_7…
KEGG_2021	KEGG_PARKINSONS_DISEASE	123	-0.299821	-1.15968	0.207987	0.678005	1	Ndufb1;Atp5pf;Uqcrq;Uqcrc1;Cox5b;Uchl1;Mt-co1;Uqcr10;Ndufa3;Ndufc2;Cox7b;Ndufb3;Ndufa9;Ppid;Cox6b1;Cox6a1;Atp5mc3;Cox4i1;Mt-nd5;Ube2g1;Ndufs1;Mt-co2;Ndufb4;Cycs;Mt-nd3;Atp5mc2;Vdac1;Ube2l3;Pink1;Atp5f1b;Ndufa1;Mt-nd6;Mt-atp6;Vdac2;Mt-nd4;Casp3;Prkn;Cox5a;Mt-nd4l;Vdac2p5;Mt-atp8;Cox7a2;Snca;Casp9;Th;Cox6b2	1.68196	None	complete	intact	complete	~Descr_CDKN2A	N6	Kegg	Descr_CDKN2A			TCGA_05_4433;TCGA_78_7540;TCGA_93_8067;TCGA_MP_A4TF;TCGA_55_7576;TCGA_55_6975;TCGA_55_7726;TCGA_69_7980;TCGA_86_6851;TCGA_78_7145;TCGA_78_7148;TCGA_50_8459;TCGA_MP_A4T7;TCGA_55_7284;TCGA_55_8090;TCGA_75_7027;TCGA_62_8398;TCGA_78_8655;TCGA_50_5932;TCGA_05_4403;TCGA_05_4418;TCGA_78_7166	TCGA_MP_A4TK;TCGA_55_8094;TCGA_44_2668;TCGA_86_8056;TCGA_55_7914;TCGA_97_A4M0;TCGA_75_5126;TCGA_44_6144;TCGA_50_5941;TCGA_55_7907;TCGA_95_7562;TCGA_05_4405;TCGA_44_3917;TCGA_95_7567;TCGA_MN_A4N5;TCGA_05_4395;TCGA_99_8033;TCGA_83_5908;TCGA_MP_A4SV;TCGA_55_8302;TCGA_64_1677;TCGA_69_7978;TCGA_MP_A4T4;TCGA_49_AARO;TCGA_97_7938;TCGA_86_A456;TCGA_78_7160;TCGA_05_4244;TCGA_MP_A4TD;TCGA_55_7281;TCGA_93_7…
KEGG_2021	KEGG_PROSTATE_CANCER	88	-0.316616	-1.15137	0.208487	0.687782	1	Kras;Foxo1;Mapk3;Pdgfc;Pdgfa;Tcf7;Map2k1;E2f2;Gstp1;Mdm2;Cdkn1a;Igf1r;Casp9;Tcf7l2;Pdgfb;Tgfa;Creb3l1;Srd5a2;Nkx3-1;Creb3l3	1.68092	None	complete	intact	complete	~Descr_CDKN2A	N6	Kegg	Descr_CDKN2A			TCGA_05_4433;TCGA_78_7540;TCGA_93_8067;TCGA_MP_A4TF;TCGA_55_7576;TCGA_55_6975;TCGA_55_7726;TCGA_69_7980;TCGA_86_6851;TCGA_78_7145;TCGA_78_7148;TCGA_50_8459;TCGA_MP_A4T7;TCGA_55_7284;TCGA_55_8090;TCGA_75_7027;TCGA_62_8398;TCGA_78_8655;TCGA_50_5932;TCGA_05_4403;TCGA_05_4418;TCGA_78_7166	TCGA_MP_A4TK;TCGA_55_8094;TCGA_44_2668;TCGA_86_8056;TCGA_55_7914;TCGA_97_A4M0;TCGA_75_5126;TCGA_44_6144;TCGA_50_5941;TCGA_55_7907;TCGA_95_7562;TCGA_05_4405;TCGA_44_3917;TCGA_95_7567;TCGA_MN_A4N5;TCGA_05_4395;TCGA_99_8033;TCGA_83_5908;TCGA_MP_A4SV;TCGA_55_8302;TCGA_64_1677;TCGA_69_7978;TCGA_MP_A4T4;TCGA_49_AARO;TCGA_97_7938;TCGA_86_A456;TCGA_78_7160;TCGA_05_4244;TCGA_MP_A4TD;TCGA_55_7281;TCGA_93_7…
MSigDB_Hallmark_2020	HALLMARK_ALLOGRAFT_REJECTION	198	0.296175	1.2728	0.0409357	0.694429	0.731	Cdkn2a;Icam1;Ccl11;Dyrk3;Cxcl13;Il2;Bcat1;Ccl13;Il12b;Il13;Cd47;Il27ra;Tlr2;Cd8b;Stat4;Degs1;Gcnt1;Zap70;Ccl7;Hla-dma;Cd74;Irf4;Socs1;Stab1;Ccl22;Lyn;Map4k1;Ccnd2;St8sia4;Itk;Cd96;Csf1;Hla-dob;Cfp;Rpl3l;Hla-dqa1;Prkcb;Hdac9;Ikbkb;Il18rap;Hcls1;Egfr;Hla-dra;Sit1;Flna;Ccl19;Il4;Fas;Fcgr2b;Cd40lg;Cd8a;Apbb1;Ncf4;Rps3a;Tgfb2;Hla-dmb;Cd3e;Trat1;Irf7;Ifng;Cd2;Cxcr3;Ccl2;Cd79a;Glmn;Ptprc;Itgal;Rpl9;Cart…	2.3879	None	intact	intact	complete	~Descr_CDKN2A	N6	Hallmarks	Descr_CDKN2A			TCGA_05_4433;TCGA_78_7540;TCGA_93_8067;TCGA_MP_A4TF;TCGA_55_7576;TCGA_55_6975;TCGA_55_7726;TCGA_69_7980;TCGA_86_6851;TCGA_78_7145;TCGA_78_7148;TCGA_50_8459;TCGA_MP_A4T7;TCGA_55_7284;TCGA_55_8090;TCGA_75_7027;TCGA_62_8398;TCGA_78_8655;TCGA_50_5932;TCGA_05_4403;TCGA_05_4418;TCGA_78_7166	TCGA_MP_A4TK;TCGA_55_8094;TCGA_44_2668;TCGA_86_8056;TCGA_55_7914;TCGA_97_A4M0;TCGA_75_5126;TCGA_44_6144;TCGA_50_5941;TCGA_55_7907;TCGA_95_7562;TCGA_05_4405;TCGA_44_3917;TCGA_95_7567;TCGA_MN_A4N5;TCGA_05_4395;TCGA_99_8033;TCGA_83_5908;TCGA_MP_A4SV;TCGA_55_8302;TCGA_64_1677;TCGA_69_7978;TCGA_MP_A4T4;TCGA_49_AARO;TCGA_97_7938;TCGA_86_A456;TCGA_78_7160;TCGA_05_4244;TCGA_MP_A4TD;TCGA_55_7281;TCGA_93_7…
KEGG_2021	KEGG_GLYCOSAMINOGLYCAN_BIOSYNTHESIS_KERATAN_SULFATE	15	-0.462917	-1.14171	0.307393	0.701731	1	B4galt4;Chst6;Chst4	1.51231	None	complete	intact	complete	~Descr_CDKN2A	N6	Kegg	Descr_CDKN2A			TCGA_05_4433;TCGA_78_7540;TCGA_93_8067;TCGA_MP_A4TF;TCGA_55_7576;TCGA_55_6975;TCGA_55_7726;TCGA_69_7980;TCGA_86_6851;TCGA_78_7145;TCGA_78_7148;TCGA_50_8459;TCGA_MP_A4T7;TCGA_55_7284;TCGA_55_8090;TCGA_75_7027;TCGA_62_8398;TCGA_78_8655;TCGA_50_5932;TCGA_05_4403;TCGA_05_4418;TCGA_78_7166	TCGA_MP_A4TK;TCGA_55_8094;TCGA_44_2668;TCGA_86_8056;TCGA_55_7914;TCGA_97_A4M0;TCGA_75_5126;TCGA_44_6144;TCGA_50_5941;TCGA_55_7907;TCGA_95_7562;TCGA_05_4405;TCGA_44_3917;TCGA_95_7567;TCGA_MN_A4N5;TCGA_05_4395;TCGA_99_8033;TCGA_83_5908;TCGA_MP_A4SV;TCGA_55_8302;TCGA_64_1677;TCGA_69_7978;TCGA_MP_A4T4;TCGA_49_AARO;TCGA_97_7938;TCGA_86_A456;TCGA_78_7160;TCGA_05_4244;TCGA_MP_A4TD;TCGA_55_7281;TCGA_93_7…
KEGG_2021	KEGG_VIRAL_MYOCARDITIS	67	0.333781	1.24056	0.123288	0.706081	1	Icam1;Myh7b;Myh7;Fyn;Hla-dqa2;Rac3;Hla-drb1;Dmd;Abl2;Hla-dma;Hla-dqb1;Myh6;Myh3;Hla-dob;Hla-dqa1;Hla-dpa1;Hla-dpb1;Hla-dra;Cd40lg;Myh10;Myh15;Hla-drb5;Hla-dmb	1.90908	None	intact	intact	complete	~Descr_CDKN2A	N6	Kegg	Descr_CDKN2A			TCGA_05_4433;TCGA_78_7540;TCGA_93_8067;TCGA_MP_A4TF;TCGA_55_7576;TCGA_55_6975;TCGA_55_7726;TCGA_69_7980;TCGA_86_6851;TCGA_78_7145;TCGA_78_7148;TCGA_50_8459;TCGA_MP_A4T7;TCGA_55_7284;TCGA_55_8090;TCGA_75_7027;TCGA_62_8398;TCGA_78_8655;TCGA_50_5932;TCGA_05_4403;TCGA_05_4418;TCGA_78_7166	TCGA_MP_A4TK;TCGA_55_8094;TCGA_44_2668;TCGA_86_8056;TCGA_55_7914;TCGA_97_A4M0;TCGA_75_5126;TCGA_44_6144;TCGA_50_5941;TCGA_55_7907;TCGA_95_7562;TCGA_05_4405;TCGA_44_3917;TCGA_95_7567;TCGA_MN_A4N5;TCGA_05_4395;TCGA_99_8033;TCGA_83_5908;TCGA_MP_A4SV;TCGA_55_8302;TCGA_64_1677;TCGA_69_7978;TCGA_MP_A4T4;TCGA_49_AARO;TCGA_97_7938;TCGA_86_A456;TCGA_78_7160;TCGA_05_4244;TCGA_MP_A4TD;TCGA_55_7281;TCGA_93_7…
KEGG_2021	KEGG_STEROID_BIOSYNTHESIS	17	0.448567	1.22664	0.221748	0.709595	1	Sc5d;Cel;Soat2;Cyp27b1;Dhcr24;Hsd17b7;Soat1;Sqle;Tm7sf2;Lss	1.65414	None	intact	intact	complete	~Descr_CDKN2A	N6	Kegg	Descr_CDKN2A			TCGA_05_4433;TCGA_78_7540;TCGA_93_8067;TCGA_MP_A4TF;TCGA_55_7576;TCGA_55_6975;TCGA_55_7726;TCGA_69_7980;TCGA_86_6851;TCGA_78_7145;TCGA_78_7148;TCGA_50_8459;TCGA_MP_A4T7;TCGA_55_7284;TCGA_55_8090;TCGA_75_7027;TCGA_62_8398;TCGA_78_8655;TCGA_50_5932;TCGA_05_4403;TCGA_05_4418;TCGA_78_7166	TCGA_MP_A4TK;TCGA_55_8094;TCGA_44_2668;TCGA_86_8056;TCGA_55_7914;TCGA_97_A4M0;TCGA_75_5126;TCGA_44_6144;TCGA_50_5941;TCGA_55_7907;TCGA_95_7562;TCGA_05_4405;TCGA_44_3917;TCGA_95_7567;TCGA_MN_A4N5;TCGA_05_4395;TCGA_99_8033;TCGA_83_5908;TCGA_MP_A4SV;TCGA_55_8302;TCGA_64_1677;TCGA_69_7978;TCGA_MP_A4T4;TCGA_49_AARO;TCGA_97_7938;TCGA_86_A456;TCGA_78_7160;TCGA_05_4244;TCGA_MP_A4TD;TCGA_55_7281;TCGA_93_7…
KEGG_2021	KEGG_AMYOTROPHIC_LATERAL_SCLEROSIS_ALS	52	-0.338199	-1.1309	0.271157	0.719447	1	Tnfrsf1a;Nefl;Rac1;Gria1;Ppp3r1;Cycs;Map2k3;Chp1;Casp3;Map3k5;Bcl2l1;Bid;Grin2b;Map2k6;Casp9;Nos1;Nefm;Grin2d	1.56678	None	complete	intact	complete	~Descr_CDKN2A	N6	Kegg	Descr_CDKN2A			TCGA_05_4433;TCGA_78_7540;TCGA_93_8067;TCGA_MP_A4TF;TCGA_55_7576;TCGA_55_6975;TCGA_55_7726;TCGA_69_7980;TCGA_86_6851;TCGA_78_7145;TCGA_78_7148;TCGA_50_8459;TCGA_MP_A4T7;TCGA_55_7284;TCGA_55_8090;TCGA_75_7027;TCGA_62_8398;TCGA_78_8655;TCGA_50_5932;TCGA_05_4403;TCGA_05_4418;TCGA_78_7166	TCGA_MP_A4TK;TCGA_55_8094;TCGA_44_2668;TCGA_86_8056;TCGA_55_7914;TCGA_97_A4M0;TCGA_75_5126;TCGA_44_6144;TCGA_50_5941;TCGA_55_7907;TCGA_95_7562;TCGA_05_4405;TCGA_44_3917;TCGA_95_7567;TCGA_MN_A4N5;TCGA_05_4395;TCGA_99_8033;TCGA_83_5908;TCGA_MP_A4SV;TCGA_55_8302;TCGA_64_1677;TCGA_69_7978;TCGA_MP_A4T4;TCGA_49_AARO;TCGA_97_7938;TCGA_86_A456;TCGA_78_7160;TCGA_05_4244;TCGA_MP_A4TD;TCGA_55_7281;TCGA_93_7…
KEGG_2021	KEGG_PROXIMAL_TUBULE_BICARBONATE_RECLAMATION	22	-0.408298	-1.12498	0.31286	0.721732	1	Ca4;Atp1b1;Fxyd2;Ca2;Pck1	1.50465	None	complete	intact	complete	~Descr_CDKN2A	N6	Kegg	Descr_CDKN2A			TCGA_05_4433;TCGA_78_7540;TCGA_93_8067;TCGA_MP_A4TF;TCGA_55_7576;TCGA_55_6975;TCGA_55_7726;TCGA_69_7980;TCGA_86_6851;TCGA_78_7145;TCGA_78_7148;TCGA_50_8459;TCGA_MP_A4T7;TCGA_55_7284;TCGA_55_8090;TCGA_75_7027;TCGA_62_8398;TCGA_78_8655;TCGA_50_5932;TCGA_05_4403;TCGA_05_4418;TCGA_78_7166	TCGA_MP_A4TK;TCGA_55_8094;TCGA_44_2668;TCGA_86_8056;TCGA_55_7914;TCGA_97_A4M0;TCGA_75_5126;TCGA_44_6144;TCGA_50_5941;TCGA_55_7907;TCGA_95_7562;TCGA_05_4405;TCGA_44_3917;TCGA_95_7567;TCGA_MN_A4N5;TCGA_05_4395;TCGA_99_8033;TCGA_83_5908;TCGA_MP_A4SV;TCGA_55_8302;TCGA_64_1677;TCGA_69_7978;TCGA_MP_A4T4;TCGA_49_AARO;TCGA_97_7938;TCGA_86_A456;TCGA_78_7160;TCGA_05_4244;TCGA_MP_A4TD;TCGA_55_7281;TCGA_93_7…
KEGG_2021	KEGG_HEMATOPOIETIC_CELL_LINEAGE	78	0.32086	1.21018	0.124122	0.727241	1	Csf2;Itga2b;Cr2;Csf3r;Kitlg;Il7r;Il6r;Ms4a1;Thpo;Cd8b;Anpep;Il11ra;Hla-drb1;Il1r1;Epor;Csf3;Csf1;Hla-dra;Gp1ba;Il4;Cd8a;Cd19;Cd44;Kit;Cd1c;Flt3;Cd5;Hla-drb5;Gp5;Cd3e;Cd2;Itga4;Cd3g;Cd3d;Cd1a;Cd38	1.90615	None	intact	intact	complete	~Descr_CDKN2A	N6	Kegg	Descr_CDKN2A			TCGA_05_4433;TCGA_78_7540;TCGA_93_8067;TCGA_MP_A4TF;TCGA_55_7576;TCGA_55_6975;TCGA_55_7726;TCGA_69_7980;TCGA_86_6851;TCGA_78_7145;TCGA_78_7148;TCGA_50_8459;TCGA_MP_A4T7;TCGA_55_7284;TCGA_55_8090;TCGA_75_7027;TCGA_62_8398;TCGA_78_8655;TCGA_50_5932;TCGA_05_4403;TCGA_05_4418;TCGA_78_7166	TCGA_MP_A4TK;TCGA_55_8094;TCGA_44_2668;TCGA_86_8056;TCGA_55_7914;TCGA_97_A4M0;TCGA_75_5126;TCGA_44_6144;TCGA_50_5941;TCGA_55_7907;TCGA_95_7562;TCGA_05_4405;TCGA_44_3917;TCGA_95_7567;TCGA_MN_A4N5;TCGA_05_4395;TCGA_99_8033;TCGA_83_5908;TCGA_MP_A4SV;TCGA_55_8302;TCGA_64_1677;TCGA_69_7978;TCGA_MP_A4T4;TCGA_49_AARO;TCGA_97_7938;TCGA_86_A456;TCGA_78_7160;TCGA_05_4244;TCGA_MP_A4TD;TCGA_55_7281;TCGA_93_7…
KEGG_2021	KEGG_PANTOTHENATE_AND_COA_BIOSYNTHESIS	16	-0.435337	-1.11739	0.321637	0.727422	1	Vnn2;Enpp1;Vnn1	1.49263	None	complete	intact	complete	~Descr_CDKN2A	N6	Kegg	Descr_CDKN2A			TCGA_05_4433;TCGA_78_7540;TCGA_93_8067;TCGA_MP_A4TF;TCGA_55_7576;TCGA_55_6975;TCGA_55_7726;TCGA_69_7980;TCGA_86_6851;TCGA_78_7145;TCGA_78_7148;TCGA_50_8459;TCGA_MP_A4T7;TCGA_55_7284;TCGA_55_8090;TCGA_75_7027;TCGA_62_8398;TCGA_78_8655;TCGA_50_5932;TCGA_05_4403;TCGA_05_4418;TCGA_78_7166	TCGA_MP_A4TK;TCGA_55_8094;TCGA_44_2668;TCGA_86_8056;TCGA_55_7914;TCGA_97_A4M0;TCGA_75_5126;TCGA_44_6144;TCGA_50_5941;TCGA_55_7907;TCGA_95_7562;TCGA_05_4405;TCGA_44_3917;TCGA_95_7567;TCGA_MN_A4N5;TCGA_05_4395;TCGA_99_8033;TCGA_83_5908;TCGA_MP_A4SV;TCGA_55_8302;TCGA_64_1677;TCGA_69_7978;TCGA_MP_A4T4;TCGA_49_AARO;TCGA_97_7938;TCGA_86_A456;TCGA_78_7160;TCGA_05_4244;TCGA_MP_A4TD;TCGA_55_7281;TCGA_93_7…
KEGG_2021	KEGG_ANTIGEN_PROCESSING_AND_PRESENTATION	67	0.36519	1.33201	0.0600962	0.749514	0.997	Kir2dl3;Hspa6;Ciita;Hla-dqa2;Cd8b;Hla-drb1;Hla-dma;Cd74;Hla-dqb1;Kir3dl2;Rfx5;Hla-dob;Hla-dqa1;Hla-dpa1;Hla-dpb1;Ifi30;Hla-dra;Cd8a;Rfxap;Hspa5;Hla-drb5;Hla-dmb;Hspa1b	2.22115	None	intact	intact	complete	~Descr_CDKN2A	N6	Kegg	Descr_CDKN2A			TCGA_05_4433;TCGA_78_7540;TCGA_93_8067;TCGA_MP_A4TF;TCGA_55_7576;TCGA_55_6975;TCGA_55_7726;TCGA_69_7980;TCGA_86_6851;TCGA_78_7145;TCGA_78_7148;TCGA_50_8459;TCGA_MP_A4T7;TCGA_55_7284;TCGA_55_8090;TCGA_75_7027;TCGA_62_8398;TCGA_78_8655;TCGA_50_5932;TCGA_05_4403;TCGA_05_4418;TCGA_78_7166	TCGA_MP_A4TK;TCGA_55_8094;TCGA_44_2668;TCGA_86_8056;TCGA_55_7914;TCGA_97_A4M0;TCGA_75_5126;TCGA_44_6144;TCGA_50_5941;TCGA_55_7907;TCGA_95_7562;TCGA_05_4405;TCGA_44_3917;TCGA_95_7567;TCGA_MN_A4N5;TCGA_05_4395;TCGA_99_8033;TCGA_83_5908;TCGA_MP_A4SV;TCGA_55_8302;TCGA_64_1677;TCGA_69_7978;TCGA_MP_A4T4;TCGA_49_AARO;TCGA_97_7938;TCGA_86_A456;TCGA_78_7160;TCGA_05_4244;TCGA_MP_A4TD;TCGA_55_7281;TCGA_93_7…
KEGG_2021	KEGG_GLYCOSPHINGOLIPID_BIOSYNTHESIS_GANGLIO_SERIES	15	0.482602	1.24381	0.17382	0.751308	1	St3gal5;St6galnac6;St6galnac4	1.7599	None	intact	intact	complete	~Descr_CDKN2A	N6	Kegg	Descr_CDKN2A			TCGA_05_4433;TCGA_78_7540;TCGA_93_8067;TCGA_MP_A4TF;TCGA_55_7576;TCGA_55_6975;TCGA_55_7726;TCGA_69_7980;TCGA_86_6851;TCGA_78_7145;TCGA_78_7148;TCGA_50_8459;TCGA_MP_A4T7;TCGA_55_7284;TCGA_55_8090;TCGA_75_7027;TCGA_62_8398;TCGA_78_8655;TCGA_50_5932;TCGA_05_4403;TCGA_05_4418;TCGA_78_7166	TCGA_MP_A4TK;TCGA_55_8094;TCGA_44_2668;TCGA_86_8056;TCGA_55_7914;TCGA_97_A4M0;TCGA_75_5126;TCGA_44_6144;TCGA_50_5941;TCGA_55_7907;TCGA_95_7562;TCGA_05_4405;TCGA_44_3917;TCGA_95_7567;TCGA_MN_A4N5;TCGA_05_4395;TCGA_99_8033;TCGA_83_5908;TCGA_MP_A4SV;TCGA_55_8302;TCGA_64_1677;TCGA_69_7978;TCGA_MP_A4T4;TCGA_49_AARO;TCGA_97_7938;TCGA_86_A456;TCGA_78_7160;TCGA_05_4244;TCGA_MP_A4TD;TCGA_55_7281;TCGA_93_7…
KEGG_2021	KEGG_FC_EPSILON_RI_SIGNALING_PATHWAY	77	0.337576	1.25878	0.0981735	0.752435	1	Pla2g12b;Csf2;Il13;Mapk10;Fyn;Jmjd7-pla2g4b;Pla2g4b;Rac3;Lat;Pik3r2;Prkce;Pla2g3;Mapk12;Ms4a2;Lyn;Pik3cd;Pla2g6;Plcg1;Prkcb;Fcer1a;Pla2g2a;Il4;Pla2g2c;Inpp5d;Vav1;Pik3r1	2.00801	None	intact	intact	complete	~Descr_CDKN2A	N6	Kegg	Descr_CDKN2A			TCGA_05_4433;TCGA_78_7540;TCGA_93_8067;TCGA_MP_A4TF;TCGA_55_7576;TCGA_55_6975;TCGA_55_7726;TCGA_69_7980;TCGA_86_6851;TCGA_78_7145;TCGA_78_7148;TCGA_50_8459;TCGA_MP_A4T7;TCGA_55_7284;TCGA_55_8090;TCGA_75_7027;TCGA_62_8398;TCGA_78_8655;TCGA_50_5932;TCGA_05_4403;TCGA_05_4418;TCGA_78_7166	TCGA_MP_A4TK;TCGA_55_8094;TCGA_44_2668;TCGA_86_8056;TCGA_55_7914;TCGA_97_A4M0;TCGA_75_5126;TCGA_44_6144;TCGA_50_5941;TCGA_55_7907;TCGA_95_7562;TCGA_05_4405;TCGA_44_3917;TCGA_95_7567;TCGA_MN_A4N5;TCGA_05_4395;TCGA_99_8033;TCGA_83_5908;TCGA_MP_A4SV;TCGA_55_8302;TCGA_64_1677;TCGA_69_7978;TCGA_MP_A4T4;TCGA_49_AARO;TCGA_97_7938;TCGA_86_A456;TCGA_78_7160;TCGA_05_4244;TCGA_MP_A4TD;TCGA_55_7281;TCGA_93_7…
KEGG_2021	KEGG_CELL_CYCLE	123	-0.28768	-1.09996	0.281046	0.768413	1	Hdac2;Stag1;Ccnd1;Mcm3;Ccne1;Anapc13;Cdkn2d;Mcm6;Ywhae;Cdk2;Gsk3b;E2f1;Mcm5;Cdc26;Rb1;Smad2;Sfn;Ccnb1;Hdac1;Pcna;Ccnd3;Ywhah;Cdc20;Pkmyt1;Orc6;Orc1;Bub1;Cdkn1c;Espl1;Chek1;Cdk6;E2f2;Mdm2;Mad2l1;Cdkn1a;Cdk1;Bub1b;Ccna2;Plk1;Cdc25c;Cdc6;Cdc45;Ttk;Cdc25a;Ccnb2;Smad3;Ccnb3	1.55122	None	complete	intact	complete	~Descr_CDKN2A	N6	Kegg	Descr_CDKN2A			TCGA_05_4433;TCGA_78_7540;TCGA_93_8067;TCGA_MP_A4TF;TCGA_55_7576;TCGA_55_6975;TCGA_55_7726;TCGA_69_7980;TCGA_86_6851;TCGA_78_7145;TCGA_78_7148;TCGA_50_8459;TCGA_MP_A4T7;TCGA_55_7284;TCGA_55_8090;TCGA_75_7027;TCGA_62_8398;TCGA_78_8655;TCGA_50_5932;TCGA_05_4403;TCGA_05_4418;TCGA_78_7166	TCGA_MP_A4TK;TCGA_55_8094;TCGA_44_2668;TCGA_86_8056;TCGA_55_7914;TCGA_97_A4M0;TCGA_75_5126;TCGA_44_6144;TCGA_50_5941;TCGA_55_7907;TCGA_95_7562;TCGA_05_4405;TCGA_44_3917;TCGA_95_7567;TCGA_MN_A4N5;TCGA_05_4395;TCGA_99_8033;TCGA_83_5908;TCGA_MP_A4SV;TCGA_55_8302;TCGA_64_1677;TCGA_69_7978;TCGA_MP_A4T4;TCGA_49_AARO;TCGA_97_7938;TCGA_86_A456;TCGA_78_7160;TCGA_05_4244;TCGA_MP_A4TD;TCGA_55_7281;TCGA_93_7…
KEGG_2021	KEGG_TASTE_TRANSDUCTION	39	0.327591	1.08593	0.324094	0.769089	1	Cacna1b;Scnn1b;Tas1r1;Scnn1g;Gng3;Tas1r3;Grm4	1.48933	None	intact	intact	complete	~Descr_CDKN2A	N6	Kegg	Descr_CDKN2A			TCGA_05_4433;TCGA_78_7540;TCGA_93_8067;TCGA_MP_A4TF;TCGA_55_7576;TCGA_55_6975;TCGA_55_7726;TCGA_69_7980;TCGA_86_6851;TCGA_78_7145;TCGA_78_7148;TCGA_50_8459;TCGA_MP_A4T7;TCGA_55_7284;TCGA_55_8090;TCGA_75_7027;TCGA_62_8398;TCGA_78_8655;TCGA_50_5932;TCGA_05_4403;TCGA_05_4418;TCGA_78_7166	TCGA_MP_A4TK;TCGA_55_8094;TCGA_44_2668;TCGA_86_8056;TCGA_55_7914;TCGA_97_A4M0;TCGA_75_5126;TCGA_44_6144;TCGA_50_5941;TCGA_55_7907;TCGA_95_7562;TCGA_05_4405;TCGA_44_3917;TCGA_95_7567;TCGA_MN_A4N5;TCGA_05_4395;TCGA_99_8033;TCGA_83_5908;TCGA_MP_A4SV;TCGA_55_8302;TCGA_64_1677;TCGA_69_7978;TCGA_MP_A4T4;TCGA_49_AARO;TCGA_97_7938;TCGA_86_A456;TCGA_78_7160;TCGA_05_4244;TCGA_MP_A4TD;TCGA_55_7281;TCGA_93_7…
KEGG_2021	KEGG_TRYPTOPHAN_METABOLISM	39	0.358767	1.18677	0.208602	0.775377	1	Ogdhl;Aox1;Ido2;Cyp1a1;Tph1;Cyp1b1;Acat1	1.68068	None	intact	intact	complete	~Descr_CDKN2A	N6	Kegg	Descr_CDKN2A			TCGA_05_4433;TCGA_78_7540;TCGA_93_8067;TCGA_MP_A4TF;TCGA_55_7576;TCGA_55_6975;TCGA_55_7726;TCGA_69_7980;TCGA_86_6851;TCGA_78_7145;TCGA_78_7148;TCGA_50_8459;TCGA_MP_A4T7;TCGA_55_7284;TCGA_55_8090;TCGA_75_7027;TCGA_62_8398;TCGA_78_8655;TCGA_50_5932;TCGA_05_4403;TCGA_05_4418;TCGA_78_7166	TCGA_MP_A4TK;TCGA_55_8094;TCGA_44_2668;TCGA_86_8056;TCGA_55_7914;TCGA_97_A4M0;TCGA_75_5126;TCGA_44_6144;TCGA_50_5941;TCGA_55_7907;TCGA_95_7562;TCGA_05_4405;TCGA_44_3917;TCGA_95_7567;TCGA_MN_A4N5;TCGA_05_4395;TCGA_99_8033;TCGA_83_5908;TCGA_MP_A4SV;TCGA_55_8302;TCGA_64_1677;TCGA_69_7978;TCGA_MP_A4T4;TCGA_49_AARO;TCGA_97_7938;TCGA_86_A456;TCGA_78_7160;TCGA_05_4244;TCGA_MP_A4TD;TCGA_55_7281;TCGA_93_7…
KEGG_2021	KEGG_HUNTINGTONS_DISEASE	172	-0.270954	-1.09108	0.25539	0.780293	1	Uqcrfs1;Ndufa6;Ndufs5;Creb3;Ndufc1;Polr2i;Dnal4;Creb3l4;Atp5f1c;Mt-cyb;Vdac3;Polr2l;Tbpl1;Hdac2;Apaf1;Ndufb1;Atp5pf;Uqcrq;Uqcrc1;Plcb3;Cox5b;Mt-co1;Uqcr10;Ndufa3;Ndufc2;Cox7b;Ndufb3;Ndufa9;Ppid;Ap2a1;Ap2m1;Cox6b1;Cox6a1;Atp5mc3;Cox4i1;Ndufs1;Mt-co2;Ndufb4;Sin3a;Cycs;Ap2s1;Hdac1;Atp5mc2;Vdac1;Rest;Polr2a;Rcor1;Atp5f1b;Ndufa1;Mt-atp6;Vdac2;Casp3;Cox5a;Sp1;Vdac2p5;Mt-atp8;Cox7a2;Bbc3;Grin2b;Casp9;Bd…	1.5928	None	complete	intact	complete	~Descr_CDKN2A	N6	Kegg	Descr_CDKN2A			TCGA_05_4433;TCGA_78_7540;TCGA_93_8067;TCGA_MP_A4TF;TCGA_55_7576;TCGA_55_6975;TCGA_55_7726;TCGA_69_7980;TCGA_86_6851;TCGA_78_7145;TCGA_78_7148;TCGA_50_8459;TCGA_MP_A4T7;TCGA_55_7284;TCGA_55_8090;TCGA_75_7027;TCGA_62_8398;TCGA_78_8655;TCGA_50_5932;TCGA_05_4403;TCGA_05_4418;TCGA_78_7166	TCGA_MP_A4TK;TCGA_55_8094;TCGA_44_2668;TCGA_86_8056;TCGA_55_7914;TCGA_97_A4M0;TCGA_75_5126;TCGA_44_6144;TCGA_50_5941;TCGA_55_7907;TCGA_95_7562;TCGA_05_4405;TCGA_44_3917;TCGA_95_7567;TCGA_MN_A4N5;TCGA_05_4395;TCGA_99_8033;TCGA_83_5908;TCGA_MP_A4SV;TCGA_55_8302;TCGA_64_1677;TCGA_69_7978;TCGA_MP_A4T4;TCGA_49_AARO;TCGA_97_7938;TCGA_86_A456;TCGA_78_7160;TCGA_05_4244;TCGA_MP_A4TD;TCGA_55_7281;TCGA_93_7…
KEGG_2021	KEGG_CELL_ADHESION_MOLECULES_CAMS	127	0.266241	1.08892	0.271186	0.787774	1	Cdh15;Cntn2;Icam1;Cldn3;Nrcam;Cadm1;Sele;Ocln;Hla-dqa2;Cdh4;Cd8b;Ctla4;Itga9;Hla-drb1;Nrxn1;Hla-dma;Nlgn2;Hla-dqb1;Ncam1;Pdcd1;Madcam1;Hla-dob;Cd274;Hla-dqa1;Hla-dpa1;Hla-dpb1;Hla-dra;Cd40lg;Nfasc;Cd8a;Cntnap1;Mpz;Hla-drb5;Hla-dmb;Sdc4;Sell;Alcam;Cdh3;Cldn9;Nectin3;Cd6;Cd2;Cldn4;Itga4;Ptprc;Itga8;Itgal;Nrxn3;Cd226;Icam3	1.56673	None	intact	intact	complete	~Descr_CDKN2A	N6	Kegg	Descr_CDKN2A			TCGA_05_4433;TCGA_78_7540;TCGA_93_8067;TCGA_MP_A4TF;TCGA_55_7576;TCGA_55_6975;TCGA_55_7726;TCGA_69_7980;TCGA_86_6851;TCGA_78_7145;TCGA_78_7148;TCGA_50_8459;TCGA_MP_A4T7;TCGA_55_7284;TCGA_55_8090;TCGA_75_7027;TCGA_62_8398;TCGA_78_8655;TCGA_50_5932;TCGA_05_4403;TCGA_05_4418;TCGA_78_7166	TCGA_MP_A4TK;TCGA_55_8094;TCGA_44_2668;TCGA_86_8056;TCGA_55_7914;TCGA_97_A4M0;TCGA_75_5126;TCGA_44_6144;TCGA_50_5941;TCGA_55_7907;TCGA_95_7562;TCGA_05_4405;TCGA_44_3917;TCGA_95_7567;TCGA_MN_A4N5;TCGA_05_4395;TCGA_99_8033;TCGA_83_5908;TCGA_MP_A4SV;TCGA_55_8302;TCGA_64_1677;TCGA_69_7978;TCGA_MP_A4T4;TCGA_49_AARO;TCGA_97_7938;TCGA_86_A456;TCGA_78_7160;TCGA_05_4244;TCGA_MP_A4TD;TCGA_55_7281;TCGA_93_7…
KEGG_2021	KEGG_RNA_POLYMERASE	28	0.371365	1.14136	0.254386	0.79429	1	Polr2j2;Polr3h;Polr3c;Polr3g;Polr2d;Polr2c;Polr1c;Polr1a;Polr2e;Polr1e	1.59451	None	intact	intact	complete	~Descr_CDKN2A	N6	Kegg	Descr_CDKN2A			TCGA_05_4433;TCGA_78_7540;TCGA_93_8067;TCGA_MP_A4TF;TCGA_55_7576;TCGA_55_6975;TCGA_55_7726;TCGA_69_7980;TCGA_86_6851;TCGA_78_7145;TCGA_78_7148;TCGA_50_8459;TCGA_MP_A4T7;TCGA_55_7284;TCGA_55_8090;TCGA_75_7027;TCGA_62_8398;TCGA_78_8655;TCGA_50_5932;TCGA_05_4403;TCGA_05_4418;TCGA_78_7166	TCGA_MP_A4TK;TCGA_55_8094;TCGA_44_2668;TCGA_86_8056;TCGA_55_7914;TCGA_97_A4M0;TCGA_75_5126;TCGA_44_6144;TCGA_50_5941;TCGA_55_7907;TCGA_95_7562;TCGA_05_4405;TCGA_44_3917;TCGA_95_7567;TCGA_MN_A4N5;TCGA_05_4395;TCGA_99_8033;TCGA_83_5908;TCGA_MP_A4SV;TCGA_55_8302;TCGA_64_1677;TCGA_69_7978;TCGA_MP_A4T4;TCGA_49_AARO;TCGA_97_7938;TCGA_86_A456;TCGA_78_7160;TCGA_05_4244;TCGA_MP_A4TD;TCGA_55_7281;TCGA_93_7…
KEGG_2021	KEGG_VEGF_SIGNALING_PATHWAY	74	0.287285	1.06905	0.303318	0.80454	1	Pla2g12b;Chp2;Vegfa;Nfatc4;Hspb1;Jmjd7-pla2g4b;Pla2g4b;Rac3;Pik3r2;Pla2g3;Nos3;Mapk12;Pik3cd;Pla2g6;Ptk2;Plcg1;Prkcb;Kdr;Mapkapk3;Pla2g2a	1.5181	None	intact	intact	complete	~Descr_CDKN2A	N6	Kegg	Descr_CDKN2A			TCGA_05_4433;TCGA_78_7540;TCGA_93_8067;TCGA_MP_A4TF;TCGA_55_7576;TCGA_55_6975;TCGA_55_7726;TCGA_69_7980;TCGA_86_6851;TCGA_78_7145;TCGA_78_7148;TCGA_50_8459;TCGA_MP_A4T7;TCGA_55_7284;TCGA_55_8090;TCGA_75_7027;TCGA_62_8398;TCGA_78_8655;TCGA_50_5932;TCGA_05_4403;TCGA_05_4418;TCGA_78_7166	TCGA_MP_A4TK;TCGA_55_8094;TCGA_44_2668;TCGA_86_8056;TCGA_55_7914;TCGA_97_A4M0;TCGA_75_5126;TCGA_44_6144;TCGA_50_5941;TCGA_55_7907;TCGA_95_7562;TCGA_05_4405;TCGA_44_3917;TCGA_95_7567;TCGA_MN_A4N5;TCGA_05_4395;TCGA_99_8033;TCGA_83_5908;TCGA_MP_A4SV;TCGA_55_8302;TCGA_64_1677;TCGA_69_7978;TCGA_MP_A4T4;TCGA_49_AARO;TCGA_97_7938;TCGA_86_A456;TCGA_78_7160;TCGA_05_4244;TCGA_MP_A4TD;TCGA_55_7281;TCGA_93_7…
KEGG_2021	KEGG_PRIMARY_IMMUNODEFICIENCY	34	0.345478	1.09241	0.317391	0.804996	1	Il7r;Ciita;Cd8b;Zap70;Aire;Rfx5;Jak3;Igll1;Cd40lg;Cd8a;Tnfrsf13b;Tnfrsf13c;Cd19;Rfxap;Cd3e;Cd79a;Ptprc;Cd3d;Cd40;Icos	1.4984	None	intact	intact	complete	~Descr_CDKN2A	N6	Kegg	Descr_CDKN2A			TCGA_05_4433;TCGA_78_7540;TCGA_93_8067;TCGA_MP_A4TF;TCGA_55_7576;TCGA_55_6975;TCGA_55_7726;TCGA_69_7980;TCGA_86_6851;TCGA_78_7145;TCGA_78_7148;TCGA_50_8459;TCGA_MP_A4T7;TCGA_55_7284;TCGA_55_8090;TCGA_75_7027;TCGA_62_8398;TCGA_78_8655;TCGA_50_5932;TCGA_05_4403;TCGA_05_4418;TCGA_78_7166	TCGA_MP_A4TK;TCGA_55_8094;TCGA_44_2668;TCGA_86_8056;TCGA_55_7914;TCGA_97_A4M0;TCGA_75_5126;TCGA_44_6144;TCGA_50_5941;TCGA_55_7907;TCGA_95_7562;TCGA_05_4405;TCGA_44_3917;TCGA_95_7567;TCGA_MN_A4N5;TCGA_05_4395;TCGA_99_8033;TCGA_83_5908;TCGA_MP_A4SV;TCGA_55_8302;TCGA_64_1677;TCGA_69_7978;TCGA_MP_A4T4;TCGA_49_AARO;TCGA_97_7938;TCGA_86_A456;TCGA_78_7160;TCGA_05_4244;TCGA_MP_A4TD;TCGA_55_7281;TCGA_93_7…
KEGG_2021	KEGG_ECM_RECEPTOR_INTERACTION	83	-0.298399	-1.07337	0.324561	0.808428	1	Itgb6;Itga1;Col11a2;Col11a1;Itgb1;Itga10;Itgb5;Hmmr;Lamb3;Itga2;Lamb4;Ibsp;Lama3;Lamc2;Itga6;Itgb4	1.4887	None	complete	intact	complete	~Descr_CDKN2A	N6	Kegg	Descr_CDKN2A			TCGA_05_4433;TCGA_78_7540;TCGA_93_8067;TCGA_MP_A4TF;TCGA_55_7576;TCGA_55_6975;TCGA_55_7726;TCGA_69_7980;TCGA_86_6851;TCGA_78_7145;TCGA_78_7148;TCGA_50_8459;TCGA_MP_A4T7;TCGA_55_7284;TCGA_55_8090;TCGA_75_7027;TCGA_62_8398;TCGA_78_8655;TCGA_50_5932;TCGA_05_4403;TCGA_05_4418;TCGA_78_7166	TCGA_MP_A4TK;TCGA_55_8094;TCGA_44_2668;TCGA_86_8056;TCGA_55_7914;TCGA_97_A4M0;TCGA_75_5126;TCGA_44_6144;TCGA_50_5941;TCGA_55_7907;TCGA_95_7562;TCGA_05_4405;TCGA_44_3917;TCGA_95_7567;TCGA_MN_A4N5;TCGA_05_4395;TCGA_99_8033;TCGA_83_5908;TCGA_MP_A4SV;TCGA_55_8302;TCGA_64_1677;TCGA_69_7978;TCGA_MP_A4T4;TCGA_49_AARO;TCGA_97_7938;TCGA_86_A456;TCGA_78_7160;TCGA_05_4244;TCGA_MP_A4TD;TCGA_55_7281;TCGA_93_7…
KEGG_2021	KEGG_MELANOMA	66	-0.310072	-1.07711	0.314848	0.813629	1	Fgf2;Cdh1;Met;Kras;Mapk3;Pdgfc;Pdgfa;Fgf5;Map2k1;Cdk6;E2f2;Mdm2;Cdkn1a;Igf1r;Mitf;Pdgfb;Fgf23;Fgf11;Fgf12;Fgf19	1.5019	None	complete	intact	complete	~Descr_CDKN2A	N6	Kegg	Descr_CDKN2A			TCGA_05_4433;TCGA_78_7540;TCGA_93_8067;TCGA_MP_A4TF;TCGA_55_7576;TCGA_55_6975;TCGA_55_7726;TCGA_69_7980;TCGA_86_6851;TCGA_78_7145;TCGA_78_7148;TCGA_50_8459;TCGA_MP_A4T7;TCGA_55_7284;TCGA_55_8090;TCGA_75_7027;TCGA_62_8398;TCGA_78_8655;TCGA_50_5932;TCGA_05_4403;TCGA_05_4418;TCGA_78_7166	TCGA_MP_A4TK;TCGA_55_8094;TCGA_44_2668;TCGA_86_8056;TCGA_55_7914;TCGA_97_A4M0;TCGA_75_5126;TCGA_44_6144;TCGA_50_5941;TCGA_55_7907;TCGA_95_7562;TCGA_05_4405;TCGA_44_3917;TCGA_95_7567;TCGA_MN_A4N5;TCGA_05_4395;TCGA_99_8033;TCGA_83_5908;TCGA_MP_A4SV;TCGA_55_8302;TCGA_64_1677;TCGA_69_7978;TCGA_MP_A4T4;TCGA_49_AARO;TCGA_97_7938;TCGA_86_A456;TCGA_78_7160;TCGA_05_4244;TCGA_MP_A4TD;TCGA_55_7281;TCGA_93_7…
MSigDB_Hallmark_2020	HALLMARK_NOTCH_SIGNALING	32	-0.325456	-0.958225	0.514286	0.81561	1	Psenen;Ccnd1;Maml2;Fzd7;Dll1;Ppard;Notch3;Dtx2;Hes1;Dtx1;Lfng;Wnt5a;Prkca;Tcf7l2;Jag1	1.2888	None	complete	intact	complete	~Descr_CDKN2A	N6	Hallmarks	Descr_CDKN2A			TCGA_05_4433;TCGA_78_7540;TCGA_93_8067;TCGA_MP_A4TF;TCGA_55_7576;TCGA_55_6975;TCGA_55_7726;TCGA_69_7980;TCGA_86_6851;TCGA_78_7145;TCGA_78_7148;TCGA_50_8459;TCGA_MP_A4T7;TCGA_55_7284;TCGA_55_8090;TCGA_75_7027;TCGA_62_8398;TCGA_78_8655;TCGA_50_5932;TCGA_05_4403;TCGA_05_4418;TCGA_78_7166	TCGA_MP_A4TK;TCGA_55_8094;TCGA_44_2668;TCGA_86_8056;TCGA_55_7914;TCGA_97_A4M0;TCGA_75_5126;TCGA_44_6144;TCGA_50_5941;TCGA_55_7907;TCGA_95_7562;TCGA_05_4405;TCGA_44_3917;TCGA_95_7567;TCGA_MN_A4N5;TCGA_05_4395;TCGA_99_8033;TCGA_83_5908;TCGA_MP_A4SV;TCGA_55_8302;TCGA_64_1677;TCGA_69_7978;TCGA_MP_A4T4;TCGA_49_AARO;TCGA_97_7938;TCGA_86_A456;TCGA_78_7160;TCGA_05_4244;TCGA_MP_A4TD;TCGA_55_7281;TCGA_93_7…
KEGG_2021	KEGG_NOD_LIKE_RECEPTOR_SIGNALING_PATHWAY	62	0.321648	1.16688	0.186636	0.817215	1	Ccl11;Nfkbia;Cxcl2;Ccl13;Mapk10;Pydc1;Ccl7;Mapk12;Nlrp1;Trip6;Nod1;Ikbkb;Card9;Ccl8;Tnfaip3;Birc3;Pstpip1;Ccl2;Naip;Mapk11;Tab3;Tnf;Ccl5;Il6	1.729	None	intact	intact	complete	~Descr_CDKN2A	N6	Kegg	Descr_CDKN2A			TCGA_05_4433;TCGA_78_7540;TCGA_93_8067;TCGA_MP_A4TF;TCGA_55_7576;TCGA_55_6975;TCGA_55_7726;TCGA_69_7980;TCGA_86_6851;TCGA_78_7145;TCGA_78_7148;TCGA_50_8459;TCGA_MP_A4T7;TCGA_55_7284;TCGA_55_8090;TCGA_75_7027;TCGA_62_8398;TCGA_78_8655;TCGA_50_5932;TCGA_05_4403;TCGA_05_4418;TCGA_78_7166	TCGA_MP_A4TK;TCGA_55_8094;TCGA_44_2668;TCGA_86_8056;TCGA_55_7914;TCGA_97_A4M0;TCGA_75_5126;TCGA_44_6144;TCGA_50_5941;TCGA_55_7907;TCGA_95_7562;TCGA_05_4405;TCGA_44_3917;TCGA_95_7567;TCGA_MN_A4N5;TCGA_05_4395;TCGA_99_8033;TCGA_83_5908;TCGA_MP_A4SV;TCGA_55_8302;TCGA_64_1677;TCGA_69_7978;TCGA_MP_A4T4;TCGA_49_AARO;TCGA_97_7938;TCGA_86_A456;TCGA_78_7160;TCGA_05_4244;TCGA_MP_A4TD;TCGA_55_7281;TCGA_93_7…
KEGG_2021	KEGG_VASCULAR_SMOOTH_MUSCLE_CONTRACTION	113	0.287419	1.14518	0.181176	0.820689	1	Pla2g12b;Avpr1b;Calml6;Cacna1d;Adcy5;Cacna1f;Adcy1;Jmjd7-pla2g4b;Adcy9;Pla2g4b;Itpr2;Kcnmb3;Prkce;Pla2g3;Calml3;Ppp1r12b;Npr1;Braf;Pla2g6;Kcnma1;Adora2b;Prkcb;Arhgef1;Pla2g2a;Pla2g2c;Plcb4;Adora2a;Adcy7;Itpr3;Ramp1	1.7419	None	intact	intact	complete	~Descr_CDKN2A	N6	Kegg	Descr_CDKN2A			TCGA_05_4433;TCGA_78_7540;TCGA_93_8067;TCGA_MP_A4TF;TCGA_55_7576;TCGA_55_6975;TCGA_55_7726;TCGA_69_7980;TCGA_86_6851;TCGA_78_7145;TCGA_78_7148;TCGA_50_8459;TCGA_MP_A4T7;TCGA_55_7284;TCGA_55_8090;TCGA_75_7027;TCGA_62_8398;TCGA_78_8655;TCGA_50_5932;TCGA_05_4403;TCGA_05_4418;TCGA_78_7166	TCGA_MP_A4TK;TCGA_55_8094;TCGA_44_2668;TCGA_86_8056;TCGA_55_7914;TCGA_97_A4M0;TCGA_75_5126;TCGA_44_6144;TCGA_50_5941;TCGA_55_7907;TCGA_95_7562;TCGA_05_4405;TCGA_44_3917;TCGA_95_7567;TCGA_MN_A4N5;TCGA_05_4395;TCGA_99_8033;TCGA_83_5908;TCGA_MP_A4SV;TCGA_55_8302;TCGA_64_1677;TCGA_69_7978;TCGA_MP_A4T4;TCGA_49_AARO;TCGA_97_7938;TCGA_86_A456;TCGA_78_7160;TCGA_05_4244;TCGA_MP_A4TD;TCGA_55_7281;TCGA_93_7…
KEGG_2021	KEGG_EPITHELIAL_CELL_SIGNALING_IN_HELICOBACTER_PYLORI_INFECTION	67	0.275564	1.02771	0.376712	0.823806	1	Atp6v1c2;Ptprz1;Nfkbia;Mapk10;Jun;Mapk12;Atp6v1b1;Lyn;Nod1;Atp6v0e2;Plcg1;Ikbkb;Egfr;Atp6v1c1;Map3k14;Atp6v0a1	1.42399	None	intact	intact	complete	~Descr_CDKN2A	N6	Kegg	Descr_CDKN2A			TCGA_05_4433;TCGA_78_7540;TCGA_93_8067;TCGA_MP_A4TF;TCGA_55_7576;TCGA_55_6975;TCGA_55_7726;TCGA_69_7980;TCGA_86_6851;TCGA_78_7145;TCGA_78_7148;TCGA_50_8459;TCGA_MP_A4T7;TCGA_55_7284;TCGA_55_8090;TCGA_75_7027;TCGA_62_8398;TCGA_78_8655;TCGA_50_5932;TCGA_05_4403;TCGA_05_4418;TCGA_78_7166	TCGA_MP_A4TK;TCGA_55_8094;TCGA_44_2668;TCGA_86_8056;TCGA_55_7914;TCGA_97_A4M0;TCGA_75_5126;TCGA_44_6144;TCGA_50_5941;TCGA_55_7907;TCGA_95_7562;TCGA_05_4405;TCGA_44_3917;TCGA_95_7567;TCGA_MN_A4N5;TCGA_05_4395;TCGA_99_8033;TCGA_83_5908;TCGA_MP_A4SV;TCGA_55_8302;TCGA_64_1677;TCGA_69_7978;TCGA_MP_A4T4;TCGA_49_AARO;TCGA_97_7938;TCGA_86_A456;TCGA_78_7160;TCGA_05_4244;TCGA_MP_A4TD;TCGA_55_7281;TCGA_93_7…
KEGG_2021	KEGG_NICOTINATE_AND_NICOTINAMIDE_METABOLISM	24	0.375272	1.10507	0.298925	0.824262	1	Nt5c1a;Nmnat2;Aox1	1.52444	None	intact	intact	complete	~Descr_CDKN2A	N6	Kegg	Descr_CDKN2A			TCGA_05_4433;TCGA_78_7540;TCGA_93_8067;TCGA_MP_A4TF;TCGA_55_7576;TCGA_55_6975;TCGA_55_7726;TCGA_69_7980;TCGA_86_6851;TCGA_78_7145;TCGA_78_7148;TCGA_50_8459;TCGA_MP_A4T7;TCGA_55_7284;TCGA_55_8090;TCGA_75_7027;TCGA_62_8398;TCGA_78_8655;TCGA_50_5932;TCGA_05_4403;TCGA_05_4418;TCGA_78_7166	TCGA_MP_A4TK;TCGA_55_8094;TCGA_44_2668;TCGA_86_8056;TCGA_55_7914;TCGA_97_A4M0;TCGA_75_5126;TCGA_44_6144;TCGA_50_5941;TCGA_55_7907;TCGA_95_7562;TCGA_05_4405;TCGA_44_3917;TCGA_95_7567;TCGA_MN_A4N5;TCGA_05_4395;TCGA_99_8033;TCGA_83_5908;TCGA_MP_A4SV;TCGA_55_8302;TCGA_64_1677;TCGA_69_7978;TCGA_MP_A4T4;TCGA_49_AARO;TCGA_97_7938;TCGA_86_A456;TCGA_78_7160;TCGA_05_4244;TCGA_MP_A4TD;TCGA_55_7281;TCGA_93_7…
KEGG_2021	KEGG_T_CELL_RECEPTOR_SIGNALING_PATHWAY	107	0.271745	1.09482	0.27	0.828186	1	Csf2;Chp2;Nfkbia;Il2;Nfatc4;Fyn;Pak3;Cd8b;Ctla4;Lat;Pik3r2;Zap70;Jun;Mapk12;Pdcd1;Pik3cd;Map3k8;Itk;Grap2;Plcg1;Ikbkb;Il4;Cdk4;Cd40lg;Cd8a;Map3k14;Vav1;Cd3e;Pik3r1;Ifng;Akt3;Ptprc;Mapk11;Cd3g;Cd3d;Lcp2;Icos;Tnf;Cd28;Fos;Cbl;Malt1;Raf1;Map2k2;Pik3r3;Pik3r5	1.56864	None	intact	intact	complete	~Descr_CDKN2A	N6	Kegg	Descr_CDKN2A			TCGA_05_4433;TCGA_78_7540;TCGA_93_8067;TCGA_MP_A4TF;TCGA_55_7576;TCGA_55_6975;TCGA_55_7726;TCGA_69_7980;TCGA_86_6851;TCGA_78_7145;TCGA_78_7148;TCGA_50_8459;TCGA_MP_A4T7;TCGA_55_7284;TCGA_55_8090;TCGA_75_7027;TCGA_62_8398;TCGA_78_8655;TCGA_50_5932;TCGA_05_4403;TCGA_05_4418;TCGA_78_7166	TCGA_MP_A4TK;TCGA_55_8094;TCGA_44_2668;TCGA_86_8056;TCGA_55_7914;TCGA_97_A4M0;TCGA_75_5126;TCGA_44_6144;TCGA_50_5941;TCGA_55_7907;TCGA_95_7562;TCGA_05_4405;TCGA_44_3917;TCGA_95_7567;TCGA_MN_A4N5;TCGA_05_4395;TCGA_99_8033;TCGA_83_5908;TCGA_MP_A4SV;TCGA_55_8302;TCGA_64_1677;TCGA_69_7978;TCGA_MP_A4T4;TCGA_49_AARO;TCGA_97_7938;TCGA_86_A456;TCGA_78_7160;TCGA_05_4244;TCGA_MP_A4TD;TCGA_55_7281;TCGA_93_7…
KEGG_2021	KEGG_ABC_TRANSPORTERS	44	0.311538	1.05415	0.338902	0.832454	1	Abca4;Abcc12;Abca3;Abcc4;Abcc6;Abcb1;Abca7;Abca13;Abcb6;Abcc8;Abca9;Abcc5	1.46993	None	intact	intact	complete	~Descr_CDKN2A	N6	Kegg	Descr_CDKN2A			TCGA_05_4433;TCGA_78_7540;TCGA_93_8067;TCGA_MP_A4TF;TCGA_55_7576;TCGA_55_6975;TCGA_55_7726;TCGA_69_7980;TCGA_86_6851;TCGA_78_7145;TCGA_78_7148;TCGA_50_8459;TCGA_MP_A4T7;TCGA_55_7284;TCGA_55_8090;TCGA_75_7027;TCGA_62_8398;TCGA_78_8655;TCGA_50_5932;TCGA_05_4403;TCGA_05_4418;TCGA_78_7166	TCGA_MP_A4TK;TCGA_55_8094;TCGA_44_2668;TCGA_86_8056;TCGA_55_7914;TCGA_97_A4M0;TCGA_75_5126;TCGA_44_6144;TCGA_50_5941;TCGA_55_7907;TCGA_95_7562;TCGA_05_4405;TCGA_44_3917;TCGA_95_7567;TCGA_MN_A4N5;TCGA_05_4395;TCGA_99_8033;TCGA_83_5908;TCGA_MP_A4SV;TCGA_55_8302;TCGA_64_1677;TCGA_69_7978;TCGA_MP_A4T4;TCGA_49_AARO;TCGA_97_7938;TCGA_86_A456;TCGA_78_7160;TCGA_05_4244;TCGA_MP_A4TD;TCGA_55_7281;TCGA_93_7…
KEGG_2021	KEGG_JAK_STAT_SIGNALING_PATHWAY	128	0.271401	1.11215	0.229551	0.832871	1	Prlr;Lifr;Csf2;Cish;Il2;Csf3r;Il6st;Il12b;Il13;Il7r;Myc;Cntfr;Il6r;Socs2;Stat4;Il24;Osmr;Il11ra;Pik3r2;Tyk2;Epor;Socs1;Il13ra2;Osm;Pik3cd;Ccnd2;Stat3;Jak3;Csf3;Socs7	1.63912	None	intact	intact	complete	~Descr_CDKN2A	N6	Kegg	Descr_CDKN2A			TCGA_05_4433;TCGA_78_7540;TCGA_93_8067;TCGA_MP_A4TF;TCGA_55_7576;TCGA_55_6975;TCGA_55_7726;TCGA_69_7980;TCGA_86_6851;TCGA_78_7145;TCGA_78_7148;TCGA_50_8459;TCGA_MP_A4T7;TCGA_55_7284;TCGA_55_8090;TCGA_75_7027;TCGA_62_8398;TCGA_78_8655;TCGA_50_5932;TCGA_05_4403;TCGA_05_4418;TCGA_78_7166	TCGA_MP_A4TK;TCGA_55_8094;TCGA_44_2668;TCGA_86_8056;TCGA_55_7914;TCGA_97_A4M0;TCGA_75_5126;TCGA_44_6144;TCGA_50_5941;TCGA_55_7907;TCGA_95_7562;TCGA_05_4405;TCGA_44_3917;TCGA_95_7567;TCGA_MN_A4N5;TCGA_05_4395;TCGA_99_8033;TCGA_83_5908;TCGA_MP_A4SV;TCGA_55_8302;TCGA_64_1677;TCGA_69_7978;TCGA_MP_A4T4;TCGA_49_AARO;TCGA_97_7938;TCGA_86_A456;TCGA_78_7160;TCGA_05_4244;TCGA_MP_A4TD;TCGA_55_7281;TCGA_93_7…
KEGG_2021	KEGG_GNRH_SIGNALING_PATHWAY	99	0.294097	1.15169	0.193396	0.835953	1	Pla2g12b;Calml6;Cacna1d;Adcy5;Cga;Cacna1f;Camk2b;Gnrh2;Mapk10;Adcy1;Jmjd7-pla2g4b;Adcy9;Pla2g4b;Itpr2;Pla2g3;Calml3;Jun;Mapk12	1.71355	None	intact	intact	complete	~Descr_CDKN2A	N6	Kegg	Descr_CDKN2A			TCGA_05_4433;TCGA_78_7540;TCGA_93_8067;TCGA_MP_A4TF;TCGA_55_7576;TCGA_55_6975;TCGA_55_7726;TCGA_69_7980;TCGA_86_6851;TCGA_78_7145;TCGA_78_7148;TCGA_50_8459;TCGA_MP_A4T7;TCGA_55_7284;TCGA_55_8090;TCGA_75_7027;TCGA_62_8398;TCGA_78_8655;TCGA_50_5932;TCGA_05_4403;TCGA_05_4418;TCGA_78_7166	TCGA_MP_A4TK;TCGA_55_8094;TCGA_44_2668;TCGA_86_8056;TCGA_55_7914;TCGA_97_A4M0;TCGA_75_5126;TCGA_44_6144;TCGA_50_5941;TCGA_55_7907;TCGA_95_7562;TCGA_05_4405;TCGA_44_3917;TCGA_95_7567;TCGA_MN_A4N5;TCGA_05_4395;TCGA_99_8033;TCGA_83_5908;TCGA_MP_A4SV;TCGA_55_8302;TCGA_64_1677;TCGA_69_7978;TCGA_MP_A4T4;TCGA_49_AARO;TCGA_97_7938;TCGA_86_A456;TCGA_78_7160;TCGA_05_4244;TCGA_MP_A4TD;TCGA_55_7281;TCGA_93_7…
KEGG_2021	KEGG_ALPHA_LINOLENIC_ACID_METABOLISM	18	0.410715	1.11887	0.313433	0.843761	1	Pla2g12b;Jmjd7-pla2g4b;Pla2g4b;Pla2g3;Pla2g6;Pla2g2a;Pla2g2c	1.50386	None	intact	intact	complete	~Descr_CDKN2A	N6	Kegg	Descr_CDKN2A			TCGA_05_4433;TCGA_78_7540;TCGA_93_8067;TCGA_MP_A4TF;TCGA_55_7576;TCGA_55_6975;TCGA_55_7726;TCGA_69_7980;TCGA_86_6851;TCGA_78_7145;TCGA_78_7148;TCGA_50_8459;TCGA_MP_A4T7;TCGA_55_7284;TCGA_55_8090;TCGA_75_7027;TCGA_62_8398;TCGA_78_8655;TCGA_50_5932;TCGA_05_4403;TCGA_05_4418;TCGA_78_7166	TCGA_MP_A4TK;TCGA_55_8094;TCGA_44_2668;TCGA_86_8056;TCGA_55_7914;TCGA_97_A4M0;TCGA_75_5126;TCGA_44_6144;TCGA_50_5941;TCGA_55_7907;TCGA_95_7562;TCGA_05_4405;TCGA_44_3917;TCGA_95_7567;TCGA_MN_A4N5;TCGA_05_4395;TCGA_99_8033;TCGA_83_5908;TCGA_MP_A4SV;TCGA_55_8302;TCGA_64_1677;TCGA_69_7978;TCGA_MP_A4T4;TCGA_49_AARO;TCGA_97_7938;TCGA_86_A456;TCGA_78_7160;TCGA_05_4244;TCGA_MP_A4TD;TCGA_55_7281;TCGA_93_7…
KEGG_2021	KEGG_GLYCINE_SERINE_AND_THREONINE_METABOLISM	30	0.341448	1.03615	0.40919	0.845108	1	Bhmt;Dmgdh;Psat1;Gnmt;Gldc;Pipox;Sardh;Cth;Shmt1	1.38807	None	intact	intact	complete	~Descr_CDKN2A	N6	Kegg	Descr_CDKN2A			TCGA_05_4433;TCGA_78_7540;TCGA_93_8067;TCGA_MP_A4TF;TCGA_55_7576;TCGA_55_6975;TCGA_55_7726;TCGA_69_7980;TCGA_86_6851;TCGA_78_7145;TCGA_78_7148;TCGA_50_8459;TCGA_MP_A4T7;TCGA_55_7284;TCGA_55_8090;TCGA_75_7027;TCGA_62_8398;TCGA_78_8655;TCGA_50_5932;TCGA_05_4403;TCGA_05_4418;TCGA_78_7166	TCGA_MP_A4TK;TCGA_55_8094;TCGA_44_2668;TCGA_86_8056;TCGA_55_7914;TCGA_97_A4M0;TCGA_75_5126;TCGA_44_6144;TCGA_50_5941;TCGA_55_7907;TCGA_95_7562;TCGA_05_4405;TCGA_44_3917;TCGA_95_7567;TCGA_MN_A4N5;TCGA_05_4395;TCGA_99_8033;TCGA_83_5908;TCGA_MP_A4SV;TCGA_55_8302;TCGA_64_1677;TCGA_69_7978;TCGA_MP_A4T4;TCGA_49_AARO;TCGA_97_7938;TCGA_86_A456;TCGA_78_7160;TCGA_05_4244;TCGA_MP_A4TD;TCGA_55_7281;TCGA_93_7…
KEGG_2021	KEGG_GLYCOSAMINOGLYCAN_BIOSYNTHESIS_HEPARAN_SULFATE	25	0.346263	1.02782	0.38412	0.849175	1	Hs6st2;B3gat1	1.41553	None	intact	intact	complete	~Descr_CDKN2A	N6	Kegg	Descr_CDKN2A			TCGA_05_4433;TCGA_78_7540;TCGA_93_8067;TCGA_MP_A4TF;TCGA_55_7576;TCGA_55_6975;TCGA_55_7726;TCGA_69_7980;TCGA_86_6851;TCGA_78_7145;TCGA_78_7148;TCGA_50_8459;TCGA_MP_A4T7;TCGA_55_7284;TCGA_55_8090;TCGA_75_7027;TCGA_62_8398;TCGA_78_8655;TCGA_50_5932;TCGA_05_4403;TCGA_05_4418;TCGA_78_7166	TCGA_MP_A4TK;TCGA_55_8094;TCGA_44_2668;TCGA_86_8056;TCGA_55_7914;TCGA_97_A4M0;TCGA_75_5126;TCGA_44_6144;TCGA_50_5941;TCGA_55_7907;TCGA_95_7562;TCGA_05_4405;TCGA_44_3917;TCGA_95_7567;TCGA_MN_A4N5;TCGA_05_4395;TCGA_99_8033;TCGA_83_5908;TCGA_MP_A4SV;TCGA_55_8302;TCGA_64_1677;TCGA_69_7978;TCGA_MP_A4T4;TCGA_49_AARO;TCGA_97_7938;TCGA_86_A456;TCGA_78_7160;TCGA_05_4244;TCGA_MP_A4TD;TCGA_55_7281;TCGA_93_7…
KEGG_2021	KEGG_PRIMARY_BILE_ACID_BIOSYNTHESIS	15	-0.424843	-1.05534	0.414433	0.854541	1	Cyp39a1;Akr1c4	1.38255	None	complete	intact	complete	~Descr_CDKN2A	N6	Kegg	Descr_CDKN2A			TCGA_05_4433;TCGA_78_7540;TCGA_93_8067;TCGA_MP_A4TF;TCGA_55_7576;TCGA_55_6975;TCGA_55_7726;TCGA_69_7980;TCGA_86_6851;TCGA_78_7145;TCGA_78_7148;TCGA_50_8459;TCGA_MP_A4T7;TCGA_55_7284;TCGA_55_8090;TCGA_75_7027;TCGA_62_8398;TCGA_78_8655;TCGA_50_5932;TCGA_05_4403;TCGA_05_4418;TCGA_78_7166	TCGA_MP_A4TK;TCGA_55_8094;TCGA_44_2668;TCGA_86_8056;TCGA_55_7914;TCGA_97_A4M0;TCGA_75_5126;TCGA_44_6144;TCGA_50_5941;TCGA_55_7907;TCGA_95_7562;TCGA_05_4405;TCGA_44_3917;TCGA_95_7567;TCGA_MN_A4N5;TCGA_05_4395;TCGA_99_8033;TCGA_83_5908;TCGA_MP_A4SV;TCGA_55_8302;TCGA_64_1677;TCGA_69_7978;TCGA_MP_A4T4;TCGA_49_AARO;TCGA_97_7938;TCGA_86_A456;TCGA_78_7160;TCGA_05_4244;TCGA_MP_A4TD;TCGA_55_7281;TCGA_93_7…
KEGG_2021	KEGG_THYROID_CANCER	29	-0.340484	-0.995719	0.463138	0.859019	1	Hras;Tfg;Cdh1;Kras;Mapk3;Tcf7;Map2k1;Tcf7l2;Pax8;Pparg	1.33429	None	complete	intact	complete	~Descr_CDKN2A	N6	Kegg	Descr_CDKN2A			TCGA_05_4433;TCGA_78_7540;TCGA_93_8067;TCGA_MP_A4TF;TCGA_55_7576;TCGA_55_6975;TCGA_55_7726;TCGA_69_7980;TCGA_86_6851;TCGA_78_7145;TCGA_78_7148;TCGA_50_8459;TCGA_MP_A4T7;TCGA_55_7284;TCGA_55_8090;TCGA_75_7027;TCGA_62_8398;TCGA_78_8655;TCGA_50_5932;TCGA_05_4403;TCGA_05_4418;TCGA_78_7166	TCGA_MP_A4TK;TCGA_55_8094;TCGA_44_2668;TCGA_86_8056;TCGA_55_7914;TCGA_97_A4M0;TCGA_75_5126;TCGA_44_6144;TCGA_50_5941;TCGA_55_7907;TCGA_95_7562;TCGA_05_4405;TCGA_44_3917;TCGA_95_7567;TCGA_MN_A4N5;TCGA_05_4395;TCGA_99_8033;TCGA_83_5908;TCGA_MP_A4SV;TCGA_55_8302;TCGA_64_1677;TCGA_69_7978;TCGA_MP_A4T4;TCGA_49_AARO;TCGA_97_7938;TCGA_86_A456;TCGA_78_7160;TCGA_05_4244;TCGA_MP_A4TD;TCGA_55_7281;TCGA_93_7…
KEGG_2021	KEGG_SMALL_CELL_LUNG_CANCER	84	-0.279077	-0.997919	0.451448	0.866671	1	Chuk;Ccnd1;Ccne1;Apaf1;Col4a1;Cdk2;Xiap;Ikbkg;E2f1;Col4a2;Akt1;Pik3ca;Rb1;Lamc3;Lama1;Lamb1;Cycs;Nos2;Cks1b;Pias1;Ptgs2;Bcl2l1;Cdk6;E2f2;Itgb1;Casp9;Rarb;Lamb3;Itga2;Lamb4;Lama3;Lamc2;Itga6	1.34539	None	complete	intact	complete	~Descr_CDKN2A	N6	Kegg	Descr_CDKN2A			TCGA_05_4433;TCGA_78_7540;TCGA_93_8067;TCGA_MP_A4TF;TCGA_55_7576;TCGA_55_6975;TCGA_55_7726;TCGA_69_7980;TCGA_86_6851;TCGA_78_7145;TCGA_78_7148;TCGA_50_8459;TCGA_MP_A4T7;TCGA_55_7284;TCGA_55_8090;TCGA_75_7027;TCGA_62_8398;TCGA_78_8655;TCGA_50_5932;TCGA_05_4403;TCGA_05_4418;TCGA_78_7166	TCGA_MP_A4TK;TCGA_55_8094;TCGA_44_2668;TCGA_86_8056;TCGA_55_7914;TCGA_97_A4M0;TCGA_75_5126;TCGA_44_6144;TCGA_50_5941;TCGA_55_7907;TCGA_95_7562;TCGA_05_4405;TCGA_44_3917;TCGA_95_7567;TCGA_MN_A4N5;TCGA_05_4395;TCGA_99_8033;TCGA_83_5908;TCGA_MP_A4SV;TCGA_55_8302;TCGA_64_1677;TCGA_69_7978;TCGA_MP_A4T4;TCGA_49_AARO;TCGA_97_7938;TCGA_86_A456;TCGA_78_7160;TCGA_05_4244;TCGA_MP_A4TD;TCGA_55_7281;TCGA_93_7…
KEGG_2021	KEGG_ALZHEIMERS_DISEASE	160	-0.260357	-1.03053	0.387302	0.87034	1	Cdk5r1;Ide;Uqcrfs1;Ndufa6;Atp2a2;Ndufs5;Ndufc1;Atp5f1c;Mt-cyb;Casp7;Psenen;Lrp1;Apaf1;Ndufb1;Atp5pf;Gsk3b;Uqcrq;Uqcrc1;Plcb3;Cox5b;Mt-co1;Uqcr10;Ndufa3;Ndufc2;Cox7b;Ndufb3;Ndufa9;Tnfrsf1a;Cox6b1;Cox6a1;Atp5mc3;Cox4i1;Calm1;Ndufs1;Mt-co2;Ppp3r1;Ndufb4;Cycs;Psen1;Atp5mc2;Cacna1c;Mme;Atp5f1b;Ndufa1;Mt-atp6;Calm3;Fadd;Mapk3;Chp1;Casp3;Cox5a;Mt-atp8;Cox7a2;Bid;Grin2b;Snca;Adam10;Casp9;Gapdh;Cacna1s;No…	1.41195	None	complete	intact	complete	~Descr_CDKN2A	N6	Kegg	Descr_CDKN2A			TCGA_05_4433;TCGA_78_7540;TCGA_93_8067;TCGA_MP_A4TF;TCGA_55_7576;TCGA_55_6975;TCGA_55_7726;TCGA_69_7980;TCGA_86_6851;TCGA_78_7145;TCGA_78_7148;TCGA_50_8459;TCGA_MP_A4T7;TCGA_55_7284;TCGA_55_8090;TCGA_75_7027;TCGA_62_8398;TCGA_78_8655;TCGA_50_5932;TCGA_05_4403;TCGA_05_4418;TCGA_78_7166	TCGA_MP_A4TK;TCGA_55_8094;TCGA_44_2668;TCGA_86_8056;TCGA_55_7914;TCGA_97_A4M0;TCGA_75_5126;TCGA_44_6144;TCGA_50_5941;TCGA_55_7907;TCGA_95_7562;TCGA_05_4405;TCGA_44_3917;TCGA_95_7567;TCGA_MN_A4N5;TCGA_05_4395;TCGA_99_8033;TCGA_83_5908;TCGA_MP_A4SV;TCGA_55_8302;TCGA_64_1677;TCGA_69_7978;TCGA_MP_A4T4;TCGA_49_AARO;TCGA_97_7938;TCGA_86_A456;TCGA_78_7160;TCGA_05_4244;TCGA_MP_A4TD;TCGA_55_7281;TCGA_93_7…
KEGG_2021	KEGG_LEISHMANIA_INFECTION	70	0.28016	1.03686	0.382353	0.870383	1	Nfkbia;Il12b;Tlr2;Hla-dqa2;Fcgr2c;Hla-drb1;Jun;Hla-dma;Mapk12;Hla-dqb1;Hla-dob;Hla-dqa1;Hla-dpa1;Prkcb;Hla-dpb1;Hla-dra;Il4;Ncf4;Fcgr2a;Hla-drb5;Tgfb2;Hla-dmb;Ifng;Itga4	1.41754	None	intact	intact	complete	~Descr_CDKN2A	N6	Kegg	Descr_CDKN2A			TCGA_05_4433;TCGA_78_7540;TCGA_93_8067;TCGA_MP_A4TF;TCGA_55_7576;TCGA_55_6975;TCGA_55_7726;TCGA_69_7980;TCGA_86_6851;TCGA_78_7145;TCGA_78_7148;TCGA_50_8459;TCGA_MP_A4T7;TCGA_55_7284;TCGA_55_8090;TCGA_75_7027;TCGA_62_8398;TCGA_78_8655;TCGA_50_5932;TCGA_05_4403;TCGA_05_4418;TCGA_78_7166	TCGA_MP_A4TK;TCGA_55_8094;TCGA_44_2668;TCGA_86_8056;TCGA_55_7914;TCGA_97_A4M0;TCGA_75_5126;TCGA_44_6144;TCGA_50_5941;TCGA_55_7907;TCGA_95_7562;TCGA_05_4405;TCGA_44_3917;TCGA_95_7567;TCGA_MN_A4N5;TCGA_05_4395;TCGA_99_8033;TCGA_83_5908;TCGA_MP_A4SV;TCGA_55_8302;TCGA_64_1677;TCGA_69_7978;TCGA_MP_A4T4;TCGA_49_AARO;TCGA_97_7938;TCGA_86_A456;TCGA_78_7160;TCGA_05_4244;TCGA_MP_A4TD;TCGA_55_7281;TCGA_93_7…
KEGG_2021	KEGG_SPHINGOLIPID_METABOLISM	38	-0.317893	-0.998046	0.444444	0.881749	1	Asah2;Acer3;Gla;Galc;Sphk1;Acer2;Smpd3;B4galt6;Gal3st1;Neu4	1.35218	None	complete	intact	complete	~Descr_CDKN2A	N6	Kegg	Descr_CDKN2A			TCGA_05_4433;TCGA_78_7540;TCGA_93_8067;TCGA_MP_A4TF;TCGA_55_7576;TCGA_55_6975;TCGA_55_7726;TCGA_69_7980;TCGA_86_6851;TCGA_78_7145;TCGA_78_7148;TCGA_50_8459;TCGA_MP_A4T7;TCGA_55_7284;TCGA_55_8090;TCGA_75_7027;TCGA_62_8398;TCGA_78_8655;TCGA_50_5932;TCGA_05_4403;TCGA_05_4418;TCGA_78_7166	TCGA_MP_A4TK;TCGA_55_8094;TCGA_44_2668;TCGA_86_8056;TCGA_55_7914;TCGA_97_A4M0;TCGA_75_5126;TCGA_44_6144;TCGA_50_5941;TCGA_55_7907;TCGA_95_7562;TCGA_05_4405;TCGA_44_3917;TCGA_95_7567;TCGA_MN_A4N5;TCGA_05_4395;TCGA_99_8033;TCGA_83_5908;TCGA_MP_A4SV;TCGA_55_8302;TCGA_64_1677;TCGA_69_7978;TCGA_MP_A4T4;TCGA_49_AARO;TCGA_97_7938;TCGA_86_A456;TCGA_78_7160;TCGA_05_4244;TCGA_MP_A4TD;TCGA_55_7281;TCGA_93_7…
KEGG_2021	KEGG_GALACTOSE_METABOLISM	24	-0.365507	-1.03182	0.407407	0.884062	1	Mgam;Galk2;Gale;Pgm2;Hk2;Pfkp;G6pc	1.38997	None	complete	intact	complete	~Descr_CDKN2A	N6	Kegg	Descr_CDKN2A			TCGA_05_4433;TCGA_78_7540;TCGA_93_8067;TCGA_MP_A4TF;TCGA_55_7576;TCGA_55_6975;TCGA_55_7726;TCGA_69_7980;TCGA_86_6851;TCGA_78_7145;TCGA_78_7148;TCGA_50_8459;TCGA_MP_A4T7;TCGA_55_7284;TCGA_55_8090;TCGA_75_7027;TCGA_62_8398;TCGA_78_8655;TCGA_50_5932;TCGA_05_4403;TCGA_05_4418;TCGA_78_7166	TCGA_MP_A4TK;TCGA_55_8094;TCGA_44_2668;TCGA_86_8056;TCGA_55_7914;TCGA_97_A4M0;TCGA_75_5126;TCGA_44_6144;TCGA_50_5941;TCGA_55_7907;TCGA_95_7562;TCGA_05_4405;TCGA_44_3917;TCGA_95_7567;TCGA_MN_A4N5;TCGA_05_4395;TCGA_99_8033;TCGA_83_5908;TCGA_MP_A4SV;TCGA_55_8302;TCGA_64_1677;TCGA_69_7978;TCGA_MP_A4T4;TCGA_49_AARO;TCGA_97_7938;TCGA_86_A456;TCGA_78_7160;TCGA_05_4244;TCGA_MP_A4TD;TCGA_55_7281;TCGA_93_7…
MSigDB_Hallmark_2020	HALLMARK_BILE_ACID_METABOLISM	110	-0.247272	-0.928846	0.589041	0.885119	1	Pecr;Retsat;Slc35b2;Slc23a1;Paox;Gstk1;Aldh1a1;Optn;Crot;Idh1;Bmp6;Pxmp2;Pex7;Nudt12;Abcd1;Bbox1;Serpina6;Pex11a;Nr3c2;Gc;Nedd4;Hao1;Slc22a18;Rbp1;Apoa1;Cyp39a1;Bcar3;Abcg8;Nr1i2;Sult2b1;Sult1b1;Nr1h4;Slco1a2	1.22985	None	complete	intact	complete	~Descr_CDKN2A	N6	Hallmarks	Descr_CDKN2A			TCGA_05_4433;TCGA_78_7540;TCGA_93_8067;TCGA_MP_A4TF;TCGA_55_7576;TCGA_55_6975;TCGA_55_7726;TCGA_69_7980;TCGA_86_6851;TCGA_78_7145;TCGA_78_7148;TCGA_50_8459;TCGA_MP_A4T7;TCGA_55_7284;TCGA_55_8090;TCGA_75_7027;TCGA_62_8398;TCGA_78_8655;TCGA_50_5932;TCGA_05_4403;TCGA_05_4418;TCGA_78_7166	TCGA_MP_A4TK;TCGA_55_8094;TCGA_44_2668;TCGA_86_8056;TCGA_55_7914;TCGA_97_A4M0;TCGA_75_5126;TCGA_44_6144;TCGA_50_5941;TCGA_55_7907;TCGA_95_7562;TCGA_05_4405;TCGA_44_3917;TCGA_95_7567;TCGA_MN_A4N5;TCGA_05_4395;TCGA_99_8033;TCGA_83_5908;TCGA_MP_A4SV;TCGA_55_8302;TCGA_64_1677;TCGA_69_7978;TCGA_MP_A4T4;TCGA_49_AARO;TCGA_97_7938;TCGA_86_A456;TCGA_78_7160;TCGA_05_4244;TCGA_MP_A4TD;TCGA_55_7281;TCGA_93_7…
MSigDB_Hallmark_2020	HALLMARK_TNFA_SIGNALING_VIA_NFKB	200	-0.220291	-0.910351	0.699088	0.885521	1	Mxd1;Inhba;F3;Cxcl6;Cxcl11;Ier3;Ptgs2;Serpine1;Icoslg;Pdlim5;Tgif1;Atp2b1;Btg1;Marcks;Dnajb4;Phlda1;Phlda2;Bmp2;Dusp5;Plk2;Areg;Cdkn1a;Sphk1;Fosl1;Ccrl2;Plaur;Klf2;Nr4a2;Irs2;Maff;Fut4;Serpinb8;Pmepa1;Il18;Lamb3;Il1a;Jag1;Smad3;F2rl1;Klf4;Serpinb2;Dusp4;Kynu	1.15547	None	complete	intact	complete	~Descr_CDKN2A	N6	Hallmarks	Descr_CDKN2A			TCGA_05_4433;TCGA_78_7540;TCGA_93_8067;TCGA_MP_A4TF;TCGA_55_7576;TCGA_55_6975;TCGA_55_7726;TCGA_69_7980;TCGA_86_6851;TCGA_78_7145;TCGA_78_7148;TCGA_50_8459;TCGA_MP_A4T7;TCGA_55_7284;TCGA_55_8090;TCGA_75_7027;TCGA_62_8398;TCGA_78_8655;TCGA_50_5932;TCGA_05_4403;TCGA_05_4418;TCGA_78_7166	TCGA_MP_A4TK;TCGA_55_8094;TCGA_44_2668;TCGA_86_8056;TCGA_55_7914;TCGA_97_A4M0;TCGA_75_5126;TCGA_44_6144;TCGA_50_5941;TCGA_55_7907;TCGA_95_7562;TCGA_05_4405;TCGA_44_3917;TCGA_95_7567;TCGA_MN_A4N5;TCGA_05_4395;TCGA_99_8033;TCGA_83_5908;TCGA_MP_A4SV;TCGA_55_8302;TCGA_64_1677;TCGA_69_7978;TCGA_MP_A4T4;TCGA_49_AARO;TCGA_97_7938;TCGA_86_A456;TCGA_78_7160;TCGA_05_4244;TCGA_MP_A4TD;TCGA_55_7281;TCGA_93_7…
MSigDB_Hallmark_2020	HALLMARK_APOPTOSIS	160	-0.232493	-0.917817	0.661882	0.891383	1	Casp6;Timp2;Fez1;Retsat;Eno2;Tspo;H1-0;Emp1;Plppr4;Rnasel;Irf1;Ppp3r1;Bcap31;Tnfrsf12a;Dnm1l;Psen1;Timp1;Gsn;Pak1;Erbb3;F2r;Ier3;Vdac2;Casp3;Igfbp6;Bcl2l1;Ebp;Bmp2;Bid;Lgals3;Gsr;Cdkn1a;Krt18;Isg20;Casp9;Il18;Gstm1;Il1a;Bik;Plat;Ereg;Bcl2l10;F2	1.17922	None	complete	intact	complete	~Descr_CDKN2A	N6	Hallmarks	Descr_CDKN2A			TCGA_05_4433;TCGA_78_7540;TCGA_93_8067;TCGA_MP_A4TF;TCGA_55_7576;TCGA_55_6975;TCGA_55_7726;TCGA_69_7980;TCGA_86_6851;TCGA_78_7145;TCGA_78_7148;TCGA_50_8459;TCGA_MP_A4T7;TCGA_55_7284;TCGA_55_8090;TCGA_75_7027;TCGA_62_8398;TCGA_78_8655;TCGA_50_5932;TCGA_05_4403;TCGA_05_4418;TCGA_78_7166	TCGA_MP_A4TK;TCGA_55_8094;TCGA_44_2668;TCGA_86_8056;TCGA_55_7914;TCGA_97_A4M0;TCGA_75_5126;TCGA_44_6144;TCGA_50_5941;TCGA_55_7907;TCGA_95_7562;TCGA_05_4405;TCGA_44_3917;TCGA_95_7567;TCGA_MN_A4N5;TCGA_05_4395;TCGA_99_8033;TCGA_83_5908;TCGA_MP_A4SV;TCGA_55_8302;TCGA_64_1677;TCGA_69_7978;TCGA_MP_A4T4;TCGA_49_AARO;TCGA_97_7938;TCGA_86_A456;TCGA_78_7160;TCGA_05_4244;TCGA_MP_A4TD;TCGA_55_7281;TCGA_93_7…
KEGG_2021	KEGG_CHEMOKINE_SIGNALING_PATHWAY	185	0.233515	1.00138	0.448571	0.89498	1	Cxcl14;Grk1;Ccl11;Nfkbia;Cxcl13;Adcy5;Cxcl2;Ccl13;Cx3cl1;Gng11;Gngt1;Ccl17;Grk3;Adcy1;Gng3;Adcy9;Rasgrp2;Cxcl12;Ccr9;Gng7;Ccr6;Ccr7;Pik3r2;Pf4v1;Arrb1;Ccl7;Braf;Cxcr4;Ccl22;Lyn;Pik3cd;Gnb3;Stat3;Jak3;Itk	1.34817	None	intact	intact	complete	~Descr_CDKN2A	N6	Kegg	Descr_CDKN2A			TCGA_05_4433;TCGA_78_7540;TCGA_93_8067;TCGA_MP_A4TF;TCGA_55_7576;TCGA_55_6975;TCGA_55_7726;TCGA_69_7980;TCGA_86_6851;TCGA_78_7145;TCGA_78_7148;TCGA_50_8459;TCGA_MP_A4T7;TCGA_55_7284;TCGA_55_8090;TCGA_75_7027;TCGA_62_8398;TCGA_78_8655;TCGA_50_5932;TCGA_05_4403;TCGA_05_4418;TCGA_78_7166	TCGA_MP_A4TK;TCGA_55_8094;TCGA_44_2668;TCGA_86_8056;TCGA_55_7914;TCGA_97_A4M0;TCGA_75_5126;TCGA_44_6144;TCGA_50_5941;TCGA_55_7907;TCGA_95_7562;TCGA_05_4405;TCGA_44_3917;TCGA_95_7567;TCGA_MN_A4N5;TCGA_05_4395;TCGA_99_8033;TCGA_83_5908;TCGA_MP_A4SV;TCGA_55_8302;TCGA_64_1677;TCGA_69_7978;TCGA_MP_A4T4;TCGA_49_AARO;TCGA_97_7938;TCGA_86_A456;TCGA_78_7160;TCGA_05_4244;TCGA_MP_A4TD;TCGA_55_7281;TCGA_93_7…
KEGG_2021	KEGG_ALANINE_ASPARTATE_AND_GLUTAMATE_METABOLISM	30	-0.337287	-0.998072	0.477778	0.897682	1	Glud2;Gpt2;Got2;Gpt;Acy3;Adss1;Cps1	1.32077	None	complete	intact	complete	~Descr_CDKN2A	N6	Kegg	Descr_CDKN2A			TCGA_05_4433;TCGA_78_7540;TCGA_93_8067;TCGA_MP_A4TF;TCGA_55_7576;TCGA_55_6975;TCGA_55_7726;TCGA_69_7980;TCGA_86_6851;TCGA_78_7145;TCGA_78_7148;TCGA_50_8459;TCGA_MP_A4T7;TCGA_55_7284;TCGA_55_8090;TCGA_75_7027;TCGA_62_8398;TCGA_78_8655;TCGA_50_5932;TCGA_05_4403;TCGA_05_4418;TCGA_78_7166	TCGA_MP_A4TK;TCGA_55_8094;TCGA_44_2668;TCGA_86_8056;TCGA_55_7914;TCGA_97_A4M0;TCGA_75_5126;TCGA_44_6144;TCGA_50_5941;TCGA_55_7907;TCGA_95_7562;TCGA_05_4405;TCGA_44_3917;TCGA_95_7567;TCGA_MN_A4N5;TCGA_05_4395;TCGA_99_8033;TCGA_83_5908;TCGA_MP_A4SV;TCGA_55_8302;TCGA_64_1677;TCGA_69_7978;TCGA_MP_A4T4;TCGA_49_AARO;TCGA_97_7938;TCGA_86_A456;TCGA_78_7160;TCGA_05_4244;TCGA_MP_A4TD;TCGA_55_7281;TCGA_93_7…
KEGG_2021	KEGG_GLUTATHIONE_METABOLISM	47	-0.325696	-1.03319	0.425373	0.89784	1	Gstp1;Gsr;Gsta1;Pgd;Mgst2;Ggt6;Gstm1;G6pd;Rrm2;Gclc;Gpx2	1.37123	None	complete	intact	complete	~Descr_CDKN2A	N6	Kegg	Descr_CDKN2A			TCGA_05_4433;TCGA_78_7540;TCGA_93_8067;TCGA_MP_A4TF;TCGA_55_7576;TCGA_55_6975;TCGA_55_7726;TCGA_69_7980;TCGA_86_6851;TCGA_78_7145;TCGA_78_7148;TCGA_50_8459;TCGA_MP_A4T7;TCGA_55_7284;TCGA_55_8090;TCGA_75_7027;TCGA_62_8398;TCGA_78_8655;TCGA_50_5932;TCGA_05_4403;TCGA_05_4418;TCGA_78_7166	TCGA_MP_A4TK;TCGA_55_8094;TCGA_44_2668;TCGA_86_8056;TCGA_55_7914;TCGA_97_A4M0;TCGA_75_5126;TCGA_44_6144;TCGA_50_5941;TCGA_55_7907;TCGA_95_7562;TCGA_05_4405;TCGA_44_3917;TCGA_95_7567;TCGA_MN_A4N5;TCGA_05_4395;TCGA_99_8033;TCGA_83_5908;TCGA_MP_A4SV;TCGA_55_8302;TCGA_64_1677;TCGA_69_7978;TCGA_MP_A4T4;TCGA_49_AARO;TCGA_97_7938;TCGA_86_A456;TCGA_78_7160;TCGA_05_4244;TCGA_MP_A4TD;TCGA_55_7281;TCGA_93_7…
KEGG_2021	KEGG_PURINE_METABOLISM	150	-0.249801	-0.978832	0.499162	0.89869	1	Enpp1;Pkm;Nt5c1b;Pde6a;Nudt2;Rrm2;Nt5e;Entpd8;Pde10a;Adss1;Gucy2c;Ak4;Entpd2;Gda	1.30176	None	complete	intact	complete	~Descr_CDKN2A	N6	Kegg	Descr_CDKN2A			TCGA_05_4433;TCGA_78_7540;TCGA_93_8067;TCGA_MP_A4TF;TCGA_55_7576;TCGA_55_6975;TCGA_55_7726;TCGA_69_7980;TCGA_86_6851;TCGA_78_7145;TCGA_78_7148;TCGA_50_8459;TCGA_MP_A4T7;TCGA_55_7284;TCGA_55_8090;TCGA_75_7027;TCGA_62_8398;TCGA_78_8655;TCGA_50_5932;TCGA_05_4403;TCGA_05_4418;TCGA_78_7166	TCGA_MP_A4TK;TCGA_55_8094;TCGA_44_2668;TCGA_86_8056;TCGA_55_7914;TCGA_97_A4M0;TCGA_75_5126;TCGA_44_6144;TCGA_50_5941;TCGA_55_7907;TCGA_95_7562;TCGA_05_4405;TCGA_44_3917;TCGA_95_7567;TCGA_MN_A4N5;TCGA_05_4395;TCGA_99_8033;TCGA_83_5908;TCGA_MP_A4SV;TCGA_55_8302;TCGA_64_1677;TCGA_69_7978;TCGA_MP_A4T4;TCGA_49_AARO;TCGA_97_7938;TCGA_86_A456;TCGA_78_7160;TCGA_05_4244;TCGA_MP_A4TD;TCGA_55_7281;TCGA_93_7…
KEGG_2021	KEGG_PYRUVATE_METABOLISM	37	-0.337515	-1.0379	0.393996	0.899606	1	Akr1b1;Ldha;Ldhal6a;Acyp2;Acat2;Acacb;Pkm;Ldhal6b;Pck1	1.40451	None	complete	intact	complete	~Descr_CDKN2A	N6	Kegg	Descr_CDKN2A			TCGA_05_4433;TCGA_78_7540;TCGA_93_8067;TCGA_MP_A4TF;TCGA_55_7576;TCGA_55_6975;TCGA_55_7726;TCGA_69_7980;TCGA_86_6851;TCGA_78_7145;TCGA_78_7148;TCGA_50_8459;TCGA_MP_A4T7;TCGA_55_7284;TCGA_55_8090;TCGA_75_7027;TCGA_62_8398;TCGA_78_8655;TCGA_50_5932;TCGA_05_4403;TCGA_05_4418;TCGA_78_7166	TCGA_MP_A4TK;TCGA_55_8094;TCGA_44_2668;TCGA_86_8056;TCGA_55_7914;TCGA_97_A4M0;TCGA_75_5126;TCGA_44_6144;TCGA_50_5941;TCGA_55_7907;TCGA_95_7562;TCGA_05_4405;TCGA_44_3917;TCGA_95_7567;TCGA_MN_A4N5;TCGA_05_4395;TCGA_99_8033;TCGA_83_5908;TCGA_MP_A4SV;TCGA_55_8302;TCGA_64_1677;TCGA_69_7978;TCGA_MP_A4T4;TCGA_49_AARO;TCGA_97_7938;TCGA_86_A456;TCGA_78_7160;TCGA_05_4244;TCGA_MP_A4TD;TCGA_55_7281;TCGA_93_7…
KEGG_2021	KEGG_FOCAL_ADHESION	196	-0.246497	-0.99935	0.441322	0.909539	1	Flnb;Lamc3;Hras;Vav2;Lama1;Pgf;Spp1;Pak2;Zyx;Lamb1;Itga11;Met;Pak4;Ccnd3;Rap1b;Thbs2;Src;Actn4;Actn1;Pak1;Mapk3;Myl12b;Pdgfc;Pdgfa;Itgb6;Itga1;Map2k1;Cav2;Prkcg;Pxn;Prkca;Myl12a;Col11a2;Actn3;Col11a1;Tln2;Igf1r;Itgb1;Itga10;Itgb5;Bcar1;Pdgfb;Vasp;Shc4;Lamb3;Itga2;Vegfc;Lamb4;Ibsp;Flnc;Lama3;Lamc2;Itga6;Itgb4	1.35524	None	complete	intact	complete	~Descr_CDKN2A	N6	Kegg	Descr_CDKN2A			TCGA_05_4433;TCGA_78_7540;TCGA_93_8067;TCGA_MP_A4TF;TCGA_55_7576;TCGA_55_6975;TCGA_55_7726;TCGA_69_7980;TCGA_86_6851;TCGA_78_7145;TCGA_78_7148;TCGA_50_8459;TCGA_MP_A4T7;TCGA_55_7284;TCGA_55_8090;TCGA_75_7027;TCGA_62_8398;TCGA_78_8655;TCGA_50_5932;TCGA_05_4403;TCGA_05_4418;TCGA_78_7166	TCGA_MP_A4TK;TCGA_55_8094;TCGA_44_2668;TCGA_86_8056;TCGA_55_7914;TCGA_97_A4M0;TCGA_75_5126;TCGA_44_6144;TCGA_50_5941;TCGA_55_7907;TCGA_95_7562;TCGA_05_4405;TCGA_44_3917;TCGA_95_7567;TCGA_MN_A4N5;TCGA_05_4395;TCGA_99_8033;TCGA_83_5908;TCGA_MP_A4SV;TCGA_55_8302;TCGA_64_1677;TCGA_69_7978;TCGA_MP_A4T4;TCGA_49_AARO;TCGA_97_7938;TCGA_86_A456;TCGA_78_7160;TCGA_05_4244;TCGA_MP_A4TD;TCGA_55_7281;TCGA_93_7…
KEGG_2021	KEGG_CALCIUM_SIGNALING_PATHWAY	173	0.229811	0.987967	0.474201	0.917715	1	P2rx3;Tnnc2;Cacna1b;Avpr1b;Adrb1;Calml6;Cacna1g;Cacna1i;Cacna1d;Chp2;Atp2b3;Gna14;Cacna1f;Erbb4;Camk2b;Slc8a2;Ptger3;Htr4;P2rx2;Adcy1;Cckar;P2rx5;Adcy9;Itpr2;Adrb2;Ltb4r2;Trpc1;Itpkb;Calml3;Nos3;Lhcgr;Adrb3;Atp2b4;Grin1;Ryr1;Grin2a;Grin2c;Adora2b;Plcg1;Prkcb	1.32404	None	intact	intact	complete	~Descr_CDKN2A	N6	Kegg	Descr_CDKN2A			TCGA_05_4433;TCGA_78_7540;TCGA_93_8067;TCGA_MP_A4TF;TCGA_55_7576;TCGA_55_6975;TCGA_55_7726;TCGA_69_7980;TCGA_86_6851;TCGA_78_7145;TCGA_78_7148;TCGA_50_8459;TCGA_MP_A4T7;TCGA_55_7284;TCGA_55_8090;TCGA_75_7027;TCGA_62_8398;TCGA_78_8655;TCGA_50_5932;TCGA_05_4403;TCGA_05_4418;TCGA_78_7166	TCGA_MP_A4TK;TCGA_55_8094;TCGA_44_2668;TCGA_86_8056;TCGA_55_7914;TCGA_97_A4M0;TCGA_75_5126;TCGA_44_6144;TCGA_50_5941;TCGA_55_7907;TCGA_95_7562;TCGA_05_4405;TCGA_44_3917;TCGA_95_7567;TCGA_MN_A4N5;TCGA_05_4395;TCGA_99_8033;TCGA_83_5908;TCGA_MP_A4SV;TCGA_55_8302;TCGA_64_1677;TCGA_69_7978;TCGA_MP_A4T4;TCGA_49_AARO;TCGA_97_7938;TCGA_86_A456;TCGA_78_7160;TCGA_05_4244;TCGA_MP_A4TD;TCGA_55_7281;TCGA_93_7…
KEGG_2021	KEGG_NATURAL_KILLER_CELL_MEDIATED_CYTOTOXICITY	116	-0.264029	-1.00109	0.435855	0.920851	1	Ptk2b;Rac1;Pik3ca;Sh3bp2;Hla-b;Hras;Vav2;Ppp3r1;Mica;Kir2dl4;Tnfrsf10a;Pak1;Kras;Mapk3;Ncr1;Chp1;Casp3;Kir2ds4;Map2k1;Prkcg;Tnfrsf10d;Prkca;Bid;Klrc2;Ulbp3;Shc4;Sh2d1b;Ulbp2;Raet1g;Raet1e;Raet1l	1.36066	None	complete	intact	complete	~Descr_CDKN2A	N6	Kegg	Descr_CDKN2A			TCGA_05_4433;TCGA_78_7540;TCGA_93_8067;TCGA_MP_A4TF;TCGA_55_7576;TCGA_55_6975;TCGA_55_7726;TCGA_69_7980;TCGA_86_6851;TCGA_78_7145;TCGA_78_7148;TCGA_50_8459;TCGA_MP_A4T7;TCGA_55_7284;TCGA_55_8090;TCGA_75_7027;TCGA_62_8398;TCGA_78_8655;TCGA_50_5932;TCGA_05_4403;TCGA_05_4418;TCGA_78_7166	TCGA_MP_A4TK;TCGA_55_8094;TCGA_44_2668;TCGA_86_8056;TCGA_55_7914;TCGA_97_A4M0;TCGA_75_5126;TCGA_44_6144;TCGA_50_5941;TCGA_55_7907;TCGA_95_7562;TCGA_05_4405;TCGA_44_3917;TCGA_95_7567;TCGA_MN_A4N5;TCGA_05_4395;TCGA_99_8033;TCGA_83_5908;TCGA_MP_A4SV;TCGA_55_8302;TCGA_64_1677;TCGA_69_7978;TCGA_MP_A4T4;TCGA_49_AARO;TCGA_97_7938;TCGA_86_A456;TCGA_78_7160;TCGA_05_4244;TCGA_MP_A4TD;TCGA_55_7281;TCGA_93_7…
KEGG_2021	KEGG_DILATED_CARDIOMYOPATHY	85	0.257954	0.980303	0.480861	0.920872	1	Cacna2d2;Adrb1;Cacna1d;Cacnb1;Itga2b;Adcy5;Myh7;Cacna1f;Tnnt2;Cacng5;Adcy1;Adcy9;Tnni3;Itga9;Dmd	1.31798	None	intact	intact	complete	~Descr_CDKN2A	N6	Kegg	Descr_CDKN2A			TCGA_05_4433;TCGA_78_7540;TCGA_93_8067;TCGA_MP_A4TF;TCGA_55_7576;TCGA_55_6975;TCGA_55_7726;TCGA_69_7980;TCGA_86_6851;TCGA_78_7145;TCGA_78_7148;TCGA_50_8459;TCGA_MP_A4T7;TCGA_55_7284;TCGA_55_8090;TCGA_75_7027;TCGA_62_8398;TCGA_78_8655;TCGA_50_5932;TCGA_05_4403;TCGA_05_4418;TCGA_78_7166	TCGA_MP_A4TK;TCGA_55_8094;TCGA_44_2668;TCGA_86_8056;TCGA_55_7914;TCGA_97_A4M0;TCGA_75_5126;TCGA_44_6144;TCGA_50_5941;TCGA_55_7907;TCGA_95_7562;TCGA_05_4405;TCGA_44_3917;TCGA_95_7567;TCGA_MN_A4N5;TCGA_05_4395;TCGA_99_8033;TCGA_83_5908;TCGA_MP_A4SV;TCGA_55_8302;TCGA_64_1677;TCGA_69_7978;TCGA_MP_A4T4;TCGA_49_AARO;TCGA_97_7938;TCGA_86_A456;TCGA_78_7160;TCGA_05_4244;TCGA_MP_A4TD;TCGA_55_7281;TCGA_93_7…
MSigDB_Hallmark_2020	HALLMARK_UV_RESPONSE_DN	144	-0.226187	-0.878011	0.74199	0.923314	1	Sipa1l1;Igfbp5;Tfpi;Acvr2a;Sfmbt1;Vav2;Slc7a1;Abcc1;Snai2;Met;Apbb2;Kalrn;Adgrl2;Synj2;Tjp1;Rgs4;F3;Map2k5;Anxa4;Serpine1;Add3;Ptgfr;Pdlim5;Atp2b1;Irs1;Prkca;Col11a1;Ptpn21;Ptprm;Igf1r;Slc22a18;Bdnf;Rnd3;Fhl2;Anxa2;Inpp4b;Gja1;Smad3;Pparg;Id1	1.1296	None	complete	intact	complete	~Descr_CDKN2A	N6	Hallmarks	Descr_CDKN2A			TCGA_05_4433;TCGA_78_7540;TCGA_93_8067;TCGA_MP_A4TF;TCGA_55_7576;TCGA_55_6975;TCGA_55_7726;TCGA_69_7980;TCGA_86_6851;TCGA_78_7145;TCGA_78_7148;TCGA_50_8459;TCGA_MP_A4T7;TCGA_55_7284;TCGA_55_8090;TCGA_75_7027;TCGA_62_8398;TCGA_78_8655;TCGA_50_5932;TCGA_05_4403;TCGA_05_4418;TCGA_78_7166	TCGA_MP_A4TK;TCGA_55_8094;TCGA_44_2668;TCGA_86_8056;TCGA_55_7914;TCGA_97_A4M0;TCGA_75_5126;TCGA_44_6144;TCGA_50_5941;TCGA_55_7907;TCGA_95_7562;TCGA_05_4405;TCGA_44_3917;TCGA_95_7567;TCGA_MN_A4N5;TCGA_05_4395;TCGA_99_8033;TCGA_83_5908;TCGA_MP_A4SV;TCGA_55_8302;TCGA_64_1677;TCGA_69_7978;TCGA_MP_A4T4;TCGA_49_AARO;TCGA_97_7938;TCGA_86_A456;TCGA_78_7160;TCGA_05_4244;TCGA_MP_A4TD;TCGA_55_7281;TCGA_93_7…
MSigDB_Hallmark_2020	HALLMARK_ANGIOGENESIS	36	-0.291478	-0.888067	0.6238	0.923766	1	Vav2;Spp1;Timp1;Cxcl6;Pdgfa;Msx1;S100a4;Tnfrsf21;Stc1;Jag1;Pf4;Serpina5	1.20495	None	complete	intact	complete	~Descr_CDKN2A	N6	Hallmarks	Descr_CDKN2A			TCGA_05_4433;TCGA_78_7540;TCGA_93_8067;TCGA_MP_A4TF;TCGA_55_7576;TCGA_55_6975;TCGA_55_7726;TCGA_69_7980;TCGA_86_6851;TCGA_78_7145;TCGA_78_7148;TCGA_50_8459;TCGA_MP_A4T7;TCGA_55_7284;TCGA_55_8090;TCGA_75_7027;TCGA_62_8398;TCGA_78_8655;TCGA_50_5932;TCGA_05_4403;TCGA_05_4418;TCGA_78_7166	TCGA_MP_A4TK;TCGA_55_8094;TCGA_44_2668;TCGA_86_8056;TCGA_55_7914;TCGA_97_A4M0;TCGA_75_5126;TCGA_44_6144;TCGA_50_5941;TCGA_55_7907;TCGA_95_7562;TCGA_05_4405;TCGA_44_3917;TCGA_95_7567;TCGA_MN_A4N5;TCGA_05_4395;TCGA_99_8033;TCGA_83_5908;TCGA_MP_A4SV;TCGA_55_8302;TCGA_64_1677;TCGA_69_7978;TCGA_MP_A4T4;TCGA_49_AARO;TCGA_97_7938;TCGA_86_A456;TCGA_78_7160;TCGA_05_4244;TCGA_MP_A4TD;TCGA_55_7281;TCGA_93_7…
MSigDB_Hallmark_2020	HALLMARK_OXIDATIVE_PHOSPHORYLATION	199	-0.21186	-0.863881	0.802469	0.934418	1	Mdh1;Atp5po;Sdha;Dld;Ogdh;Acaa1;Gpi;Sdhd;Pdhb;Hspa9;Atp5f1e;Sdhb;Pdk4;Ech1;Ndufb5;Aco2;Ndufa8;Decr1;Cox8a;Afg3l2;Ndufs4;Timm9;Slc25a5;Mrps12;Idh3g;Slc25a11;Timm8b;Mrpl34;Echs1;Dlst;Uqcrfs1;Idh3b;Ndufa6;Immt;Ndufc1;Atp5f1c;Mrps22;Casp7;Vdac3;Grpel1;Opa1;Mrps30;Glud1;Cox15;Atp6v1g1;Ndufb1;Atp5pf;Uqcrq;Uqcrc1;Cox5b;Uqcr10;Ndufa3;Ndufc2;Cox7b;Phb2;Ndufb3;Ndufa9;Retsat;Cox6b1;Cox6a1;Atp5mc3;Atp6v1e1;C…	1.09557	None	complete	intact	complete	~Descr_CDKN2A	N6	Hallmarks	Descr_CDKN2A			TCGA_05_4433;TCGA_78_7540;TCGA_93_8067;TCGA_MP_A4TF;TCGA_55_7576;TCGA_55_6975;TCGA_55_7726;TCGA_69_7980;TCGA_86_6851;TCGA_78_7145;TCGA_78_7148;TCGA_50_8459;TCGA_MP_A4T7;TCGA_55_7284;TCGA_55_8090;TCGA_75_7027;TCGA_62_8398;TCGA_78_8655;TCGA_50_5932;TCGA_05_4403;TCGA_05_4418;TCGA_78_7166	TCGA_MP_A4TK;TCGA_55_8094;TCGA_44_2668;TCGA_86_8056;TCGA_55_7914;TCGA_97_A4M0;TCGA_75_5126;TCGA_44_6144;TCGA_50_5941;TCGA_55_7907;TCGA_95_7562;TCGA_05_4405;TCGA_44_3917;TCGA_95_7567;TCGA_MN_A4N5;TCGA_05_4395;TCGA_99_8033;TCGA_83_5908;TCGA_MP_A4SV;TCGA_55_8302;TCGA_64_1677;TCGA_69_7978;TCGA_MP_A4T4;TCGA_49_AARO;TCGA_97_7938;TCGA_86_A456;TCGA_78_7160;TCGA_05_4244;TCGA_MP_A4TD;TCGA_55_7281;TCGA_93_7…
KEGG_2021	KEGG_ADIPOCYTOKINE_SIGNALING_PATHWAY	65	-0.288761	-1.0018	0.462766	0.935965	1	Prkaa1;Acacb;Cpt1a;Irs1;Adipor2;Agrp;Irs2;G6pc;Ppargc1a;Slc2a1;Pck1	1.33464	None	complete	intact	complete	~Descr_CDKN2A	N6	Kegg	Descr_CDKN2A			TCGA_05_4433;TCGA_78_7540;TCGA_93_8067;TCGA_MP_A4TF;TCGA_55_7576;TCGA_55_6975;TCGA_55_7726;TCGA_69_7980;TCGA_86_6851;TCGA_78_7145;TCGA_78_7148;TCGA_50_8459;TCGA_MP_A4T7;TCGA_55_7284;TCGA_55_8090;TCGA_75_7027;TCGA_62_8398;TCGA_78_8655;TCGA_50_5932;TCGA_05_4403;TCGA_05_4418;TCGA_78_7166	TCGA_MP_A4TK;TCGA_55_8094;TCGA_44_2668;TCGA_86_8056;TCGA_55_7914;TCGA_97_A4M0;TCGA_75_5126;TCGA_44_6144;TCGA_50_5941;TCGA_55_7907;TCGA_95_7562;TCGA_05_4405;TCGA_44_3917;TCGA_95_7567;TCGA_MN_A4N5;TCGA_05_4395;TCGA_99_8033;TCGA_83_5908;TCGA_MP_A4SV;TCGA_55_8302;TCGA_64_1677;TCGA_69_7978;TCGA_MP_A4T4;TCGA_49_AARO;TCGA_97_7938;TCGA_86_A456;TCGA_78_7160;TCGA_05_4244;TCGA_MP_A4TD;TCGA_55_7281;TCGA_93_7…
KEGG_2021	KEGG_PHOSPHATIDYLINOSITOL_SIGNALING_SYSTEM	76	-0.254433	-0.887262	0.694643	0.940365	1	Synj2;Pik3c2b;Pip5k1b;Calm3;Itpk1;Prkcg;Prkca;Dgkg;Itpka;Inpp1;Dgka;Inpp4b;Calml5;Pik3c2g;Plcd3	1.15824	None	complete	intact	complete	~Descr_CDKN2A	N6	Kegg	Descr_CDKN2A			TCGA_05_4433;TCGA_78_7540;TCGA_93_8067;TCGA_MP_A4TF;TCGA_55_7576;TCGA_55_6975;TCGA_55_7726;TCGA_69_7980;TCGA_86_6851;TCGA_78_7145;TCGA_78_7148;TCGA_50_8459;TCGA_MP_A4T7;TCGA_55_7284;TCGA_55_8090;TCGA_75_7027;TCGA_62_8398;TCGA_78_8655;TCGA_50_5932;TCGA_05_4403;TCGA_05_4418;TCGA_78_7166	TCGA_MP_A4TK;TCGA_55_8094;TCGA_44_2668;TCGA_86_8056;TCGA_55_7914;TCGA_97_A4M0;TCGA_75_5126;TCGA_44_6144;TCGA_50_5941;TCGA_55_7907;TCGA_95_7562;TCGA_05_4405;TCGA_44_3917;TCGA_95_7567;TCGA_MN_A4N5;TCGA_05_4395;TCGA_99_8033;TCGA_83_5908;TCGA_MP_A4SV;TCGA_55_8302;TCGA_64_1677;TCGA_69_7978;TCGA_MP_A4T4;TCGA_49_AARO;TCGA_97_7938;TCGA_86_A456;TCGA_78_7160;TCGA_05_4244;TCGA_MP_A4TD;TCGA_55_7281;TCGA_93_7…
MSigDB_Hallmark_2020	HALLMARK_IL2_STAT5_SIGNALING	198	-0.20108	-0.81108	0.908654	0.942933	1	Myo1c;Dcps;Plscr1;Gsto1;Ager;P4ha1;Spp1;Pim1;Rabgap1l;Eef1akmt1;Gbp4;Twsg1;Il18r1;Lif;Irf6;Ccnd3;Dhrs3;Mxd1;Cyfip1;Anxa4;Ahnak;Arl4a;Casp3;Cdkn1c;Ckap4;Bcl2l1;Adam19;Phlda1;Ptch1;Plagl1;Bmp2;Cdcp1;Igf1r;Batf;Sh3bgrl2;Serpinc1;Hk2;Enpp1;Cdc6;Plec;Maff;F2rl2;Tnfrsf21;Gabarapl1;Snx9;St3gal4;Furin;Nt5e;Myo1e;Uck2;Tnfsf11;Il1r2;Itga6;Ca2	1.0416	None	complete	intact	complete	~Descr_CDKN2A	N6	Hallmarks	Descr_CDKN2A			TCGA_05_4433;TCGA_78_7540;TCGA_93_8067;TCGA_MP_A4TF;TCGA_55_7576;TCGA_55_6975;TCGA_55_7726;TCGA_69_7980;TCGA_86_6851;TCGA_78_7145;TCGA_78_7148;TCGA_50_8459;TCGA_MP_A4T7;TCGA_55_7284;TCGA_55_8090;TCGA_75_7027;TCGA_62_8398;TCGA_78_8655;TCGA_50_5932;TCGA_05_4403;TCGA_05_4418;TCGA_78_7166	TCGA_MP_A4TK;TCGA_55_8094;TCGA_44_2668;TCGA_86_8056;TCGA_55_7914;TCGA_97_A4M0;TCGA_75_5126;TCGA_44_6144;TCGA_50_5941;TCGA_55_7907;TCGA_95_7562;TCGA_05_4405;TCGA_44_3917;TCGA_95_7567;TCGA_MN_A4N5;TCGA_05_4395;TCGA_99_8033;TCGA_83_5908;TCGA_MP_A4SV;TCGA_55_8302;TCGA_64_1677;TCGA_69_7978;TCGA_MP_A4T4;TCGA_49_AARO;TCGA_97_7938;TCGA_86_A456;TCGA_78_7160;TCGA_05_4244;TCGA_MP_A4TD;TCGA_55_7281;TCGA_93_7…
KEGG_2021	KEGG_ERBB_SIGNALING_PATHWAY	87	-0.252706	-0.890306	0.663265	0.944429	1	Src;Pak1;Kras;Erbb3;Mapk3;Nck2;Map2k1;Prkcg;Prkca;Areg;Cdkn1a;Nrg1;Shc4;Tgfa;Ereg;Nrg3;Cblc;Nrg4	1.17831	None	complete	intact	complete	~Descr_CDKN2A	N6	Kegg	Descr_CDKN2A			TCGA_05_4433;TCGA_78_7540;TCGA_93_8067;TCGA_MP_A4TF;TCGA_55_7576;TCGA_55_6975;TCGA_55_7726;TCGA_69_7980;TCGA_86_6851;TCGA_78_7145;TCGA_78_7148;TCGA_50_8459;TCGA_MP_A4T7;TCGA_55_7284;TCGA_55_8090;TCGA_75_7027;TCGA_62_8398;TCGA_78_8655;TCGA_50_5932;TCGA_05_4403;TCGA_05_4418;TCGA_78_7166	TCGA_MP_A4TK;TCGA_55_8094;TCGA_44_2668;TCGA_86_8056;TCGA_55_7914;TCGA_97_A4M0;TCGA_75_5126;TCGA_44_6144;TCGA_50_5941;TCGA_55_7907;TCGA_95_7562;TCGA_05_4405;TCGA_44_3917;TCGA_95_7567;TCGA_MN_A4N5;TCGA_05_4395;TCGA_99_8033;TCGA_83_5908;TCGA_MP_A4SV;TCGA_55_8302;TCGA_64_1677;TCGA_69_7978;TCGA_MP_A4T4;TCGA_49_AARO;TCGA_97_7938;TCGA_86_A456;TCGA_78_7160;TCGA_05_4244;TCGA_MP_A4TD;TCGA_55_7281;TCGA_93_7…
MSigDB_Hallmark_2020	HALLMARK_DNA_REPAIR	149	-0.212013	-0.823735	0.844517	0.945789	1	Gtf3c5;Nudt9;Gtf2h5;Sec61a1;Adcy6;Eif1b;Polr2i;Tmed2;Upf3b;Nme4;Usp11;Rala;Aaas;Mrpl40;Rfc4;Rae1;Nt5c;Dguok;Lig1;Ddb2;Dad1;Fen1;Taf13;Rfc3;Tarbp2;Pnp;Rfc5;Hprt1;Nt5c3a;Ada;Bcap31;Tsg101;Arl6ip1;Cmpk2;Tyms;Dut;Pcna;Vps37d;Ercc5;Polr2a;Snapc5;Brf2;Pde6g;Prim1;Cox17;Tk2;Gtf2a2;Gsdme;Zwint;Vps37b;Cant1;Pold4;Ccno;Rad51	1.07339	None	complete	intact	complete	~Descr_CDKN2A	N6	Hallmarks	Descr_CDKN2A			TCGA_05_4433;TCGA_78_7540;TCGA_93_8067;TCGA_MP_A4TF;TCGA_55_7576;TCGA_55_6975;TCGA_55_7726;TCGA_69_7980;TCGA_86_6851;TCGA_78_7145;TCGA_78_7148;TCGA_50_8459;TCGA_MP_A4T7;TCGA_55_7284;TCGA_55_8090;TCGA_75_7027;TCGA_62_8398;TCGA_78_8655;TCGA_50_5932;TCGA_05_4403;TCGA_05_4418;TCGA_78_7166	TCGA_MP_A4TK;TCGA_55_8094;TCGA_44_2668;TCGA_86_8056;TCGA_55_7914;TCGA_97_A4M0;TCGA_75_5126;TCGA_44_6144;TCGA_50_5941;TCGA_55_7907;TCGA_95_7562;TCGA_05_4405;TCGA_44_3917;TCGA_95_7567;TCGA_MN_A4N5;TCGA_05_4395;TCGA_99_8033;TCGA_83_5908;TCGA_MP_A4SV;TCGA_55_8302;TCGA_64_1677;TCGA_69_7978;TCGA_MP_A4T4;TCGA_49_AARO;TCGA_97_7938;TCGA_86_A456;TCGA_78_7160;TCGA_05_4244;TCGA_MP_A4TD;TCGA_55_7281;TCGA_93_7…
KEGG_2021	KEGG_WNT_SIGNALING_PATHWAY	145	-0.255939	-1.00312	0.441472	0.949349	1	Tbl1x;Wnt5a;Chp1;Csnk1e;Dkk2;Tcf7;Prkacb;Mmp7;Vangl1;Lrp5;Prkcg;Prkca;Cxxc4;Fosl1;Sfrp1;Nkd1;Tcf7l2;Dkk4;Wnt3a;Smad3;Tbl1y;Fzd10;Wnt7a;Dkk1	1.3551	None	complete	intact	complete	~Descr_CDKN2A	N6	Kegg	Descr_CDKN2A			TCGA_05_4433;TCGA_78_7540;TCGA_93_8067;TCGA_MP_A4TF;TCGA_55_7576;TCGA_55_6975;TCGA_55_7726;TCGA_69_7980;TCGA_86_6851;TCGA_78_7145;TCGA_78_7148;TCGA_50_8459;TCGA_MP_A4T7;TCGA_55_7284;TCGA_55_8090;TCGA_75_7027;TCGA_62_8398;TCGA_78_8655;TCGA_50_5932;TCGA_05_4403;TCGA_05_4418;TCGA_78_7166	TCGA_MP_A4TK;TCGA_55_8094;TCGA_44_2668;TCGA_86_8056;TCGA_55_7914;TCGA_97_A4M0;TCGA_75_5126;TCGA_44_6144;TCGA_50_5941;TCGA_55_7907;TCGA_95_7562;TCGA_05_4405;TCGA_44_3917;TCGA_95_7567;TCGA_MN_A4N5;TCGA_05_4395;TCGA_99_8033;TCGA_83_5908;TCGA_MP_A4SV;TCGA_55_8302;TCGA_64_1677;TCGA_69_7978;TCGA_MP_A4T4;TCGA_49_AARO;TCGA_97_7938;TCGA_86_A456;TCGA_78_7160;TCGA_05_4244;TCGA_MP_A4TD;TCGA_55_7281;TCGA_93_7…
KEGG_2021	KEGG_AMINO_SUGAR_AND_NUCLEOTIDE_SUGAR_METABOLISM	44	-0.276302	-0.893001	0.64663	0.950326	1	Chit1;Hexa;Pgm3;Gnpda2;Cmas;Nans;Ugdh;Gne;Gnpnat1;Galk2;Gale;Pgm2;Hk2;Gmds	1.18934	None	complete	intact	complete	~Descr_CDKN2A	N6	Kegg	Descr_CDKN2A			TCGA_05_4433;TCGA_78_7540;TCGA_93_8067;TCGA_MP_A4TF;TCGA_55_7576;TCGA_55_6975;TCGA_55_7726;TCGA_69_7980;TCGA_86_6851;TCGA_78_7145;TCGA_78_7148;TCGA_50_8459;TCGA_MP_A4T7;TCGA_55_7284;TCGA_55_8090;TCGA_75_7027;TCGA_62_8398;TCGA_78_8655;TCGA_50_5932;TCGA_05_4403;TCGA_05_4418;TCGA_78_7166	TCGA_MP_A4TK;TCGA_55_8094;TCGA_44_2668;TCGA_86_8056;TCGA_55_7914;TCGA_97_A4M0;TCGA_75_5126;TCGA_44_6144;TCGA_50_5941;TCGA_55_7907;TCGA_95_7562;TCGA_05_4405;TCGA_44_3917;TCGA_95_7567;TCGA_MN_A4N5;TCGA_05_4395;TCGA_99_8033;TCGA_83_5908;TCGA_MP_A4SV;TCGA_55_8302;TCGA_64_1677;TCGA_69_7978;TCGA_MP_A4T4;TCGA_49_AARO;TCGA_97_7938;TCGA_86_A456;TCGA_78_7160;TCGA_05_4244;TCGA_MP_A4TD;TCGA_55_7281;TCGA_93_7…
KEGG_2021	KEGG_OLFACTORY_TRANSDUCTION	58	0.265218	0.950863	0.543124	0.952977	1	Cnga3;Calml6;Gucy2d;Cngb1;Camk2b;Or51b5;Grk3;Pdc;Or2a1	1.2651	None	intact	intact	complete	~Descr_CDKN2A	N6	Kegg	Descr_CDKN2A			TCGA_05_4433;TCGA_78_7540;TCGA_93_8067;TCGA_MP_A4TF;TCGA_55_7576;TCGA_55_6975;TCGA_55_7726;TCGA_69_7980;TCGA_86_6851;TCGA_78_7145;TCGA_78_7148;TCGA_50_8459;TCGA_MP_A4T7;TCGA_55_7284;TCGA_55_8090;TCGA_75_7027;TCGA_62_8398;TCGA_78_8655;TCGA_50_5932;TCGA_05_4403;TCGA_05_4418;TCGA_78_7166	TCGA_MP_A4TK;TCGA_55_8094;TCGA_44_2668;TCGA_86_8056;TCGA_55_7914;TCGA_97_A4M0;TCGA_75_5126;TCGA_44_6144;TCGA_50_5941;TCGA_55_7907;TCGA_95_7562;TCGA_05_4405;TCGA_44_3917;TCGA_95_7567;TCGA_MN_A4N5;TCGA_05_4395;TCGA_99_8033;TCGA_83_5908;TCGA_MP_A4SV;TCGA_55_8302;TCGA_64_1677;TCGA_69_7978;TCGA_MP_A4T4;TCGA_49_AARO;TCGA_97_7938;TCGA_86_A456;TCGA_78_7160;TCGA_05_4244;TCGA_MP_A4TD;TCGA_55_7281;TCGA_93_7…
KEGG_2021	KEGG_CYSTEINE_AND_METHIONINE_METABOLISM	33	0.304566	0.964492	0.537473	0.953121	1	Bhmt;Mtap;Ahcyl2;Dnmt1;Cth;Mat1a;Trdmt1;Dnmt3b;Mtr;Mat2a;Srm	1.26964	None	intact	intact	complete	~Descr_CDKN2A	N6	Kegg	Descr_CDKN2A			TCGA_05_4433;TCGA_78_7540;TCGA_93_8067;TCGA_MP_A4TF;TCGA_55_7576;TCGA_55_6975;TCGA_55_7726;TCGA_69_7980;TCGA_86_6851;TCGA_78_7145;TCGA_78_7148;TCGA_50_8459;TCGA_MP_A4T7;TCGA_55_7284;TCGA_55_8090;TCGA_75_7027;TCGA_62_8398;TCGA_78_8655;TCGA_50_5932;TCGA_05_4403;TCGA_05_4418;TCGA_78_7166	TCGA_MP_A4TK;TCGA_55_8094;TCGA_44_2668;TCGA_86_8056;TCGA_55_7914;TCGA_97_A4M0;TCGA_75_5126;TCGA_44_6144;TCGA_50_5941;TCGA_55_7907;TCGA_95_7562;TCGA_05_4405;TCGA_44_3917;TCGA_95_7567;TCGA_MN_A4N5;TCGA_05_4395;TCGA_99_8033;TCGA_83_5908;TCGA_MP_A4SV;TCGA_55_8302;TCGA_64_1677;TCGA_69_7978;TCGA_MP_A4T4;TCGA_49_AARO;TCGA_97_7938;TCGA_86_A456;TCGA_78_7160;TCGA_05_4244;TCGA_MP_A4TD;TCGA_55_7281;TCGA_93_7…
KEGG_2021	KEGG_RENAL_CELL_CARCINOMA	70	-0.257531	-0.894173	0.653448	0.959935	1	Akt1;Rac1;Pik3ca;Hras;Pgf;Pak2;Met;Pak4;Rap1b;Pak1;Egln1;Kras;Mapk3;Map2k1;Pdgfb;Tgfa;Vegfc;Egln3;Slc2a1	1.18479	None	complete	intact	complete	~Descr_CDKN2A	N6	Kegg	Descr_CDKN2A			TCGA_05_4433;TCGA_78_7540;TCGA_93_8067;TCGA_MP_A4TF;TCGA_55_7576;TCGA_55_6975;TCGA_55_7726;TCGA_69_7980;TCGA_86_6851;TCGA_78_7145;TCGA_78_7148;TCGA_50_8459;TCGA_MP_A4T7;TCGA_55_7284;TCGA_55_8090;TCGA_75_7027;TCGA_62_8398;TCGA_78_8655;TCGA_50_5932;TCGA_05_4403;TCGA_05_4418;TCGA_78_7166	TCGA_MP_A4TK;TCGA_55_8094;TCGA_44_2668;TCGA_86_8056;TCGA_55_7914;TCGA_97_A4M0;TCGA_75_5126;TCGA_44_6144;TCGA_50_5941;TCGA_55_7907;TCGA_95_7562;TCGA_05_4405;TCGA_44_3917;TCGA_95_7567;TCGA_MN_A4N5;TCGA_05_4395;TCGA_99_8033;TCGA_83_5908;TCGA_MP_A4SV;TCGA_55_8302;TCGA_64_1677;TCGA_69_7978;TCGA_MP_A4T4;TCGA_49_AARO;TCGA_97_7938;TCGA_86_A456;TCGA_78_7160;TCGA_05_4244;TCGA_MP_A4TD;TCGA_55_7281;TCGA_93_7…
KEGG_2021	KEGG_ARGININE_AND_PROLINE_METABOLISM	53	-0.283187	-0.930038	0.57193	0.965439	1	Glud2;Agmat;Nos2;Dao;Got2;Maob;Arg2;Aoc1;Nos1;Gatm;Ckmt1b;Ckmt1a;Cps1	1.24266	None	complete	intact	complete	~Descr_CDKN2A	N6	Kegg	Descr_CDKN2A			TCGA_05_4433;TCGA_78_7540;TCGA_93_8067;TCGA_MP_A4TF;TCGA_55_7576;TCGA_55_6975;TCGA_55_7726;TCGA_69_7980;TCGA_86_6851;TCGA_78_7145;TCGA_78_7148;TCGA_50_8459;TCGA_MP_A4T7;TCGA_55_7284;TCGA_55_8090;TCGA_75_7027;TCGA_62_8398;TCGA_78_8655;TCGA_50_5932;TCGA_05_4403;TCGA_05_4418;TCGA_78_7166	TCGA_MP_A4TK;TCGA_55_8094;TCGA_44_2668;TCGA_86_8056;TCGA_55_7914;TCGA_97_A4M0;TCGA_75_5126;TCGA_44_6144;TCGA_50_5941;TCGA_55_7907;TCGA_95_7562;TCGA_05_4405;TCGA_44_3917;TCGA_95_7567;TCGA_MN_A4N5;TCGA_05_4395;TCGA_99_8033;TCGA_83_5908;TCGA_MP_A4SV;TCGA_55_8302;TCGA_64_1677;TCGA_69_7978;TCGA_MP_A4T4;TCGA_49_AARO;TCGA_97_7938;TCGA_86_A456;TCGA_78_7160;TCGA_05_4244;TCGA_MP_A4TD;TCGA_55_7281;TCGA_93_7…
KEGG_2021	KEGG_GAP_JUNCTION	87	-0.246912	-0.896785	0.663194	0.965629	1	Src;Tjp1;Map2k5;Kras;Mapk3;Pdgfc;Pdgfa;Prkacb;Map2k1;Prkcg;Prkca;Drd1;Tuba4a;Htr2a;Cdk1;Pdgfb;Tubal3;Htr2c;Gja1;Grm1;Gnai1;Prkg2	1.17836	None	complete	intact	complete	~Descr_CDKN2A	N6	Kegg	Descr_CDKN2A			TCGA_05_4433;TCGA_78_7540;TCGA_93_8067;TCGA_MP_A4TF;TCGA_55_7576;TCGA_55_6975;TCGA_55_7726;TCGA_69_7980;TCGA_86_6851;TCGA_78_7145;TCGA_78_7148;TCGA_50_8459;TCGA_MP_A4T7;TCGA_55_7284;TCGA_55_8090;TCGA_75_7027;TCGA_62_8398;TCGA_78_8655;TCGA_50_5932;TCGA_05_4403;TCGA_05_4418;TCGA_78_7166	TCGA_MP_A4TK;TCGA_55_8094;TCGA_44_2668;TCGA_86_8056;TCGA_55_7914;TCGA_97_A4M0;TCGA_75_5126;TCGA_44_6144;TCGA_50_5941;TCGA_55_7907;TCGA_95_7562;TCGA_05_4405;TCGA_44_3917;TCGA_95_7567;TCGA_MN_A4N5;TCGA_05_4395;TCGA_99_8033;TCGA_83_5908;TCGA_MP_A4SV;TCGA_55_8302;TCGA_64_1677;TCGA_69_7978;TCGA_MP_A4T4;TCGA_49_AARO;TCGA_97_7938;TCGA_86_A456;TCGA_78_7160;TCGA_05_4244;TCGA_MP_A4TD;TCGA_55_7281;TCGA_93_7…
KEGG_2021	KEGG_MTOR_SIGNALING_PATHWAY	51	0.27391	0.95402	0.552966	0.966746	1	Eif4e1b;Vegfa;Strada;Pik3r2;Braf;Pik3cd;Tsc2;Stk11;Igf1;Rps6ka2;Rps6;Rps6kb1;Tsc1;Pik3r1;Rheb;Akt3;Rps6ka3;Rps6kb2;Vegfb	1.2573	None	intact	intact	complete	~Descr_CDKN2A	N6	Kegg	Descr_CDKN2A			TCGA_05_4433;TCGA_78_7540;TCGA_93_8067;TCGA_MP_A4TF;TCGA_55_7576;TCGA_55_6975;TCGA_55_7726;TCGA_69_7980;TCGA_86_6851;TCGA_78_7145;TCGA_78_7148;TCGA_50_8459;TCGA_MP_A4T7;TCGA_55_7284;TCGA_55_8090;TCGA_75_7027;TCGA_62_8398;TCGA_78_8655;TCGA_50_5932;TCGA_05_4403;TCGA_05_4418;TCGA_78_7166	TCGA_MP_A4TK;TCGA_55_8094;TCGA_44_2668;TCGA_86_8056;TCGA_55_7914;TCGA_97_A4M0;TCGA_75_5126;TCGA_44_6144;TCGA_50_5941;TCGA_55_7907;TCGA_95_7562;TCGA_05_4405;TCGA_44_3917;TCGA_95_7567;TCGA_MN_A4N5;TCGA_05_4395;TCGA_99_8033;TCGA_83_5908;TCGA_MP_A4SV;TCGA_55_8302;TCGA_64_1677;TCGA_69_7978;TCGA_MP_A4T4;TCGA_49_AARO;TCGA_97_7938;TCGA_86_A456;TCGA_78_7160;TCGA_05_4244;TCGA_MP_A4TD;TCGA_55_7281;TCGA_93_7…
MSigDB_Hallmark_2020	HALLMARK_INTERFERON_ALPHA_RESPONSE	97	-0.221011	-0.826261	0.825043	0.968339	1	Usp18;B2m;Psmb8;Parp12;Ifit3;Trim21;Ddx60;Ifit2;Plscr1;Irf1;Gbp4;Irf2;Cmpk2;Tmem140;Elf1;Nmi;Ifi27;Cxcl11;Il7;Gbp2;Ccrl2;Isg20;Samd9;Epsti1;Oasl;Rtp4;Oas1	1.08352	None	complete	intact	complete	~Descr_CDKN2A	N6	Hallmarks	Descr_CDKN2A			TCGA_05_4433;TCGA_78_7540;TCGA_93_8067;TCGA_MP_A4TF;TCGA_55_7576;TCGA_55_6975;TCGA_55_7726;TCGA_69_7980;TCGA_86_6851;TCGA_78_7145;TCGA_78_7148;TCGA_50_8459;TCGA_MP_A4T7;TCGA_55_7284;TCGA_55_8090;TCGA_75_7027;TCGA_62_8398;TCGA_78_8655;TCGA_50_5932;TCGA_05_4403;TCGA_05_4418;TCGA_78_7166	TCGA_MP_A4TK;TCGA_55_8094;TCGA_44_2668;TCGA_86_8056;TCGA_55_7914;TCGA_97_A4M0;TCGA_75_5126;TCGA_44_6144;TCGA_50_5941;TCGA_55_7907;TCGA_95_7562;TCGA_05_4405;TCGA_44_3917;TCGA_95_7567;TCGA_MN_A4N5;TCGA_05_4395;TCGA_99_8033;TCGA_83_5908;TCGA_MP_A4SV;TCGA_55_8302;TCGA_64_1677;TCGA_69_7978;TCGA_MP_A4T4;TCGA_49_AARO;TCGA_97_7938;TCGA_86_A456;TCGA_78_7160;TCGA_05_4244;TCGA_MP_A4TD;TCGA_55_7281;TCGA_93_7…
KEGG_2021	KEGG_RIG_I_LIKE_RECEPTOR_SIGNALING_PATHWAY	56	-0.270276	-0.899613	0.636691	0.970738	1	Ifne;Ddx3y	1.19607	None	complete	intact	complete	~Descr_CDKN2A	N6	Kegg	Descr_CDKN2A			TCGA_05_4433;TCGA_78_7540;TCGA_93_8067;TCGA_MP_A4TF;TCGA_55_7576;TCGA_55_6975;TCGA_55_7726;TCGA_69_7980;TCGA_86_6851;TCGA_78_7145;TCGA_78_7148;TCGA_50_8459;TCGA_MP_A4T7;TCGA_55_7284;TCGA_55_8090;TCGA_75_7027;TCGA_62_8398;TCGA_78_8655;TCGA_50_5932;TCGA_05_4403;TCGA_05_4418;TCGA_78_7166	TCGA_MP_A4TK;TCGA_55_8094;TCGA_44_2668;TCGA_86_8056;TCGA_55_7914;TCGA_97_A4M0;TCGA_75_5126;TCGA_44_6144;TCGA_50_5941;TCGA_55_7907;TCGA_95_7562;TCGA_05_4405;TCGA_44_3917;TCGA_95_7567;TCGA_MN_A4N5;TCGA_05_4395;TCGA_99_8033;TCGA_83_5908;TCGA_MP_A4SV;TCGA_55_8302;TCGA_64_1677;TCGA_69_7978;TCGA_MP_A4T4;TCGA_49_AARO;TCGA_97_7938;TCGA_86_A456;TCGA_78_7160;TCGA_05_4244;TCGA_MP_A4TD;TCGA_55_7281;TCGA_93_7…
KEGG_2021	KEGG_SYSTEMIC_LUPUS_ERYTHEMATOSUS	123	-0.246409	-0.946217	0.576677	0.975184	1	H2az1;H2bc21;Fcgr1a;C8a;H4c6;H2ac14;H3c3;H3-5;Actn4;Actn1;H3c7;H3c1;H2ac8;H3c10;H2aj;H4-16;H3c12;H2bu1;H2bc7;H2bc11;H4c12;Grin2b;Actn3;H3c8;H2bc9;H2bc4;H2aw;H2ac13;C9;H3c6;H2bc17;H3c14;Macroh2a2	1.23907	None	complete	intact	complete	~Descr_CDKN2A	N6	Kegg	Descr_CDKN2A			TCGA_05_4433;TCGA_78_7540;TCGA_93_8067;TCGA_MP_A4TF;TCGA_55_7576;TCGA_55_6975;TCGA_55_7726;TCGA_69_7980;TCGA_86_6851;TCGA_78_7145;TCGA_78_7148;TCGA_50_8459;TCGA_MP_A4T7;TCGA_55_7284;TCGA_55_8090;TCGA_75_7027;TCGA_62_8398;TCGA_78_8655;TCGA_50_5932;TCGA_05_4403;TCGA_05_4418;TCGA_78_7166	TCGA_MP_A4TK;TCGA_55_8094;TCGA_44_2668;TCGA_86_8056;TCGA_55_7914;TCGA_97_A4M0;TCGA_75_5126;TCGA_44_6144;TCGA_50_5941;TCGA_55_7907;TCGA_95_7562;TCGA_05_4405;TCGA_44_3917;TCGA_95_7567;TCGA_MN_A4N5;TCGA_05_4395;TCGA_99_8033;TCGA_83_5908;TCGA_MP_A4SV;TCGA_55_8302;TCGA_64_1677;TCGA_69_7978;TCGA_MP_A4T4;TCGA_49_AARO;TCGA_97_7938;TCGA_86_A456;TCGA_78_7160;TCGA_05_4244;TCGA_MP_A4TD;TCGA_55_7281;TCGA_93_7…
KEGG_2021	KEGG_HYPERTROPHIC_CARDIOMYOPATHY_HCM	79	-0.268255	-0.950374	0.557762	0.977437	1	Dag1;Ace;Itga11;Cacna1c;Prkaa2;Prkaa1;Sgcb;Tpm4;Itgb6;Itga1;Tpm1;Sgcg;Itgb1;Itga10;Cacna2d4;Itgb5;Cacna2d3;Cacng4;Cacna1s;Itga2;Cacng8;Itga6;Itgb4	1.25355	None	complete	intact	complete	~Descr_CDKN2A	N6	Kegg	Descr_CDKN2A			TCGA_05_4433;TCGA_78_7540;TCGA_93_8067;TCGA_MP_A4TF;TCGA_55_7576;TCGA_55_6975;TCGA_55_7726;TCGA_69_7980;TCGA_86_6851;TCGA_78_7145;TCGA_78_7148;TCGA_50_8459;TCGA_MP_A4T7;TCGA_55_7284;TCGA_55_8090;TCGA_75_7027;TCGA_62_8398;TCGA_78_8655;TCGA_50_5932;TCGA_05_4403;TCGA_05_4418;TCGA_78_7166	TCGA_MP_A4TK;TCGA_55_8094;TCGA_44_2668;TCGA_86_8056;TCGA_55_7914;TCGA_97_A4M0;TCGA_75_5126;TCGA_44_6144;TCGA_50_5941;TCGA_55_7907;TCGA_95_7562;TCGA_05_4405;TCGA_44_3917;TCGA_95_7567;TCGA_MN_A4N5;TCGA_05_4395;TCGA_99_8033;TCGA_83_5908;TCGA_MP_A4SV;TCGA_55_8302;TCGA_64_1677;TCGA_69_7978;TCGA_MP_A4T4;TCGA_49_AARO;TCGA_97_7938;TCGA_86_A456;TCGA_78_7160;TCGA_05_4244;TCGA_MP_A4TD;TCGA_55_7281;TCGA_93_7…
MSigDB_Hallmark_2020	HALLMARK_FATTY_ACID_METABOLISM	152	-0.213289	-0.834407	0.834146	0.978151	1	Pts;Hmgcs2;Cryz;Mlycd;Hsp90aa1;Sms;Cd36;Retsat;Hsph1;Eno2;Acox1;Ccdc58;Aldh1a1;H2az1;Ostc;Idh1;Cyp4a22;Nsdhl;Hmgcs1;Ehhadh;Ldha;Gstz1;Sucla2;Ywhah;Acaa2;Hccs;Rdh11;S100a10;Gpd2;Cbr3;Cidea;Acat2;Cpt1a;Ugdh;Rdh16;Adipor2;Ca4;Aldoa;Gpd1;Gabarapl1;Tp53inp2;Hpgd;Ca2;Vnn1;Aldh3a1	1.07876	None	complete	intact	complete	~Descr_CDKN2A	N6	Hallmarks	Descr_CDKN2A			TCGA_05_4433;TCGA_78_7540;TCGA_93_8067;TCGA_MP_A4TF;TCGA_55_7576;TCGA_55_6975;TCGA_55_7726;TCGA_69_7980;TCGA_86_6851;TCGA_78_7145;TCGA_78_7148;TCGA_50_8459;TCGA_MP_A4T7;TCGA_55_7284;TCGA_55_8090;TCGA_75_7027;TCGA_62_8398;TCGA_78_8655;TCGA_50_5932;TCGA_05_4403;TCGA_05_4418;TCGA_78_7166	TCGA_MP_A4TK;TCGA_55_8094;TCGA_44_2668;TCGA_86_8056;TCGA_55_7914;TCGA_97_A4M0;TCGA_75_5126;TCGA_44_6144;TCGA_50_5941;TCGA_55_7907;TCGA_95_7562;TCGA_05_4405;TCGA_44_3917;TCGA_95_7567;TCGA_MN_A4N5;TCGA_05_4395;TCGA_99_8033;TCGA_83_5908;TCGA_MP_A4SV;TCGA_55_8302;TCGA_64_1677;TCGA_69_7978;TCGA_MP_A4T4;TCGA_49_AARO;TCGA_97_7938;TCGA_86_A456;TCGA_78_7160;TCGA_05_4244;TCGA_MP_A4TD;TCGA_55_7281;TCGA_93_7…
KEGG_2021	KEGG_VIBRIO_CHOLERAE_INFECTION	52	-0.281704	-0.940388	0.556777	0.978151	1	Atp6v1e1;Kdelr3;Kdelr1;Sec61g;Tjp1;Atp6v1d;Prkacb;Prkcg;Kcnq1;Prkca;Slc12a2;Ero1a;Muc2	1.25432	None	complete	intact	complete	~Descr_CDKN2A	N6	Kegg	Descr_CDKN2A			TCGA_05_4433;TCGA_78_7540;TCGA_93_8067;TCGA_MP_A4TF;TCGA_55_7576;TCGA_55_6975;TCGA_55_7726;TCGA_69_7980;TCGA_86_6851;TCGA_78_7145;TCGA_78_7148;TCGA_50_8459;TCGA_MP_A4T7;TCGA_55_7284;TCGA_55_8090;TCGA_75_7027;TCGA_62_8398;TCGA_78_8655;TCGA_50_5932;TCGA_05_4403;TCGA_05_4418;TCGA_78_7166	TCGA_MP_A4TK;TCGA_55_8094;TCGA_44_2668;TCGA_86_8056;TCGA_55_7914;TCGA_97_A4M0;TCGA_75_5126;TCGA_44_6144;TCGA_50_5941;TCGA_55_7907;TCGA_95_7562;TCGA_05_4405;TCGA_44_3917;TCGA_95_7567;TCGA_MN_A4N5;TCGA_05_4395;TCGA_99_8033;TCGA_83_5908;TCGA_MP_A4SV;TCGA_55_8302;TCGA_64_1677;TCGA_69_7978;TCGA_MP_A4T4;TCGA_49_AARO;TCGA_97_7938;TCGA_86_A456;TCGA_78_7160;TCGA_05_4244;TCGA_MP_A4TD;TCGA_55_7281;TCGA_93_7…
KEGG_2021	KEGG_INOSITOL_PHOSPHATE_METABOLISM	54	-0.280864	-0.935349	0.566421	0.978432	1	Synj2;Pik3c2b;Pip5k1b;Tpi1;Itpk1;Minpp1;Itpka;Inpp1;Inpp4b;Pik3c2g;Plcd3	1.24686	None	complete	intact	complete	~Descr_CDKN2A	N6	Kegg	Descr_CDKN2A			TCGA_05_4433;TCGA_78_7540;TCGA_93_8067;TCGA_MP_A4TF;TCGA_55_7576;TCGA_55_6975;TCGA_55_7726;TCGA_69_7980;TCGA_86_6851;TCGA_78_7145;TCGA_78_7148;TCGA_50_8459;TCGA_MP_A4T7;TCGA_55_7284;TCGA_55_8090;TCGA_75_7027;TCGA_62_8398;TCGA_78_8655;TCGA_50_5932;TCGA_05_4403;TCGA_05_4418;TCGA_78_7166	TCGA_MP_A4TK;TCGA_55_8094;TCGA_44_2668;TCGA_86_8056;TCGA_55_7914;TCGA_97_A4M0;TCGA_75_5126;TCGA_44_6144;TCGA_50_5941;TCGA_55_7907;TCGA_95_7562;TCGA_05_4405;TCGA_44_3917;TCGA_95_7567;TCGA_MN_A4N5;TCGA_05_4395;TCGA_99_8033;TCGA_83_5908;TCGA_MP_A4SV;TCGA_55_8302;TCGA_64_1677;TCGA_69_7978;TCGA_MP_A4T4;TCGA_49_AARO;TCGA_97_7938;TCGA_86_A456;TCGA_78_7160;TCGA_05_4244;TCGA_MP_A4TD;TCGA_55_7281;TCGA_93_7…
KEGG_2021	KEGG_VASOPRESSIN_REGULATED_WATER_REABSORPTION	43	-0.289321	-0.930146	0.584586	0.980127	1	Aqp2;Creb3;Adcy6;Creb3l4;Dync1li2;Rab5a;Dync1h1;Arhgdia;Rab5b;Avpr2;Dync1i2;Dctn6;Dynll1;Dync1i1;Prkacb;Rab11a;Creb3l1;Creb3l3	1.23315	None	complete	intact	complete	~Descr_CDKN2A	N6	Kegg	Descr_CDKN2A			TCGA_05_4433;TCGA_78_7540;TCGA_93_8067;TCGA_MP_A4TF;TCGA_55_7576;TCGA_55_6975;TCGA_55_7726;TCGA_69_7980;TCGA_86_6851;TCGA_78_7145;TCGA_78_7148;TCGA_50_8459;TCGA_MP_A4T7;TCGA_55_7284;TCGA_55_8090;TCGA_75_7027;TCGA_62_8398;TCGA_78_8655;TCGA_50_5932;TCGA_05_4403;TCGA_05_4418;TCGA_78_7166	TCGA_MP_A4TK;TCGA_55_8094;TCGA_44_2668;TCGA_86_8056;TCGA_55_7914;TCGA_97_A4M0;TCGA_75_5126;TCGA_44_6144;TCGA_50_5941;TCGA_55_7907;TCGA_95_7562;TCGA_05_4405;TCGA_44_3917;TCGA_95_7567;TCGA_MN_A4N5;TCGA_05_4395;TCGA_99_8033;TCGA_83_5908;TCGA_MP_A4SV;TCGA_55_8302;TCGA_64_1677;TCGA_69_7978;TCGA_MP_A4T4;TCGA_49_AARO;TCGA_97_7938;TCGA_86_A456;TCGA_78_7160;TCGA_05_4244;TCGA_MP_A4TD;TCGA_55_7281;TCGA_93_7…
KEGG_2021	KEGG_CITRATE_CYCLE_TCA_CYCLE	30	-0.3038	-0.900926	0.627523	0.980925	1	Mdh1;Sdha;Dld;Ogdh;Suclg2;Sdhd;Pdhb;Sdhb;Aco2;Pc;Idh3g;Dlst;Idh3b;Idh1;Sucla2;Suclg2p2;Idh3a;Pck1	1.20237	None	complete	intact	complete	~Descr_CDKN2A	N6	Kegg	Descr_CDKN2A			TCGA_05_4433;TCGA_78_7540;TCGA_93_8067;TCGA_MP_A4TF;TCGA_55_7576;TCGA_55_6975;TCGA_55_7726;TCGA_69_7980;TCGA_86_6851;TCGA_78_7145;TCGA_78_7148;TCGA_50_8459;TCGA_MP_A4T7;TCGA_55_7284;TCGA_55_8090;TCGA_75_7027;TCGA_62_8398;TCGA_78_8655;TCGA_50_5932;TCGA_05_4403;TCGA_05_4418;TCGA_78_7166	TCGA_MP_A4TK;TCGA_55_8094;TCGA_44_2668;TCGA_86_8056;TCGA_55_7914;TCGA_97_A4M0;TCGA_75_5126;TCGA_44_6144;TCGA_50_5941;TCGA_55_7907;TCGA_95_7562;TCGA_05_4405;TCGA_44_3917;TCGA_95_7567;TCGA_MN_A4N5;TCGA_05_4395;TCGA_99_8033;TCGA_83_5908;TCGA_MP_A4SV;TCGA_55_8302;TCGA_64_1677;TCGA_69_7978;TCGA_MP_A4T4;TCGA_49_AARO;TCGA_97_7938;TCGA_86_A456;TCGA_78_7160;TCGA_05_4244;TCGA_MP_A4TD;TCGA_55_7281;TCGA_93_7…
KEGG_2021	KEGG_MELANOGENESIS	98	-0.244022	-0.901104	0.655629	0.994516	1	Wnt5b;Kras;Calm3;Mapk3;Wnt5a;Tyrp1;Tcf7;Prkacb;Map2k1;Prkcg;Prkca;Mitf;Tcf7l2;Wnt3a;Creb3l1;Gnai1;Calml5;Creb3l3;Fzd10;Wnt7a	1.18334	None	complete	intact	complete	~Descr_CDKN2A	N6	Kegg	Descr_CDKN2A			TCGA_05_4433;TCGA_78_7540;TCGA_93_8067;TCGA_MP_A4TF;TCGA_55_7576;TCGA_55_6975;TCGA_55_7726;TCGA_69_7980;TCGA_86_6851;TCGA_78_7145;TCGA_78_7148;TCGA_50_8459;TCGA_MP_A4T7;TCGA_55_7284;TCGA_55_8090;TCGA_75_7027;TCGA_62_8398;TCGA_78_8655;TCGA_50_5932;TCGA_05_4403;TCGA_05_4418;TCGA_78_7166	TCGA_MP_A4TK;TCGA_55_8094;TCGA_44_2668;TCGA_86_8056;TCGA_55_7914;TCGA_97_A4M0;TCGA_75_5126;TCGA_44_6144;TCGA_50_5941;TCGA_55_7907;TCGA_95_7562;TCGA_05_4405;TCGA_44_3917;TCGA_95_7567;TCGA_MN_A4N5;TCGA_05_4395;TCGA_99_8033;TCGA_83_5908;TCGA_MP_A4SV;TCGA_55_8302;TCGA_64_1677;TCGA_69_7978;TCGA_MP_A4T4;TCGA_49_AARO;TCGA_97_7938;TCGA_86_A456;TCGA_78_7160;TCGA_05_4244;TCGA_MP_A4TD;TCGA_55_7281;TCGA_93_7…
KEGG_2021	KEGG_TGF_BETA_SIGNALING_PATHWAY	85	0.221702	0.842484	0.798658	0.999167	1	Thbs4;Comp;Gdf5;Bmp5;Cdkn2b;Bmp8a;Myc;Pitx2;Chrd;E2f5;Smurf2;Amhr2;Dcn;Gdf7;Thbs3	1.09764	None	intact	intact	complete	~Descr_CDKN2A	N6	Kegg	Descr_CDKN2A			TCGA_05_4433;TCGA_78_7540;TCGA_93_8067;TCGA_MP_A4TF;TCGA_55_7576;TCGA_55_6975;TCGA_55_7726;TCGA_69_7980;TCGA_86_6851;TCGA_78_7145;TCGA_78_7148;TCGA_50_8459;TCGA_MP_A4T7;TCGA_55_7284;TCGA_55_8090;TCGA_75_7027;TCGA_62_8398;TCGA_78_8655;TCGA_50_5932;TCGA_05_4403;TCGA_05_4418;TCGA_78_7166	TCGA_MP_A4TK;TCGA_55_8094;TCGA_44_2668;TCGA_86_8056;TCGA_55_7914;TCGA_97_A4M0;TCGA_75_5126;TCGA_44_6144;TCGA_50_5941;TCGA_55_7907;TCGA_95_7562;TCGA_05_4405;TCGA_44_3917;TCGA_95_7567;TCGA_MN_A4N5;TCGA_05_4395;TCGA_99_8033;TCGA_83_5908;TCGA_MP_A4SV;TCGA_55_8302;TCGA_64_1677;TCGA_69_7978;TCGA_MP_A4T4;TCGA_49_AARO;TCGA_97_7938;TCGA_86_A456;TCGA_78_7160;TCGA_05_4244;TCGA_MP_A4TD;TCGA_55_7281;TCGA_93_7…
KEGG_2021	KEGG_RNA_DEGRADATION	56	0.123802	0.445919	1	0.999356	1	Eno3;Tent4a;Skiv2l;Exosc5;Lsm7;Exosc4;Pnpt1;Exosc3;Papolg;Ddx6;Exosc2;Lsm2;Parn;Hspd1;Ttc37;Dcp2;Eno1;Exosc7;Mtrex;Papola;Zcchc7;Exosc1;Dcp1a;Xrn1;Cnot7;Lsm8;Cnot8;Lsm6;Exosc9;Exosc10;Cnot4;Cnot6l;Cnot10;Cnot6;Dis3;Edc4;Cnot9;Xrn2;Exosc8;Lsm4;Hspa9;Lsm3;Patl1;Cnot1;Cnot3;Exosc6;Lsm5;C1d;Cnot2;Wdr61;Eno2;Dcps;Edc3;Mphosph6;Lsm1;Dcp1b	1	None	intact	intact	complete	~Descr_CDKN2A	N6	Kegg	Descr_CDKN2A			TCGA_05_4433;TCGA_78_7540;TCGA_93_8067;TCGA_MP_A4TF;TCGA_55_7576;TCGA_55_6975;TCGA_55_7726;TCGA_69_7980;TCGA_86_6851;TCGA_78_7145;TCGA_78_7148;TCGA_50_8459;TCGA_MP_A4T7;TCGA_55_7284;TCGA_55_8090;TCGA_75_7027;TCGA_62_8398;TCGA_78_8655;TCGA_50_5932;TCGA_05_4403;TCGA_05_4418;TCGA_78_7166	TCGA_MP_A4TK;TCGA_55_8094;TCGA_44_2668;TCGA_86_8056;TCGA_55_7914;TCGA_97_A4M0;TCGA_75_5126;TCGA_44_6144;TCGA_50_5941;TCGA_55_7907;TCGA_95_7562;TCGA_05_4405;TCGA_44_3917;TCGA_95_7567;TCGA_MN_A4N5;TCGA_05_4395;TCGA_99_8033;TCGA_83_5908;TCGA_MP_A4SV;TCGA_55_8302;TCGA_64_1677;TCGA_69_7978;TCGA_MP_A4T4;TCGA_49_AARO;TCGA_97_7938;TCGA_86_A456;TCGA_78_7160;TCGA_05_4244;TCGA_MP_A4TD;TCGA_55_7281;TCGA_93_7…
KEGG_2021	KEGG_BETA_ALANINE_METABOLISM	21	-0.121047	-0.330221	1	0.99999	1	Abat;Aldh3a2;Srm;Aldh1b1;Dpyd;Hibch;Upb1;Hadha;Acadm;Dpys;Aoc3;Aldh9a1;Aldh2;Aldh7a1;Echs1;Gad1;Mlycd;Aoc2;Sms;Ehhadh;Cndp1	1	None	complete	intact	complete	~Descr_CDKN2A	N6	Kegg	Descr_CDKN2A			TCGA_05_4433;TCGA_78_7540;TCGA_93_8067;TCGA_MP_A4TF;TCGA_55_7576;TCGA_55_6975;TCGA_55_7726;TCGA_69_7980;TCGA_86_6851;TCGA_78_7145;TCGA_78_7148;TCGA_50_8459;TCGA_MP_A4T7;TCGA_55_7284;TCGA_55_8090;TCGA_75_7027;TCGA_62_8398;TCGA_78_8655;TCGA_50_5932;TCGA_05_4403;TCGA_05_4418;TCGA_78_7166	TCGA_MP_A4TK;TCGA_55_8094;TCGA_44_2668;TCGA_86_8056;TCGA_55_7914;TCGA_97_A4M0;TCGA_75_5126;TCGA_44_6144;TCGA_50_5941;TCGA_55_7907;TCGA_95_7562;TCGA_05_4405;TCGA_44_3917;TCGA_95_7567;TCGA_MN_A4N5;TCGA_05_4395;TCGA_99_8033;TCGA_83_5908;TCGA_MP_A4SV;TCGA_55_8302;TCGA_64_1677;TCGA_69_7978;TCGA_MP_A4T4;TCGA_49_AARO;TCGA_97_7938;TCGA_86_A456;TCGA_78_7160;TCGA_05_4244;TCGA_MP_A4TD;TCGA_55_7281;TCGA_93_7…
KEGG_2021	KEGG_MAPK_SIGNALING_PATHWAY	255	0.207703	0.929184	0.691176	1	1	Pla2g12b;Cacna2d2;Cacna1b;Mapt;Cacna1g;Mapk8ip2;Cacna1i;Cacna1d;Cacnb1;Ngf;Fgf18;Chp2;Egf;Rasgrf1;Cacna1f;Mapk10;Gadd45g;Nfatc4;Hspb1;Cacng5;Myc;Hspa6;Jmjd7-pla2g4b;Mapk8ip3;Pla2g4b;Rasgrp2;Dusp2;Rac3;Ntrk1;Pla2g3;Nr4a1;Rps6ka5;Arrb1;Mapk8ip1;Jun;Mapk12;Cdc25b;Braf;Il1r1;Map3k8;Pla2g6;Gadd45a;Map4k1;Mef2c;Prkcb;Fgf17;Fgf8;Map3k3;Rps6ka2;Ikbkb;Egfr;Mapkapk3;Arrb2;Flna;Pla2g2a;Elk4;Fgfr1;Fas;Dusp14…	1.16041	None	intact	intact	complete	~Descr_CDKN2A	N6	Kegg	Descr_CDKN2A			TCGA_05_4433;TCGA_78_7540;TCGA_93_8067;TCGA_MP_A4TF;TCGA_55_7576;TCGA_55_6975;TCGA_55_7726;TCGA_69_7980;TCGA_86_6851;TCGA_78_7145;TCGA_78_7148;TCGA_50_8459;TCGA_MP_A4T7;TCGA_55_7284;TCGA_55_8090;TCGA_75_7027;TCGA_62_8398;TCGA_78_8655;TCGA_50_5932;TCGA_05_4403;TCGA_05_4418;TCGA_78_7166	TCGA_MP_A4TK;TCGA_55_8094;TCGA_44_2668;TCGA_86_8056;TCGA_55_7914;TCGA_97_A4M0;TCGA_75_5126;TCGA_44_6144;TCGA_50_5941;TCGA_55_7907;TCGA_95_7562;TCGA_05_4405;TCGA_44_3917;TCGA_95_7567;TCGA_MN_A4N5;TCGA_05_4395;TCGA_99_8033;TCGA_83_5908;TCGA_MP_A4SV;TCGA_55_8302;TCGA_64_1677;TCGA_69_7978;TCGA_MP_A4T4;TCGA_49_AARO;TCGA_97_7938;TCGA_86_A456;TCGA_78_7160;TCGA_05_4244;TCGA_MP_A4TD;TCGA_55_7281;TCGA_93_7…
KEGG_2021	KEGG_REGULATION_OF_AUTOPHAGY	21	0.314538	0.907844	0.559289	1	1	Becn2	1.25236	None	intact	intact	complete	~Descr_CDKN2A	N6	Kegg	Descr_CDKN2A			TCGA_05_4433;TCGA_78_7540;TCGA_93_8067;TCGA_MP_A4TF;TCGA_55_7576;TCGA_55_6975;TCGA_55_7726;TCGA_69_7980;TCGA_86_6851;TCGA_78_7145;TCGA_78_7148;TCGA_50_8459;TCGA_MP_A4T7;TCGA_55_7284;TCGA_55_8090;TCGA_75_7027;TCGA_62_8398;TCGA_78_8655;TCGA_50_5932;TCGA_05_4403;TCGA_05_4418;TCGA_78_7166	TCGA_MP_A4TK;TCGA_55_8094;TCGA_44_2668;TCGA_86_8056;TCGA_55_7914;TCGA_97_A4M0;TCGA_75_5126;TCGA_44_6144;TCGA_50_5941;TCGA_55_7907;TCGA_95_7562;TCGA_05_4405;TCGA_44_3917;TCGA_95_7567;TCGA_MN_A4N5;TCGA_05_4395;TCGA_99_8033;TCGA_83_5908;TCGA_MP_A4SV;TCGA_55_8302;TCGA_64_1677;TCGA_69_7978;TCGA_MP_A4T4;TCGA_49_AARO;TCGA_97_7938;TCGA_86_A456;TCGA_78_7160;TCGA_05_4244;TCGA_MP_A4TD;TCGA_55_7281;TCGA_93_7…
KEGG_2021	KEGG_B_CELL_RECEPTOR_SIGNALING_PATHWAY	74	0.239125	0.902233	0.665888	1	1	Chp2;Cr2;Nfkbia;Nfatc4;Rac3;Pik3r2;Jun;Lyn;Pik3cd;Prkcb;Ikbkb;Fcgr2b;Ifitm1;Cd19;Inpp5d;Vav1;Cd79b;Pik3r1;Cd79a;Akt3	1.1766	None	intact	intact	complete	~Descr_CDKN2A	N6	Kegg	Descr_CDKN2A			TCGA_05_4433;TCGA_78_7540;TCGA_93_8067;TCGA_MP_A4TF;TCGA_55_7576;TCGA_55_6975;TCGA_55_7726;TCGA_69_7980;TCGA_86_6851;TCGA_78_7145;TCGA_78_7148;TCGA_50_8459;TCGA_MP_A4T7;TCGA_55_7284;TCGA_55_8090;TCGA_75_7027;TCGA_62_8398;TCGA_78_8655;TCGA_50_5932;TCGA_05_4403;TCGA_05_4418;TCGA_78_7166	TCGA_MP_A4TK;TCGA_55_8094;TCGA_44_2668;TCGA_86_8056;TCGA_55_7914;TCGA_97_A4M0;TCGA_75_5126;TCGA_44_6144;TCGA_50_5941;TCGA_55_7907;TCGA_95_7562;TCGA_05_4405;TCGA_44_3917;TCGA_95_7567;TCGA_MN_A4N5;TCGA_05_4395;TCGA_99_8033;TCGA_83_5908;TCGA_MP_A4SV;TCGA_55_8302;TCGA_64_1677;TCGA_69_7978;TCGA_MP_A4T4;TCGA_49_AARO;TCGA_97_7938;TCGA_86_A456;TCGA_78_7160;TCGA_05_4244;TCGA_MP_A4TD;TCGA_55_7281;TCGA_93_7…
KEGG_2021	KEGG_TYPE_I_DIABETES_MELLITUS	39	0.272503	0.90015	0.622988	1	1	Il2;Il12b;Hla-dqa2;Hla-drb1;Hla-dma;Hla-dqb1;Hla-dob;Hla-dqa1;Hla-dpa1;Hla-dpb1;Hla-dra;Fas;Hla-drb5;Hla-dmb	1.20552	None	intact	intact	complete	~Descr_CDKN2A	N6	Kegg	Descr_CDKN2A			TCGA_05_4433;TCGA_78_7540;TCGA_93_8067;TCGA_MP_A4TF;TCGA_55_7576;TCGA_55_6975;TCGA_55_7726;TCGA_69_7980;TCGA_86_6851;TCGA_78_7145;TCGA_78_7148;TCGA_50_8459;TCGA_MP_A4T7;TCGA_55_7284;TCGA_55_8090;TCGA_75_7027;TCGA_62_8398;TCGA_78_8655;TCGA_50_5932;TCGA_05_4403;TCGA_05_4418;TCGA_78_7166	TCGA_MP_A4TK;TCGA_55_8094;TCGA_44_2668;TCGA_86_8056;TCGA_55_7914;TCGA_97_A4M0;TCGA_75_5126;TCGA_44_6144;TCGA_50_5941;TCGA_55_7907;TCGA_95_7562;TCGA_05_4405;TCGA_44_3917;TCGA_95_7567;TCGA_MN_A4N5;TCGA_05_4395;TCGA_99_8033;TCGA_83_5908;TCGA_MP_A4SV;TCGA_55_8302;TCGA_64_1677;TCGA_69_7978;TCGA_MP_A4T4;TCGA_49_AARO;TCGA_97_7938;TCGA_86_A456;TCGA_78_7160;TCGA_05_4244;TCGA_MP_A4TD;TCGA_55_7281;TCGA_93_7…
KEGG_2021	KEGG_PATHOGENIC_ESCHERICHIA_COLI_INFECTION	55	0.250065	0.887465	0.665882	1	1	Tubb2b;Tubb8;Fyn;Ocln;Tubb7p;Tubb4a	1.1766	None	intact	intact	complete	~Descr_CDKN2A	N6	Kegg	Descr_CDKN2A			TCGA_05_4433;TCGA_78_7540;TCGA_93_8067;TCGA_MP_A4TF;TCGA_55_7576;TCGA_55_6975;TCGA_55_7726;TCGA_69_7980;TCGA_86_6851;TCGA_78_7145;TCGA_78_7148;TCGA_50_8459;TCGA_MP_A4T7;TCGA_55_7284;TCGA_55_8090;TCGA_75_7027;TCGA_62_8398;TCGA_78_8655;TCGA_50_5932;TCGA_05_4403;TCGA_05_4418;TCGA_78_7166	TCGA_MP_A4TK;TCGA_55_8094;TCGA_44_2668;TCGA_86_8056;TCGA_55_7914;TCGA_97_A4M0;TCGA_75_5126;TCGA_44_6144;TCGA_50_5941;TCGA_55_7907;TCGA_95_7562;TCGA_05_4405;TCGA_44_3917;TCGA_95_7567;TCGA_MN_A4N5;TCGA_05_4395;TCGA_99_8033;TCGA_83_5908;TCGA_MP_A4SV;TCGA_55_8302;TCGA_64_1677;TCGA_69_7978;TCGA_MP_A4T4;TCGA_49_AARO;TCGA_97_7938;TCGA_86_A456;TCGA_78_7160;TCGA_05_4244;TCGA_MP_A4TD;TCGA_55_7281;TCGA_93_7…
KEGG_2021	KEGG_ETHER_LIPID_METABOLISM	32	0.282068	0.886339	0.63924	1	1	Pla2g12b;Lpcat1;Jmjd7-pla2g4b;Pla2g4b;Pla2g3;Plpp1;Pla2g6;Plpp3;Pla2g2a;Pla2g2c	1.19434	None	intact	intact	complete	~Descr_CDKN2A	N6	Kegg	Descr_CDKN2A			TCGA_05_4433;TCGA_78_7540;TCGA_93_8067;TCGA_MP_A4TF;TCGA_55_7576;TCGA_55_6975;TCGA_55_7726;TCGA_69_7980;TCGA_86_6851;TCGA_78_7145;TCGA_78_7148;TCGA_50_8459;TCGA_MP_A4T7;TCGA_55_7284;TCGA_55_8090;TCGA_75_7027;TCGA_62_8398;TCGA_78_8655;TCGA_50_5932;TCGA_05_4403;TCGA_05_4418;TCGA_78_7166	TCGA_MP_A4TK;TCGA_55_8094;TCGA_44_2668;TCGA_86_8056;TCGA_55_7914;TCGA_97_A4M0;TCGA_75_5126;TCGA_44_6144;TCGA_50_5941;TCGA_55_7907;TCGA_95_7562;TCGA_05_4405;TCGA_44_3917;TCGA_95_7567;TCGA_MN_A4N5;TCGA_05_4395;TCGA_99_8033;TCGA_83_5908;TCGA_MP_A4SV;TCGA_55_8302;TCGA_64_1677;TCGA_69_7978;TCGA_MP_A4T4;TCGA_49_AARO;TCGA_97_7938;TCGA_86_A456;TCGA_78_7160;TCGA_05_4244;TCGA_MP_A4TD;TCGA_55_7281;TCGA_93_7…
KEGG_2021	KEGG_CARDIAC_MUSCLE_CONTRACTION	70	0.238666	0.88011	0.712963	1	1	Cacna2d2;Cacna1d;Cacnb1;Myh7;Cacna1f;Tnnt2;Atp1a4;Cacng5;Tnni3	1.14693	None	intact	intact	complete	~Descr_CDKN2A	N6	Kegg	Descr_CDKN2A			TCGA_05_4433;TCGA_78_7540;TCGA_93_8067;TCGA_MP_A4TF;TCGA_55_7576;TCGA_55_6975;TCGA_55_7726;TCGA_69_7980;TCGA_86_6851;TCGA_78_7145;TCGA_78_7148;TCGA_50_8459;TCGA_MP_A4T7;TCGA_55_7284;TCGA_55_8090;TCGA_75_7027;TCGA_62_8398;TCGA_78_8655;TCGA_50_5932;TCGA_05_4403;TCGA_05_4418;TCGA_78_7166	TCGA_MP_A4TK;TCGA_55_8094;TCGA_44_2668;TCGA_86_8056;TCGA_55_7914;TCGA_97_A4M0;TCGA_75_5126;TCGA_44_6144;TCGA_50_5941;TCGA_55_7907;TCGA_95_7562;TCGA_05_4405;TCGA_44_3917;TCGA_95_7567;TCGA_MN_A4N5;TCGA_05_4395;TCGA_99_8033;TCGA_83_5908;TCGA_MP_A4SV;TCGA_55_8302;TCGA_64_1677;TCGA_69_7978;TCGA_MP_A4T4;TCGA_49_AARO;TCGA_97_7938;TCGA_86_A456;TCGA_78_7160;TCGA_05_4244;TCGA_MP_A4TD;TCGA_55_7281;TCGA_93_7…
KEGG_2021	KEGG_CYTOSOLIC_DNA_SENSING_PATHWAY	40	0.261193	0.871705	0.713024	1	1	Aim2;Nfkbia;Polr3h;Sting1;Polr3c;Polr3g;Ikbkb;Zbp1;Irf7;Polr1c;Ccl5;Il6;Ccl4;Irf3;Ikbke	1.1469	None	intact	intact	complete	~Descr_CDKN2A	N6	Kegg	Descr_CDKN2A			TCGA_05_4433;TCGA_78_7540;TCGA_93_8067;TCGA_MP_A4TF;TCGA_55_7576;TCGA_55_6975;TCGA_55_7726;TCGA_69_7980;TCGA_86_6851;TCGA_78_7145;TCGA_78_7148;TCGA_50_8459;TCGA_MP_A4T7;TCGA_55_7284;TCGA_55_8090;TCGA_75_7027;TCGA_62_8398;TCGA_78_8655;TCGA_50_5932;TCGA_05_4403;TCGA_05_4418;TCGA_78_7166	TCGA_MP_A4TK;TCGA_55_8094;TCGA_44_2668;TCGA_86_8056;TCGA_55_7914;TCGA_97_A4M0;TCGA_75_5126;TCGA_44_6144;TCGA_50_5941;TCGA_55_7907;TCGA_95_7562;TCGA_05_4405;TCGA_44_3917;TCGA_95_7567;TCGA_MN_A4N5;TCGA_05_4395;TCGA_99_8033;TCGA_83_5908;TCGA_MP_A4SV;TCGA_55_8302;TCGA_64_1677;TCGA_69_7978;TCGA_MP_A4T4;TCGA_49_AARO;TCGA_97_7938;TCGA_86_A456;TCGA_78_7160;TCGA_05_4244;TCGA_MP_A4TD;TCGA_55_7281;TCGA_93_7…
KEGG_2021	KEGG_BLADDER_CANCER	42	0.263086	0.868738	0.678082	1	1	Cdkn2a;Egf;Vegfa;Dapk2;Myc	1.16872	None	intact	intact	complete	~Descr_CDKN2A	N6	Kegg	Descr_CDKN2A			TCGA_05_4433;TCGA_78_7540;TCGA_93_8067;TCGA_MP_A4TF;TCGA_55_7576;TCGA_55_6975;TCGA_55_7726;TCGA_69_7980;TCGA_86_6851;TCGA_78_7145;TCGA_78_7148;TCGA_50_8459;TCGA_MP_A4T7;TCGA_55_7284;TCGA_55_8090;TCGA_75_7027;TCGA_62_8398;TCGA_78_8655;TCGA_50_5932;TCGA_05_4403;TCGA_05_4418;TCGA_78_7166	TCGA_MP_A4TK;TCGA_55_8094;TCGA_44_2668;TCGA_86_8056;TCGA_55_7914;TCGA_97_A4M0;TCGA_75_5126;TCGA_44_6144;TCGA_50_5941;TCGA_55_7907;TCGA_95_7562;TCGA_05_4405;TCGA_44_3917;TCGA_95_7567;TCGA_MN_A4N5;TCGA_05_4395;TCGA_99_8033;TCGA_83_5908;TCGA_MP_A4SV;TCGA_55_8302;TCGA_64_1677;TCGA_69_7978;TCGA_MP_A4T4;TCGA_49_AARO;TCGA_97_7938;TCGA_86_A456;TCGA_78_7160;TCGA_05_4244;TCGA_MP_A4TD;TCGA_55_7281;TCGA_93_7…
KEGG_2021	KEGG_SELENOAMINO_ACID_METABOLISM	26	0.29286	0.858964	0.691441	1	1	Ahcyl2;Hemk1;Cth;Mat1a;Ggt1;Scly;Mat2a;Ggt7;Mettl2b	1.16024	None	intact	intact	complete	~Descr_CDKN2A	N6	Kegg	Descr_CDKN2A			TCGA_05_4433;TCGA_78_7540;TCGA_93_8067;TCGA_MP_A4TF;TCGA_55_7576;TCGA_55_6975;TCGA_55_7726;TCGA_69_7980;TCGA_86_6851;TCGA_78_7145;TCGA_78_7148;TCGA_50_8459;TCGA_MP_A4T7;TCGA_55_7284;TCGA_55_8090;TCGA_75_7027;TCGA_62_8398;TCGA_78_8655;TCGA_50_5932;TCGA_05_4403;TCGA_05_4418;TCGA_78_7166	TCGA_MP_A4TK;TCGA_55_8094;TCGA_44_2668;TCGA_86_8056;TCGA_55_7914;TCGA_97_A4M0;TCGA_75_5126;TCGA_44_6144;TCGA_50_5941;TCGA_55_7907;TCGA_95_7562;TCGA_05_4405;TCGA_44_3917;TCGA_95_7567;TCGA_MN_A4N5;TCGA_05_4395;TCGA_99_8033;TCGA_83_5908;TCGA_MP_A4SV;TCGA_55_8302;TCGA_64_1677;TCGA_69_7978;TCGA_MP_A4T4;TCGA_49_AARO;TCGA_97_7938;TCGA_86_A456;TCGA_78_7160;TCGA_05_4244;TCGA_MP_A4TD;TCGA_55_7281;TCGA_93_7…
KEGG_2021	KEGG_NOTCH_SIGNALING_PATHWAY	47	0.253034	0.853055	0.724942	1	1	Dll3;Kat2a;Rbpjl;Psen2;Dtx3;Jag2	1.1397	None	intact	intact	complete	~Descr_CDKN2A	N6	Kegg	Descr_CDKN2A			TCGA_05_4433;TCGA_78_7540;TCGA_93_8067;TCGA_MP_A4TF;TCGA_55_7576;TCGA_55_6975;TCGA_55_7726;TCGA_69_7980;TCGA_86_6851;TCGA_78_7145;TCGA_78_7148;TCGA_50_8459;TCGA_MP_A4T7;TCGA_55_7284;TCGA_55_8090;TCGA_75_7027;TCGA_62_8398;TCGA_78_8655;TCGA_50_5932;TCGA_05_4403;TCGA_05_4418;TCGA_78_7166	TCGA_MP_A4TK;TCGA_55_8094;TCGA_44_2668;TCGA_86_8056;TCGA_55_7914;TCGA_97_A4M0;TCGA_75_5126;TCGA_44_6144;TCGA_50_5941;TCGA_55_7907;TCGA_95_7562;TCGA_05_4405;TCGA_44_3917;TCGA_95_7567;TCGA_MN_A4N5;TCGA_05_4395;TCGA_99_8033;TCGA_83_5908;TCGA_MP_A4SV;TCGA_55_8302;TCGA_64_1677;TCGA_69_7978;TCGA_MP_A4T4;TCGA_49_AARO;TCGA_97_7938;TCGA_86_A456;TCGA_78_7160;TCGA_05_4244;TCGA_MP_A4TD;TCGA_55_7281;TCGA_93_7…
KEGG_2021	KEGG_ONE_CARBON_POOL_BY_FOLATE	17	0.310536	0.845848	0.686117	1	1	Ftcd	1.1636	None	intact	intact	complete	~Descr_CDKN2A	N6	Kegg	Descr_CDKN2A			TCGA_05_4433;TCGA_78_7540;TCGA_93_8067;TCGA_MP_A4TF;TCGA_55_7576;TCGA_55_6975;TCGA_55_7726;TCGA_69_7980;TCGA_86_6851;TCGA_78_7145;TCGA_78_7148;TCGA_50_8459;TCGA_MP_A4T7;TCGA_55_7284;TCGA_55_8090;TCGA_75_7027;TCGA_62_8398;TCGA_78_8655;TCGA_50_5932;TCGA_05_4403;TCGA_05_4418;TCGA_78_7166	TCGA_MP_A4TK;TCGA_55_8094;TCGA_44_2668;TCGA_86_8056;TCGA_55_7914;TCGA_97_A4M0;TCGA_75_5126;TCGA_44_6144;TCGA_50_5941;TCGA_55_7907;TCGA_95_7562;TCGA_05_4405;TCGA_44_3917;TCGA_95_7567;TCGA_MN_A4N5;TCGA_05_4395;TCGA_99_8033;TCGA_83_5908;TCGA_MP_A4SV;TCGA_55_8302;TCGA_64_1677;TCGA_69_7978;TCGA_MP_A4T4;TCGA_49_AARO;TCGA_97_7938;TCGA_86_A456;TCGA_78_7160;TCGA_05_4244;TCGA_MP_A4TD;TCGA_55_7281;TCGA_93_7…
KEGG_2021	KEGG_GLYCEROLIPID_METABOLISM	45	0.24181	0.818171	0.814255	1	1	Lpl;Dgat2;Dgkd;Cel;Lipf;Gpam;Plpp1;Mboat1;Aldh3a2;Agpat2	1.08924	None	intact	intact	complete	~Descr_CDKN2A	N6	Kegg	Descr_CDKN2A			TCGA_05_4433;TCGA_78_7540;TCGA_93_8067;TCGA_MP_A4TF;TCGA_55_7576;TCGA_55_6975;TCGA_55_7726;TCGA_69_7980;TCGA_86_6851;TCGA_78_7145;TCGA_78_7148;TCGA_50_8459;TCGA_MP_A4T7;TCGA_55_7284;TCGA_55_8090;TCGA_75_7027;TCGA_62_8398;TCGA_78_8655;TCGA_50_5932;TCGA_05_4403;TCGA_05_4418;TCGA_78_7166	TCGA_MP_A4TK;TCGA_55_8094;TCGA_44_2668;TCGA_86_8056;TCGA_55_7914;TCGA_97_A4M0;TCGA_75_5126;TCGA_44_6144;TCGA_50_5941;TCGA_55_7907;TCGA_95_7562;TCGA_05_4405;TCGA_44_3917;TCGA_95_7567;TCGA_MN_A4N5;TCGA_05_4395;TCGA_99_8033;TCGA_83_5908;TCGA_MP_A4SV;TCGA_55_8302;TCGA_64_1677;TCGA_69_7978;TCGA_MP_A4T4;TCGA_49_AARO;TCGA_97_7938;TCGA_86_A456;TCGA_78_7160;TCGA_05_4244;TCGA_MP_A4TD;TCGA_55_7281;TCGA_93_7…
KEGG_2021	KEGG_GLYCOSAMINOGLYCAN_BIOSYNTHESIS_CHONDROITIN_SULFATE	22	0.259545	0.736851	0.823656	1	1	B3gat1;Chst3	1.08425	None	intact	intact	complete	~Descr_CDKN2A	N6	Kegg	Descr_CDKN2A			TCGA_05_4433;TCGA_78_7540;TCGA_93_8067;TCGA_MP_A4TF;TCGA_55_7576;TCGA_55_6975;TCGA_55_7726;TCGA_69_7980;TCGA_86_6851;TCGA_78_7145;TCGA_78_7148;TCGA_50_8459;TCGA_MP_A4T7;TCGA_55_7284;TCGA_55_8090;TCGA_75_7027;TCGA_62_8398;TCGA_78_8655;TCGA_50_5932;TCGA_05_4403;TCGA_05_4418;TCGA_78_7166	TCGA_MP_A4TK;TCGA_55_8094;TCGA_44_2668;TCGA_86_8056;TCGA_55_7914;TCGA_97_A4M0;TCGA_75_5126;TCGA_44_6144;TCGA_50_5941;TCGA_55_7907;TCGA_95_7562;TCGA_05_4405;TCGA_44_3917;TCGA_95_7567;TCGA_MN_A4N5;TCGA_05_4395;TCGA_99_8033;TCGA_83_5908;TCGA_MP_A4SV;TCGA_55_8302;TCGA_64_1677;TCGA_69_7978;TCGA_MP_A4T4;TCGA_49_AARO;TCGA_97_7938;TCGA_86_A456;TCGA_78_7160;TCGA_05_4244;TCGA_MP_A4TD;TCGA_55_7281;TCGA_93_7…
KEGG_2021	KEGG_ACUTE_MYELOID_LEUKEMIA	57	0.203169	0.719455	0.955056	1	1	Zbtb16;Myc;Ccna1;Pik3r2;Braf;Pim2;Pik3cd;Stat3;Ikbkb;Rps6kb1;Kit;Flt3;Runx1;Stat5b;Pik3r1	1.01997	None	intact	intact	complete	~Descr_CDKN2A	N6	Kegg	Descr_CDKN2A			TCGA_05_4433;TCGA_78_7540;TCGA_93_8067;TCGA_MP_A4TF;TCGA_55_7576;TCGA_55_6975;TCGA_55_7726;TCGA_69_7980;TCGA_86_6851;TCGA_78_7145;TCGA_78_7148;TCGA_50_8459;TCGA_MP_A4T7;TCGA_55_7284;TCGA_55_8090;TCGA_75_7027;TCGA_62_8398;TCGA_78_8655;TCGA_50_5932;TCGA_05_4403;TCGA_05_4418;TCGA_78_7166	TCGA_MP_A4TK;TCGA_55_8094;TCGA_44_2668;TCGA_86_8056;TCGA_55_7914;TCGA_97_A4M0;TCGA_75_5126;TCGA_44_6144;TCGA_50_5941;TCGA_55_7907;TCGA_95_7562;TCGA_05_4405;TCGA_44_3917;TCGA_95_7567;TCGA_MN_A4N5;TCGA_05_4395;TCGA_99_8033;TCGA_83_5908;TCGA_MP_A4SV;TCGA_55_8302;TCGA_64_1677;TCGA_69_7978;TCGA_MP_A4T4;TCGA_49_AARO;TCGA_97_7938;TCGA_86_A456;TCGA_78_7160;TCGA_05_4244;TCGA_MP_A4TD;TCGA_55_7281;TCGA_93_7…
KEGG_2021	KEGG_BASAL_TRANSCRIPTION_FACTORS	33	0.222519	0.712562	0.901288	1	1	Taf4b;Gtf2h4;Taf5l;Taf2;Taf5;Taf1l;Taf9b;Taf10;Gtf2ird1;Taf11;Ston1;Taf6l	1.04514	None	intact	intact	complete	~Descr_CDKN2A	N6	Kegg	Descr_CDKN2A			TCGA_05_4433;TCGA_78_7540;TCGA_93_8067;TCGA_MP_A4TF;TCGA_55_7576;TCGA_55_6975;TCGA_55_7726;TCGA_69_7980;TCGA_86_6851;TCGA_78_7145;TCGA_78_7148;TCGA_50_8459;TCGA_MP_A4T7;TCGA_55_7284;TCGA_55_8090;TCGA_75_7027;TCGA_62_8398;TCGA_78_8655;TCGA_50_5932;TCGA_05_4403;TCGA_05_4418;TCGA_78_7166	TCGA_MP_A4TK;TCGA_55_8094;TCGA_44_2668;TCGA_86_8056;TCGA_55_7914;TCGA_97_A4M0;TCGA_75_5126;TCGA_44_6144;TCGA_50_5941;TCGA_55_7907;TCGA_95_7562;TCGA_05_4405;TCGA_44_3917;TCGA_95_7567;TCGA_MN_A4N5;TCGA_05_4395;TCGA_99_8033;TCGA_83_5908;TCGA_MP_A4SV;TCGA_55_8302;TCGA_64_1677;TCGA_69_7978;TCGA_MP_A4T4;TCGA_49_AARO;TCGA_97_7938;TCGA_86_A456;TCGA_78_7160;TCGA_05_4244;TCGA_MP_A4TD;TCGA_55_7281;TCGA_93_7…
KEGG_2021	KEGG_FATTY_ACID_METABOLISM	42	0.216177	0.702424	0.938525	1	1	Acsl6;Cpt1b;Adh1b;Acat1;Adh1a	1.02755	None	intact	intact	complete	~Descr_CDKN2A	N6	Kegg	Descr_CDKN2A			TCGA_05_4433;TCGA_78_7540;TCGA_93_8067;TCGA_MP_A4TF;TCGA_55_7576;TCGA_55_6975;TCGA_55_7726;TCGA_69_7980;TCGA_86_6851;TCGA_78_7145;TCGA_78_7148;TCGA_50_8459;TCGA_MP_A4T7;TCGA_55_7284;TCGA_55_8090;TCGA_75_7027;TCGA_62_8398;TCGA_78_8655;TCGA_50_5932;TCGA_05_4403;TCGA_05_4418;TCGA_78_7166	TCGA_MP_A4TK;TCGA_55_8094;TCGA_44_2668;TCGA_86_8056;TCGA_55_7914;TCGA_97_A4M0;TCGA_75_5126;TCGA_44_6144;TCGA_50_5941;TCGA_55_7907;TCGA_95_7562;TCGA_05_4405;TCGA_44_3917;TCGA_95_7567;TCGA_MN_A4N5;TCGA_05_4395;TCGA_99_8033;TCGA_83_5908;TCGA_MP_A4SV;TCGA_55_8302;TCGA_64_1677;TCGA_69_7978;TCGA_MP_A4T4;TCGA_49_AARO;TCGA_97_7938;TCGA_86_A456;TCGA_78_7160;TCGA_05_4244;TCGA_MP_A4TD;TCGA_55_7281;TCGA_93_7…
KEGG_2021	KEGG_SPLICEOSOME	126	0.166098	0.685028	0.997531	1	1	U2af1;Hspa6;Ddx39b;Prpf3;Ddx5;Srsf6;Hspa1b;Lsm7;Ddx42;Srsf2;Acin1;Tra2a;Thoc1;Hnrnpu;Srsf7;Puf60;Tcerg1;Prpf38a;Rbm25;Snrnp70;Rbmx;Xab2;Snrpe;Ppih;Usp39;Lsm2;Ppie;Dhx16;Hnrnpc;Srsf3;Sf3b2;Eftud2;Srsf10;Thoc2;Hnrnpa3;Snrnp40;Srsf1;Sf3b1;Sf3a3;Snu13;Cherp;Magoh;Prpf4;Hnrnpa1;Prpf40b;Srsf4;Rbm8a;Hspa1a;Prpf6;Ncbp2;Sf3b4;Srsf5;Snrpc;Hspa8;Rbm17;Prpf38b;Hnrnpk;Txnl4a;Hnrnpm;U2surp;Dhx8;Lsm8;Hnrnpa1l2;…	1.00107	None	intact	intact	complete	~Descr_CDKN2A	N6	Kegg	Descr_CDKN2A			TCGA_05_4433;TCGA_78_7540;TCGA_93_8067;TCGA_MP_A4TF;TCGA_55_7576;TCGA_55_6975;TCGA_55_7726;TCGA_69_7980;TCGA_86_6851;TCGA_78_7145;TCGA_78_7148;TCGA_50_8459;TCGA_MP_A4T7;TCGA_55_7284;TCGA_55_8090;TCGA_75_7027;TCGA_62_8398;TCGA_78_8655;TCGA_50_5932;TCGA_05_4403;TCGA_05_4418;TCGA_78_7166	TCGA_MP_A4TK;TCGA_55_8094;TCGA_44_2668;TCGA_86_8056;TCGA_55_7914;TCGA_97_A4M0;TCGA_75_5126;TCGA_44_6144;TCGA_50_5941;TCGA_55_7907;TCGA_95_7562;TCGA_05_4405;TCGA_44_3917;TCGA_95_7567;TCGA_MN_A4N5;TCGA_05_4395;TCGA_99_8033;TCGA_83_5908;TCGA_MP_A4SV;TCGA_55_8302;TCGA_64_1677;TCGA_69_7978;TCGA_MP_A4T4;TCGA_49_AARO;TCGA_97_7938;TCGA_86_A456;TCGA_78_7160;TCGA_05_4244;TCGA_MP_A4TD;TCGA_55_7281;TCGA_93_7…
KEGG_2021	KEGG_APOPTOSIS	83	0.176314	0.678216	0.978673	1	1	Ngf;Chp2;Nfkbia;Prkar2b;Cflar;Bcl2;Ntrk1;Pik3r2;Il1r1;Casp10;Pik3cd;Ikbkb;Fas;Map3k14;Endod1;Pik3r1;Birc3;Endog;Akt3;Tnfrsf10c;Prkar1a;Atm;Dffa;Prkar2a;Tnf	1.00936	None	intact	intact	complete	~Descr_CDKN2A	N6	Kegg	Descr_CDKN2A			TCGA_05_4433;TCGA_78_7540;TCGA_93_8067;TCGA_MP_A4TF;TCGA_55_7576;TCGA_55_6975;TCGA_55_7726;TCGA_69_7980;TCGA_86_6851;TCGA_78_7145;TCGA_78_7148;TCGA_50_8459;TCGA_MP_A4T7;TCGA_55_7284;TCGA_55_8090;TCGA_75_7027;TCGA_62_8398;TCGA_78_8655;TCGA_50_5932;TCGA_05_4403;TCGA_05_4418;TCGA_78_7166	TCGA_MP_A4TK;TCGA_55_8094;TCGA_44_2668;TCGA_86_8056;TCGA_55_7914;TCGA_97_A4M0;TCGA_75_5126;TCGA_44_6144;TCGA_50_5941;TCGA_55_7907;TCGA_95_7562;TCGA_05_4405;TCGA_44_3917;TCGA_95_7567;TCGA_MN_A4N5;TCGA_05_4395;TCGA_99_8033;TCGA_83_5908;TCGA_MP_A4SV;TCGA_55_8302;TCGA_64_1677;TCGA_69_7978;TCGA_MP_A4T4;TCGA_49_AARO;TCGA_97_7938;TCGA_86_A456;TCGA_78_7160;TCGA_05_4244;TCGA_MP_A4TD;TCGA_55_7281;TCGA_93_7…
KEGG_2021	KEGG_AMINOACYL_TRNA_BIOSYNTHESIS	41	0.203874	0.676797	0.960557	1	1	Vars2;Iars1;Eprs1;Lars1;Sars1;Yars1;Ears2;Tars2;Iars2;Vars1;Nars2;Mars2;Fars2;Wars2	1.01748	None	intact	intact	complete	~Descr_CDKN2A	N6	Kegg	Descr_CDKN2A			TCGA_05_4433;TCGA_78_7540;TCGA_93_8067;TCGA_MP_A4TF;TCGA_55_7576;TCGA_55_6975;TCGA_55_7726;TCGA_69_7980;TCGA_86_6851;TCGA_78_7145;TCGA_78_7148;TCGA_50_8459;TCGA_MP_A4T7;TCGA_55_7284;TCGA_55_8090;TCGA_75_7027;TCGA_62_8398;TCGA_78_8655;TCGA_50_5932;TCGA_05_4403;TCGA_05_4418;TCGA_78_7166	TCGA_MP_A4TK;TCGA_55_8094;TCGA_44_2668;TCGA_86_8056;TCGA_55_7914;TCGA_97_A4M0;TCGA_75_5126;TCGA_44_6144;TCGA_50_5941;TCGA_55_7907;TCGA_95_7562;TCGA_05_4405;TCGA_44_3917;TCGA_95_7567;TCGA_MN_A4N5;TCGA_05_4395;TCGA_99_8033;TCGA_83_5908;TCGA_MP_A4SV;TCGA_55_8302;TCGA_64_1677;TCGA_69_7978;TCGA_MP_A4T4;TCGA_49_AARO;TCGA_97_7938;TCGA_86_A456;TCGA_78_7160;TCGA_05_4244;TCGA_MP_A4TD;TCGA_55_7281;TCGA_93_7…
KEGG_2021	KEGG_LYSINE_DEGRADATION	44	0.197538	0.662469	0.962791	1	1	Ogdhl;Acat1;Aass;Pipox;Aldh3a2	1.01647	None	intact	intact	complete	~Descr_CDKN2A	N6	Kegg	Descr_CDKN2A			TCGA_05_4433;TCGA_78_7540;TCGA_93_8067;TCGA_MP_A4TF;TCGA_55_7576;TCGA_55_6975;TCGA_55_7726;TCGA_69_7980;TCGA_86_6851;TCGA_78_7145;TCGA_78_7148;TCGA_50_8459;TCGA_MP_A4T7;TCGA_55_7284;TCGA_55_8090;TCGA_75_7027;TCGA_62_8398;TCGA_78_8655;TCGA_50_5932;TCGA_05_4403;TCGA_05_4418;TCGA_78_7166	TCGA_MP_A4TK;TCGA_55_8094;TCGA_44_2668;TCGA_86_8056;TCGA_55_7914;TCGA_97_A4M0;TCGA_75_5126;TCGA_44_6144;TCGA_50_5941;TCGA_55_7907;TCGA_95_7562;TCGA_05_4405;TCGA_44_3917;TCGA_95_7567;TCGA_MN_A4N5;TCGA_05_4395;TCGA_99_8033;TCGA_83_5908;TCGA_MP_A4SV;TCGA_55_8302;TCGA_64_1677;TCGA_69_7978;TCGA_MP_A4T4;TCGA_49_AARO;TCGA_97_7938;TCGA_86_A456;TCGA_78_7160;TCGA_05_4244;TCGA_MP_A4TD;TCGA_55_7281;TCGA_93_7…
KEGG_2021	KEGG_PROTEASOME	43	0.173876	0.571206	0.986577	1	1	Psma6;Psmb4;Ifng;Psma2;Psmd3;Psme4;Psmd4;Psmd11;Psmb3;Psmb2;Psmd12;Psmf1;Psme2;Psmd6;Psmc5;Psme3;Psme1;Psmc2;Psmd13;Psmb5;Psmc3;Sem1;Psma7;Psmc6;Psmd8;Psmb6;Psma1;Psmb7;Psmb9;Psma3;Psmc4;Psmd2;Psmd1;Psmb1;Psma5;Psmb8;Psma4;Psmd14;Psma8;Pomp;Psmb10;Psmd7;Psmc1	1.00587	None	intact	intact	complete	~Descr_CDKN2A	N6	Kegg	Descr_CDKN2A			TCGA_05_4433;TCGA_78_7540;TCGA_93_8067;TCGA_MP_A4TF;TCGA_55_7576;TCGA_55_6975;TCGA_55_7726;TCGA_69_7980;TCGA_86_6851;TCGA_78_7145;TCGA_78_7148;TCGA_50_8459;TCGA_MP_A4T7;TCGA_55_7284;TCGA_55_8090;TCGA_75_7027;TCGA_62_8398;TCGA_78_8655;TCGA_50_5932;TCGA_05_4403;TCGA_05_4418;TCGA_78_7166	TCGA_MP_A4TK;TCGA_55_8094;TCGA_44_2668;TCGA_86_8056;TCGA_55_7914;TCGA_97_A4M0;TCGA_75_5126;TCGA_44_6144;TCGA_50_5941;TCGA_55_7907;TCGA_95_7562;TCGA_05_4405;TCGA_44_3917;TCGA_95_7567;TCGA_MN_A4N5;TCGA_05_4395;TCGA_99_8033;TCGA_83_5908;TCGA_MP_A4SV;TCGA_55_8302;TCGA_64_1677;TCGA_69_7978;TCGA_MP_A4T4;TCGA_49_AARO;TCGA_97_7938;TCGA_86_A456;TCGA_78_7160;TCGA_05_4244;TCGA_MP_A4TD;TCGA_55_7281;TCGA_93_7…
KEGG_2021	KEGG_SNARE_INTERACTIONS_IN_VESICULAR_TRANSPORT	37	0.172869	0.561313	0.986726	1	1	Stx1b;Vamp5;Tsnare1;Bet1;Snap47;Vamp1;Stx6;Stx16;Stx10;Stx3;Vamp8	1.0058	None	intact	intact	complete	~Descr_CDKN2A	N6	Kegg	Descr_CDKN2A			TCGA_05_4433;TCGA_78_7540;TCGA_93_8067;TCGA_MP_A4TF;TCGA_55_7576;TCGA_55_6975;TCGA_55_7726;TCGA_69_7980;TCGA_86_6851;TCGA_78_7145;TCGA_78_7148;TCGA_50_8459;TCGA_MP_A4T7;TCGA_55_7284;TCGA_55_8090;TCGA_75_7027;TCGA_62_8398;TCGA_78_8655;TCGA_50_5932;TCGA_05_4403;TCGA_05_4418;TCGA_78_7166	TCGA_MP_A4TK;TCGA_55_8094;TCGA_44_2668;TCGA_86_8056;TCGA_55_7914;TCGA_97_A4M0;TCGA_75_5126;TCGA_44_6144;TCGA_50_5941;TCGA_55_7907;TCGA_95_7562;TCGA_05_4405;TCGA_44_3917;TCGA_95_7567;TCGA_MN_A4N5;TCGA_05_4395;TCGA_99_8033;TCGA_83_5908;TCGA_MP_A4SV;TCGA_55_8302;TCGA_64_1677;TCGA_69_7978;TCGA_MP_A4T4;TCGA_49_AARO;TCGA_97_7938;TCGA_86_A456;TCGA_78_7160;TCGA_05_4244;TCGA_MP_A4TD;TCGA_55_7281;TCGA_93_7…
KEGG_2021	KEGG_NEUROTROPHIN_SIGNALING_PATHWAY	125	0.133984	0.545844	1	1	1	Calml6;Ngf;Nfkbia;Camk2b;Mapk10;Bcl2;Ntrk1;Pik3r2;Calml3;Rps6ka5;Jun;Mapk12;Braf;Pik3cd;Plcg1;Map3k3;Rps6ka2;Ikbkb	1	None	intact	intact	complete	~Descr_CDKN2A	N6	Kegg	Descr_CDKN2A			TCGA_05_4433;TCGA_78_7540;TCGA_93_8067;TCGA_MP_A4TF;TCGA_55_7576;TCGA_55_6975;TCGA_55_7726;TCGA_69_7980;TCGA_86_6851;TCGA_78_7145;TCGA_78_7148;TCGA_50_8459;TCGA_MP_A4T7;TCGA_55_7284;TCGA_55_8090;TCGA_75_7027;TCGA_62_8398;TCGA_78_8655;TCGA_50_5932;TCGA_05_4403;TCGA_05_4418;TCGA_78_7166	TCGA_MP_A4TK;TCGA_55_8094;TCGA_44_2668;TCGA_86_8056;TCGA_55_7914;TCGA_97_A4M0;TCGA_75_5126;TCGA_44_6144;TCGA_50_5941;TCGA_55_7907;TCGA_95_7562;TCGA_05_4405;TCGA_44_3917;TCGA_95_7567;TCGA_MN_A4N5;TCGA_05_4395;TCGA_99_8033;TCGA_83_5908;TCGA_MP_A4SV;TCGA_55_8302;TCGA_64_1677;TCGA_69_7978;TCGA_MP_A4T4;TCGA_49_AARO;TCGA_97_7938;TCGA_86_A456;TCGA_78_7160;TCGA_05_4244;TCGA_MP_A4TD;TCGA_55_7281;TCGA_93_7…
KEGG_2021	KEGG_PRION_DISEASES	34	0.170753	0.545822	0.993392	1	1	Fyn;C6;C5;Ncam1;C7;Stip1;Hspa5;Notch1;Egr1;Ccl5;Il6;C1qb;C1qc;C1qa;Map2k2	1.00288	None	intact	intact	complete	~Descr_CDKN2A	N6	Kegg	Descr_CDKN2A			TCGA_05_4433;TCGA_78_7540;TCGA_93_8067;TCGA_MP_A4TF;TCGA_55_7576;TCGA_55_6975;TCGA_55_7726;TCGA_69_7980;TCGA_86_6851;TCGA_78_7145;TCGA_78_7148;TCGA_50_8459;TCGA_MP_A4T7;TCGA_55_7284;TCGA_55_8090;TCGA_75_7027;TCGA_62_8398;TCGA_78_8655;TCGA_50_5932;TCGA_05_4403;TCGA_05_4418;TCGA_78_7166	TCGA_MP_A4TK;TCGA_55_8094;TCGA_44_2668;TCGA_86_8056;TCGA_55_7914;TCGA_97_A4M0;TCGA_75_5126;TCGA_44_6144;TCGA_50_5941;TCGA_55_7907;TCGA_95_7562;TCGA_05_4405;TCGA_44_3917;TCGA_95_7567;TCGA_MN_A4N5;TCGA_05_4395;TCGA_99_8033;TCGA_83_5908;TCGA_MP_A4SV;TCGA_55_8302;TCGA_64_1677;TCGA_69_7978;TCGA_MP_A4T4;TCGA_49_AARO;TCGA_97_7938;TCGA_86_A456;TCGA_78_7160;TCGA_05_4244;TCGA_MP_A4TD;TCGA_55_7281;TCGA_93_7…
KEGG_2021	KEGG_TOLL_LIKE_RECEPTOR_SIGNALING_PATHWAY	88	0.13235	0.515391	1	1	1	Nfkbia;Tlr9;Il12b;Mapk10;Tlr2;Pik3r2;Jun;Mapk12;Pik3cd;Map3k8;Ikbkb;Tlr5;Ctsk;Pik3r1;Ticam2;Irf7;Akt3;Mapk11;Cd40;Tnf;Ccl5;Il6;Fos;Ccl4;Irf3;Ikbke;Cd80;Map2k2;Pik3r3;Pik3r5	1	None	intact	intact	complete	~Descr_CDKN2A	N6	Kegg	Descr_CDKN2A			TCGA_05_4433;TCGA_78_7540;TCGA_93_8067;TCGA_MP_A4TF;TCGA_55_7576;TCGA_55_6975;TCGA_55_7726;TCGA_69_7980;TCGA_86_6851;TCGA_78_7145;TCGA_78_7148;TCGA_50_8459;TCGA_MP_A4T7;TCGA_55_7284;TCGA_55_8090;TCGA_75_7027;TCGA_62_8398;TCGA_78_8655;TCGA_50_5932;TCGA_05_4403;TCGA_05_4418;TCGA_78_7166	TCGA_MP_A4TK;TCGA_55_8094;TCGA_44_2668;TCGA_86_8056;TCGA_55_7914;TCGA_97_A4M0;TCGA_75_5126;TCGA_44_6144;TCGA_50_5941;TCGA_55_7907;TCGA_95_7562;TCGA_05_4405;TCGA_44_3917;TCGA_95_7567;TCGA_MN_A4N5;TCGA_05_4395;TCGA_99_8033;TCGA_83_5908;TCGA_MP_A4SV;TCGA_55_8302;TCGA_64_1677;TCGA_69_7978;TCGA_MP_A4T4;TCGA_49_AARO;TCGA_97_7938;TCGA_86_A456;TCGA_78_7160;TCGA_05_4244;TCGA_MP_A4TD;TCGA_55_7281;TCGA_93_7…
KEGG_2021	KEGG_GLYCOSYLPHOSPHATIDYLINOSITOL_GPI_ANCHOR_BIOSYNTHESIS	24	0.161568	0.468928	0.997831	1	1	Piga;Gpld1;Gpaa1;Dpm2	1.00094	None	intact	intact	complete	~Descr_CDKN2A	N6	Kegg	Descr_CDKN2A			TCGA_05_4433;TCGA_78_7540;TCGA_93_8067;TCGA_MP_A4TF;TCGA_55_7576;TCGA_55_6975;TCGA_55_7726;TCGA_69_7980;TCGA_86_6851;TCGA_78_7145;TCGA_78_7148;TCGA_50_8459;TCGA_MP_A4T7;TCGA_55_7284;TCGA_55_8090;TCGA_75_7027;TCGA_62_8398;TCGA_78_8655;TCGA_50_5932;TCGA_05_4403;TCGA_05_4418;TCGA_78_7166	TCGA_MP_A4TK;TCGA_55_8094;TCGA_44_2668;TCGA_86_8056;TCGA_55_7914;TCGA_97_A4M0;TCGA_75_5126;TCGA_44_6144;TCGA_50_5941;TCGA_55_7907;TCGA_95_7562;TCGA_05_4405;TCGA_44_3917;TCGA_95_7567;TCGA_MN_A4N5;TCGA_05_4395;TCGA_99_8033;TCGA_83_5908;TCGA_MP_A4SV;TCGA_55_8302;TCGA_64_1677;TCGA_69_7978;TCGA_MP_A4T4;TCGA_49_AARO;TCGA_97_7938;TCGA_86_A456;TCGA_78_7160;TCGA_05_4244;TCGA_MP_A4TD;TCGA_55_7281;TCGA_93_7…
KEGG_2021	KEGG_PROGESTERONE_MEDIATED_OOCYTE_MATURATION	82	-0.25645	-0.905485	0.626087	1	1	Pkmyt1;Kras;Mapk3;Bub1;Prkacb;Map2k1;Mad2l1;Cdk1;Igf1r;Spdyc;Ccna2;Plk1;Cdc25c;Cdc25a;Ccnb2;Gnai1;Ccnb3	1.20337	None	complete	intact	complete	~Descr_CDKN2A	N6	Kegg	Descr_CDKN2A			TCGA_05_4433;TCGA_78_7540;TCGA_93_8067;TCGA_MP_A4TF;TCGA_55_7576;TCGA_55_6975;TCGA_55_7726;TCGA_69_7980;TCGA_86_6851;TCGA_78_7145;TCGA_78_7148;TCGA_50_8459;TCGA_MP_A4T7;TCGA_55_7284;TCGA_55_8090;TCGA_75_7027;TCGA_62_8398;TCGA_78_8655;TCGA_50_5932;TCGA_05_4403;TCGA_05_4418;TCGA_78_7166	TCGA_MP_A4TK;TCGA_55_8094;TCGA_44_2668;TCGA_86_8056;TCGA_55_7914;TCGA_97_A4M0;TCGA_75_5126;TCGA_44_6144;TCGA_50_5941;TCGA_55_7907;TCGA_95_7562;TCGA_05_4405;TCGA_44_3917;TCGA_95_7567;TCGA_MN_A4N5;TCGA_05_4395;TCGA_99_8033;TCGA_83_5908;TCGA_MP_A4SV;TCGA_55_8302;TCGA_64_1677;TCGA_69_7978;TCGA_MP_A4T4;TCGA_49_AARO;TCGA_97_7938;TCGA_86_A456;TCGA_78_7160;TCGA_05_4244;TCGA_MP_A4TD;TCGA_55_7281;TCGA_93_7…
KEGG_2021	KEGG_LEUKOCYTE_TRANSENDOTHELIAL_MIGRATION	108	-0.242572	-0.905077	0.663194	1	1	Rap1b;Actn4;Actn1;Myl12b;Ezr;Cldn5;Prkcg;Pxn;Prkca;Myl12a;Ctnna3;Actn3;Cldn2;Cldn8;Rapgef3;Itgb1;Cldn6;Bcar1;Cldn14;Vasp;Cldn10;Gnai1;Cldn18	1.17836	None	complete	intact	complete	~Descr_CDKN2A	N6	Kegg	Descr_CDKN2A			TCGA_05_4433;TCGA_78_7540;TCGA_93_8067;TCGA_MP_A4TF;TCGA_55_7576;TCGA_55_6975;TCGA_55_7726;TCGA_69_7980;TCGA_86_6851;TCGA_78_7145;TCGA_78_7148;TCGA_50_8459;TCGA_MP_A4T7;TCGA_55_7284;TCGA_55_8090;TCGA_75_7027;TCGA_62_8398;TCGA_78_8655;TCGA_50_5932;TCGA_05_4403;TCGA_05_4418;TCGA_78_7166	TCGA_MP_A4TK;TCGA_55_8094;TCGA_44_2668;TCGA_86_8056;TCGA_55_7914;TCGA_97_A4M0;TCGA_75_5126;TCGA_44_6144;TCGA_50_5941;TCGA_55_7907;TCGA_95_7562;TCGA_05_4405;TCGA_44_3917;TCGA_95_7567;TCGA_MN_A4N5;TCGA_05_4395;TCGA_99_8033;TCGA_83_5908;TCGA_MP_A4SV;TCGA_55_8302;TCGA_64_1677;TCGA_69_7978;TCGA_MP_A4T4;TCGA_49_AARO;TCGA_97_7938;TCGA_86_A456;TCGA_78_7160;TCGA_05_4244;TCGA_MP_A4TD;TCGA_55_7281;TCGA_93_7…
KEGG_2021	KEGG_ENDOCYTOSIS	181	-0.225896	-0.90146	0.720517	1	1	Ehd2;Dab2;Arap3;Il2rg;Vps4a;Rab5b;Chmp4b;Tfrc;Ap2a1;Ap2m1;Hspa1l;Psd4;Chmp2a;Cxcr1;Pdcd6ip;Hla-b;Arfgap3;Cblb;Chmp2b;Epn1;Hras;Vps4b;Vps36;Dnm1l;Psd3;Tsg101;Vta1;Ap2s1;Met;Vps37d;Stam;Fgfr2;Dnm1;Src;Pip5k1b;Hspa2;Usp8;Iqsec2;Erbb3;F2r;Chmp1b;Fgfr4;Chmp4c;Arap2;Iqsec3;Sh3gl2;Mdm2;Vps37b;Nedd4;Pard6a;Igf1r;Pld1;Smap1;Sh3gl3;Rab11a;Cltb;Epn3;Fgfr3;Cblc;Asap2	1.14236	None	complete	intact	complete	~Descr_CDKN2A	N6	Kegg	Descr_CDKN2A			TCGA_05_4433;TCGA_78_7540;TCGA_93_8067;TCGA_MP_A4TF;TCGA_55_7576;TCGA_55_6975;TCGA_55_7726;TCGA_69_7980;TCGA_86_6851;TCGA_78_7145;TCGA_78_7148;TCGA_50_8459;TCGA_MP_A4T7;TCGA_55_7284;TCGA_55_8090;TCGA_75_7027;TCGA_62_8398;TCGA_78_8655;TCGA_50_5932;TCGA_05_4403;TCGA_05_4418;TCGA_78_7166	TCGA_MP_A4TK;TCGA_55_8094;TCGA_44_2668;TCGA_86_8056;TCGA_55_7914;TCGA_97_A4M0;TCGA_75_5126;TCGA_44_6144;TCGA_50_5941;TCGA_55_7907;TCGA_95_7562;TCGA_05_4405;TCGA_44_3917;TCGA_95_7567;TCGA_MN_A4N5;TCGA_05_4395;TCGA_99_8033;TCGA_83_5908;TCGA_MP_A4SV;TCGA_55_8302;TCGA_64_1677;TCGA_69_7978;TCGA_MP_A4T4;TCGA_49_AARO;TCGA_97_7938;TCGA_86_A456;TCGA_78_7160;TCGA_05_4244;TCGA_MP_A4TD;TCGA_55_7281;TCGA_93_7…
KEGG_2021	KEGG_TYPE_II_DIABETES_MELLITUS	44	-0.269767	-0.847148	0.690778	1	1	Cacna1b;Cacna1g;Cacna1d;Mapk10;Kcnj11;Slc2a4;Socs2;Pik3r2;Prkce;Socs1;Abcc8;Pik3cd	1.16066	None	complete	intact	complete	~Descr_CDKN2A	N6	Kegg	Descr_CDKN2A			TCGA_05_4433;TCGA_78_7540;TCGA_93_8067;TCGA_MP_A4TF;TCGA_55_7576;TCGA_55_6975;TCGA_55_7726;TCGA_69_7980;TCGA_86_6851;TCGA_78_7145;TCGA_78_7148;TCGA_50_8459;TCGA_MP_A4T7;TCGA_55_7284;TCGA_55_8090;TCGA_75_7027;TCGA_62_8398;TCGA_78_8655;TCGA_50_5932;TCGA_05_4403;TCGA_05_4418;TCGA_78_7166	TCGA_MP_A4TK;TCGA_55_8094;TCGA_44_2668;TCGA_86_8056;TCGA_55_7914;TCGA_97_A4M0;TCGA_75_5126;TCGA_44_6144;TCGA_50_5941;TCGA_55_7907;TCGA_95_7562;TCGA_05_4405;TCGA_44_3917;TCGA_95_7567;TCGA_MN_A4N5;TCGA_05_4395;TCGA_99_8033;TCGA_83_5908;TCGA_MP_A4SV;TCGA_55_8302;TCGA_64_1677;TCGA_69_7978;TCGA_MP_A4T4;TCGA_49_AARO;TCGA_97_7938;TCGA_86_A456;TCGA_78_7160;TCGA_05_4244;TCGA_MP_A4TD;TCGA_55_7281;TCGA_93_7…
KEGG_2021	KEGG_PYRIMIDINE_METABOLISM	96	-0.227922	-0.84202	0.777969	1	1	Cmpk2;Tyms;Dut;Polr2a;Entpd5;Tk1;Prim1;Tk2;Txnrd1;Cant1;Pold4;Upp2;Nt5c1b;Nudt2;Rrm2;Nt5e;Entpd8;Uck2	1.10904	None	complete	intact	complete	~Descr_CDKN2A	N6	Kegg	Descr_CDKN2A			TCGA_05_4433;TCGA_78_7540;TCGA_93_8067;TCGA_MP_A4TF;TCGA_55_7576;TCGA_55_6975;TCGA_55_7726;TCGA_69_7980;TCGA_86_6851;TCGA_78_7145;TCGA_78_7148;TCGA_50_8459;TCGA_MP_A4T7;TCGA_55_7284;TCGA_55_8090;TCGA_75_7027;TCGA_62_8398;TCGA_78_8655;TCGA_50_5932;TCGA_05_4403;TCGA_05_4418;TCGA_78_7166	TCGA_MP_A4TK;TCGA_55_8094;TCGA_44_2668;TCGA_86_8056;TCGA_55_7914;TCGA_97_A4M0;TCGA_75_5126;TCGA_44_6144;TCGA_50_5941;TCGA_55_7907;TCGA_95_7562;TCGA_05_4405;TCGA_44_3917;TCGA_95_7567;TCGA_MN_A4N5;TCGA_05_4395;TCGA_99_8033;TCGA_83_5908;TCGA_MP_A4SV;TCGA_55_8302;TCGA_64_1677;TCGA_69_7978;TCGA_MP_A4T4;TCGA_49_AARO;TCGA_97_7938;TCGA_86_A456;TCGA_78_7160;TCGA_05_4244;TCGA_MP_A4TD;TCGA_55_7281;TCGA_93_7…
KEGG_2021	KEGG_CYTOKINE_CYTOKINE_RECEPTOR_INTERACTION	234	-0.196073	-0.813685	0.920808	1	1	Tnfsf13;Mpl;Tnfsf15;Il15ra;Tnfrsf12a;Acvr1;Ccl3l3;Il18r1;Tnfrsf10a;Il11;Lif;Ccl21;Il12a;Met;Il20rb;Tpo;Gh2;Il17b;Inhba;Cx3cr1;Cxcl6;Tnfsf18;Cxcl11;Ccl28;Il7;Ltbr;Pdgfc;Pdgfa;Tgfbr1;Il23r;Tnfrsf10d;Bmp2;Prl;Tslp;Ccl24;Ifnlr1;Pdgfb;Ccl26;Tnfrsf21;Il18;Ppbp;Il1a;Vegfc;Pf4;Tnfrsf11b;Eda;Tnfsf11;Ifne;Il20ra;Il1r2;Bmp7;Ccl15;Edar;Cxcl5;Il22ra1	1.03583	None	complete	intact	complete	~Descr_CDKN2A	N6	Kegg	Descr_CDKN2A			TCGA_05_4433;TCGA_78_7540;TCGA_93_8067;TCGA_MP_A4TF;TCGA_55_7576;TCGA_55_6975;TCGA_55_7726;TCGA_69_7980;TCGA_86_6851;TCGA_78_7145;TCGA_78_7148;TCGA_50_8459;TCGA_MP_A4T7;TCGA_55_7284;TCGA_55_8090;TCGA_75_7027;TCGA_62_8398;TCGA_78_8655;TCGA_50_5932;TCGA_05_4403;TCGA_05_4418;TCGA_78_7166	TCGA_MP_A4TK;TCGA_55_8094;TCGA_44_2668;TCGA_86_8056;TCGA_55_7914;TCGA_97_A4M0;TCGA_75_5126;TCGA_44_6144;TCGA_50_5941;TCGA_55_7907;TCGA_95_7562;TCGA_05_4405;TCGA_44_3917;TCGA_95_7567;TCGA_MN_A4N5;TCGA_05_4395;TCGA_99_8033;TCGA_83_5908;TCGA_MP_A4SV;TCGA_55_8302;TCGA_64_1677;TCGA_69_7978;TCGA_MP_A4T4;TCGA_49_AARO;TCGA_97_7938;TCGA_86_A456;TCGA_78_7160;TCGA_05_4244;TCGA_MP_A4TD;TCGA_55_7281;TCGA_93_7…
KEGG_2021	KEGG_PPAR_SIGNALING_PATHWAY	64	-0.237644	-0.808686	0.818505	1	1	Ubc;Cd36;Apoa2;Acox1;Gk;Ppard;Slc27a4;Cyp4a22;Ehhadh;Acsl3;Apoc3;Cpt1a;Fabp4;Fabp6;Scd5;Slc27a6;Apoa1;Pparg;Angptl4;Pck1	1.08698	None	complete	intact	complete	~Descr_CDKN2A	N6	Kegg	Descr_CDKN2A			TCGA_05_4433;TCGA_78_7540;TCGA_93_8067;TCGA_MP_A4TF;TCGA_55_7576;TCGA_55_6975;TCGA_55_7726;TCGA_69_7980;TCGA_86_6851;TCGA_78_7145;TCGA_78_7148;TCGA_50_8459;TCGA_MP_A4T7;TCGA_55_7284;TCGA_55_8090;TCGA_75_7027;TCGA_62_8398;TCGA_78_8655;TCGA_50_5932;TCGA_05_4403;TCGA_05_4418;TCGA_78_7166	TCGA_MP_A4TK;TCGA_55_8094;TCGA_44_2668;TCGA_86_8056;TCGA_55_7914;TCGA_97_A4M0;TCGA_75_5126;TCGA_44_6144;TCGA_50_5941;TCGA_55_7907;TCGA_95_7562;TCGA_05_4405;TCGA_44_3917;TCGA_95_7567;TCGA_MN_A4N5;TCGA_05_4395;TCGA_99_8033;TCGA_83_5908;TCGA_MP_A4SV;TCGA_55_8302;TCGA_64_1677;TCGA_69_7978;TCGA_MP_A4T4;TCGA_49_AARO;TCGA_97_7938;TCGA_86_A456;TCGA_78_7160;TCGA_05_4244;TCGA_MP_A4TD;TCGA_55_7281;TCGA_93_7…
KEGG_2021	KEGG_ALDOSTERONE_REGULATED_SODIUM_REABSORPTION	39	-0.25392	-0.790232	0.802239	1	1	Kras;Mapk3;Nr3c2;Prkcg;Irs1;Prkca;Atp1b1;Irs2;Fxyd4;Fxyd2	1.0957	None	complete	intact	complete	~Descr_CDKN2A	N6	Kegg	Descr_CDKN2A			TCGA_05_4433;TCGA_78_7540;TCGA_93_8067;TCGA_MP_A4TF;TCGA_55_7576;TCGA_55_6975;TCGA_55_7726;TCGA_69_7980;TCGA_86_6851;TCGA_78_7145;TCGA_78_7148;TCGA_50_8459;TCGA_MP_A4T7;TCGA_55_7284;TCGA_55_8090;TCGA_75_7027;TCGA_62_8398;TCGA_78_8655;TCGA_50_5932;TCGA_05_4403;TCGA_05_4418;TCGA_78_7166	TCGA_MP_A4TK;TCGA_55_8094;TCGA_44_2668;TCGA_86_8056;TCGA_55_7914;TCGA_97_A4M0;TCGA_75_5126;TCGA_44_6144;TCGA_50_5941;TCGA_55_7907;TCGA_95_7562;TCGA_05_4405;TCGA_44_3917;TCGA_95_7567;TCGA_MN_A4N5;TCGA_05_4395;TCGA_99_8033;TCGA_83_5908;TCGA_MP_A4SV;TCGA_55_8302;TCGA_64_1677;TCGA_69_7978;TCGA_MP_A4T4;TCGA_49_AARO;TCGA_97_7938;TCGA_86_A456;TCGA_78_7160;TCGA_05_4244;TCGA_MP_A4TD;TCGA_55_7281;TCGA_93_7…
KEGG_2021	KEGG_GLIOMA	65	-0.232314	-0.786773	0.823529	1	1	Kras;Calm3;Mapk3;Pdgfa;Map2k1;Cdk6;E2f2;Prkcg;Mdm2;Prkca;Cdkn1a;Igf1r;Pdgfb;Shc4;Tgfa;Calml5	1.08432	None	complete	intact	complete	~Descr_CDKN2A	N6	Kegg	Descr_CDKN2A			TCGA_05_4433;TCGA_78_7540;TCGA_93_8067;TCGA_MP_A4TF;TCGA_55_7576;TCGA_55_6975;TCGA_55_7726;TCGA_69_7980;TCGA_86_6851;TCGA_78_7145;TCGA_78_7148;TCGA_50_8459;TCGA_MP_A4T7;TCGA_55_7284;TCGA_55_8090;TCGA_75_7027;TCGA_62_8398;TCGA_78_8655;TCGA_50_5932;TCGA_05_4403;TCGA_05_4418;TCGA_78_7166	TCGA_MP_A4TK;TCGA_55_8094;TCGA_44_2668;TCGA_86_8056;TCGA_55_7914;TCGA_97_A4M0;TCGA_75_5126;TCGA_44_6144;TCGA_50_5941;TCGA_55_7907;TCGA_95_7562;TCGA_05_4405;TCGA_44_3917;TCGA_95_7567;TCGA_MN_A4N5;TCGA_05_4395;TCGA_99_8033;TCGA_83_5908;TCGA_MP_A4SV;TCGA_55_8302;TCGA_64_1677;TCGA_69_7978;TCGA_MP_A4T4;TCGA_49_AARO;TCGA_97_7938;TCGA_86_A456;TCGA_78_7160;TCGA_05_4244;TCGA_MP_A4TD;TCGA_55_7281;TCGA_93_7…
KEGG_2021	KEGG_OOCYTE_MEIOSIS	107	-0.210716	-0.785696	0.905997	1	1	Fbxo5;Adcy8;Calm1;Cdc26;Ppp2r1a;Ppp3r1;Ccnb1;Slk;Ywhah;Cdc20;Aurka;Pkmyt1;Calm3;Mapk3;Bub1;Chp1;Prkacb;Espl1;Map2k1;Mad2l1;Cdk1;Igf1r;Sgo1;Spdyc;Plk1;Cdc25c;Ccnb2;Calml5	1.04287	None	complete	intact	complete	~Descr_CDKN2A	N6	Kegg	Descr_CDKN2A			TCGA_05_4433;TCGA_78_7540;TCGA_93_8067;TCGA_MP_A4TF;TCGA_55_7576;TCGA_55_6975;TCGA_55_7726;TCGA_69_7980;TCGA_86_6851;TCGA_78_7145;TCGA_78_7148;TCGA_50_8459;TCGA_MP_A4T7;TCGA_55_7284;TCGA_55_8090;TCGA_75_7027;TCGA_62_8398;TCGA_78_8655;TCGA_50_5932;TCGA_05_4403;TCGA_05_4418;TCGA_78_7166	TCGA_MP_A4TK;TCGA_55_8094;TCGA_44_2668;TCGA_86_8056;TCGA_55_7914;TCGA_97_A4M0;TCGA_75_5126;TCGA_44_6144;TCGA_50_5941;TCGA_55_7907;TCGA_95_7562;TCGA_05_4405;TCGA_44_3917;TCGA_95_7567;TCGA_MN_A4N5;TCGA_05_4395;TCGA_99_8033;TCGA_83_5908;TCGA_MP_A4SV;TCGA_55_8302;TCGA_64_1677;TCGA_69_7978;TCGA_MP_A4T4;TCGA_49_AARO;TCGA_97_7938;TCGA_86_A456;TCGA_78_7160;TCGA_05_4244;TCGA_MP_A4TD;TCGA_55_7281;TCGA_93_7…
KEGG_2021	KEGG_LONG_TERM_POTENTIATION	68	-0.222682	-0.778378	0.841918	1	1	Adcy8;Gria1;Calm1;Hras;Ppp3r1;Cacna1c;Rap1b;Kras;Calm3;Mapk3;Chp1;Prkacb;Map2k1;Prkcg;Prkca;Grin2b;Rapgef3;Grm1;Calml5;Grin2d	1.07473	None	complete	intact	complete	~Descr_CDKN2A	N6	Kegg	Descr_CDKN2A			TCGA_05_4433;TCGA_78_7540;TCGA_93_8067;TCGA_MP_A4TF;TCGA_55_7576;TCGA_55_6975;TCGA_55_7726;TCGA_69_7980;TCGA_86_6851;TCGA_78_7145;TCGA_78_7148;TCGA_50_8459;TCGA_MP_A4T7;TCGA_55_7284;TCGA_55_8090;TCGA_75_7027;TCGA_62_8398;TCGA_78_8655;TCGA_50_5932;TCGA_05_4403;TCGA_05_4418;TCGA_78_7166	TCGA_MP_A4TK;TCGA_55_8094;TCGA_44_2668;TCGA_86_8056;TCGA_55_7914;TCGA_97_A4M0;TCGA_75_5126;TCGA_44_6144;TCGA_50_5941;TCGA_55_7907;TCGA_95_7562;TCGA_05_4405;TCGA_44_3917;TCGA_95_7567;TCGA_MN_A4N5;TCGA_05_4395;TCGA_99_8033;TCGA_83_5908;TCGA_MP_A4SV;TCGA_55_8302;TCGA_64_1677;TCGA_69_7978;TCGA_MP_A4T4;TCGA_49_AARO;TCGA_97_7938;TCGA_86_A456;TCGA_78_7160;TCGA_05_4244;TCGA_MP_A4TD;TCGA_55_7281;TCGA_93_7…
KEGG_2021	KEGG_OTHER_GLYCAN_DEGRADATION	15	-0.301674	-0.769445	0.779961	1	1	Hexa;Aga;Man2b2;Fuca2;Neu4	1.10793	None	complete	intact	complete	~Descr_CDKN2A	N6	Kegg	Descr_CDKN2A			TCGA_05_4433;TCGA_78_7540;TCGA_93_8067;TCGA_MP_A4TF;TCGA_55_7576;TCGA_55_6975;TCGA_55_7726;TCGA_69_7980;TCGA_86_6851;TCGA_78_7145;TCGA_78_7148;TCGA_50_8459;TCGA_MP_A4T7;TCGA_55_7284;TCGA_55_8090;TCGA_75_7027;TCGA_62_8398;TCGA_78_8655;TCGA_50_5932;TCGA_05_4403;TCGA_05_4418;TCGA_78_7166	TCGA_MP_A4TK;TCGA_55_8094;TCGA_44_2668;TCGA_86_8056;TCGA_55_7914;TCGA_97_A4M0;TCGA_75_5126;TCGA_44_6144;TCGA_50_5941;TCGA_55_7907;TCGA_95_7562;TCGA_05_4405;TCGA_44_3917;TCGA_95_7567;TCGA_MN_A4N5;TCGA_05_4395;TCGA_99_8033;TCGA_83_5908;TCGA_MP_A4SV;TCGA_55_8302;TCGA_64_1677;TCGA_69_7978;TCGA_MP_A4T4;TCGA_49_AARO;TCGA_97_7938;TCGA_86_A456;TCGA_78_7160;TCGA_05_4244;TCGA_MP_A4TD;TCGA_55_7281;TCGA_93_7…
KEGG_2021	KEGG_DNA_REPLICATION	36	-0.245849	-0.754971	0.844156	1	1	Pole3;Rfc2;Pola2;Prim2;Pola1;Mcm4;Ssbp1;Mcm2;Mcm3;Rfc4;Pole2;Mcm6;Pole;Lig1;Mcm5;Fen1;Rfc3;Rfc5;Pcna;Prim1;Pold4	1.07358	None	complete	intact	complete	~Descr_CDKN2A	N6	Kegg	Descr_CDKN2A			TCGA_05_4433;TCGA_78_7540;TCGA_93_8067;TCGA_MP_A4TF;TCGA_55_7576;TCGA_55_6975;TCGA_55_7726;TCGA_69_7980;TCGA_86_6851;TCGA_78_7145;TCGA_78_7148;TCGA_50_8459;TCGA_MP_A4T7;TCGA_55_7284;TCGA_55_8090;TCGA_75_7027;TCGA_62_8398;TCGA_78_8655;TCGA_50_5932;TCGA_05_4403;TCGA_05_4418;TCGA_78_7166	TCGA_MP_A4TK;TCGA_55_8094;TCGA_44_2668;TCGA_86_8056;TCGA_55_7914;TCGA_97_A4M0;TCGA_75_5126;TCGA_44_6144;TCGA_50_5941;TCGA_55_7907;TCGA_95_7562;TCGA_05_4405;TCGA_44_3917;TCGA_95_7567;TCGA_MN_A4N5;TCGA_05_4395;TCGA_99_8033;TCGA_83_5908;TCGA_MP_A4SV;TCGA_55_8302;TCGA_64_1677;TCGA_69_7978;TCGA_MP_A4T4;TCGA_49_AARO;TCGA_97_7938;TCGA_86_A456;TCGA_78_7160;TCGA_05_4244;TCGA_MP_A4TD;TCGA_55_7281;TCGA_93_7…
KEGG_2021	KEGG_LONG_TERM_DEPRESSION	67	-0.219931	-0.752516	0.889876	1	1	Pla2g5;Pla2g4e;Ppp1r17;Gria1;Gria3;Ppp2r1a;Hras;Pla2g4a;Kras;Mapk3;Map2k1;Prkcg;Prkca;Igf1r;Nos1;Grm1;Gnai1;Prkg2;Pla2g2f	1.05067	None	complete	intact	complete	~Descr_CDKN2A	N6	Kegg	Descr_CDKN2A			TCGA_05_4433;TCGA_78_7540;TCGA_93_8067;TCGA_MP_A4TF;TCGA_55_7576;TCGA_55_6975;TCGA_55_7726;TCGA_69_7980;TCGA_86_6851;TCGA_78_7145;TCGA_78_7148;TCGA_50_8459;TCGA_MP_A4T7;TCGA_55_7284;TCGA_55_8090;TCGA_75_7027;TCGA_62_8398;TCGA_78_8655;TCGA_50_5932;TCGA_05_4403;TCGA_05_4418;TCGA_78_7166	TCGA_MP_A4TK;TCGA_55_8094;TCGA_44_2668;TCGA_86_8056;TCGA_55_7914;TCGA_97_A4M0;TCGA_75_5126;TCGA_44_6144;TCGA_50_5941;TCGA_55_7907;TCGA_95_7562;TCGA_05_4405;TCGA_44_3917;TCGA_95_7567;TCGA_MN_A4N5;TCGA_05_4395;TCGA_99_8033;TCGA_83_5908;TCGA_MP_A4SV;TCGA_55_8302;TCGA_64_1677;TCGA_69_7978;TCGA_MP_A4T4;TCGA_49_AARO;TCGA_97_7938;TCGA_86_A456;TCGA_78_7160;TCGA_05_4244;TCGA_MP_A4TD;TCGA_55_7281;TCGA_93_7…
KEGG_2021	KEGG_PEROXISOME	77	-0.210375	-0.748992	0.913979	1	1	Pex12;Pex26;Dhrs4;Pex5;Mlycd;Pecr;Acox1;Paox;Agps;Gstk1;Crot;Idh1;Ehhadh;Pxmp2;Pex7;Acsl3;Nos2;Dao;Nudt12;Abcd1;Pex11a;Xdh;Hao1;Far2	1.03906	None	complete	intact	complete	~Descr_CDKN2A	N6	Kegg	Descr_CDKN2A			TCGA_05_4433;TCGA_78_7540;TCGA_93_8067;TCGA_MP_A4TF;TCGA_55_7576;TCGA_55_6975;TCGA_55_7726;TCGA_69_7980;TCGA_86_6851;TCGA_78_7145;TCGA_78_7148;TCGA_50_8459;TCGA_MP_A4T7;TCGA_55_7284;TCGA_55_8090;TCGA_75_7027;TCGA_62_8398;TCGA_78_8655;TCGA_50_5932;TCGA_05_4403;TCGA_05_4418;TCGA_78_7166	TCGA_MP_A4TK;TCGA_55_8094;TCGA_44_2668;TCGA_86_8056;TCGA_55_7914;TCGA_97_A4M0;TCGA_75_5126;TCGA_44_6144;TCGA_50_5941;TCGA_55_7907;TCGA_95_7562;TCGA_05_4405;TCGA_44_3917;TCGA_95_7567;TCGA_MN_A4N5;TCGA_05_4395;TCGA_99_8033;TCGA_83_5908;TCGA_MP_A4SV;TCGA_55_8302;TCGA_64_1677;TCGA_69_7978;TCGA_MP_A4T4;TCGA_49_AARO;TCGA_97_7938;TCGA_86_A456;TCGA_78_7160;TCGA_05_4244;TCGA_MP_A4TD;TCGA_55_7281;TCGA_93_7…
KEGG_2021	KEGG_HOMOLOGOUS_RECOMBINATION	28	-0.256937	-0.740232	0.852313	1	1	Brca2;Rad54l;Blm;Pold4;Rad51	1.0694	None	complete	intact	complete	~Descr_CDKN2A	N6	Kegg	Descr_CDKN2A			TCGA_05_4433;TCGA_78_7540;TCGA_93_8067;TCGA_MP_A4TF;TCGA_55_7576;TCGA_55_6975;TCGA_55_7726;TCGA_69_7980;TCGA_86_6851;TCGA_78_7145;TCGA_78_7148;TCGA_50_8459;TCGA_MP_A4T7;TCGA_55_7284;TCGA_55_8090;TCGA_75_7027;TCGA_62_8398;TCGA_78_8655;TCGA_50_5932;TCGA_05_4403;TCGA_05_4418;TCGA_78_7166	TCGA_MP_A4TK;TCGA_55_8094;TCGA_44_2668;TCGA_86_8056;TCGA_55_7914;TCGA_97_A4M0;TCGA_75_5126;TCGA_44_6144;TCGA_50_5941;TCGA_55_7907;TCGA_95_7562;TCGA_05_4405;TCGA_44_3917;TCGA_95_7567;TCGA_MN_A4N5;TCGA_05_4395;TCGA_99_8033;TCGA_83_5908;TCGA_MP_A4SV;TCGA_55_8302;TCGA_64_1677;TCGA_69_7978;TCGA_MP_A4T4;TCGA_49_AARO;TCGA_97_7938;TCGA_86_A456;TCGA_78_7160;TCGA_05_4244;TCGA_MP_A4TD;TCGA_55_7281;TCGA_93_7…
KEGG_2021	KEGG_BASE_EXCISION_REPAIR	34	-0.233014	-0.717325	0.894454	1	1	Pole2;Xrcc1;Pole;Ung;Lig1;Parp4;Fen1;Tdg;Smug1;Pcna;Hmgb1;Pold4;Neil3	1.04844	None	complete	intact	complete	~Descr_CDKN2A	N6	Kegg	Descr_CDKN2A			TCGA_05_4433;TCGA_78_7540;TCGA_93_8067;TCGA_MP_A4TF;TCGA_55_7576;TCGA_55_6975;TCGA_55_7726;TCGA_69_7980;TCGA_86_6851;TCGA_78_7145;TCGA_78_7148;TCGA_50_8459;TCGA_MP_A4T7;TCGA_55_7284;TCGA_55_8090;TCGA_75_7027;TCGA_62_8398;TCGA_78_8655;TCGA_50_5932;TCGA_05_4403;TCGA_05_4418;TCGA_78_7166	TCGA_MP_A4TK;TCGA_55_8094;TCGA_44_2668;TCGA_86_8056;TCGA_55_7914;TCGA_97_A4M0;TCGA_75_5126;TCGA_44_6144;TCGA_50_5941;TCGA_55_7907;TCGA_95_7562;TCGA_05_4405;TCGA_44_3917;TCGA_95_7567;TCGA_MN_A4N5;TCGA_05_4395;TCGA_99_8033;TCGA_83_5908;TCGA_MP_A4SV;TCGA_55_8302;TCGA_64_1677;TCGA_69_7978;TCGA_MP_A4T4;TCGA_49_AARO;TCGA_97_7938;TCGA_86_A456;TCGA_78_7160;TCGA_05_4244;TCGA_MP_A4TD;TCGA_55_7281;TCGA_93_7…
KEGG_2021	KEGG_OXIDATIVE_PHOSPHORYLATION	125	-0.18813	-0.708899	0.975083	1	1	Uqcrfs1;Ndufa6;Ndufs5;Ndufc1;Atp6v0d1;Atp5f1c;Mt-cyb;Atp6v0d2;Cox15;Atp6v1g1;Ndufb1;Atp5pf;Uqcrq;Uqcrc1;Cox5b;Mt-co1;Uqcr10;Ndufa3;Ndufc2;Cox7b;Ndufb3;Ndufa9;Cox6b1;Cox6a1;Atp5mc3;Atp6v1e1;Cox4i1;Mt-nd5;Ndufs1;Mt-co2;Ndufb4;Lhpp;Mt-nd3;Atp5mc2;Atp5me;Atp6v1d;Atp5f1b;Ndufa1;Mt-nd6;Mt-atp6;Mt-nd4;Cox5a;Mt-nd4l;Cox17;Mt-atp8;Cox7a2;Cox6b2	1.01096	None	complete	intact	complete	~Descr_CDKN2A	N6	Kegg	Descr_CDKN2A			TCGA_05_4433;TCGA_78_7540;TCGA_93_8067;TCGA_MP_A4TF;TCGA_55_7576;TCGA_55_6975;TCGA_55_7726;TCGA_69_7980;TCGA_86_6851;TCGA_78_7145;TCGA_78_7148;TCGA_50_8459;TCGA_MP_A4T7;TCGA_55_7284;TCGA_55_8090;TCGA_75_7027;TCGA_62_8398;TCGA_78_8655;TCGA_50_5932;TCGA_05_4403;TCGA_05_4418;TCGA_78_7166	TCGA_MP_A4TK;TCGA_55_8094;TCGA_44_2668;TCGA_86_8056;TCGA_55_7914;TCGA_97_A4M0;TCGA_75_5126;TCGA_44_6144;TCGA_50_5941;TCGA_55_7907;TCGA_95_7562;TCGA_05_4405;TCGA_44_3917;TCGA_95_7567;TCGA_MN_A4N5;TCGA_05_4395;TCGA_99_8033;TCGA_83_5908;TCGA_MP_A4SV;TCGA_55_8302;TCGA_64_1677;TCGA_69_7978;TCGA_MP_A4T4;TCGA_49_AARO;TCGA_97_7938;TCGA_86_A456;TCGA_78_7160;TCGA_05_4244;TCGA_MP_A4TD;TCGA_55_7281;TCGA_93_7…
KEGG_2021	KEGG_BIOSYNTHESIS_OF_UNSATURATED_FATTY_ACIDS	22	-0.248016	-0.697359	0.887324	1	1	Hsd17b12;Hacd2;Acot1;Pecr;Acox1;Acot4;Scd5;Acot7;Hacd1;Elovl6	1.05192	None	complete	intact	complete	~Descr_CDKN2A	N6	Kegg	Descr_CDKN2A			TCGA_05_4433;TCGA_78_7540;TCGA_93_8067;TCGA_MP_A4TF;TCGA_55_7576;TCGA_55_6975;TCGA_55_7726;TCGA_69_7980;TCGA_86_6851;TCGA_78_7145;TCGA_78_7148;TCGA_50_8459;TCGA_MP_A4T7;TCGA_55_7284;TCGA_55_8090;TCGA_75_7027;TCGA_62_8398;TCGA_78_8655;TCGA_50_5932;TCGA_05_4403;TCGA_05_4418;TCGA_78_7166	TCGA_MP_A4TK;TCGA_55_8094;TCGA_44_2668;TCGA_86_8056;TCGA_55_7914;TCGA_97_A4M0;TCGA_75_5126;TCGA_44_6144;TCGA_50_5941;TCGA_55_7907;TCGA_95_7562;TCGA_05_4405;TCGA_44_3917;TCGA_95_7567;TCGA_MN_A4N5;TCGA_05_4395;TCGA_99_8033;TCGA_83_5908;TCGA_MP_A4SV;TCGA_55_8302;TCGA_64_1677;TCGA_69_7978;TCGA_MP_A4T4;TCGA_49_AARO;TCGA_97_7938;TCGA_86_A456;TCGA_78_7160;TCGA_05_4244;TCGA_MP_A4TD;TCGA_55_7281;TCGA_93_7…
KEGG_2021	KEGG_CHRONIC_MYELOID_LEUKEMIA	73	-0.19882	-0.695384	0.959253	1	1	Shc1;Hdac2;Chuk;Ccnd1;Crk;Tgfbr2;Ikbkg;E2f1;Akt1;Mecom;Pik3ca;Cblb;Rb1;Hras;Bcr;Hdac1;Kras;Mapk3;Bcl2l1;Map2k1;Tgfbr1;Cdk6;E2f2;Mdm2;Cdkn1a;Shc4;Smad3;Cblc	1.01807	None	complete	intact	complete	~Descr_CDKN2A	N6	Kegg	Descr_CDKN2A			TCGA_05_4433;TCGA_78_7540;TCGA_93_8067;TCGA_MP_A4TF;TCGA_55_7576;TCGA_55_6975;TCGA_55_7726;TCGA_69_7980;TCGA_86_6851;TCGA_78_7145;TCGA_78_7148;TCGA_50_8459;TCGA_MP_A4T7;TCGA_55_7284;TCGA_55_8090;TCGA_75_7027;TCGA_62_8398;TCGA_78_8655;TCGA_50_5932;TCGA_05_4403;TCGA_05_4418;TCGA_78_7166	TCGA_MP_A4TK;TCGA_55_8094;TCGA_44_2668;TCGA_86_8056;TCGA_55_7914;TCGA_97_A4M0;TCGA_75_5126;TCGA_44_6144;TCGA_50_5941;TCGA_55_7907;TCGA_95_7562;TCGA_05_4405;TCGA_44_3917;TCGA_95_7567;TCGA_MN_A4N5;TCGA_05_4395;TCGA_99_8033;TCGA_83_5908;TCGA_MP_A4SV;TCGA_55_8302;TCGA_64_1677;TCGA_69_7978;TCGA_MP_A4T4;TCGA_49_AARO;TCGA_97_7938;TCGA_86_A456;TCGA_78_7160;TCGA_05_4244;TCGA_MP_A4TD;TCGA_55_7281;TCGA_93_7…
KEGG_2021	KEGG_MISMATCH_REPAIR	23	-0.250129	-0.695373	0.877698	1	1	Ssbp1;Rfc4;Msh3;Lig1;Rfc3;Rfc5;Pcna;Exo1;Pold4	1.05665	None	complete	intact	complete	~Descr_CDKN2A	N6	Kegg	Descr_CDKN2A			TCGA_05_4433;TCGA_78_7540;TCGA_93_8067;TCGA_MP_A4TF;TCGA_55_7576;TCGA_55_6975;TCGA_55_7726;TCGA_69_7980;TCGA_86_6851;TCGA_78_7145;TCGA_78_7148;TCGA_50_8459;TCGA_MP_A4T7;TCGA_55_7284;TCGA_55_8090;TCGA_75_7027;TCGA_62_8398;TCGA_78_8655;TCGA_50_5932;TCGA_05_4403;TCGA_05_4418;TCGA_78_7166	TCGA_MP_A4TK;TCGA_55_8094;TCGA_44_2668;TCGA_86_8056;TCGA_55_7914;TCGA_97_A4M0;TCGA_75_5126;TCGA_44_6144;TCGA_50_5941;TCGA_55_7907;TCGA_95_7562;TCGA_05_4405;TCGA_44_3917;TCGA_95_7567;TCGA_MN_A4N5;TCGA_05_4395;TCGA_99_8033;TCGA_83_5908;TCGA_MP_A4SV;TCGA_55_8302;TCGA_64_1677;TCGA_69_7978;TCGA_MP_A4T4;TCGA_49_AARO;TCGA_97_7938;TCGA_86_A456;TCGA_78_7160;TCGA_05_4244;TCGA_MP_A4TD;TCGA_55_7281;TCGA_93_7…
KEGG_2021	KEGG_N_GLYCAN_BIOSYNTHESIS	46	-0.216338	-0.694183	0.902098	1	1	Mgat4b;Man1a2;Mgat1;Alg3;Dolpp1;Mgat5;B4galt1;Alg11;Man2a2;Alg14;Alg5;Dad1;Alg10b;Mgat2;Alg10;Mgat5b;Mgat3	1.04475	None	complete	intact	complete	~Descr_CDKN2A	N6	Kegg	Descr_CDKN2A			TCGA_05_4433;TCGA_78_7540;TCGA_93_8067;TCGA_MP_A4TF;TCGA_55_7576;TCGA_55_6975;TCGA_55_7726;TCGA_69_7980;TCGA_86_6851;TCGA_78_7145;TCGA_78_7148;TCGA_50_8459;TCGA_MP_A4T7;TCGA_55_7284;TCGA_55_8090;TCGA_75_7027;TCGA_62_8398;TCGA_78_8655;TCGA_50_5932;TCGA_05_4403;TCGA_05_4418;TCGA_78_7166	TCGA_MP_A4TK;TCGA_55_8094;TCGA_44_2668;TCGA_86_8056;TCGA_55_7914;TCGA_97_A4M0;TCGA_75_5126;TCGA_44_6144;TCGA_50_5941;TCGA_55_7907;TCGA_95_7562;TCGA_05_4405;TCGA_44_3917;TCGA_95_7567;TCGA_MN_A4N5;TCGA_05_4395;TCGA_99_8033;TCGA_83_5908;TCGA_MP_A4SV;TCGA_55_8302;TCGA_64_1677;TCGA_69_7978;TCGA_MP_A4T4;TCGA_49_AARO;TCGA_97_7938;TCGA_86_A456;TCGA_78_7160;TCGA_05_4244;TCGA_MP_A4TD;TCGA_55_7281;TCGA_93_7…
KEGG_2021	KEGG_RIBOFLAVIN_METABOLISM	15	-0.27351	-0.686036	0.854962	1	1	Acp1;Acp2;Acp4;Mtmr6;Mtmr2;Rfk;Enpp1	1.06805	None	complete	intact	complete	~Descr_CDKN2A	N6	Kegg	Descr_CDKN2A			TCGA_05_4433;TCGA_78_7540;TCGA_93_8067;TCGA_MP_A4TF;TCGA_55_7576;TCGA_55_6975;TCGA_55_7726;TCGA_69_7980;TCGA_86_6851;TCGA_78_7145;TCGA_78_7148;TCGA_50_8459;TCGA_MP_A4T7;TCGA_55_7284;TCGA_55_8090;TCGA_75_7027;TCGA_62_8398;TCGA_78_8655;TCGA_50_5932;TCGA_05_4403;TCGA_05_4418;TCGA_78_7166	TCGA_MP_A4TK;TCGA_55_8094;TCGA_44_2668;TCGA_86_8056;TCGA_55_7914;TCGA_97_A4M0;TCGA_75_5126;TCGA_44_6144;TCGA_50_5941;TCGA_55_7907;TCGA_95_7562;TCGA_05_4405;TCGA_44_3917;TCGA_95_7567;TCGA_MN_A4N5;TCGA_05_4395;TCGA_99_8033;TCGA_83_5908;TCGA_MP_A4SV;TCGA_55_8302;TCGA_64_1677;TCGA_69_7978;TCGA_MP_A4T4;TCGA_49_AARO;TCGA_97_7938;TCGA_86_A456;TCGA_78_7160;TCGA_05_4244;TCGA_MP_A4TD;TCGA_55_7281;TCGA_93_7…
KEGG_2021	KEGG_COLORECTAL_CANCER	62	-0.198629	-0.682715	0.952465	1	1	Rhoa;Msh3;Gsk3b;Tgfbr2;Akt1;Rac1;Pik3ca;Smad2;Cycs;Kras;Mapk3;Casp3;Tcf7;Birc5;Map2k1;Tgfbr1;Casp9;Dcc;Tcf7l2;Smad3	1.02115	None	complete	intact	complete	~Descr_CDKN2A	N6	Kegg	Descr_CDKN2A			TCGA_05_4433;TCGA_78_7540;TCGA_93_8067;TCGA_MP_A4TF;TCGA_55_7576;TCGA_55_6975;TCGA_55_7726;TCGA_69_7980;TCGA_86_6851;TCGA_78_7145;TCGA_78_7148;TCGA_50_8459;TCGA_MP_A4T7;TCGA_55_7284;TCGA_55_8090;TCGA_75_7027;TCGA_62_8398;TCGA_78_8655;TCGA_50_5932;TCGA_05_4403;TCGA_05_4418;TCGA_78_7166	TCGA_MP_A4TK;TCGA_55_8094;TCGA_44_2668;TCGA_86_8056;TCGA_55_7914;TCGA_97_A4M0;TCGA_75_5126;TCGA_44_6144;TCGA_50_5941;TCGA_55_7907;TCGA_95_7562;TCGA_05_4405;TCGA_44_3917;TCGA_95_7567;TCGA_MN_A4N5;TCGA_05_4395;TCGA_99_8033;TCGA_83_5908;TCGA_MP_A4SV;TCGA_55_8302;TCGA_64_1677;TCGA_69_7978;TCGA_MP_A4T4;TCGA_49_AARO;TCGA_97_7938;TCGA_86_A456;TCGA_78_7160;TCGA_05_4244;TCGA_MP_A4TD;TCGA_55_7281;TCGA_93_7…
KEGG_2021	KEGG_INSULIN_SIGNALING_PATHWAY	130	-0.172635	-0.668295	0.995082	1	1	Eif4ebp1;Akt1;Prkag1;Pik3ca;Eif4e;Calm1;Cblb;Hras;Pde3a;Trip10;Ppp1r3c;Prkaa2;Kras;Foxo1;Calm3;Prkaa1;Mapk3;Acacb;Prkacb;Map2k1;Irs1;Irs2;Hk2;Shc4;G6pc;Calml5;Cblc;Ppargc1a;Pck1	1.00214	None	complete	intact	complete	~Descr_CDKN2A	N6	Kegg	Descr_CDKN2A			TCGA_05_4433;TCGA_78_7540;TCGA_93_8067;TCGA_MP_A4TF;TCGA_55_7576;TCGA_55_6975;TCGA_55_7726;TCGA_69_7980;TCGA_86_6851;TCGA_78_7145;TCGA_78_7148;TCGA_50_8459;TCGA_MP_A4T7;TCGA_55_7284;TCGA_55_8090;TCGA_75_7027;TCGA_62_8398;TCGA_78_8655;TCGA_50_5932;TCGA_05_4403;TCGA_05_4418;TCGA_78_7166	TCGA_MP_A4TK;TCGA_55_8094;TCGA_44_2668;TCGA_86_8056;TCGA_55_7914;TCGA_97_A4M0;TCGA_75_5126;TCGA_44_6144;TCGA_50_5941;TCGA_55_7907;TCGA_95_7562;TCGA_05_4405;TCGA_44_3917;TCGA_95_7567;TCGA_MN_A4N5;TCGA_05_4395;TCGA_99_8033;TCGA_83_5908;TCGA_MP_A4SV;TCGA_55_8302;TCGA_64_1677;TCGA_69_7978;TCGA_MP_A4T4;TCGA_49_AARO;TCGA_97_7938;TCGA_86_A456;TCGA_78_7160;TCGA_05_4244;TCGA_MP_A4TD;TCGA_55_7281;TCGA_93_7…
KEGG_2021	KEGG_PROPANOATE_METABOLISM	33	-0.215929	-0.656932	0.946097	1	1	Mlycd;Pcca;Ehhadh;Ldha;Sucla2;Ldhal6a;Suclg2p2;Acat2;Acacb;Ldhal6b	1.02406	None	complete	intact	complete	~Descr_CDKN2A	N6	Kegg	Descr_CDKN2A			TCGA_05_4433;TCGA_78_7540;TCGA_93_8067;TCGA_MP_A4TF;TCGA_55_7576;TCGA_55_6975;TCGA_55_7726;TCGA_69_7980;TCGA_86_6851;TCGA_78_7145;TCGA_78_7148;TCGA_50_8459;TCGA_MP_A4T7;TCGA_55_7284;TCGA_55_8090;TCGA_75_7027;TCGA_62_8398;TCGA_78_8655;TCGA_50_5932;TCGA_05_4403;TCGA_05_4418;TCGA_78_7166	TCGA_MP_A4TK;TCGA_55_8094;TCGA_44_2668;TCGA_86_8056;TCGA_55_7914;TCGA_97_A4M0;TCGA_75_5126;TCGA_44_6144;TCGA_50_5941;TCGA_55_7907;TCGA_95_7562;TCGA_05_4405;TCGA_44_3917;TCGA_95_7567;TCGA_MN_A4N5;TCGA_05_4395;TCGA_99_8033;TCGA_83_5908;TCGA_MP_A4SV;TCGA_55_8302;TCGA_64_1677;TCGA_69_7978;TCGA_MP_A4T4;TCGA_49_AARO;TCGA_97_7938;TCGA_86_A456;TCGA_78_7160;TCGA_05_4244;TCGA_MP_A4TD;TCGA_55_7281;TCGA_93_7…
KEGG_2021	KEGG_PANCREATIC_CANCER	70	-0.183347	-0.641118	0.990991	1	1	Tgfbr2;Ikbkg;E2f1;Akt1;Rac1;Pik3ca;Ralb;Rb1;Smad2;Pgf;Brca2;Kras;Mapk3;Bcl2l1;Map2k1;Tgfbr1;Cdk6;E2f2;Pld1;Casp9;Rad51;Tgfa;Vegfc;Smad3	1.00393	None	complete	intact	complete	~Descr_CDKN2A	N6	Kegg	Descr_CDKN2A			TCGA_05_4433;TCGA_78_7540;TCGA_93_8067;TCGA_MP_A4TF;TCGA_55_7576;TCGA_55_6975;TCGA_55_7726;TCGA_69_7980;TCGA_86_6851;TCGA_78_7145;TCGA_78_7148;TCGA_50_8459;TCGA_MP_A4T7;TCGA_55_7284;TCGA_55_8090;TCGA_75_7027;TCGA_62_8398;TCGA_78_8655;TCGA_50_5932;TCGA_05_4403;TCGA_05_4418;TCGA_78_7166	TCGA_MP_A4TK;TCGA_55_8094;TCGA_44_2668;TCGA_86_8056;TCGA_55_7914;TCGA_97_A4M0;TCGA_75_5126;TCGA_44_6144;TCGA_50_5941;TCGA_55_7907;TCGA_95_7562;TCGA_05_4405;TCGA_44_3917;TCGA_95_7567;TCGA_MN_A4N5;TCGA_05_4395;TCGA_99_8033;TCGA_83_5908;TCGA_MP_A4SV;TCGA_55_8302;TCGA_64_1677;TCGA_69_7978;TCGA_MP_A4T4;TCGA_49_AARO;TCGA_97_7938;TCGA_86_A456;TCGA_78_7160;TCGA_05_4244;TCGA_MP_A4TD;TCGA_55_7281;TCGA_93_7…
KEGG_2021	KEGG_UBIQUITIN_MEDIATED_PROTEOLYSIS	133	-0.162465	-0.625911	0.998285	1	1	Ube2f;Cul2;Ube2h;Traf6;Det1;Cop1;Ube3c;Cul4b;Trip12;Ube2n;Trim32;Ube3a;Anapc13;Brca1;Ube2k;Uba6;Fancl;Xiap;Ddb2;Siah1;Ube2r2;Btrc;Cul3;Pml;Herc2;Ube2g1;Cdc26;Cblb;Rnf7;Herc3;Ube2q2;Ube2s;Ube2l3;Sae1;Ube2c;Cdc20;Ube2m;Pias1;Prkn;Ube2e3;Mdm2;Nedd4;Mid1;Cblc	1.00075	None	complete	intact	complete	~Descr_CDKN2A	N6	Kegg	Descr_CDKN2A			TCGA_05_4433;TCGA_78_7540;TCGA_93_8067;TCGA_MP_A4TF;TCGA_55_7576;TCGA_55_6975;TCGA_55_7726;TCGA_69_7980;TCGA_86_6851;TCGA_78_7145;TCGA_78_7148;TCGA_50_8459;TCGA_MP_A4T7;TCGA_55_7284;TCGA_55_8090;TCGA_75_7027;TCGA_62_8398;TCGA_78_8655;TCGA_50_5932;TCGA_05_4403;TCGA_05_4418;TCGA_78_7166	TCGA_MP_A4TK;TCGA_55_8094;TCGA_44_2668;TCGA_86_8056;TCGA_55_7914;TCGA_97_A4M0;TCGA_75_5126;TCGA_44_6144;TCGA_50_5941;TCGA_55_7907;TCGA_95_7562;TCGA_05_4405;TCGA_44_3917;TCGA_95_7567;TCGA_MN_A4N5;TCGA_05_4395;TCGA_99_8033;TCGA_83_5908;TCGA_MP_A4SV;TCGA_55_8302;TCGA_64_1677;TCGA_69_7978;TCGA_MP_A4T4;TCGA_49_AARO;TCGA_97_7938;TCGA_86_A456;TCGA_78_7160;TCGA_05_4244;TCGA_MP_A4TD;TCGA_55_7281;TCGA_93_7…
KEGG_2021	KEGG_FC_GAMMA_R_MEDIATED_PHAGOCYTOSIS	96	-0.168728	-0.62399	1	1	1	Akt1;Rac1;Arpc5;Pik3ca;Pla2g4e;Vav2;Fcgr1a;Dnm1l;Arpc3;Gsn;Limk2;Dnm1;Pak1;Pip5k1b;Pla2g4a;Wasf2;Mapk3;Marcks;Map2k1;Prkcg;Prkca;Sphk1;Pld1;Vasp;Marcksl1;Asap2	1	None	complete	intact	complete	~Descr_CDKN2A	N6	Kegg	Descr_CDKN2A			TCGA_05_4433;TCGA_78_7540;TCGA_93_8067;TCGA_MP_A4TF;TCGA_55_7576;TCGA_55_6975;TCGA_55_7726;TCGA_69_7980;TCGA_86_6851;TCGA_78_7145;TCGA_78_7148;TCGA_50_8459;TCGA_MP_A4T7;TCGA_55_7284;TCGA_55_8090;TCGA_75_7027;TCGA_62_8398;TCGA_78_8655;TCGA_50_5932;TCGA_05_4403;TCGA_05_4418;TCGA_78_7166	TCGA_MP_A4TK;TCGA_55_8094;TCGA_44_2668;TCGA_86_8056;TCGA_55_7914;TCGA_97_A4M0;TCGA_75_5126;TCGA_44_6144;TCGA_50_5941;TCGA_55_7907;TCGA_95_7562;TCGA_05_4405;TCGA_44_3917;TCGA_95_7567;TCGA_MN_A4N5;TCGA_05_4395;TCGA_99_8033;TCGA_83_5908;TCGA_MP_A4SV;TCGA_55_8302;TCGA_64_1677;TCGA_69_7978;TCGA_MP_A4T4;TCGA_49_AARO;TCGA_97_7938;TCGA_86_A456;TCGA_78_7160;TCGA_05_4244;TCGA_MP_A4TD;TCGA_55_7281;TCGA_93_7…
KEGG_2021	KEGG_NON_SMALL_CELL_LUNG_CANCER	54	-0.173582	-0.586252	0.996633	1	1	Cdkn2a;Egf;Pik3r2;Braf;Pik3cd;Plcg1;Prkcb;Egfr;Cdk4	1.00146	None	complete	intact	complete	~Descr_CDKN2A	N6	Kegg	Descr_CDKN2A			TCGA_05_4433;TCGA_78_7540;TCGA_93_8067;TCGA_MP_A4TF;TCGA_55_7576;TCGA_55_6975;TCGA_55_7726;TCGA_69_7980;TCGA_86_6851;TCGA_78_7145;TCGA_78_7148;TCGA_50_8459;TCGA_MP_A4T7;TCGA_55_7284;TCGA_55_8090;TCGA_75_7027;TCGA_62_8398;TCGA_78_8655;TCGA_50_5932;TCGA_05_4403;TCGA_05_4418;TCGA_78_7166	TCGA_MP_A4TK;TCGA_55_8094;TCGA_44_2668;TCGA_86_8056;TCGA_55_7914;TCGA_97_A4M0;TCGA_75_5126;TCGA_44_6144;TCGA_50_5941;TCGA_55_7907;TCGA_95_7562;TCGA_05_4405;TCGA_44_3917;TCGA_95_7567;TCGA_MN_A4N5;TCGA_05_4395;TCGA_99_8033;TCGA_83_5908;TCGA_MP_A4SV;TCGA_55_8302;TCGA_64_1677;TCGA_69_7978;TCGA_MP_A4T4;TCGA_49_AARO;TCGA_97_7938;TCGA_86_A456;TCGA_78_7160;TCGA_05_4244;TCGA_MP_A4TD;TCGA_55_7281;TCGA_93_7…
KEGG_2021	KEGG_LYSOSOME	121	-0.153532	-0.585133	1	1	1	Cltb;Ap1s3;Ctsv;Psapl1;Hyal1	1	None	complete	intact	complete	~Descr_CDKN2A	N6	Kegg	Descr_CDKN2A			TCGA_05_4433;TCGA_78_7540;TCGA_93_8067;TCGA_MP_A4TF;TCGA_55_7576;TCGA_55_6975;TCGA_55_7726;TCGA_69_7980;TCGA_86_6851;TCGA_78_7145;TCGA_78_7148;TCGA_50_8459;TCGA_MP_A4T7;TCGA_55_7284;TCGA_55_8090;TCGA_75_7027;TCGA_62_8398;TCGA_78_8655;TCGA_50_5932;TCGA_05_4403;TCGA_05_4418;TCGA_78_7166	TCGA_MP_A4TK;TCGA_55_8094;TCGA_44_2668;TCGA_86_8056;TCGA_55_7914;TCGA_97_A4M0;TCGA_75_5126;TCGA_44_6144;TCGA_50_5941;TCGA_55_7907;TCGA_95_7562;TCGA_05_4405;TCGA_44_3917;TCGA_95_7567;TCGA_MN_A4N5;TCGA_05_4395;TCGA_99_8033;TCGA_83_5908;TCGA_MP_A4SV;TCGA_55_8302;TCGA_64_1677;TCGA_69_7978;TCGA_MP_A4T4;TCGA_49_AARO;TCGA_97_7938;TCGA_86_A456;TCGA_78_7160;TCGA_05_4244;TCGA_MP_A4TD;TCGA_55_7281;TCGA_93_7…
KEGG_2021	KEGG_NUCLEOTIDE_EXCISION_REPAIR	44	-0.173997	-0.558823	0.992606	1	1	Gtf2h1;Gtf2h3;Ercc1;Rbx1;Cetn2;Cul4a;Pole3;Rfc2;Rad23b;Rad23a;Cdk7;Gtf2h5;Cul4b;Rfc4;Pole2;Pole;Lig1;Ddb2;Mnat1;Rfc3;Rfc5;Pcna;Ercc5;Pold4	1.00322	None	complete	intact	complete	~Descr_CDKN2A	N6	Kegg	Descr_CDKN2A			TCGA_05_4433;TCGA_78_7540;TCGA_93_8067;TCGA_MP_A4TF;TCGA_55_7576;TCGA_55_6975;TCGA_55_7726;TCGA_69_7980;TCGA_86_6851;TCGA_78_7145;TCGA_78_7148;TCGA_50_8459;TCGA_MP_A4T7;TCGA_55_7284;TCGA_55_8090;TCGA_75_7027;TCGA_62_8398;TCGA_78_8655;TCGA_50_5932;TCGA_05_4403;TCGA_05_4418;TCGA_78_7166	TCGA_MP_A4TK;TCGA_55_8094;TCGA_44_2668;TCGA_86_8056;TCGA_55_7914;TCGA_97_A4M0;TCGA_75_5126;TCGA_44_6144;TCGA_50_5941;TCGA_55_7907;TCGA_95_7562;TCGA_05_4405;TCGA_44_3917;TCGA_95_7567;TCGA_MN_A4N5;TCGA_05_4395;TCGA_99_8033;TCGA_83_5908;TCGA_MP_A4SV;TCGA_55_8302;TCGA_64_1677;TCGA_69_7978;TCGA_MP_A4T4;TCGA_49_AARO;TCGA_97_7938;TCGA_86_A456;TCGA_78_7160;TCGA_05_4244;TCGA_MP_A4TD;TCGA_55_7281;TCGA_93_7…
KEGG_2021	KEGG_PROTEIN_EXPORT	24	-0.18824	-0.526934	0.986817	1	1	Sec11c;Srp54;Hspa5;Srp9;Sec61a2;Oxa1l;Sec63;Spcs1;Srp68;Srp19;Spcs2;Immp2l;Sec61b;Srpra;Srp72;Sec62;Sec61a1;Immp1l;Srprb;Srp14;Sec11a;Spcs3;Sec61g;Srp9p1	1.00576	None	complete	intact	complete	~Descr_CDKN2A	N6	Kegg	Descr_CDKN2A			TCGA_05_4433;TCGA_78_7540;TCGA_93_8067;TCGA_MP_A4TF;TCGA_55_7576;TCGA_55_6975;TCGA_55_7726;TCGA_69_7980;TCGA_86_6851;TCGA_78_7145;TCGA_78_7148;TCGA_50_8459;TCGA_MP_A4T7;TCGA_55_7284;TCGA_55_8090;TCGA_75_7027;TCGA_62_8398;TCGA_78_8655;TCGA_50_5932;TCGA_05_4403;TCGA_05_4418;TCGA_78_7166	TCGA_MP_A4TK;TCGA_55_8094;TCGA_44_2668;TCGA_86_8056;TCGA_55_7914;TCGA_97_A4M0;TCGA_75_5126;TCGA_44_6144;TCGA_50_5941;TCGA_55_7907;TCGA_95_7562;TCGA_05_4405;TCGA_44_3917;TCGA_95_7567;TCGA_MN_A4N5;TCGA_05_4395;TCGA_99_8033;TCGA_83_5908;TCGA_MP_A4SV;TCGA_55_8302;TCGA_64_1677;TCGA_69_7978;TCGA_MP_A4T4;TCGA_49_AARO;TCGA_97_7938;TCGA_86_A456;TCGA_78_7160;TCGA_05_4244;TCGA_MP_A4TD;TCGA_55_7281;TCGA_93_7…
KEGG_2021	KEGG_ENDOMETRIAL_CANCER	52	-0.151782	-0.496194	1	1	1	Egf;Ctnna2;Myc;Pik3r2;Braf;Pik3cd	1	None	complete	intact	complete	~Descr_CDKN2A	N6	Kegg	Descr_CDKN2A			TCGA_05_4433;TCGA_78_7540;TCGA_93_8067;TCGA_MP_A4TF;TCGA_55_7576;TCGA_55_6975;TCGA_55_7726;TCGA_69_7980;TCGA_86_6851;TCGA_78_7145;TCGA_78_7148;TCGA_50_8459;TCGA_MP_A4T7;TCGA_55_7284;TCGA_55_8090;TCGA_75_7027;TCGA_62_8398;TCGA_78_8655;TCGA_50_5932;TCGA_05_4403;TCGA_05_4418;TCGA_78_7166	TCGA_MP_A4TK;TCGA_55_8094;TCGA_44_2668;TCGA_86_8056;TCGA_55_7914;TCGA_97_A4M0;TCGA_75_5126;TCGA_44_6144;TCGA_50_5941;TCGA_55_7907;TCGA_95_7562;TCGA_05_4405;TCGA_44_3917;TCGA_95_7567;TCGA_MN_A4N5;TCGA_05_4395;TCGA_99_8033;TCGA_83_5908;TCGA_MP_A4SV;TCGA_55_8302;TCGA_64_1677;TCGA_69_7978;TCGA_MP_A4T4;TCGA_49_AARO;TCGA_97_7938;TCGA_86_A456;TCGA_78_7160;TCGA_05_4244;TCGA_MP_A4TD;TCGA_55_7281;TCGA_93_7…
MSigDB_Hallmark_2020	HALLMARK_MYOGENESIS	191	0.249163	1.08191	0.25266	1	0.998	Ckm;Mybph;Tnnc2;Kcnh2;Speg;Ptp4a3;Eno3;Ckb;Myoz1;Myh7;Tnnt3;Clu;Camk2b;Tnnt2;Dapk2;Dtna;Ppfia4;Nav2;Mb;Cnn3;Sod3;Adcy9;Ak1;Hspb8;Fabp3;Psen2;Sorbs1;Pygm;Casq1;Dmd;Chrna1;Mapk12;Ncam1;Hdac5;Ryr1;Pde4dip;Mapre3;Lpin1;Myh3;Mef2c;Actn2;Mybpc3;Tsc2;Igf1;Col6a2;Ifrd1;Tcap;Actc1;Wwtr1;Sh3bgr;Gpx3;Des;Gaa;Casq2;Mylpf;Pvalb;Acsl1;Ctf1	1.59746	None	intact	intact	complete	~Descr_CDKN2A	N6	Hallmarks	Descr_CDKN2A			TCGA_05_4433;TCGA_78_7540;TCGA_93_8067;TCGA_MP_A4TF;TCGA_55_7576;TCGA_55_6975;TCGA_55_7726;TCGA_69_7980;TCGA_86_6851;TCGA_78_7145;TCGA_78_7148;TCGA_50_8459;TCGA_MP_A4T7;TCGA_55_7284;TCGA_55_8090;TCGA_75_7027;TCGA_62_8398;TCGA_78_8655;TCGA_50_5932;TCGA_05_4403;TCGA_05_4418;TCGA_78_7166	TCGA_MP_A4TK;TCGA_55_8094;TCGA_44_2668;TCGA_86_8056;TCGA_55_7914;TCGA_97_A4M0;TCGA_75_5126;TCGA_44_6144;TCGA_50_5941;TCGA_55_7907;TCGA_95_7562;TCGA_05_4405;TCGA_44_3917;TCGA_95_7567;TCGA_MN_A4N5;TCGA_05_4395;TCGA_99_8033;TCGA_83_5908;TCGA_MP_A4SV;TCGA_55_8302;TCGA_64_1677;TCGA_69_7978;TCGA_MP_A4T4;TCGA_49_AARO;TCGA_97_7938;TCGA_86_A456;TCGA_78_7160;TCGA_05_4244;TCGA_MP_A4TD;TCGA_55_7281;TCGA_93_7…
MSigDB_Hallmark_2020	HALLMARK_UV_RESPONSE_UP	157	0.248889	1.03981	0.348404	1	1	Kcnh2;Gls;Col2a1;Mapk8ip2;Ephx1;Onecut1;Icam1;Fgf18;Nfkbia;Cxcl2;Il6st;Cyp1a1;Cdkn2b;Atf3;Aqp3;Btg2;Rrad;Ret;Nptx2;Chka;Asns;E2f5;C4bpb;Abcb1;Nr4a1;Polg2;Cyb5r1;Btg3;Fosb;Ppt1;Lyn	1.45792	None	intact	intact	complete	~Descr_CDKN2A	N6	Hallmarks	Descr_CDKN2A			TCGA_05_4433;TCGA_78_7540;TCGA_93_8067;TCGA_MP_A4TF;TCGA_55_7576;TCGA_55_6975;TCGA_55_7726;TCGA_69_7980;TCGA_86_6851;TCGA_78_7145;TCGA_78_7148;TCGA_50_8459;TCGA_MP_A4T7;TCGA_55_7284;TCGA_55_8090;TCGA_75_7027;TCGA_62_8398;TCGA_78_8655;TCGA_50_5932;TCGA_05_4403;TCGA_05_4418;TCGA_78_7166	TCGA_MP_A4TK;TCGA_55_8094;TCGA_44_2668;TCGA_86_8056;TCGA_55_7914;TCGA_97_A4M0;TCGA_75_5126;TCGA_44_6144;TCGA_50_5941;TCGA_55_7907;TCGA_95_7562;TCGA_05_4405;TCGA_44_3917;TCGA_95_7567;TCGA_MN_A4N5;TCGA_05_4395;TCGA_99_8033;TCGA_83_5908;TCGA_MP_A4SV;TCGA_55_8302;TCGA_64_1677;TCGA_69_7978;TCGA_MP_A4T4;TCGA_49_AARO;TCGA_97_7938;TCGA_86_A456;TCGA_78_7160;TCGA_05_4244;TCGA_MP_A4TD;TCGA_55_7281;TCGA_93_7…
MSigDB_Hallmark_2020	HALLMARK_INFLAMMATORY_RESPONSE	199	0.239586	1.03088	0.376316	1	1	Icam1;Bst2;Oprk1;Ros1;Kcna3;Nfkbia;Csf3r;Cx3cl1;Il12b;Sele;Ccl17;Tlr2;Btg2;Il7r;Myc;Ptpre;Hpn;Rgs16;Clec5a;Vip;Prok2;Osmr;Ccr7;Cd69;Rgs1;Kcnj2;Ccl7;Npffr2;Il1r1;Gpr183;Stab1;Ccl22;Gabbr1;Osm;Lyn;Scarf1;Csf3;Gpr132;Slc4a4;Csf1;Ly6e;Adora2b;Cd70;P2ry2;Ptger2;Il18rap;Gp1ba;Slc11a2;Slc28a2;Ifitm1	1.42445	None	intact	intact	complete	~Descr_CDKN2A	N6	Hallmarks	Descr_CDKN2A			TCGA_05_4433;TCGA_78_7540;TCGA_93_8067;TCGA_MP_A4TF;TCGA_55_7576;TCGA_55_6975;TCGA_55_7726;TCGA_69_7980;TCGA_86_6851;TCGA_78_7145;TCGA_78_7148;TCGA_50_8459;TCGA_MP_A4T7;TCGA_55_7284;TCGA_55_8090;TCGA_75_7027;TCGA_62_8398;TCGA_78_8655;TCGA_50_5932;TCGA_05_4403;TCGA_05_4418;TCGA_78_7166	TCGA_MP_A4TK;TCGA_55_8094;TCGA_44_2668;TCGA_86_8056;TCGA_55_7914;TCGA_97_A4M0;TCGA_75_5126;TCGA_44_6144;TCGA_50_5941;TCGA_55_7907;TCGA_95_7562;TCGA_05_4405;TCGA_44_3917;TCGA_95_7567;TCGA_MN_A4N5;TCGA_05_4395;TCGA_99_8033;TCGA_83_5908;TCGA_MP_A4SV;TCGA_55_8302;TCGA_64_1677;TCGA_69_7978;TCGA_MP_A4T4;TCGA_49_AARO;TCGA_97_7938;TCGA_86_A456;TCGA_78_7160;TCGA_05_4244;TCGA_MP_A4TD;TCGA_55_7281;TCGA_93_7…
MSigDB_Hallmark_2020	HALLMARK_SPERMATOGENESIS	115	0.236012	0.945191	0.594203	1	1	Theg;Alox15;Adcyap1;Tekt2;She;Pcsk1n;Ccna1;Tnni3;Pcsk4;Oaz3;Pgs1;Tktl1;Tulp2;Dpep3;Mlf1;Tcp11;Scg5;Braf;Scg3;Il13ra2;Pomc;Lpin1	1.22607	None	intact	intact	complete	~Descr_CDKN2A	N6	Hallmarks	Descr_CDKN2A			TCGA_05_4433;TCGA_78_7540;TCGA_93_8067;TCGA_MP_A4TF;TCGA_55_7576;TCGA_55_6975;TCGA_55_7726;TCGA_69_7980;TCGA_86_6851;TCGA_78_7145;TCGA_78_7148;TCGA_50_8459;TCGA_MP_A4T7;TCGA_55_7284;TCGA_55_8090;TCGA_75_7027;TCGA_62_8398;TCGA_78_8655;TCGA_50_5932;TCGA_05_4403;TCGA_05_4418;TCGA_78_7166	TCGA_MP_A4TK;TCGA_55_8094;TCGA_44_2668;TCGA_86_8056;TCGA_55_7914;TCGA_97_A4M0;TCGA_75_5126;TCGA_44_6144;TCGA_50_5941;TCGA_55_7907;TCGA_95_7562;TCGA_05_4405;TCGA_44_3917;TCGA_95_7567;TCGA_MN_A4N5;TCGA_05_4395;TCGA_99_8033;TCGA_83_5908;TCGA_MP_A4SV;TCGA_55_8302;TCGA_64_1677;TCGA_69_7978;TCGA_MP_A4T4;TCGA_49_AARO;TCGA_97_7938;TCGA_86_A456;TCGA_78_7160;TCGA_05_4244;TCGA_MP_A4TD;TCGA_55_7281;TCGA_93_7…
MSigDB_Hallmark_2020	HALLMARK_IL6_JAK_STAT3_SIGNALING	82	0.215941	0.829868	0.836145	1	1	Csf2;Cxcl13;Csf3r;Il6st;Tlr2;Cntfr;Osmr;Ccl7;Jun;Tyk2;Il1r1;Socs1;Map3k8;Stat3;Csf1;Inhbe;Hmox1;Pla2g2a;Fas;A2m;Cd44	1.07772	None	intact	intact	complete	~Descr_CDKN2A	N6	Hallmarks	Descr_CDKN2A			TCGA_05_4433;TCGA_78_7540;TCGA_93_8067;TCGA_MP_A4TF;TCGA_55_7576;TCGA_55_6975;TCGA_55_7726;TCGA_69_7980;TCGA_86_6851;TCGA_78_7145;TCGA_78_7148;TCGA_50_8459;TCGA_MP_A4T7;TCGA_55_7284;TCGA_55_8090;TCGA_75_7027;TCGA_62_8398;TCGA_78_8655;TCGA_50_5932;TCGA_05_4403;TCGA_05_4418;TCGA_78_7166	TCGA_MP_A4TK;TCGA_55_8094;TCGA_44_2668;TCGA_86_8056;TCGA_55_7914;TCGA_97_A4M0;TCGA_75_5126;TCGA_44_6144;TCGA_50_5941;TCGA_55_7907;TCGA_95_7562;TCGA_05_4405;TCGA_44_3917;TCGA_95_7567;TCGA_MN_A4N5;TCGA_05_4395;TCGA_99_8033;TCGA_83_5908;TCGA_MP_A4SV;TCGA_55_8302;TCGA_64_1677;TCGA_69_7978;TCGA_MP_A4T4;TCGA_49_AARO;TCGA_97_7938;TCGA_86_A456;TCGA_78_7160;TCGA_05_4244;TCGA_MP_A4TD;TCGA_55_7281;TCGA_93_7…
MSigDB_Hallmark_2020	HALLMARK_PEROXISOME	103	0.208542	0.820136	0.876607	1	1	Dio1;Cacna1b;Crabp2;Ttr;Scgb1a1;Cadm1;Cel;Elovl5;Alb;Crabp1	1.0572	None	intact	intact	complete	~Descr_CDKN2A	N6	Hallmarks	Descr_CDKN2A			TCGA_05_4433;TCGA_78_7540;TCGA_93_8067;TCGA_MP_A4TF;TCGA_55_7576;TCGA_55_6975;TCGA_55_7726;TCGA_69_7980;TCGA_86_6851;TCGA_78_7145;TCGA_78_7148;TCGA_50_8459;TCGA_MP_A4T7;TCGA_55_7284;TCGA_55_8090;TCGA_75_7027;TCGA_62_8398;TCGA_78_8655;TCGA_50_5932;TCGA_05_4403;TCGA_05_4418;TCGA_78_7166	TCGA_MP_A4TK;TCGA_55_8094;TCGA_44_2668;TCGA_86_8056;TCGA_55_7914;TCGA_97_A4M0;TCGA_75_5126;TCGA_44_6144;TCGA_50_5941;TCGA_55_7907;TCGA_95_7562;TCGA_05_4405;TCGA_44_3917;TCGA_95_7567;TCGA_MN_A4N5;TCGA_05_4395;TCGA_99_8033;TCGA_83_5908;TCGA_MP_A4SV;TCGA_55_8302;TCGA_64_1677;TCGA_69_7978;TCGA_MP_A4T4;TCGA_49_AARO;TCGA_97_7938;TCGA_86_A456;TCGA_78_7160;TCGA_05_4244;TCGA_MP_A4TD;TCGA_55_7281;TCGA_93_7…
MSigDB_Hallmark_2020	HALLMARK_HEDGEHOG_SIGNALING	36	0.250473	0.803597	0.785408	1	1	Nrp1;Nrcam;Nkx6-1;Vegfa;Cntfr	1.1049	None	intact	intact	complete	~Descr_CDKN2A	N6	Hallmarks	Descr_CDKN2A			TCGA_05_4433;TCGA_78_7540;TCGA_93_8067;TCGA_MP_A4TF;TCGA_55_7576;TCGA_55_6975;TCGA_55_7726;TCGA_69_7980;TCGA_86_6851;TCGA_78_7145;TCGA_78_7148;TCGA_50_8459;TCGA_MP_A4T7;TCGA_55_7284;TCGA_55_8090;TCGA_75_7027;TCGA_62_8398;TCGA_78_8655;TCGA_50_5932;TCGA_05_4403;TCGA_05_4418;TCGA_78_7166	TCGA_MP_A4TK;TCGA_55_8094;TCGA_44_2668;TCGA_86_8056;TCGA_55_7914;TCGA_97_A4M0;TCGA_75_5126;TCGA_44_6144;TCGA_50_5941;TCGA_55_7907;TCGA_95_7562;TCGA_05_4405;TCGA_44_3917;TCGA_95_7567;TCGA_MN_A4N5;TCGA_05_4395;TCGA_99_8033;TCGA_83_5908;TCGA_MP_A4SV;TCGA_55_8302;TCGA_64_1677;TCGA_69_7978;TCGA_MP_A4T4;TCGA_49_AARO;TCGA_97_7938;TCGA_86_A456;TCGA_78_7160;TCGA_05_4244;TCGA_MP_A4TD;TCGA_55_7281;TCGA_93_7…
MSigDB_Hallmark_2020	HALLMARK_MYC_TARGETS_V2	58	0.223196	0.791136	0.842222	1	1	Myc;Dusp2;Ipo4;Tmem97;Utp20;Tfb2m;Cdk4;Exosc5;Slc19a1;Slc29a2;Supv3l1;Srm;Wdr74;Rrp12;Mybbp1a;Pprc1;Map3k6;Ppan;Gnl3;Hspd1;Las1l;Mrto4;Phb;Npm1;Wdr43;Rcl1;Aimp2;Nolc1;Prmt3;Rrp9	1.07457	None	intact	intact	complete	~Descr_CDKN2A	N6	Hallmarks	Descr_CDKN2A			TCGA_05_4433;TCGA_78_7540;TCGA_93_8067;TCGA_MP_A4TF;TCGA_55_7576;TCGA_55_6975;TCGA_55_7726;TCGA_69_7980;TCGA_86_6851;TCGA_78_7145;TCGA_78_7148;TCGA_50_8459;TCGA_MP_A4T7;TCGA_55_7284;TCGA_55_8090;TCGA_75_7027;TCGA_62_8398;TCGA_78_8655;TCGA_50_5932;TCGA_05_4403;TCGA_05_4418;TCGA_78_7166	TCGA_MP_A4TK;TCGA_55_8094;TCGA_44_2668;TCGA_86_8056;TCGA_55_7914;TCGA_97_A4M0;TCGA_75_5126;TCGA_44_6144;TCGA_50_5941;TCGA_55_7907;TCGA_95_7562;TCGA_05_4405;TCGA_44_3917;TCGA_95_7567;TCGA_MN_A4N5;TCGA_05_4395;TCGA_99_8033;TCGA_83_5908;TCGA_MP_A4SV;TCGA_55_8302;TCGA_64_1677;TCGA_69_7978;TCGA_MP_A4T4;TCGA_49_AARO;TCGA_97_7938;TCGA_86_A456;TCGA_78_7160;TCGA_05_4244;TCGA_MP_A4TD;TCGA_55_7281;TCGA_93_7…
MSigDB_Hallmark_2020	HALLMARK_INTERFERON_GAMMA_RESPONSE	200	0.143229	0.619432	1	1	1	Icam1;St3gal5;Bst2;Nfkbia;Peli1;Vamp5;Ciita;Stat4;Hla-drb1;Cd69;Ccl7;Hla-dma;Cd74;Irf4;Socs1;Mx2;Parp14;Stat3;Nod1;St8sia4;Ly6e;Arid5b;Cd274;Hla-dqa1;Tnfaip2;Ifi30;Klrk1;Fas;Auts2;Rapgef6;Ido1;Bank1;Tnfaip3;Zbp1;Irf7;Il10ra;Socs3;Ccl2;Psma2;Irf9;Vamp8;Rnf213;Ptpn1;Fpr1;Pnpt1;Cd38;Slamf7;Rnf31;Lcp2;P2ry14;Cd40;Sri;Upp1;Gpr18;Ccl5;Il6	1	None	intact	intact	complete	~Descr_CDKN2A	N6	Hallmarks	Descr_CDKN2A			TCGA_05_4433;TCGA_78_7540;TCGA_93_8067;TCGA_MP_A4TF;TCGA_55_7576;TCGA_55_6975;TCGA_55_7726;TCGA_69_7980;TCGA_86_6851;TCGA_78_7145;TCGA_78_7148;TCGA_50_8459;TCGA_MP_A4T7;TCGA_55_7284;TCGA_55_8090;TCGA_75_7027;TCGA_62_8398;TCGA_78_8655;TCGA_50_5932;TCGA_05_4403;TCGA_05_4418;TCGA_78_7166	TCGA_MP_A4TK;TCGA_55_8094;TCGA_44_2668;TCGA_86_8056;TCGA_55_7914;TCGA_97_A4M0;TCGA_75_5126;TCGA_44_6144;TCGA_50_5941;TCGA_55_7907;TCGA_95_7562;TCGA_05_4405;TCGA_44_3917;TCGA_95_7567;TCGA_MN_A4N5;TCGA_05_4395;TCGA_99_8033;TCGA_83_5908;TCGA_MP_A4SV;TCGA_55_8302;TCGA_64_1677;TCGA_69_7978;TCGA_MP_A4T4;TCGA_49_AARO;TCGA_97_7938;TCGA_86_A456;TCGA_78_7160;TCGA_05_4244;TCGA_MP_A4TD;TCGA_55_7281;TCGA_93_7…
MSigDB_Hallmark_2020	HALLMARK_MYC_TARGETS_V1	200	0.101021	0.440396	1	1	1	Eif4a1;U2af1;Psma6;Myc;Rps10;Odc1;Glo1;Rps6;Iars1;Ifrd1;Rps2;Pabpc4;Cdk4;Pabpc1;Eprs1;Srm;Lsm7;Gspt1;Srsf2;Rsl1d1;Cad;Nap1l1;Cops5;Psma2;Hnrnpu;Srsf7;Rps3;Rps5;Mrpl9;Rack1;Pold2;Nme1;Smarcc1;Ywhaq;Ilf2;Ctps1;Cct3;Gnl3;Eef1b2;Impdh2;Psmd3;Mcm7;Cyc1;Hsp90ab1;Lsm2;Serbp1;Abce1;Rpl14;Dek;Hnrnpc;Hspd1;Rnps1;Eif1ax;Srsf3;Rpl6;Hnrnpa3;Prdx4;Fbl;Nhp2;Rpl34;Srsf1;Psmb3;Phb;Eif3b;Npm1;Canx;Ppia;Aimp2;Psmb2…	1	None	intact	intact	complete	~Descr_CDKN2A	N6	Hallmarks	Descr_CDKN2A			TCGA_05_4433;TCGA_78_7540;TCGA_93_8067;TCGA_MP_A4TF;TCGA_55_7576;TCGA_55_6975;TCGA_55_7726;TCGA_69_7980;TCGA_86_6851;TCGA_78_7145;TCGA_78_7148;TCGA_50_8459;TCGA_MP_A4T7;TCGA_55_7284;TCGA_55_8090;TCGA_75_7027;TCGA_62_8398;TCGA_78_8655;TCGA_50_5932;TCGA_05_4403;TCGA_05_4418;TCGA_78_7166	TCGA_MP_A4TK;TCGA_55_8094;TCGA_44_2668;TCGA_86_8056;TCGA_55_7914;TCGA_97_A4M0;TCGA_75_5126;TCGA_44_6144;TCGA_50_5941;TCGA_55_7907;TCGA_95_7562;TCGA_05_4405;TCGA_44_3917;TCGA_95_7567;TCGA_MN_A4N5;TCGA_05_4395;TCGA_99_8033;TCGA_83_5908;TCGA_MP_A4SV;TCGA_55_8302;TCGA_64_1677;TCGA_69_7978;TCGA_MP_A4T4;TCGA_49_AARO;TCGA_97_7938;TCGA_86_A456;TCGA_78_7160;TCGA_05_4244;TCGA_MP_A4TD;TCGA_55_7281;TCGA_93_7…
MSigDB_Hallmark_2020	HALLMARK_PI3K_AKT_MTOR_SIGNALING	104	-0.145681	-0.545974	1	1	1	Pdk1;Myd88;Nfkbib;Cdk2;Gsk3b;E2f1;Arhgdia;Il2rg;Akt1s1;Cfl1;Ap2m1;Akt1;Tnfrsf1a;Rac1;Prkag1;Eif4e;Irak4;Dapp1;Ralb;Smad2;Hras;Sfn;Pak4;Prkaa2;Map2k3;Arpc3;Tbk1;Cab39l;Atf1;Cdkn1a;Cdk1;Map2k6;Slc2a1	1	None	complete	intact	complete	~Descr_CDKN2A	N6	Hallmarks	Descr_CDKN2A			TCGA_05_4433;TCGA_78_7540;TCGA_93_8067;TCGA_MP_A4TF;TCGA_55_7576;TCGA_55_6975;TCGA_55_7726;TCGA_69_7980;TCGA_86_6851;TCGA_78_7145;TCGA_78_7148;TCGA_50_8459;TCGA_MP_A4T7;TCGA_55_7284;TCGA_55_8090;TCGA_75_7027;TCGA_62_8398;TCGA_78_8655;TCGA_50_5932;TCGA_05_4403;TCGA_05_4418;TCGA_78_7166	TCGA_MP_A4TK;TCGA_55_8094;TCGA_44_2668;TCGA_86_8056;TCGA_55_7914;TCGA_97_A4M0;TCGA_75_5126;TCGA_44_6144;TCGA_50_5941;TCGA_55_7907;TCGA_95_7562;TCGA_05_4405;TCGA_44_3917;TCGA_95_7567;TCGA_MN_A4N5;TCGA_05_4395;TCGA_99_8033;TCGA_83_5908;TCGA_MP_A4SV;TCGA_55_8302;TCGA_64_1677;TCGA_69_7978;TCGA_MP_A4T4;TCGA_49_AARO;TCGA_97_7938;TCGA_86_A456;TCGA_78_7160;TCGA_05_4244;TCGA_MP_A4TD;TCGA_55_7281;TCGA_93_7…
MSigDB_Hallmark_2020	HALLMARK_ADIPOGENESIS	198	-0.130206	-0.528012	1	1	1	Chchd10;Col4a1;Fah;Uqcrq;Uqcrc1;Ghitm;Slc25a10;Map4k3;Mtarc2;Uqcr10;Slc1a5;Cox7b;Dhrs7;C3;Lpcat3;Rreb1;Sncg;Ubc;Jagn1;Cd36;Retsat;Coq9;Cox6a1;Acox1;Mgst3;Tob1;Rmdn3;Idh1;Sspn;Coq3;Cd151;Tank;Slc25a1;Taldo1;Acaa2;Sowahc;Gpd2;Ccng2;Idh3a;Arl4a;Cidea;Riok3;Scarb1;Etfb;Fabp4;Adipor2;Sqor;Tst;Aldoa;Elovl6;Dnajc15;Pparg;Angptl4	1	None	complete	intact	complete	~Descr_CDKN2A	N6	Hallmarks	Descr_CDKN2A			TCGA_05_4433;TCGA_78_7540;TCGA_93_8067;TCGA_MP_A4TF;TCGA_55_7576;TCGA_55_6975;TCGA_55_7726;TCGA_69_7980;TCGA_86_6851;TCGA_78_7145;TCGA_78_7148;TCGA_50_8459;TCGA_MP_A4T7;TCGA_55_7284;TCGA_55_8090;TCGA_75_7027;TCGA_62_8398;TCGA_78_8655;TCGA_50_5932;TCGA_05_4403;TCGA_05_4418;TCGA_78_7166	TCGA_MP_A4TK;TCGA_55_8094;TCGA_44_2668;TCGA_86_8056;TCGA_55_7914;TCGA_97_A4M0;TCGA_75_5126;TCGA_44_6144;TCGA_50_5941;TCGA_55_7907;TCGA_95_7562;TCGA_05_4405;TCGA_44_3917;TCGA_95_7567;TCGA_MN_A4N5;TCGA_05_4395;TCGA_99_8033;TCGA_83_5908;TCGA_MP_A4SV;TCGA_55_8302;TCGA_64_1677;TCGA_69_7978;TCGA_MP_A4T4;TCGA_49_AARO;TCGA_97_7938;TCGA_86_A456;TCGA_78_7160;TCGA_05_4244;TCGA_MP_A4TD;TCGA_55_7281;TCGA_93_7…
MSigDB_Hallmark_2020	HALLMARK_UNFOLDED_PROTEIN_RESPONSE	113	-0.100697	-0.380327	1	1	1	Stc2;Mthfd2;Atp6v0d1;Eif2s1;Shc1;Srprb;Sec31a;Nfyb;Kif5b;Cebpg;H2ax;Atf4;Cnot2;Eif4ebp1;Eif4e;Sec11a;Kdelr3;Spcs3;Lsm1;Cks1b;Imp3;Chac1;Ddit4;Wfs1;Ero1a;Igfbp1	1	None	complete	intact	complete	~Descr_CDKN2A	N6	Hallmarks	Descr_CDKN2A			TCGA_05_4433;TCGA_78_7540;TCGA_93_8067;TCGA_MP_A4TF;TCGA_55_7576;TCGA_55_6975;TCGA_55_7726;TCGA_69_7980;TCGA_86_6851;TCGA_78_7145;TCGA_78_7148;TCGA_50_8459;TCGA_MP_A4T7;TCGA_55_7284;TCGA_55_8090;TCGA_75_7027;TCGA_62_8398;TCGA_78_8655;TCGA_50_5932;TCGA_05_4403;TCGA_05_4418;TCGA_78_7166	TCGA_MP_A4TK;TCGA_55_8094;TCGA_44_2668;TCGA_86_8056;TCGA_55_7914;TCGA_97_A4M0;TCGA_75_5126;TCGA_44_6144;TCGA_50_5941;TCGA_55_7907;TCGA_95_7562;TCGA_05_4405;TCGA_44_3917;TCGA_95_7567;TCGA_MN_A4N5;TCGA_05_4395;TCGA_99_8033;TCGA_83_5908;TCGA_MP_A4SV;TCGA_55_8302;TCGA_64_1677;TCGA_69_7978;TCGA_MP_A4T4;TCGA_49_AARO;TCGA_97_7938;TCGA_86_A456;TCGA_78_7160;TCGA_05_4244;TCGA_MP_A4TD;TCGA_55_7281;TCGA_93_7…
