# Supplementary material for: A disease model resource reveals core principles of tissue-specific cancer evolution
Source: Nature. 2026 Feb 25;653(8113):57. doi: 10.1038/s41586-026-10187-2 (PMC13149333; doi:10.1038/s41586-026-10187-2)
Supplement: Supplementary file 1 — Supplementary Tables 1–19. [file 41586_2026_10187_MOESM1_ESM.zip › 2024-10-21642B-s1/SupplementaryTable17.xlsx]

## Sheet: hCCLE2012-CDKN2A-Status
Supplementary Table 17. CDKN2A status in CCLE samples of the lung (Barretina et al., 2012)
Gene	STUDY_ID	SAMPLE_ID	Lineage	CancerType	CancerTypeDetailed	CDKN2A-ProteinChange	CDKN2A-VAF	CopyRatio	CDKN2A-Status
CDKN2A	cellline_ccle_broad	SW1573_LUNG	LUNG	NonSmallCellLungCancer	NonSmallCellLungCancer	NA	0	0.0236995	HOM
CDKN2A	cellline_ccle_broad	LU99_LUNG	LUNG	NonSmallCellLungCancer	NonSmallCellLungCancer	NA	0	0.0237818	HOM
CDKN2A	cellline_ccle_broad	NCIH647_LUNG	LUNG	NonSmallCellLungCancer	NonSmallCellLungCancer	NA	0	0.025524	HOM
CDKN2A	cellline_ccle_broad	SKLU1_LUNG	LUNG	NonSmallCellLungCancer	NonSmallCellLungCancer	NA	0	0.0430752	HOM
CDKN2A	cellline_ccle_broad	A549_LUNG	LUNG	NonSmallCellLungCancer	NonSmallCellLungCancer	NA	0	0.0443784	HOM
CDKN2A	cellline_ccle_broad	NCIH2122_LUNG	LUNG	NonSmallCellLungCancer	NonSmallCellLungCancer	NA	0	0.0502059	HOM
CDKN2A	cellline_ccle_broad	HCC1171_LUNG	LUNG	NonSmallCellLungCancer	NonSmallCellLungCancer	NA	0	0.0509773	HOM
CDKN2A	cellline_ccle_broad	NCIH1944_LUNG	LUNG	NonSmallCellLungCancer	NonSmallCellLungCancer	NA	0	0.0586795	HOM
CDKN2A	cellline_ccle_broad	SW900_LUNG	LUNG	NonSmallCellLungCancer	NonSmallCellLungCancer	NA	0	0.130128	HOM
CDKN2A	cellline_ccle_broad	RERFLCAD1_LUNG	LUNG	NonSmallCellLungCancer	NonSmallCellLungCancer	NA	0	0.146097	HOM
CDKN2A	cellline_ccle_broad	CORL23_LUNG	LUNG	NonSmallCellLungCancer	NonSmallCellLungCancer	p.*50*	1	0.448444	HOM
CDKN2A	cellline_ccle_broad	IALM_LUNG	LUNG	NonSmallCellLungCancer	NonSmallCellLungCancer	p.Gly101Trp	1	0.738976	HOM
CDKN2A	cellline_ccle_broad	LU65_LUNG	LUNG	NonSmallCellLungCancer	NonSmallCellLungCancer	p.Gly135=	1	0.954687	HOM
CDKN2A	cellline_ccle_broad	NCIH1373_LUNG	LUNG	NonSmallCellLungCancer	NonSmallCellLungCancer	p.Cys72Ter	1	1.05991	HOM
CDKN2A	cellline_ccle_broad	LCLC97TM1_LUNG	LUNG	NonSmallCellLungCancer	NonSmallCellLungCancer	NA	0	0.220217	HET
CDKN2A	cellline_ccle_broad	NCIH1792_LUNG	LUNG	NonSmallCellLungCancer	NonSmallCellLungCancer	NA	0	0.425727	HET
CDKN2A	cellline_ccle_broad	MORCPR_LUNG	LUNG	NonSmallCellLungCancer	NonSmallCellLungCancer	NA	0	0.427501	HET
CDKN2A	cellline_ccle_broad	NCIH441_LUNG	LUNG	NonSmallCellLungCancer	NonSmallCellLungCancer	NA	0	0.429878	HET
CDKN2A	cellline_ccle_broad	NCIH23_LUNG	LUNG	NonSmallCellLungCancer	NonSmallCellLungCancer	NA	0	0.452503	HET
CDKN2A	cellline_ccle_broad	NCIH2030_LUNG	LUNG	NonSmallCellLungCancer	NonSmallCellLungCancer	NA	0	0.599362	HET
CDKN2A	cellline_ccle_broad	NCIH358_LUNG	LUNG	NonSmallCellLungCancer	NonSmallCellLungCancer	NA	0	0.630426	HET
CDKN2A	cellline_ccle_broad	NCIH1573_LUNG	LUNG	NonSmallCellLungCancer	NonSmallCellLungCancer	NA	0	0.640114	HET
CDKN2A	cellline_ccle_broad	RERFLCAD2_LUNG	LUNG	NonSmallCellLungCancer	NonSmallCellLungCancer	NA	0	0.720765	HET
CDKN2A	cellline_ccle_broad	CALU1_LUNG	LUNG	NonSmallCellLungCancer	NonSmallCellLungCancer	NA	0	0.75106	HET
CDKN2A	cellline_ccle_broad	NCIH2291_LUNG	LUNG	NonSmallCellLungCancer	NonSmallCellLungCancer	NA	0	0.781653	HET
CDKN2A	cellline_ccle_broad	NCIH1734_LUNG	LUNG	NonSmallCellLungCancer	NonSmallCellLungCancer	NA	0	0.815807	HET
CDKN2A	cellline_ccle_broad	NCIH1385_LUNG	LUNG	NonSmallCellLungCancer	NonSmallCellLungCancer	NA	0	0.834336	HET
CDKN2A	cellline_ccle_broad	DV90_LUNG	LUNG	NonSmallCellLungCancer	NonSmallCellLungCancer	NA	0	0.868501	HET
CDKN2A	cellline_ccle_broad	NCIH2444_LUNG	LUNG	NonSmallCellLungCancer	NonSmallCellLungCancer	NA	0	0.89298	WT
CDKN2A	cellline_ccle_broad	HCC44_LUNG	LUNG	NonSmallCellLungCancer	NonSmallCellLungCancer	NA	0	0.900876	WT
CDKN2A	cellline_ccle_broad	NCIH1355_LUNG	LUNG	NonSmallCellLungCancer	NonSmallCellLungCancer	NA	0	0.902876	WT
CDKN2A	cellline_ccle_broad	NCIH2009_LUNG	LUNG	NonSmallCellLungCancer	NonSmallCellLungCancer	NA	0	0.933162	WT

## Sheet: MCCA-Cdkn2a-Status
Supplementary Table 17. Cdkn2a status in MCCA lines of the lung
Gene	MCCA-ID	MouseID	Location	Model	Tissue	Lineage	Site	CancerType	CancerTypeDetailed	CopyRatio	Cdkn2a-Status
Cdkn2a	MCCA0240	13924	PTu-1	EK	EpithelialTissue	Lung	Primary	LungCancer	LungAdenocarcinoma	0.0334929	HOM
Cdkn2a	MCCA0237	10701m	PTu-1a	EK	EpithelialTissue	Lung	Primary	LungCancer	LungAdenocarcinoma	0.183011	HOM
Cdkn2a	MCCA0244	21460m	PTu-1b	EK	EpithelialTissue	Lung	Primary	LungCancer	LungAdenocarcinoma	0.0337259	HOM
Cdkn2a	MCCA0245	21915f	PTu-1	EK	EpithelialTissue	Lung	Primary	LungCancer	LungAdenocarcinoma	0.926588	WT
Cdkn2a	MCCA0239	10730m	PTu-2	EK	EpithelialTissue	Lung	Primary	LungCancer	LungAdenocarcinoma	0.732043	HET
Cdkn2a	MCCA0243	20388m	PTu-4	EK	EpithelialTissue	Lung	Primary	LungCancer	LungAdenocarcinoma	0.000976562	HOM
