# Supplementary material for: A disease model resource reveals core principles of tissue-specific cancer evolution
Source: Nature. 2026 Feb 25;653(8113):57. doi: 10.1038/s41586-026-10187-2 (PMC13149333; doi:10.1038/s41586-026-10187-2)
Supplement: Supplementary file 1 — Supplementary Tables 1–19. [file 41586_2026_10187_MOESM1_ESM.zip › 2024-10-21642B-s1/SupplementaryTable18.xlsx]

## Sheet: TCGA-ICGC-KRAS-CDKN2A-TP53
Supplementary Table 18. KRASMUT allelic status in TCGA and ICGC pancreatic, lung and intestinal cancers depending on CDKN2A and TP53 status
Cohort	Sample	Purity	Ploidy	KRAS-HGVS_P	KRASMUT-VAF-PurityAdjusted	KRAS-CopyRatio-PurityAdjusted	KRASMUT-Status	CDKN2A-HGVS_P	CDKN2A-VAF-PurityAdjusted	CDKN2A-CopyRatio-PurityAdjusted	CDKN2A-Status	TP53-HGVS_P	TP53-VAF-PurityAdjusted	TP53-CopyRatio-PurityAdjusted	TP53-Status	Comment
TCGA-COAD	TCGA-AA-A01K	0.52	1.8	p.Gly12Val	0.5	1.02	Het	NA	0	0.72	PROF	p.Arg136His	0.52	0.48	PROF	NA
TCGA-COAD	TCGA-CA-6716	0.83	3.7	p.Gly13Asp	0.5	1.01	Het	NA	0	0.81	PROF	NA	0	0.82	PROF	NA
TCGA-COAD	TCGA-A6-2674	0.31	3	p.Gly12Asp	0.66	1.03	LOH	NA	0	0.92	PROF	NA	0	0.67	PROF	NA
TCGA-COAD	TCGA-CK-6748	0.8	2.9	p.Gly12Asp	0.5	1.32	Het	NA	0	0.97	PROF	NA	0	0.69	PROF	NA
TCGA-COAD	TCGA-F4-6461	0.59	2	p.Gly12Asp	1	0.51	LOH	NA	0	0.99	PROF	NA	0	0.86	PROF	NA
TCGA-COAD	TCGA-CM-4747	0.67	3.1	p.Gly12Cys	0.67	0.99	LOH	NA	0	1	PROF	NA	0	0.66	PROF	NA
TCGA-COAD	TCGA-AA-3989	0.68	3.5	p.Gly13Asp	0.74	0.99	LOH	NA	0	0.99	PROF	NA	0	0.74	PROF	NA
TCGA-COAD	TCGA-AA-3695	0.86	2.8	p.Gly12Asp	0.66	0.99	LOH	NA	0	1	PROF	NA	0	0.67	PROF	NA
TCGA-COAD	TCGA-AZ-5407	0.66	2.2	p.Gly12Asp	0.5	1	Het	NA	0	1	PROF	p.Arg136His	0.38	0.81	PROF	NA
TCGA-COAD	TCGA-DM-A282	0.71	2	p.Gly12Asp	0.5	0.99	Het	NA	0	1	PROF	NA	0	0.52	PROF	NA
TCGA-COAD	TCGA-AA-3673	0.67	1.9	p.Gly12Asp	0.63	0.79	LOH	NA	0	1.34	PROF	NA	0	0.56	PROF	NA
TCGA-COAD	TCGA-CM-5863	0.24	2.2	p.Gly12Asp	0.5	1.27	Het	NA	0	1.38	PROF	NA	0	0.66	PROF	NA
TCGA-COAD	TCGA-AA-3870	0.6	2	p.Gly12Asp	1	1.01	LOH	NA	0	1.55	PROF	NA	0	0.49	PROF	NA
TCGA-COAD	TCGA-A6-5657	0.29	2.2	p.Gly12Ser	0.5	0.99	Het	NA	0	1.22	PROF	NA	0	0.49	PROF	NA
TCGA-COAD	TCGA-F4-6807	0.54	1.9	p.Gly12Val	0.63	0.76	LOH	NA	0	1	PROF	NA	0	0.52	PROF	NA
TCGA-COAD	TCGA-AA-3837	0.65	2.7	p.Gly12Val	0.65	1.03	LOH	NA	0	1.03	PROF	NA	0	0.65	PROF	NA
TCGA-COAD	TCGA-A6-4107	0.47	3.5	p.Gly13Asp	0.7	1.25	LOH	NA	0	1.15	PROF	NA	0	0.84	PROF	NA
TCGA-COAD	TCGA-D5-5539	0.63	3.5	p.Gly13Asp	0.66	1	LOH	NA	0	1.71	PROF	NA	0	0.7	PROF	NA
TCGA-COAD	TCGA-AA-3864	0.72	2	p.Gly12Asp	0.5	1.01	Het	NA	0	0.97	PROF	NA	0	1.02	PROF	NA
TCGA-COAD	TCGA-5M-AAT6	0.27	2.1	p.Gly12Asp	0.5	1.02	Het	NA	0	0.98	PROF	NA	0	1.01	PROF	NA
TCGA-COAD	TCGA-CK-4947	0.57	2.1	p.Gly12Ala	0.5	1	Het	NA	0	1	PROF	NA	0	1.03	PROF	NA
TCGA-COAD	TCGA-D5-6536	0.69	4	p.Gly12Arg	0.5	1	Het	NA	0	0.99	PROF	NA	0	0.98	PROF	NA
TCGA-COAD	TCGA-AA-A03F	0.72	2	p.Gly12Asp	0.5	1.04	Het	NA	0	1	PROF	NA	0	1	PROF	NA
TCGA-COAD	TCGA-CK-6751	0.69	2	p.Gly12Asp	0.5	1	Het	NA	0	0.99	PROF	NA	0	1	PROF	NA
TCGA-COAD	TCGA-CM-6674	0.5	2	p.Gly12Asp	0.5	0.99	Het	NA	0	0.99	PROF	NA	0	0.99	PROF	NA
TCGA-COAD	TCGA-DM-A280	0.36	2.1	p.Gly12Ser	0.5	0.99	Het	NA	0	0.99	PROF	NA	0	1	PROF	NA
TCGA-COAD	TCGA-F4-6806	0.67	3.9	p.Gly12Val	0.5	1	Het	NA	0	0.99	PROF	NA	0	1	PROF	NA
TCGA-COAD	TCGA-AA-3852	0.65	2.2	p.Gly12Ala	0.65	1.53	Gain	NA	0	1.54	PROF	NA	0	1	PROF	NA
TCGA-COAD	TCGA-D5-6537	0.75	2.4	p.Gly12Arg	0.66	1.51	Gain	NA	0	1	PROF	NA	0	1	PROF	NA
TCGA-COAD	TCGA-A6-3808	0.44	2	p.Gly12Asp	0.5	1.04	Het	NA	0	1	PROF	NA	0	1.01	PROF	NA
TCGA-COAD	TCGA-AA-3502	0.83	2.1	p.Gly12Asp	0.5	1.04	Het	NA	0	1	PROF	NA	0	0.98	PROF	NA
TCGA-COAD	TCGA-AA-3818	0.72	2.2	p.Gly12Asp	0.66	1.55	Gain	NA	0	1	PROF	NA	0	1	PROF	NA
TCGA-COAD	TCGA-AA-A02O	0.8	2.2	p.Gly12Asp	0.65	1.57	Gain	NA	0	1	PROF	NA	0	0.99	PROF	NA
TCGA-COAD	TCGA-AY-6386	0.6	2.1	p.Gly12Asp	0.5	1	Het	NA	0	1	PROF	NA	0	1.04	PROF	NA
TCGA-COAD	TCGA-CK-4950	0.39	2.3	p.Gly12Asp	0.66	1.54	Gain	NA	0	1	PROF	NA	0	1	PROF	NA
TCGA-COAD	TCGA-CM-6678	0.65	2.4	p.Gly12Asp	0.66	1.47	Gain	NA	0	1	PROF	NA	0	1.43	PROF	NA
TCGA-COAD	TCGA-AA-3675	0.77	2.1	p.Gly12Asp	0.5	1	Het	NA	0	1.01	PROF	NA	0	0.99	PROF	NA
TCGA-COAD	TCGA-CM-4748	0.61	2	p.Gly12Asp	0.5	1	Het	NA	0	1.01	PROF	NA	0	0.97	PROF	NA
TCGA-COAD	TCGA-AA-3715	0.5	4.3	p.Gly12Asp	0.62	2.01	Gain	NA	0	1.02	PROF	NA	0	1	PROF	NA
TCGA-COAD	TCGA-DM-A28K	0.8	2.2	p.Gly12Asp	0.5	1	Het	NA	0	1.44	PROF	NA	0	0.99	PROF	NA
TCGA-COAD	TCGA-AA-3994	0.74	2.2	p.Gly12Asp	0.5	1	Het	NA	0	1.46	PROF	NA	0	0.99	PROF	NA
TCGA-COAD	TCGA-AA-3696	0.83	2.3	p.Gly12Cys	0.65	1.55	Gain	NA	0	1.01	PROF	NA	0	1.01	PROF	NA
TCGA-COAD	TCGA-CM-4744	0.69	3.1	p.Gly12Ser	0.75	3.08	Amp	NA	0	1	PROF	NA	0	0.96	PROF	NA
TCGA-COAD	TCGA-4T-AA8H	0.72	3.3	p.Gly12Val	0.74	1.35	Gain	NA	0	1	PROF	NA	0	1.35	PROF	NA
TCGA-COAD	TCGA-AA-3530	0.78	1.9	p.Gly12Val	0.5	1.01	Het	NA	0	1	PROF	NA	0	1.01	PROF	NA
TCGA-COAD	TCGA-AA-A02Y	0.72	2.2	p.Gly12Val	0.65	1.52	Gain	NA	0	1	PROF	NA	0	1	PROF	NA
TCGA-COAD	TCGA-AY-A71X	0.89	2	p.Gly12Val	0.5	0.99	Het	NA	0	1	PROF	NA	0	1	PROF	NA
TCGA-COAD	TCGA-CA-5255	0.41	2.1	p.Gly12Val	1.01	1.3	Gain	NA	0	1	PROF	NA	0	0.96	PROF	NA
TCGA-COAD	TCGA-G4-6627	0.21	2.5	p.Gly12Val	0.5	1.38	Het	NA	0	1	PROF	NA	0	1.03	PROF	NA
TCGA-COAD	TCGA-F4-6855	0.58	3	p.Gly12Val	0.69	1	LOH	NA	0	1.01	PROF	NA	0	1	PROF	NA
TCGA-COAD	TCGA-DM-A28M	0.73	3.4	p.Gly12Val	0.75	1.3	Gain	NA	0	1.31	PROF	NA	0	1.3	PROF	NA
TCGA-COAD	TCGA-AA-A029	0.84	2.3	p.Gly12Val	1	1.55	Gain	NA	0	1.33	PROF	NA	0	0.99	PROF	NA
TCGA-COAD	TCGA-CA-5796	0.78	2.1	p.Gly12Val	0.5	0.99	Het	NA	0	1.5	PROF	NA	0	1	PROF	NA
TCGA-COAD	TCGA-AA-3854	0.86	2.1	p.Gly12Val	0.5	0.81	Het	NA	0	1.73	PROF	NA	0	0.99	PROF	NA
TCGA-COAD	TCGA-AA-3680	0.74	4.1	p.Gly13Asp	0.65	1.54	Gain	NA	0	1	PROF	NA	0	0.99	PROF	NA
TCGA-COAD	TCGA-AA-A01R	0.63	2.1	p.Gly13Asp	0.5	1.01	Het	NA	0	1	PROF	NA	0	1	PROF	NA
TCGA-COAD	TCGA-AZ-6599	0.88	2	p.Gly13Asp	0.5	1.1	Het	NA	0	1	PROF	NA	0	1	PROF	NA
TCGA-COAD	TCGA-CM-6168	0.31	2.2	p.Gly13Asp	0.5	0.98	Het	NA	0	1.01	PROF	NA	0	1.02	PROF	NA
TCGA-COAD	TCGA-D5-6927	0.5	2	p.Gly13Asp	0.5	1	Het	NA	0	1.01	PROF	NA	0	1	PROF	NA
TCGA-COAD	TCGA-DM-A0X9	0.67	2.3	p.Gly13Asp	0.67	1.57	Gain	NA	0	1.01	PROF	NA	0	1.03	PROF	NA
TCGA-COAD	TCGA-G4-6323	0.43	2.1	p.Gly13Asp	0.71	1.35	Gain	NA	0	1.12	PROF	NA	0	0.96	PROF	NA
TCGA-COAD	TCGA-AA-3663	0.76	2.1	p.Gly13Asp	1	1	LOH	NA	0	1.34	PROF	NA	0	1	PROF	NA
TCGA-COAD	TCGA-AZ-4313	0.45	2.2	p.Gly13Asp	0.5	0.98	Het	NA	0	1.66	PROF	NA	0	0.98	PROF	NA
TCGA-LUAD	TCGA-49-AARO	0.33	2.8	p.Gly12Ala	1.01	1.66	Gain	NA	0	0.28	PROF	NA	0	0.71	PROF	NA
TCGA-LUAD	TCGA-97-7938	0.57	2	p.Gly12Cys	1	0.5	LOH	NA	0	0.5	PROF	NA	0	0.54	PROF	NA
TCGA-LUAD	TCGA-86-A456	0.31	1.6	p.Gly12Val	0.5	1.05	Het	NA	0	0.5	PROF	NA	0	0.51	PROF	NA
TCGA-LUAD	TCGA-78-7160	0.27	1.6	p.Gly12Asp	0.65	0.71	LOH	NA	0	0.51	PROF	NA	0	0.76	PROF	NA
TCGA-LUAD	TCGA-05-4244	0.61	4.2	p.Gly12Cys	0.5	0.99	Het	NA	0	0.54	PROF	NA	0	0.69	PROF	NA
TCGA-LUAD	TCGA-MP-A4TD	0.39	1.8	p.Gly12Cys	0.5	1.04	Het	NA	0	0.54	PROF	NA	0	0.71	PROF	NA
TCGA-LUAD	TCGA-55-7281	0.49	3	p.Gly12Cys	0.67	1.01	LOH	NA	0	0.59	PROF	NA	0	0.65	PROF	NA
TCGA-LUAD	TCGA-93-7347	0.25	3.7	p.Gly12Cys	0.5	1.04	Het	NA	0	0.64	PROF	NA	0	0.49	PROF	NA
TCGA-LUAD	TCGA-95-A4VP	0.36	5.5	p.Gly12Val	0.5	1.4	Het	NA	0	0.64	PROF	NA	0	0.66	PROF	NA
TCGA-LUAD	TCGA-MP-A4TE	0.72	3.1	p.Gly12Cys	0.78	1.71	Gain	NA	0	0.66	PROF	NA	0	0.61	PROF	NA
TCGA-LUAD	TCGA-55-6970	0.44	2.7	p.Gly12Val	1.01	0.66	LOH	NA	0	0.66	PROF	NA	0	0.7	PROF	NA
TCGA-LUAD	TCGA-55-8207	0.63	3	p.Gly12Cys	1	0.99	LOH	NA	0	0.67	PROF	NA	0	0.65	PROF	NA
TCGA-LUAD	TCGA-86-7713	0.7	3.1	p.Gly12Cys	0.41	1.74	Het	NA	0	0.69	PROF	NA	0	0.57	PROF	NA
TCGA-LUAD	TCGA-86-8054	0.78	2.7	p.Gly12Val	0.34	1	dGD	NA	0	0.71	PROF	p.Glu182Gly	0.4	0.88	PROF	NA
TCGA-LUAD	TCGA-05-4250	0.55	3	p.Gly12Cys	0.82	3.57	Amp	NA	0	0.72	PROF	NA	0	0.69	PROF	NA
TCGA-LUAD	TCGA-78-7159	0.49	3.6	p.Gly12Val	0.5	1.02	Het	NA	0	0.72	PROF	NA	0	0.62	PROF	NA
TCGA-LUAD	TCGA-J2-A4AG	0.27	1.9	p.Gly12Asp	0.5	1.58	Het	NA	0	0.73	PROF	NA	0	0.74	PROF	NA
TCGA-LUAD	TCGA-MP-A4T8	0.67	2.9	p.Gly12Asp	0.69	0.98	LOH	NA	0	0.75	PROF	NA	0	0.62	PROF	NA
TCGA-LUAD	TCGA-55-8097	0.59	3.9	p.Gly12Cys	0.5	0.99	Het	NA	0	0.75	PROF	NA	0	0.52	PROF	NA
TCGA-LUAD	TCGA-55-A494	0.83	3.6	p.Gly12Asp	0.82	1.36	Gain	NA	0	0.76	PROF	NA	0	0.78	PROF	NA
TCGA-LUAD	TCGA-55-7283	0.58	3.7	p.Gly12Ser	0.86	1.55	Gain	NA	0	0.76	PROF	p.Gln144Ter	0.5	1.01	PROF	NA
TCGA-LUAD	TCGA-44-A47A	0.46	3.6	p.Gly12Asp	0.5	1	Het	NA	0	0.77	PROF	NA	0	0.76	PROF	NA
TCGA-LUAD	TCGA-05-4249	0.63	3.6	p.Gly12Cys	0.5	1	Het	NA	0	0.78	PROF	NA	0	0.72	PROF	NA
TCGA-LUAD	TCGA-38-4626	0.27	2.2	p.Gly12Val	0.5	0.92	Het	NA	0	0.81	PROF	p.Glu165*	0.5	0.77	PROF	NA
TCGA-LUAD	TCGA-44-A47F	0.57	3.4	p.Gly12Cys	1	0.65	LOH	NA	0	0.84	PROF	NA	0	0.82	PROF	NA
TCGA-LUAD	TCGA-78-7167	0.86	3.6	p.Gly12Phe	0.5	0.99	Het	NA	0	0.24	PROF	NA	0	0.98	PROF	NA
TCGA-LUAD	TCGA-91-8497	0.41	1.9	p.Gly12Cys	0.5	1.02	Het	NA	0	0.46	PROF	NA	0	1.05	PROF	NA
TCGA-LUAD	TCGA-55-8512	0.32	1.9	p.Gly12Val	0.5	1	Het	NA	0	0.48	PROF	NA	0	1	PROF	NA
TCGA-LUAD	TCGA-44-6146	0.64	1.9	p.Gly12Val	0.5	1.01	Het	NA	0	0.51	PROF	NA	0	0.99	PROF	NA
TCGA-LUAD	TCGA-97-8176	0.49	1.8	p.Gly12Ser	0.5	1.06	Het	NA	0	0.53	PROF	NA	0	0.89	PROF	NA
TCGA-LUAD	TCGA-44-7671	0.69	2.8	p.Gly12Cys	0.96	0.66	LOH	NA	0	0.66	PROF	NA	0	0.96	PROF	NA
TCGA-LUAD	TCGA-73-4662	0.59	5.9	p.Gly12Cys	0.75	1.36	Gain	NA	0	0.66	PROF	NA	0	0.88	PROF	NA
TCGA-LUAD	TCGA-49-4510	0.74	3.4	p.Gly12Asp	0.5	1.49	Het	NA	0	0.67	PROF	NA	0	0.96	PROF	NA
TCGA-LUAD	TCGA-55-A490	0.63	3.1	p.Gly12Cys	0.75	1.68	Gain	NA	0	0.68	PROF	NA	0	0.96	PROF	NA
TCGA-LUAD	TCGA-78-7161	0.82	3.1	p.Gly12Val	0.75	1.34	Gain	NA	0	0.69	PROF	NA	0	0.98	PROF	NA
TCGA-LUAD	TCGA-55-8203	0.51	3.7	p.Gly12Cys	0.5	0.97	Het	NA	0	0.83	PROF	NA	0	1	PROF	NA
TCGA-LUAD	TCGA-44-7672	0.23	5.4	p.Gly12Ala	0.86	5.67	Amp	p.Arg131His	0	0.88	PROF	NA	0	0.78	PROF	NA
TCGA-LUAD	TCGA-05-4417	0.44	2.7	p.Gly12Cys	0.81	1.6	Gain	NA	0	0.9	PROF	NA	0	0.7	PROF	NA
TCGA-LUAD	TCGA-NJ-A55R	0.43	1.8	p.Gly12Ala	0.5	1.01	Het	NA	0	0.91	PROF	NA	0	0.79	PROF	NA
TCGA-LUAD	TCGA-53-7813	0.45	3.4	p.Gly12Ala	0.5	1.11	Het	NA	0	0.93	PROF	NA	0	0.66	PROF	NA
TCGA-LUAD	TCGA-05-4415	0.69	3.4	p.Gly12Cys	1	1.39	Gain	NA	0	0.97	PROF	NA	0	0.69	PROF	NA
TCGA-LUAD	TCGA-50-5051	0.65	2.9	p.Gly12Cys	1	0.76	LOH	NA	0	0.99	PROF	NA	0	0.85	PROF	NA
TCGA-LUAD	TCGA-78-7539	0.6	3.3	p.Gly12Cys	0.63	0.99	LOH	NA	0	0.99	PROF	NA	0	0.66	PROF	NA
TCGA-LUAD	TCGA-67-3773	0.67	1.9	p.Gly12Val	0.5	1	Het	NA	0	0.99	PROF	NA	0	0.49	PROF	NA
TCGA-LUAD	TCGA-80-5608	0.53	2.9	p.Gly12Ala	0.67	1	LOH	NA	0	1.38	PROF	NA	0	0.68	PROF	NA
TCGA-LUAD	TCGA-MP-A4SY	0.25	2.3	p.Gly12Asp	0.5	1.25	Het	NA	0	1.03	PROF	NA	0	0.64	PROF	NA
TCGA-LUAD	TCGA-NJ-A4YG	0.29	2.4	p.Gly12Asp	1.02	0.99	LOH	NA	0	1.32	PROF	NA	0	0.73	PROF	NA
TCGA-LUAD	TCGA-86-7953	0.41	3.1	p.Gly12Asp	0.5	1.34	Het	NA	0	1.33	PROF	NA	0	0.68	PROF	NA
TCGA-LUAD	TCGA-97-A4M5	0.22	3.7	p.Gly12Cys	0.5	1	Het	NA	0	1.01	PROF	NA	0	0.44	PROF	NA
TCGA-LUAD	TCGA-NJ-A4YI	0.7	3.6	p.Gly12Cys	1	0.77	LOH	NA	0	1.01	PROF	NA	0	0.75	PROF	NA
TCGA-LUAD	TCGA-55-1595	0.59	3.5	p.Gly12Cys	0.86	1.61	Gain	NA	0	1.15	PROF	NA	0	0.64	PROF	NA
TCGA-LUAD	TCGA-64-5774	0.78	2.7	p.Gly12Cys	0.66	1.01	LOH	NA	0	1.2	PROF	NA	0	0.7	PROF	NA
TCGA-LUAD	TCGA-91-6828	0.57	2	p.Gly12Val	0.67	1.34	Gain	NA	0	1.06	PROF	NA	0	0.66	PROF	NA
TCGA-LUAD	TCGA-L9-A443	0.51	3.3	p.Gly12Val	0.5	1.3	Het	NA	0	1.15	PROF	NA	0	0.7	PROF	NA
TCGA-LUAD	TCGA-44-7661	0.27	2.1	p.Gly12Val	0.82	2.78	Gain	NA	0	1.32	PROF	p.Arg174*	0.74	0.51	PROF	NA
TCGA-LUAD	TCGA-95-A4VN	0.23	2.5	p.Gly12Val	0.8	2.12	Gain	NA	0	1.44	PROF	NA	0	0.64	PROF	NA
TCGA-LUAD	TCGA-75-6206	0.71	3.2	p.Gly13Asp	0.67	1	LOH	NA	0	1.02	PROF	NA	0	0.66	PROF	NA
TCGA-LUAD	TCGA-49-4506	0.24	2.4	p.Gly13Asp	0.66	1.43	Gain	NA	0	1.03	PROF	NA	0	0.85	PROF	NA
TCGA-LUAD	TCGA-73-7498	0.58	2	p.Gly12Cys	0.42	0.8	Het	NA	0	0.94	PROF	NA	0	0.98	PROF	NA
TCGA-LUAD	TCGA-97-7941	0.33	2	p.Gly12Ala	1	0.99	LOH	NA	0	0.98	PROF	NA	0	0.99	PROF	NA
TCGA-LUAD	TCGA-J2-8194	0.49	3	p.Gly12Cys	0.61	0.99	LOH	NA	0	0.99	PROF	NA	0	1.01	PROF	NA
TCGA-LUAD	TCGA-55-7725	0.57	2	p.Gly12Val	0.5	0.99	Het	NA	0	0.99	PROF	NA	0	1	PROF	NA
TCGA-LUAD	TCGA-55-7728	0.39	2	p.Gly12Val	0.73	1.99	Gain	NA	0	0.99	PROF	NA	0	1	PROF	NA
TCGA-LUAD	TCGA-86-8359	0.48	2.9	p.Gly12Ala	1	0.99	LOH	NA	0	1	PROF	NA	0	1.02	PROF	NA
TCGA-LUAD	TCGA-73-4677	0.56	3.1	p.Gly12Ala	1	0.71	LOH	NA	0	1.02	PROF	NA	0	0.99	PROF	NA
TCGA-LUAD	TCGA-44-6776	0.58	1.9	p.Gly12Asp	0.5	1.01	Het	NA	0	1	PROF	NA	0	0.98	PROF	NA
TCGA-LUAD	TCGA-69-8254	0.39	2	p.Gly12Asp	0.5	0.99	Het	NA	0	1.03	PROF	NA	0	0.94	PROF	NA
TCGA-LUAD	TCGA-69-8253	0.46	3.1	p.Gly12Asp	1	0.64	LOH	NA	0	1.27	PROF	NA	0	0.98	PROF	NA
TCGA-LUAD	TCGA-35-3615	0.65	2.1	p.Gly12Cys	0.5	0.98	Het	NA	0	1.01	PROF	NA	0	0.98	PROF	NA
TCGA-LUAD	TCGA-55-6983	0.37	2.1	p.Gly12Cys	0.5	0.98	Het	NA	0	1.01	PROF	NA	0	1	PROF	NA
TCGA-LUAD	TCGA-55-8508	0.46	2.8	p.Gly12Cys	0.5	1.14	Het	NA	0	1.01	PROF	NA	0	1.01	PROF	NA
TCGA-LUAD	TCGA-MP-A4TH	0.36	2.1	p.Gly12Cys	1.06	0.42	LOH	NA	0	1.01	PROF	NA	0	0.97	PROF	NA
TCGA-LUAD	TCGA-55-8615	0.68	2.5	p.Gly12Cys	0.5	1.58	Het	NA	0	1.28	PROF	NA	0	1.27	PROF	NA
TCGA-LUAD	TCGA-69-7973	0.61	3.3	p.Gly12Cys	0.5	1.43	Het	NA	0	1.43	PROF	NA	0	1.26	PROF	NA
TCGA-LUAD	TCGA-S2-AA1A	0.28	2.5	p.Gly12Cys	0.34	1.63	dGD	NA	0	1.81	PROF	NA	0	0.99	PROF	NA
TCGA-LUAD	TCGA-55-6642	0.32	2.5	p.Gly12Val	0.56	1.34	Het	NA	0	1.02	PROF	NA	0	1.14	PROF	NA
TCGA-LUAD	TCGA-86-8674	0.52	2.1	p.Gly13Cys	0.5	1	Het	NA	0	1.01	PROF	NA	0	1.01	PROF	NA
ICGC-PanCuRx	ASHPC_0011_Pa_P	0.94	1.9	p.Gly12Arg	0.5	0.993092	Het	NA	0	0.469761	PROF	NA	0	0.469761	PROF	NA
ICGC-PanCuRx	ASHPC_0013_Pa_P	0.79	2.1	p.Gly12Asp	0.5	1	Het	NA	0	0.48971	PROF	NA	0	0.479632	PROF	NA
ICGC-PanCuRx	PCSI_0491_Lv_M_526	0.8	1.9	p.Gly12Val	0.5	1	Het	NA	0	0.476319	PROF	NA	0	0.486327	PROF	NA
ICGC-PanCuRx	PCSI_0640_Om_M_526	0.71	3.9	p.Gly12Val	0.5	1	Het	NA	0	1	PROF	NA	0	1.00696	PROF	NA
ICGC-PanCuRx	PCSI_0706_Pa_P_526	0.8	2	p.Gly12Val	0.5	1.01396	Het	NA	0	0.514057	PROF	NA	0	0.496546	PROF	NA
ICGC-PanCuRx	RAMP_0006_Lv_M_526	0.81	3.8	p.Gly12Asp	0.5	0.986233	Het	NA	0	0.496546	PROF	NA	0	0.48971	PROF	NA
TCGA-PAAD	TCGA-FB-AAPQ	0.47	1.9	p.Gly12Asp	0.5	0.99	Het	NA	0	0.47	PROF	NA	0	0.48	PROF	NA
TCGA-PAAD	TCGA-2J-AABE	0.37	2	p.Gly12Arg	0.5	0.94	Het	NA	0	0.48	PROF	NA	0	0.48	PROF	NA
TCGA-PAAD	TCGA-FB-AAQ6	0.59	1.9	p.Gly12Val	0.5	0.99	Het	NA	0	0.49	PROF	p.Arg209Gln	0.52	0.48	PROF	NA
TCGA-PAAD	TCGA-HZ-A77P	0.2	4	p.Gly12Val	0.5	1.04	Het	NA	0	0.57	PROF	p.Ser110fs	0.66	0.56	PROF	NA
TCGA-PAAD	TCGA-YY-A8LH	0.64	3.7	p.Gly12Val	0.5	1.02	Het	NA	0	0.65	PROF	NA	0	0.51	PROF	NA
TCGA-PAAD	TCGA-HV-AA8V	0.25	1.9	p.Gly12Val	0.5	0.72	Het	NA	0	0.73	PROF	p.Pro112Arg	0.5	0.68	PROF	NA
TCGA-PAAD	TCGA-HZ-A8P1	0.64	1.9	p.Gly12Asp	0.5	1.01	Het	NA	0	0.47	PROF	NA	0	0.99	PROF	NA
TCGA-PAAD	TCGA-3A-A9I7	0.2	2.1	p.Gly12Asp	0.5	1.18	Het	p.His83Tyr	0.5	0.84	PROF	NA	0	0.9	PROF	NA
TCGA-PAAD	TCGA-3E-AAAZ	0.37	1.8	p.Gly12Val	0.5	0.96	Het	NA	0	0.8	PROF	NA	0	0.96	PROF	NA
TCGA-PAAD	TCGA-IB-AAUQ	0.24	1.9	p.Gly12Asp	0.5	1.02	Het	NA	0	1	PROF	p.His140Tyr	0.7	0.45	PROF	NA
TCGA-PAAD	TCGA-HV-A7OP	0.87	3.7	p.Gly12Asp	1	0.55	LOH	NA	0	1.01	PROF	NA	0	1	PROF	Excluded from analysis because IntraductalTubulopapillaryNeoplasm
ICGC-PanCuRx	ASHPC_0001_Pa_P	0.69	2.1	p.Gly12Val	0.5	1	Het	NA	0	0.03125	HOM	NA	0	0.993092	PROF	NA
ICGC-PanCuRx	ASHPC_0003_Pa_P	0.93	3.2	p.Gly12Val	0.61	1.64718	Gain	NA	0	0.03125	HOM	p.Arg234His	1	0.687771	HOM	NA
ICGC-PanCuRx	ASHPC_0005_Pa_P	0.94	3.4	p.Gly12Arg	0.67	1.00696	LOH	NA	0	0.03125	HOM	p.Val118_Arg119del	0.99	0.659754	HOM	NA
ICGC-PanCuRx	ASHPC_0008_Pa_P	0.93	3	p.Gly12Val	0.71	1.08673	LOH	NA	0	0.03125	HOM	p.Arg298Cys	1.01	0.594604	HOM	NA
ICGC-PanCuRx	ASHPC_0009_Pa_P	0.87	2	p.Gly12Arg	0.5	0.993092	Het	NA	0	0.03125	HOM	p.Pro114fs	0.98	0.482968	HOM	NA
ICGC-PanCuRx	ASHPC_0010_Pa_P	0.92	3.9	p.Gly12Asp	0.5	0.993092	Het	p.His83Tyr	0.68	0.737135	PROF	p.Thr214fs	1.01	0.486327	HOM	NA
ICGC-PanCuRx	ASHPC_0015_Pa_P	0.88	2	p.Gly12Arg	0.5	1.01396	Het	NA	0	0.03125	HOM	NA	0	0.466516	PROF	NA
ICGC-PanCuRx	ASHPC_0017_Pa_P	0.87	2	p.Gly13Pro	0.4	1.3566	Het	p.Pro151fs	1.15	0.356013	HOM	p.Arg234His	1	0.510506	HOM	NA
ICGC-PanCuRx	ASHPC_0018_Pa_P	0.22	1.7	p.Gly12Val	0.5	0.939523	Het	NA	0	0.03125	HOM	p.Arg303fs	1.34	0.619854	HOM	NA
ICGC-PanCuRx	ASHPC_0019_Pa_P_5262	0.95	2	p.Gly12Arg	0.5	1	Het	NA	0	0.03125	HOM	p.Val233Met	0.99	0.496546	HOM	NA
ICGC-PanCuRx	ASHPC_0022_Pa_P	0.92	1.8	p.Gly12Asp	0.5	1	Het	NA	0	0.514057	PROF	p.His140Arg	1.01	0.466516	HOM	NA
ICGC-PanCuRx	ASHPC_0023_Pa_P	0.97	1.9	p.Gly12Asp	0.5	1	Het	NA	0	0.03125	HOM	p.Pro112Ala	1	0.496546	HOM	NA
ICGC-PanCuRx	ASHPC_0025_Pa_P	0.95	1.9	p.Gly12Arg	1.01	0.476319	LOH	NA	0	0.03125	HOM	p.Tyr181Cys	1.01	0.466516	HOM	NA
ICGC-PanCuRx	ASHPC_0027_Pa_P	0.96	4	p.Gly12Asp	0.61	1.30134	Gain	NA	0	0.03125	HOM	p.Arg209Trp	1	0.97942	HOM	NA
ICGC-PanCuRx	ASHPC_0028_Pa_P	0.73	1.9	p.Gly12Asp	0.5	0.933033	Het	NA	0	0.03125	HOM	p.TyrGlu181*	0.99	0.444421	HOM	NA
ICGC-PanCuRx	ASHPC_0029_Pa_P	0.9	1.9	p.Gly12Arg	0.5	1	Het	NA	0	0.03125	HOM	p.Trp52*	0.98	0.496546	HOM	NA
ICGC-PanCuRx	ASHPC_0030_Pa_P	0.25	2.2	p.Gly12Val	0.63	1.26576	LOH	NA	0	0.03125	HOM	p.GlnHis153HisTyr	0.58	0.716978	PROF	NA
ICGC-PanCuRx	ASHPC_0034_Pa_P	0.94	1.9	p.Gly12Asp	0.5	1.00696	Het	NA	0	0.03125	HOM	NA	0	0.479632	PROF	NA
ICGC-PanCuRx	PCSI_0004_Pa_P_526	0.88	3.5	p.Gly12Asp	0.5	1.01396	Het	NA	0	0.03125	HOM	p.Val233Met	0.99	0.493116	HOM	NA
ICGC-PanCuRx	PCSI_0017_Pa_X_526	0.96	2	p.Gly12Val	0.5	1.00696	Het	NA	0	0.03125	HOM	NA	0	0.493116	PROF	NA
ICGC-PanCuRx	PCSI_0019_Pa_P_526	0.69	1.9	p.Gly12Arg	0.5	1.01396	Het	NA	0	0.03125	HOM	p.Thr101fs	0.99	0.543367	HOM	NA
ICGC-PanCuRx	PCSI_0023_Pa_P	0.27	2	p.Gly12Val	0.5	0.986233	Het	NA	0	0.03125	HOM	NA	0	0.381565	PROF	NA
ICGC-PanCuRx	PCSI_0044_Pa_P_526	0.66	1.9	p.Gly12Val	0.66	1.47427	Gain	NA	0	0.469761	PROF	p.Cys137Ser	1	0.510506	HOM	NA
ICGC-PanCuRx	PCSI_0046_Pa_P_526	0.79	3.2	p.Gly12Val	0.5	1.32869	Het	NA	0	0.03125	HOM	p.Arg303*	1.01	0.650671	HOM	NA
ICGC-PanCuRx	PCSI_0047_Pa_P_526	0.56	1.8	p.Gly12Asp	0.53	1.21419	Het	NA	0	0.493116	PROF	NA	1.01	0.482968	HOM	NA
ICGC-PanCuRx	PCSI_0048_Pa_P_526	0.59	2	p.Gly12Arg	0.5	1.00696	Het	NA	0	0.496546	PROF	p.Gly223del	0.98	0.521233	HOM	NA
ICGC-PanCuRx	PCSI_0073_Pa_P_526	0.7	1.9	p.Gly12Asp	0.5	1.04247	Het	NA	0	0.486327	PROF	p.Gly223Val	1	0.503478	HOM	NA
ICGC-PanCuRx	PCSI_0074_Pa_P_526	0.88	1.9	p.Gly12Asp	0.5	1.00696	Het	NA	0	0.03125	HOM	NA	0	0.97942	PROF	NA
ICGC-PanCuRx	PCSI_0075_Pa_P_526	0.78	1.9	p.Gly12Asp	0.5	1.00696	Het	NA	0	0.5	PROF	p.Arg209Gln	1	0.48971	HOM	NA
ICGC-PanCuRx	PCSI_0078_Pa_P_526	0.68	2.1	p.Gly12Val	0.5	1	Het	NA	0	0.03125	HOM	p.Glu304fs	1	0.503478	HOM	NA
ICGC-PanCuRx	PCSI_0080_Pa_P_526	0.6	3.4	p.Gly12Val	0.5	1.31951	Het	p.Glu88fs	1	0.655197	HOM	NA	0	0.650671	PROF	NA
ICGC-PanCuRx	PCSI_0082_Pa_P_526	0.73	2.9	p.Gly12Val	0.94	2.80889	Amp	NA	0	0.03125	HOM	p.Arg157*	0.99	0.668964	HOM	NA
ICGC-PanCuRx	PCSI_0102_Pa_P	0.45	1.8	p.Gly12Arg	0.5	1.02101	Het	NA	0	0.5	PROF	NA	0.98	0.517632	HOM	NA
ICGC-PanCuRx	PCSI_0102_Pa_P_526	0.56	1.9	p.Gly12Arg	0.5	1.03526	Het	NA	0	0.496546	PROF	NA	1.01	0.473029	HOM	NA
ICGC-PanCuRx	PCSI_0107_Pa_P_526	0.84	1.9	p.Gly12Asp	0.5	1	Het	p.Arg87Trp	0.5	0.993092	PROF	p.Arg234His	0.98	0.48971	HOM	NA
ICGC-PanCuRx	PCSI_0109_Pa_P_526	0.89	1.9	p.Gly12Asp	0.71	2.07053	Gain	p.Ala4Glu	1	0.496546	HOM	p.Gln278*	1	0.97942	HOM	NA
ICGC-PanCuRx	PCSI_0169_Pa_P_526	0.79	2	p.Gly12Asp	0.5	1.22264	Het	NA	0	0.48971	PROF	p.Ser88Phe	0.99	0.5	HOM	NA
ICGC-PanCuRx	PCSI_0176_Pa_X_526	0.95	1.9	p.Gly12Arg	1	1.02811	LOH	NA	0	0.03125	HOM	p.Asn271fs	1	0.547147	HOM	NA
ICGC-PanCuRx	PCSI_0268_Pa_P_526	0.65	1.8	p.Gly12Val	0.62	0.806642	LOH	NA	0	0.539614	PROF	p.Arg136His	0.97	0.598739	HOM	NA
ICGC-PanCuRx	PCSI_0357_Pa_P_526	0.84	2	p.Gly12Arg	0.5	1.10191	Het	NA	0	0.03125	HOM	p.Val233Met	0.99	0.566442	HOM	NA
ICGC-PanCuRx	PCSI_0357_Pa_P_5262	0.85	2	p.Gly12Arg	0.5	1.00696	Het	NA	0	0.03125	HOM	p.Val233Met	0.98	0.510506	HOM	NA
ICGC-PanCuRx	PCSI_0410_Ag_M_526	0.82	3.2	p.Gly12Arg	0.72	2.44528	Gain	p.Asp14_Leu16del	0.5	0.659754	PROF	p.Pro239Ser	1	0.659754	HOM	NA
ICGC-PanCuRx	PCSI_0410_Di_M_526	0.78	3.2	p.Gly12Arg	0.67	2.08493	Gain	p.Asp14_Leu16del	0.33	0.993092	PROF	p.Pro239Ser	1	0.664343	HOM	NA
ICGC-PanCuRx	PCSI_0410_Hr_M_526	0.7	3.2	p.Gly12Arg	0.74	2.78949	Gain	p.Asp14_Leu16del	0.33	1	PROF	p.Pro239Ser	1	0.668964	HOM	NA
ICGC-PanCuRx	PCSI_0410_Ln_M_526	0.8	3.2	p.Gly12Arg	0.75	2.78949	Gain	p.Asp14_Leu16del	0.5	0.659754	PROF	p.Pro239Ser	1	0.659754	HOM	NA
ICGC-PanCuRx	PCSI_0410_Lu_M_526	0.82	3.1	p.Gly12Arg	0.74	2.67586	Gain	p.Asp14_Leu16del	0.5	0.664343	PROF	p.Pro239Ser	1	0.655197	HOM	NA
ICGC-PanCuRx	PCSI_0410_Lu_M_5262	0.83	3.1	p.Gly12Arg	0.75	2.69447	Gain	p.Asp14_Leu16del	0.5	0.659754	PROF	p.Pro239Ser	0.99	0.659754	HOM	NA
ICGC-PanCuRx	PCSI_0410_Lv_M_526	0.67	3	p.Gly12Arg	0.75	2.71321	Gain	p.Asp14_Leu16del	0.5	0.68302	PROF	p.Pro239Ser	0.99	0.668964	HOM	NA
ICGC-PanCuRx	PCSI_0410_Om_M_526	0.76	3.1	p.Gly12Arg	0.68	2.08493	Gain	p.Asp14_Leu16del	0.29	0.907519	PROF	p.Pro239Ser	1	0.655197	HOM	NA
ICGC-PanCuRx	PCSI_0483_Lv_X_526	0.96	1.8	p.Gly12Val	0.67	1.54756	Gain	p.Ala21Asp	1	0.469761	HOM	p.Tyr181Cys	1	0.48971	HOM	NA
ICGC-PanCuRx	PCSI_0487_Lv_X_526	0.96	1.9	p.Gly12Asp	0.5	1.02101	Het	NA	0	0.03125	HOM	NA	0	0.469761	PROF	NA
ICGC-PanCuRx	PCSI_0490_Lv_X_526	0.96	1.8	p.Gly12Asp	0.5	1.00696	Het	NA	0	0.03125	HOM	p.Arg234His	1	0.493116	HOM	NA
ICGC-PanCuRx	PCSI_0511_Pa_P_526	0.83	3.4	p.Gly12Asp	0.5	1.31039	Het	NA	0	0.03125	HOM	p.Gln61fs	1.01	0.632878	HOM	NA
ICGC-PanCuRx	PCSI_0585_Lv_M_526	0.74	1.9	p.Gly12Asp	0.73	1.27456	LOH	p.His83Tyr	1	0.438303	HOM	p.Arg234Cys	0.96	0.539614	HOM	NA
ICGC-PanCuRx	PCSI_0586_Lv_X_526	0.96	3.6	p.Gly12Arg	0.67	1.55833	Gain	NA	0	0.737135	PROF	p.Gly205Ser	1	1	HOM	NA
ICGC-PanCuRx	PCSI_0600_Lv_X_526	0.94	3.2	p.Gly12Arg	0.5	1.38511	Het	p.Pro81Leu	1	0.650671	HOM	p.Glu247Gly	1	0.63728	HOM	NA
ICGC-PanCuRx	PCSI_0603_Lv_X	0.94	3.4	p.Gly12Asp	0.68	2.08493	Gain	NA	0	0.03125	HOM	p.Asp220Val	1	0.646176	HOM	NA
ICGC-PanCuRx	PCSI_0604_Lv_M_526	0.76	3.3	p.Gly12Val	0.5	1.70527	Het	NA	0	0.03125	HOM	p.Arg209Gly	0.99	0.641713	HOM	NA
ICGC-PanCuRx	PCSI_0605_Lv_M_526	0.72	3.2	p.Gly12Val	0.5	1.38511	Het	NA	0	0.03125	HOM	p.Arg136His	1.01	0.615572	HOM	NA
ICGC-PanCuRx	PCSI_0606_Lv_M_526	0.8	2.7	p.Gly12Val	0.84	2.08493	Gain	NA	0	0.03125	HOM	p.Val34fs	1	0.624165	HOM	NA
ICGC-PanCuRx	PCSI_0607_Lv_X	0.95	1.9	p.Gly12Val	0.5	1	Het	NA	0	0.479632	PROF	p.Arg234His	1	0.476319	HOM	NA
ICGC-PanCuRx	PCSI_0612_Ag_M_526	0.86	1.9	p.Gly12Arg	0.5	1	Het	NA	0	0.03125	HOM	p.Tyr87Ser	0.99	0.486327	HOM	NA
ICGC-PanCuRx	PCSI_0612_Pa_P_526	0.9	2	p.Gly12Arg	0.5	1.00696	Het	NA	0	0.03125	HOM	p.Tyr87Ser	1	0.482968	HOM	NA
ICGC-PanCuRx	PCSI_0621_Lv_X_526	0.95	2.8	p.Gly12Asp	0.5	1.36604	Het	NA	0	0.297302	PROF	p.Gln278*	0.99	1.00696	HOM	NA
ICGC-PanCuRx	PCSI_0633_Lv_M	0.77	3.8	p.Gly12Asp	1	1.03526	LOH	NA	0	0.03125	HOM	NA	1	0.933033	HOM	NA
ICGC-PanCuRx	PCSI_0633_Pa_P	0.86	2.1	p.Gly12Asp	1.02	0.517632	LOH	NA	0	0.03125	HOM	NA	1.02	0.920188	HOM	NA
ICGC-PanCuRx	PCSI_0633_Pa_X_526	0.94	3.5	p.Gly12Asp	0.99	1.38511	Gain	NA	0	0.03125	HOM	NA	1	1.02811	HOM	NA
ICGC-PanCuRx	PCSI_0634_Lv_M	0.79	1.9	p.Gly12Val	0.5	1.07923	Het	NA	0	0.03125	HOM	p.Val108Asp	0.99	0.5	HOM	NA
ICGC-PanCuRx	PCSI_0637_Lv_M_526	0.85	2.9	p.Gly12Val	0.72	1.25701	LOH	NA	0	1.12506	PROF	p.Ile216del	0.99	0.628507	HOM	NA
ICGC-PanCuRx	PCSI_0638_Pa_P_526	0.76	3	p.Gly12Asp	0.5	1.33793	Het	NA	0	0.63728	PROF	p.Ala120Val	0.99	0.668964	HOM	NA
ICGC-PanCuRx	PCSI_0641_Lv_M_526	0.86	1.8	p.Gly12Asp	0.5	1.17283	Het	NA	0	0.482968	PROF	p.Arg209Gln	1	0.48971	HOM	NA
ICGC-PanCuRx	PCSI_0644_Lv_M_526	0.75	3.5	p.Gly12Asp	0.5	1.01396	Het	NA	0	0.5	PROF	p.Cys137Trp	1	0.82932	HOM	NA
ICGC-PanCuRx	PCSI_0646_Lv_M_526	0.75	3.5	p.Gly12Asp	0.7	2.75108	Gain	NA	0	0.496546	PROF	p.Ala122Thr	1.01	0.48971	HOM	NA
ICGC-PanCuRx	PCSI_0647_Lv_M_526	0.77	2.8	p.Gly12Val	0.8	1.69349	Gain	p.Arg80*	1	0.329877	HOM	p.Val134Gly	1	0.646176	HOM	NA
ICGC-PanCuRx	PCSI_0650_Lv_M_526	0.85	3.8	p.Gly12Arg	0.33	0.752623	dGD	NA	0	0.03125	HOM	p.Trp107*	1	0.486327	HOM	NA
ICGC-PanCuRx	PCSI_0651_Lv_M_526	0.84	3.4	p.Gly12Val	0.7	2.2974	Gain	NA	0	0.659754	PROF	p.Val104Ala	0.97	3.65533	HOM	NA
ICGC-PanCuRx	PCSI_0652_Lv_M_526	0.8	2.7	p.Gly12Val	1.02	0.668964	LOH	p.Ser8fs	0.98	0.336808	HOM	p.Arg303*	0.99	0.673617	HOM	NA
ICGC-PanCuRx	PCSI_0652_Pa_P_526	0.85	1.9	p.Gly12Val	1.03	0.486327	LOH	p.Ser8fs	1.01	0.486327	HOM	p.Arg303*	1.01	0.486327	HOM	NA
ICGC-PanCuRx	PCSI_0654_Lv_M_526	0.72	3.5	p.Gly12Val	0.81	1.84038	Gain	NA	0	0.03125	HOM	p.Gln128*	1.01	0.632878	HOM	NA
ICGC-PanCuRx	PCSI_0654_Lv_M_5262	0.75	3.6	p.Gly12Val	0.77	1.02101	LOH	NA	0	0.03125	HOM	p.Gln128*	1.01	0.48971	HOM	NA
ICGC-PanCuRx	PCSI_0662_Lv_M_526	0.65	3.6	p.Gly12Asp	0.8	2.54912	Gain	NA	0	0.03125	HOM	p.Glu12*	1	0.496546	HOM	NA
ICGC-PanCuRx	PCSI_0662_Lv_M_5262	0.72	3.7	p.Gly12Asp	0.78	2.58471	Gain	NA	0	0.03125	HOM	p.Glu12*	1	0.503478	HOM	NA
ICGC-PanCuRx	PCSI_0663_Lv_M_526	0.79	3.3	p.Gly12Asp	0.5	1.34723	Het	NA	0	0.03125	HOM	p.Arg136His	0.99	0.655197	HOM	NA
ICGC-PanCuRx	PCSI_0664_Lv_M_526	0.88	6.4	p.Gly12Asp	0.99	1.54756	Gain	p.Leu16fs	1.01	0.329877	HOM	p.Thr131fs	1	0.668964	HOM	NA
ICGC-PanCuRx	PCSI_0665_Lv_M_526	0.79	3.1	p.Gly12Val	0.5	1.34723	Het	NA	0	0.03125	HOM	p.Gln65fs	1	0.650671	HOM	NA
ICGC-PanCuRx	PCSI_0665_Lv_M_5262	0.79	3.1	p.Gly12Val	0.5	1.3566	Het	NA	0	0.03125	HOM	p.Gln65fs	1	0.650671	HOM	NA
ICGC-PanCuRx	PCSI_0673_Lv_M_526	0.84	3.1	p.Gly12Arg	0.67	1.01396	LOH	NA	0	0.03125	HOM	p.Lys93Arg	1	0.641713	HOM	NA
ICGC-PanCuRx	PCSI_0678_Lv_M_526	0.78	1.9	p.Gly12Asp	0.5	1.00696	Het	p.Tyr44fs	0.99	0.493116	HOM	p.Arg267*	1	0.493116	HOM	NA
ICGC-PanCuRx	PCSI_0682_Lv_M_526	0.83	3.3	p.Gly12Val	1	0.697372	LOH	p.Tyr44fs	1.01	0.655197	HOM	p.Ser55fs	1	1.03526	HOM	NA
ICGC-PanCuRx	PCSI_0683_Pa_P_5262	0.74	2	p.Gly12Val	0.5	1.02811	Het	NA	0	0.03125	HOM	NA	0	0.986233	PROF	NA
ICGC-PanCuRx	PCSI_0700_Pa_P_526	0.84	3.6	p.Gly12Asp	0.5	0.993092	Het	p.Leu16fs	0.98	0.650671	HOM	p.Gly160Val	1	0.5	HOM	NA
ICGC-PanCuRx	PCSI_0703_Lv_M_526	0.87	3.2	p.Gly12Asp	0.5	1.31039	Het	NA	0	0.03125	HOM	p.Glu12*	1.01	0.655197	HOM	NA
ICGC-PanCuRx	PCSI_0705_Pa_P_526	0.82	2.6	p.Gly12Val	0.5	2.04202	Het	p.Arg131fs	1.03	0.314253	HOM	p.Glu165*	1	0.632878	HOM	NA
ICGC-PanCuRx	PCSI_0705_Pa_P_5262	0.71	2.9	p.Gly12Val	0.5	2.02792	Het	p.Arg131fs	1	0.320856	HOM	p.Glu165*	1	0.664343	HOM	NA
ICGC-PanCuRx	PCSI_0705_Pa_P_5263	0.51	2.8	p.Gly12Val	0.5	2.04202	Het	p.Arg131fs	1	0.34151	HOM	p.Glu165*	0.99	0.655197	HOM	NA
ICGC-PanCuRx	PCSI_0707_Pa_P_526	0.74	1.9	p.Gly12Val	0.5	1.01396	Het	NA	0	0.486327	PROF	p.Arg234His	0.99	0.514057	HOM	NA
ICGC-PanCuRx	PCSI_0713_Ab_M_526	0.82	2	p.Gly12Asp	0.5	1.00696	Het	p.Leu78fs	1	0.48971	HOM	NA	0	0.496546	PROF	NA
ICGC-PanCuRx	PCSI_0729_Lv_M_526	0.83	2.7	p.Gly12Arg	0.99	1.36604	Gain	NA	0	0.650671	PROF	p.Arg209Gln	1	0.659754	HOM	NA
ICGC-PanCuRx	PCSI_0735_Pa_P_526	0.85	3.7	p.Gly12Asp	0.5	1.01396	Het	NA	0	0.03125	HOM	NA	0	0.486327	PROF	NA
ICGC-PanCuRx	PCSI_0745_Lv_M_526	0.93	3	p.Gly12Val	0.67	2.05623	Gain	NA	0	0.03125	HOM	p.Arg136His	1	0.650671	HOM	NA
ICGC-PanCuRx	RAMP_0004_Ln_M_526	0.75	3	p.Gly12Asp	0.64	1.70527	Gain	p.Leu94Gln	0.99	0.965936	HOM	p.Arg136His	1	0.795536	HOM	NA
ICGC-PanCuRx	RAMP_0004_Lv_M_526	0.65	3.2	p.Gly12Asp	0.65	2.04202	Gain	p.Leu94Gln	0.98	1.03526	HOM	p.Arg136His	1	0.907519	HOM	NA
ICGC-PanCuRx	RAMP_0004_Pa_P	0.5	3.4	p.Gly12Asp	0.66	2.44528	Gain	NA	0	0.687771	PROF	p.Arg136His	1.01	0.946058	HOM	NA
ICGC-PanCuRx	RAMP_0005_Lv_M_526	0.67	3.4	p.Gly12Asp	0.61	1.84038	Gain	p.Arg58fs	0.99	0.650671	HOM	p.His154Tyr	1	0.632878	HOM	NA
ICGC-PanCuRx	RAMP_0007_Lv_M_5262	0.73	3	p.Gly12Asp	0.5	1.40444	Het	NA	0	0.03125	HOM	p.Gly206Ser	1.01	0.632878	HOM	NA
ICGC-PanCuRx	RAMP_0008_Ln_M_526	0.8	1.8	p.Gly12Val	0.5	0.946058	Het	NA	0	1	PROF	p.Arg243Trp	0.99	1.01396	HOM	NA
ICGC-PanCuRx	RAMP_0008_Lv_M_526	0.81	3	p.Gly12Val	0.5	1.34723	Het	NA	0	1.32869	PROF	p.Arg243Trp	0.99	1	HOM	NA
ICGC-PanCuRx	RAMP_0008_Pa_P	0.35	1.7	p.Gly12Val	0.5	1	Het	NA	0	1	PROF	p.Arg243Trp	1.02	1.00696	HOM	NA
TCGA-PAAD	TCGA-FB-AAQ1	0.3	3.4	p.Gly12Asp	0.5	1.34	Het	p.Ala17fs	0.98	0.66	HOM	p.Val34fs	1	0.65	HOM	NA
TCGA-PAAD	TCGA-FB-AAPY	0.27	1.8	p.Gly12Asp	0.5	1.01	Het	p.Arg87fs	0.97	0.47	HOM	p.Cys203fs	0.97	0.45	HOM	NA
TCGA-PAAD	TCGA-2J-AABO	0.42	3.5	p.Gly12Val	0.71	0.97	LOH	NA	0	-0.17	HOM	p.Gly227Val	1.06	0.42	HOM	NA
TCGA-PAAD	TCGA-XD-AAUI	0.2	1.6	p.Gly12Val	0.5	0.88	Het	NA	0	-0.17	HOM	p.Arg209Gln	0.91	0.56	HOM	NA
TCGA-PAAD	TCGA-2J-AABT	0.23	2	p.Gly12Arg	0.5	1.02	Het	NA	0	-0.14	HOM	p.Arg174fs	0.98	0.47	HOM	NA
TCGA-PAAD	TCGA-HZ-A77Q	0.22	1.9	p.Gly12Arg	1.03	0.41	LOH	NA	0	-0.14	HOM	p.Arg209Trp	0.98	0.44	HOM	NA
TCGA-PAAD	TCGA-FB-AAQ3	0.36	1.9	p.Gly12Asp	0.5	0.98	Het	NA	0	-0.14	HOM	p.His139fs	1.02	0.46	HOM	NA
TCGA-PAAD	TCGA-YH-A8SY	0.35	1.7	p.Gly12Val	0.5	1.7	Het	NA	0	-0.13	HOM	p.Arg136His	1.01	0.51	HOM	NA
TCGA-PAAD	TCGA-2L-AAQI	0.28	1.7	p.Gly12Val	0.5	0.99	Het	NA	0	-0.09	HOM	p.Arg244Pro	0.98	0.43	HOM	NA
TCGA-PAAD	TCGA-XD-AAUL	0.33	1.9	p.Gly12Arg	0.5	0.99	Het	NA	0	-0.07	HOM	p.His140Arg	0.97	0.48	HOM	NA
TCGA-PAAD	TCGA-HZ-A49I	0.33	1.9	p.Gly12Asp	0.73	1.66	Gain	NA	0	-0.06	HOM	p.Met207Arg	1.07	0.45	HOM	NA
TCGA-PAAD	TCGA-HZ-A4BK	0.25	2.1	p.Gly12Asp	0.67	2.52	Gain	NA	0	-0.06	HOM	p.Pro112Thr	1	0.59	HOM	NA
TCGA-PAAD	TCGA-IB-7893	0.35	1.7	p.Gly12Asp	0.96	0.49	LOH	NA	0	-0.05	HOM	p.Ile215Ser	1.06	0.45	HOM	NA
TCGA-PAAD	TCGA-FB-AAQ0	0.63	1.7	p.Gly12Arg	0.5	0.98	Het	NA	0	-0.04	HOM	p.Tyr166Ser	0.99	0.55	HOM	NA
TCGA-PAAD	TCGA-FB-AAPZ	0.73	3.2	p.Gly12Arg	0.5	1.42	Het	NA	0	-0.03	HOM	p.Arg174*	0.98	0.78	HOM	NA
TCGA-PAAD	TCGA-IB-A6UG	0.32	1.7	p.Gly12Asp	0.5	1.03	Het	p.Arg80*	1.03	0.77	HOM	p.Arg209Trp	1.02	0.5	HOM	NA
TCGA-PAAD	TCGA-IB-A7M4	0.42	1.9	p.Gly12Asp	0.5	1	Het	p.Gly23fs	1.03	0.41	HOM	p.Pro211Leu	0.99	0.57	HOM	NA
TCGA-PAAD	TCGA-2J-AABI	0.7	1.7	p.Gly12Arg	0.79	2.69	Gain	p.Leu16fs	1.02	0.43	HOM	p.Val178fs	1	0.48	HOM	NA
TCGA-PAAD	TCGA-FB-AAQ2	0.44	1.8	p.Gly12Asp	0.56	1.27	Het	p.Tyr44fs	1.02	0.46	HOM	p.Pro239Ser	1.01	0.49	HOM	NA
TCGA-PAAD	TCGA-2L-AAQJ	0.43	1.9	p.Gly12Asp	0.83	0.57	LOH	p.Ala19_Ala20insThrAla	1.01	0.46	HOM	p.Gly227Glu	0.99	0.56	HOM	NA
TCGA-PAAD	TCGA-IB-8127	0.42	3.3	p.Gly12Asp	0.55	1.63	Het	p.Glu88*	1.01	0.68	HOM	p.Arg234Cys	1.01	0.67	HOM	NA
TCGA-PAAD	TCGA-IB-7886	0.59	2.5	p.Gly12Cys	1.02	2.2	Gain	p.Arg80*	1.01	0.6	HOM	p.Asp18fs	1	0.65	HOM	NA
TCGA-PAAD	TCGA-F2-6879	0.64	1.9	p.Gly12Val	0.65	1.46	Gain	p.Thr18fs	1.01	0.5	HOM	p.Tyr181Cys	0.99	0.53	HOM	NA
TCGA-PAAD	TCGA-HZ-8636	0.45	3.5	p.Gly12Val	0.5	1.19	Het	NA	0	-0.01	HOM	p.Val134dup	0.99	0.53	HOM	NA
TCGA-PAAD	TCGA-IB-7887	0.31	1.8	p.Gly12Arg	0.5	1	Het	NA	0	0	HOM	p.Ser176Gly	0.99	0.52	HOM	NA
TCGA-PAAD	TCGA-2J-AABF	0.24	2.4	p.Gly12Asp	0.44	2.03	Het	p.Arg80*	1	0.64	HOM	p.Cys203*	1.04	0.62	HOM	NA
TCGA-PAAD	TCGA-OE-A75W	0.56	1.7	p.Gly12Asp	0.5	1	Het	p.His83Tyr	1	0.52	HOM	p.Arg267*	1.01	0.49	HOM	NA
TCGA-PAAD	TCGA-IB-A5SS	0.44	1.8	p.Gly12Asp	0.5	1	Het	p.Arg58*	1	0.45	HOM	p.Arg243Trp	1.02	0.46	HOM	NA
TCGA-PAAD	TCGA-HZ-A9TJ	0.6	3.3	p.Gly12Val	0.42	1.7	Het	p.Asn42Ile	1	0.98	HOM	p.Arg136His	0.99	0.65	HOM	NA
TCGA-PAAD	TCGA-M8-A5N4	0.35	1.7	p.Gly12Asp	0.5	0.74	Het	p.Ala13Thr	0.99	0.48	HOM	p.Val235Phe	1.03	0.49	HOM	NA
TCGA-PAAD	TCGA-HZ-A77O	0.4	3.2	p.Gly12Val	0.5	1.39	Het	p.His83Tyr	0.99	0.71	HOM	p.Ser88Phe	1.01	0.73	HOM	NA
TCGA-PAAD	TCGA-HV-A5A3	0.6	2	p.Gly12Asp	0.68	1.41	Gain	NA	0	0.02	HOM	p.Arg209Trp	1.02	0.51	HOM	NA
TCGA-PAAD	TCGA-US-A779	0.53	1.9	p.Gly12Asp	0.5	1	Het	NA	0	0.05	HOM	p.Asp147fs	1.02	0.66	HOM	NA
TCGA-PAAD	TCGA-2J-AABH	0.47	1.9	p.Gly12Ile	0.5	0.99	Het	p.Leu16fs	0.94	0.44	HOM	p.Glu23fs	1.01	0.45	HOM	NA
TCGA-PAAD	TCGA-3A-A9IH	0.46	1.8	p.Gly12Arg	0.31	1.06	dGD	p.Glu88fs	0.93	0.48	HOM	p.Val104Glu	1.02	0.53	HOM	NA
TCGA-PAAD	TCGA-HV-A7OL	0.37	1.9	p.Gly12Asp	0.5	1.01	Het	p.Arg80*	0.93	0.51	HOM	p.Asn92Ile	0.98	0.5	HOM	NA
TCGA-PAAD	TCGA-HZ-A4BH	0.29	3.6	p.Gly12Asp	0.5	0.4	Het	p.His83Asp	0.9	0.46	HOM	p.Cys96Tyr	1.08	0.41	HOM	NA
TCGA-PAAD	TCGA-IB-7646	0.44	2.9	p.Gly12Asp	0.5	1.28	Het	NA	0	0.12	HOM	p.Ile216Thr	0.99	0.69	HOM	NA
TCGA-PAAD	TCGA-F2-A8YN	0.54	1.8	p.Gly12Arg	1	0.5	LOH	p.Ala19del	1.01	0.48	HOM	NA	0	0.5	PROF	NA
TCGA-PAAD	TCGA-H6-8124	0.68	1.7	p.Gly12Val	1.01	0.96	LOH	p.Trp15*	1.03	0.48	HOM	p.Cys199Tyr	0.5	0.54	PROF	NA
TCGA-PAAD	TCGA-HZ-7919	0.37	1.8	p.Gly12Arg	0.7	1.48	Gain	NA	0	-0.21	HOM	NA	0	0.39	PROF	NA
TCGA-PAAD	TCGA-2J-AAB1	0.35	2	p.Gly12Arg	0.5	0.97	Het	NA	0	-0.19	HOM	p.Arg136His	0.5	0.88	PROF	NA
TCGA-PAAD	TCGA-IB-AAUO	0.35	1.9	p.Gly12Asp	0.5	1.01	Het	NA	0	-0.14	HOM	NA	0	0.44	PROF	NA
TCGA-PAAD	TCGA-F2-A44G	0.29	1.9	p.Gly12Asp	0.5	1.02	Het	NA	0	-0.1	HOM	NA	0	0.5	PROF	NA
TCGA-PAAD	TCGA-2L-AAQE	0.45	3.4	p.Gly12Asp	0.66	0.97	LOH	p.His83Tyr	1.05	0.31	HOM	NA	0	0.62	PROF	NA
TCGA-PAAD	TCGA-H8-A6C1	0.4	1.9	p.Gly12Val	0.5	0.99	Het	NA	0	-0.03	HOM	NA	0	0.48	PROF	NA
TCGA-PAAD	TCGA-FZ-5920	0.32	2.6	p.Gly12Asp	0.75	1.51	Gain	p.Gln50fs	1.02	0.62	HOM	NA	0	0.69	PROF	NA
TCGA-PAAD	TCGA-3A-A9IU	0.55	1.9	p.Gly12Asp	0.5	1.01	Het	p.Glu120*	1.01	0.49	HOM	NA	0	0.49	PROF	NA
TCGA-PAAD	TCGA-US-A77G	0.41	1.9	p.Gly12Arg	0.5	0.98	Het	p.Gln50*	1	0.49	HOM	NA	0	0.48	PROF	NA
TCGA-PAAD	TCGA-S4-A8RM	0.64	2	p.Gly12Val	0.5	0.99	Het	NA	0	0.14	HOM	NA	0	0.53	PROF	NA
TCGA-PAAD	TCGA-HZ-8315	0.26	3.9	p.Gly12Asp	0.5	1	Het	NA	0	0.06	HOM	p.His140Arg	0.5	0.54	PROF	NA
TCGA-PAAD	TCGA-S4-A8RP	0.5	2	p.Gly12Arg	0.5	1	Het	NA	0	-0.05	HOM	NA	0	0.98	PROF	NA
TCGA-PAAD	TCGA-RB-A7B8	0.28	2.2	p.Gly12Arg	0.5	1	Het	NA	0	-0.04	HOM	NA	0	1	PROF	NA
TCGA-PAAD	TCGA-FZ-5922	0.35	1.9	p.Gly12Val	0.5	1	Het	NA	0	-0.02	HOM	NA	0	1	PROF	NA
TCGA-PAAD	TCGA-IB-A7LX	0.6	3.2	p.Gly12Asp	0.64	2.24	Gain	NA	0	0.02	HOM	NA	0	1.02	PROF	NA
TCGA-PAAD	TCGA-FB-AAPU	0.65	2	p.Gly12Arg	0.5	0.99	Het	NA	0	0.05	HOM	NA	0	1	PROF	NA
TCGA-PAAD	TCGA-FZ-5923	0.25	2	p.Gly12Asp	0.5	1.03	Het	NA	0	0.05	HOM	NA	0	1.04	PROF	NA
TCGA-PAAD	TCGA-FZ-5921	0.28	1.6	p.Gly12Val	0.97	0.65	LOH	NA	0	0.47	PROF	p.Pro113Leu	1	0.48	HOM	NA
TCGA-PAAD	TCGA-3A-A9I9	0.3	1.8	p.Gly12Arg	1.03	0.45	LOH	NA	0	0.48	PROF	p.Gly206Ser	1.06	0.43	HOM	NA
TCGA-PAAD	TCGA-3A-A9IZ	0.53	1.9	p.Gly12Asp	0.5	1.02	Het	NA	0	0.48	PROF	p.Ser202Tyr	1	0.47	HOM	NA
TCGA-PAAD	TCGA-IB-AAUN	0.54	1.8	p.Gly12Asp	0.5	1	Het	NA	0	0.48	PROF	p.Arg298Cys	0.99	0.5	HOM	NA
TCGA-PAAD	TCGA-2L-AAQA	0.56	1.9	p.Gly12Val	0.5	0.98	Het	NA	0	0.49	PROF	p.Arg136His	1.02	0.46	HOM	NA
TCGA-PAAD	TCGA-HV-A5A6	0.63	3.7	p.Gly12Asp	0.5	0.93	Het	NA	0	0.5	PROF	p.Arg303fs	1	0.49	HOM	NA
TCGA-PAAD	TCGA-HV-AA8X	0.58	1.9	p.Gly12Asp	0.5	0.94	Het	NA	0	0.5	PROF	p.Asp220Val	1	0.51	HOM	NA
TCGA-PAAD	TCGA-HZ-7925	0.23	1.9	p.Gly12Val	0.5	1.01	Het	NA	0	0.51	PROF	p.Cys96*	0.98	0.49	HOM	NA
TCGA-PAAD	TCGA-IB-7647	0.22	1.9	p.Gly12Val	0.5	1.07	Het	NA	0	0.51	PROF	p.Arg209Trp	0.98	0.53	HOM	NA
TCGA-PAAD	TCGA-IB-7652	0.34	2	p.Gly12Arg	0.5	0.99	Het	NA	0	0.52	PROF	p.Arg136His	0.97	0.54	HOM	NA
TCGA-PAAD	TCGA-FZ-5924	0.5	1.7	p.Gly12Arg	0.35	1.49	dGD	NA	0	0.53	PROF	p.Arg209Gln	0.98	0.54	HOM	NA
TCGA-PAAD	TCGA-3A-A9IB	0.34	1.9	p.Gly12Asp	0.5	1.23	Het	NA	0	0.53	PROF	p.Tyr181Cys	1.03	0.51	HOM	NA
TCGA-PAAD	TCGA-2J-AAB8	0.22	3.4	p.Gly12Arg	0.5	1.31	Het	NA	0	0.59	PROF	p.Ser127*	1.03	0.58	HOM	NA
TCGA-PAAD	TCGA-IB-A5SP	0.69	3.4	p.Gly12Asp	1	0.64	LOH	NA	0	0.63	PROF	p.Ser202Phe	1	0.63	HOM	NA
TCGA-PAAD	TCGA-3A-A9IC	0.36	1.8	p.Gly12Arg	1.05	0.43	LOH	NA	0	0.96	PROF	p.Val83fs	1.07	0.43	HOM	NA
TCGA-PAAD	TCGA-F2-A7TX	0.23	2.3	p.Gly12Asp	0.5	1.71	Het	NA	0	0.97	PROF	p.Val158Met	1.01	0.62	HOM	NA
TCGA-PAAD	TCGA-2J-AAB4	0.29	2	p.Gly12Val	1.04	0.41	LOH	NA	0	0.98	PROF	p.Tyr87Asn	1.01	0.44	HOM	NA
TCGA-PAAD	TCGA-S4-A8RO	0.66	2	p.Gly12Asp	0.5	1	Het	NA	0	0.99	PROF	p.Arg243Trp	0.99	0.55	HOM	NA
TCGA-PAAD	TCGA-2J-AAB6	0.51	2.4	p.Gly12Val	0.94	1.56	Gain	NA	0	0.99	PROF	p.Arg234His	1	0.96	HOM	NA
TCGA-PAAD	TCGA-IB-7644	0.62	1.9	p.Gly12Val	0.5	0.98	Het	NA	0	0.99	PROF	p.Arg71Leu	0.99	0.52	HOM	NA
