# Supplementary material for: A disease model resource reveals core principles of tissue-specific cancer evolution
Source: Nature. 2026 Feb 25;653(8113):57. doi: 10.1038/s41586-026-10187-2 (PMC13149333; doi:10.1038/s41586-026-10187-2)
Supplement: Supplementary file 1 — Supplementary Tables 1–19. [file 41586_2026_10187_MOESM1_ESM.zip › 2024-10-21642B-s1/SupplementaryTable19.xlsx]

## Sheet: Oligonucleotides
Supplementary Table 19. Oligonucleotides used in this study
Primer name	Sequence
Oligonucleotides used for mouse KrasG12D gDNA amplicon sequencing
mKras-f_Tru	5'-ACACTCTTTCCCTACACGACGCTCTTCCGATCTAAGGCCTGCTGAAAATGACTGA-3'
mKras-r_Tru	5'-GTGACTGGAGTTCAGACGTGTGCTCTTCCGATCTACACCCAGTTTAAAGCCTTGGA-3'
Oligonucleotides used for mouse KrasG12D gDNA amplicon sequencing from PanIN LMD tissues
PCR1-nest-mKras-f	5‘-TTAGAGTTTTACACACAAAGGTGAG-3‘
PCR1-nest-mKras-r	5‘-CAAAGCACGGATGGCATCTT-3‘
PCR2-mKras-f-Tru	5'- ACACTCTTTCCCTACACGACGCTCTTCCGATCTAAGGCCTGCTGAAAATGACTGA-3'
PCR2-mKras-r-Tru	5'- GTGACTGGAGTTCAGACGTGTGCTCTTCCGATCTACACCCAGTTTAAAGCCTTGGA-3'
PCR3-Tru5-UDI	5'- AATGATACGGCGACCACCGAGATCTACACnnnnnnnnACACTCTTTCCCTACACGACGCTCTTCCGATC-3'
PCR3-Tru7-UDI	5'- CAAGCAGAAGACGGCATACGAGATnnnnnnnnGTGACTGGAGTTCAGACGTGTGCTCTTCCGATCT -3'
Oligonucleotides used for human KRASG12D gDNA amplicon sequencing
hKRAS-f_Tru	5'-GTGACTGGAGTTCAGACGTGTGCTCTTCCGATCTCATTACGATACACGTCTGCAGTC-3'
hKRAS-r_Tru	5'-ACACTCTTTCCCTACACGACGCTCTTCCGATCTCT-GAATTAGCTGTATCGTCAAGGC -3'
Oligonucleotides used for human KRASG12D cDNA amplicon sequencing
hKRAS-cDNA-f_Tru	5'-ACACTCTTTCCCTACACGACGCTCTTCCGATCTGACTGAATATAAACTTGTGGTAGTTGGA-3'
hKRAS-cDNA-r_Tru	5'-GTGACTGGAGTTCAGACGTGTGCTCTTCCGATCTTTTATGGCAAATACACAAAGAAAGC-3'
Oligonucleotides used for mouse Ctnnb1 exon3 gDNA amplicon sequencing
mCtnnb1-f-Tru	5'-ACACTCTTTCCCTACACGACGCTCTTCCGATCTATGGAGCCGGACAGAAAAGC-3'
mCtnnb1-r-Tru	5'-GTGACTGGAGTTCAGACGTGTGCTCTTCCGATCTTCACTAGGCATGTGGGACTC-3'
Oligonucleotides used for mouse Apc all coding exon gDNA amplicon sequencing
Apc-Ex02-1f (primer mix1)	5'-GAGGGCATCCACCTTAACCTT-3'
Apc-Ex02-1r (primer mix1)	5'-TCAGCTTCCTCAGTGATAGGGAA-3'
Apc-Ex07-1f (primer mix1)	5'-ATGCCCATCAGGTGTAACAGAG-3'
Apc-Ex07-1r (primer mix1)	5'-TGTTTTAGGGCTGGAGAGGAAAT-3'
Apc-Ex09-1f (primer mix1)	5'-GTAACCTGGTTCCGTGTGGA-3'
Apc-Ex09-1r (primer mix1)	5'-TCAGAGCTTTGAGCATATTTCAC-3'
Apc-Ex06-1f (primer mix2)	5'-GCCTGTACACGTAAGCCCTA-3'
Apc-Ex06-1r (primer mix2)	5'-CCACCAGCTGGCTTTTTGTC-3'
Apc-Ex10-11-1f (primer mix2)	5'-TGTTTCTAAACTCATTTGGCCCAC-3'
Apc-Ex10-11-1r (primer mix2)	5'-GCAGCATGTATTTGTGGCGTTA-3'
Apc-Ex16b-1f (primer mix2)	5'-CTGCGTCCAAGTTCAGCACA-3'
Apc-Ex16b-1r (primer mix2)	5'-TACGGCGTCCCCTCAATAGG-3'
Apc-Ex05-1f (primer mix3)	5'-AGGTACACAGAGTATTAGGCAGC-3'
Apc-Ex05-1r (primer mix3)	5'-GTGCACGGCACAACATGAAT-3'
Apc-Ex15-16-1f (primer mix3)	5'-TGAGGAATGTCAGAAGGGAGAC-3'
Apc-Ex15-16-1r (primer mix3)	5'-GTCGATTGGCGTCAAAAGCAT-3'
Apc-Ex16d-1f (primer mix3)	5'-GTCTCCAGGGCGAAАСТСА-3'
Apc-Ex16d-1r (primer mix3)	5'-GGACAATGGGATGGATGCTACT-3'
Apc-Ex03-04-2f (primer mix4)	5'-AACCCAGTCAGATCTAAATGCCA-3'
Apc-Ex03-04-2r (primer mix4)	5'-GCACTGTAAAACTCCCACGCA-3'
Арс-Ex12-13-14-1f (primer mix4)	5'-TCAGTCTTAGCGTTCTTTCCCC-3'
Арс-Ex12-13-14-1r (primer mix4)	5'-GTGGGTCTCCTATTCCAGCAC-3'
Apc-Ex16c-1f (primer mix4)	5'-GGACTCACCGCATCACTACA-3'
Apc-Ex16c-1r (primer mix4)	5'-TTGACCCATTGCCGTTACTCA-3'
Apc-Ex08-1f (primer mix5)	5'-GCTTCGGGGAAGGCGTTTTT-3'
Apc-Ex08-1r (primer mix5)	5'-TACAATACTAACTAGCGATGCGGA-3'
Apc-Ex16a-1f (primer mix5)	5'-GCTCAAGTCTGCCATСССТТ-3'
Apc-Ex16a-1r (primer mix5)	5'-GGGACACTGCTGGAACTTCA-3'
Oligonucleotides used for mouse target TaqMan qPCR
mKras-Copy-f-qPCR	5'-ACTTCACATGCCAACTTTCTTATT-3'
mKras-Copy-r-qPCR	5'-GGATATTCTCGACACAGCAGGT-3'
mKras-Copy-Taq-probe	5'-[FAM]TGGTCCCTCATTGCACTGTA[TAM]-3'
mKras-LSLG12D-f-qPCR	5'-ACGAGATCAGCAGCCTCTGT-3'
mKras-LSLG12D-r-qPCR	5'-GCAAGGGTAGGTGTTGGGATA-3'
mKras-LSLG12D-Taq-probe	5'-[FAM]TTCCATCAGAAGCTGGTCGAG[TAM]-3'
mCdkn2a-Ex2-3-f-qPCR	5'-CGCTAGCATCGCTAGAAGTGA-3'
mCdkn2a-Ex2-3-r-qPCR	5'-AGCTCAAGCACGCCCAG-3'
mCdkn2a-Ex2-3-Taq-probe	5'-[FAM]-AGAAGAAAAAGGCGGGCTGA-[TAM]-3'
mGapdh-f-qPCR	5'-TGTGTCCGTCGTGGATCTGA-3'
mGapdh-r-qPCR	5'-CACCACCTTCTTGATGTCATCATAC-3'
mGapdh-Taq-probe	5'-[FAM]TGCCGCCTGGAGAAACCTGCC[TAM]-3'
Oligonucleotides used for human target TaqMan qPCR
hKRAS-f-qPCR	5'-GACTGAATATAAACTTGTGGTAGTTGGA-3'
hKRAS-r-qPCR	5'-CATATTCGTCCACAAAATGATTCTG-3'
hKRAS-Taq-probe	5'-[FAM]CGTAGGCAAGAGTGCCTTGA[TAM]-3'
hGAPDH-f-qPCR	5'-GGGAAGCTTGTCATCAATGGA-3'
hGAPDH-r-qPCR	5'-CGCCCCACTTGATTTTGG-3'
hGAPDH-Taq-probe	5'-[FAM]ATCCCATCACCATCTTC[TAM]-3'
Oligonucleotides used for scAAV8 somatic mutagenesis in mice
sgRNA-Tgfbr2-f	5'-CACCGACCTGCAGGAGTACCTCACG-3'
sgRNA-Tgfbr2-r	5'-AAACCGTGAGGTACTCCTGCAGGTC-3'
sgRNA-Rosa26-f	5'-CACCGTAGTCCCACAAGACTATCTG-3'
sgRNA-Rosa26-r	5'-AAACCAGATAGTCTTGTGGGACTAC-3'
Oligonucleotides used for scAAV8 viral genome TaqMan qPCR
EGFP-f-qPCR	5'-GAGCGCACCATCTTCTTCAAG-3'
EGFP-r-qPCR	5'-TGTCGCCCTCGAACTTCAC-3'
EGFP--Taq-probe	5'-[FAM]-ACGACGGCAACTACA-[TAM]-3'
CMV-f-qPCR	5'-TGCCCAGTACATGACCTTATGG-3'
CMV-r-qPCR	5'-GAAATCCCCGTGAGTCAAAC-3'
CMV--Taq-probe	5'-[FAM]‐AGTCATCGCTATTACCATGG‐[TAM]-3'
