# Supplementary material for: A disease model resource reveals core principles of tissue-specific cancer evolution
Source: Nature. 2026 Feb 25;653(8113):57. doi: 10.1038/s41586-026-10187-2 (PMC13149333; doi:10.1038/s41586-026-10187-2)
Supplement: Supplementary file 1 — Supplementary Tables 1–19. [file 41586_2026_10187_MOESM1_ESM.zip › 2024-10-21642B-s1/SupplementaryTable2.xlsx]

## Sheet: MCCA-Panc_Transcriptome-RNA
Supplementary Table 2. Stability of cancer cell line transcriptomes and genomes
MCCA-ID	Passage (2016,RNA-seq)	Passage (2022,RNA-seq)	ClusterAssignment (2016,RNA-seq)	ClusterAssignment- (2022,RNA-seq)	ConservedClusterAssignment
MCCA0412	P06	P11	Outlier	Outlier	Yes
MCCA0344	P06	P11	Outlier	Outlier	Yes
MCCA0323	P05	P10	C2c	C2c	Yes
MCCA0314	P06	P12	C2c	C2c	Yes
MCCA0328	P07	P12	C2b	C2c	No
MCCA0315	P06	P09	C2c	C2c	Yes
MCCA0343	P08	P13	C2b	C2c	No
MCCA0433	P06	P09	C2c	C2c	Yes
MCCA0306	NA	P15	C2b	C2b	Yes
MCCA0349	P09	P14	C2b	C2b	Yes
MCCA0352	P04	P17	C2b	C2b	Yes
MCCA0345	P08	P14	C2b	C2b	Yes
MCCA0322	P05	P08	C2b	C2b	Yes
MCCA0301	P10	P18	C2a	C2a	Yes
MCCA0319	P03	P10	C2a	C2a	Yes
MCCA0326	P08	P13	C2a	C2a	Yes
MCCA0327	P06	Px+07	C2a	C2a	Yes
MCCA0341	P07	P12	C2a	C2a	Yes
MCCA0351	P06	P12	Outlier	Outlier	Yes
MCCA0342	P06	P11	C1	C1	Yes
MCCA0350	P07	P15	C1	C1	Yes
MCCA0302	P08	P13	C1	C1	Yes
MCCA0318	P04	P09	C1	C1	Yes
MCCA0308	P07	P12	C1	C1	Yes
MCCA0434	P07	P10	C1	C1	Yes
MCCA0348	P06	P09	C1	C1	Yes
MCCA0340	P04	P13	C1	C1	Yes
MCCA0310	P07	P10	C1	C1	Yes
MCCA0428	P07	P08	C1	C1	Yes
MCCA0429	P05	P10	C1	C1	Yes

## Sheet: MCCA-Panc_Genome-CNV
Supplementary Table 2. Stability of cancer cell line transcriptomes and genomes
MCCA-ID	Passage (2012,WES)	Passage (2022,lcWGS)	CNV (MeanEuclideanDistance)
MCCA0340	P08	P12	0.0265785
MCCA0434	P06	P09	0.0141676
MCCA0348	P07	P08	0.0855212
MCCA0310	P07	P09	0.276409
MCCA0344	P06	P10	0.409175
MCCA0328	P10	P11	0
MCCA0352	P10	P16	0.0149025
MCCA0342	P06	P10	0.0219851
MCCA0343	P06	P12	0.150044
MCCA0323	P07	P09	0.0141944
MCCA0350	P05	P14	0.0200581
MCCA0308	P07	P11	0.0789353
MCCA0345	P07	P13	0.123447
MCCA0302	P13	P12	0.19071
MCCA0433	P06	P08	0.154885
MCCA0306	P02	P14	0.00599315
MCCA0349	P06	P13	0.323962
MCCA0315	P06	P08	0.290891
MCCA0322	P04	P07	0.084337
MCCA0412	P06	P10	0.404393
MCCA0319	P07	P09	0.0164134
MCCA0314	P06	P11	0.192141
MCCA0301	P06	P17	0.00252387
MCCA0318	P12	P08	0.141006
MCCA0326	P08	P12	0.17181
MCCA0327	P08	Px+06	0.00681073
MCCA0428	P06	P07	0.259145
MCCA0429	P11	P09	1.96022
MCCA0341	P04	P11	0.0433143
MCCA0351	P04	P11	0.474194

## Sheet: CCLE-vs-GDSC_Genome-CNV
Supplementary Table 2. Stability of cancer cell line transcriptomes and genomes
CellLineName	Vendor (Source,CCLE)	Vendor (Source,GDSC)	ObtainedFromSameVendor	CNV (MeanEuclideanDistance)
HCC33	DSMZ	DSMZ	Yes	0.173058
MOLT16	DSMZ	DSMZ	Yes	0.0245418
NCIH2141	ATCC	ATCC	Yes	0.122633
NCIH28	ATCC	ATCC	Yes	0.0898466
HT29	ATCC	NCI	No	0.0826672
HCC1954	ATCC	ATCC	Yes	0.080274
KMH2	DSMZ	JCRB	No	0.204805
AN3CA	ATCC	ATCC	Yes	0.0494134
GA10	ATCC	ATCC	Yes	0.059284
HCC2218	ATCC	ATCC	Yes	0.0657029
A704	ATCC	ATCC	Yes	0.098459
LN229	ATCC	ATCC	Yes	0.078853
SW1463	ATCC	ATCC	Yes	0.0789865
LS123	ATCC	ATCC	Yes	0.176035
DEL	DSMZ	DSMZ	Yes	0.0779875
A4FUK	JCRB	JCRB	Yes	0.0508626
NCIH1651	ATCC	ATCC	Yes	0.126158
SUDHL5	DSMZ	DSMZ	Yes	0.0603357
MOLT4	ATCC	NCI	No	0.033788
SNU475	ATCC	ATCC	Yes	0.0965498
LNCAPCLONEFGC	ATCC	ATCC	Yes	0.0930036
SUDHL1	DSMZ	DSMZ	Yes	0.0846909
ACHN	ATCC	NCI	No	0.0920808
NCIH1836	ATCC	ATCC	Yes	0.135387
KNS62	ATCC	JCRB	No	0.0487137
SF295	NCI	NCI	Yes	0.03461
U87MG	ATCC	ATCC	Yes	0.110479
NCIH2081	ATCC	ATCC	Yes	0.0931432
CAPAN1	ATCC	DSMZ	No	0.133182
SKMEL3	ATCC	ATCC	Yes	0.0867107
SNU175	KCLB	KCLB	Yes	0.0270937
KE37	DSMZ	DSMZ	Yes	0.0762072
LOUCY	ATCC	DSMZ	No	0.0649614
HPAFII	ATCC	ATCC	Yes	0.0942656
HCC1428	ATCC	ATCC	Yes	0.139323
A2780	ECACC	ICLC	No	0.0532276
PANC0327	ATCC	ATCC	Yes	0.093442
KARPAS422	DSMZ	ECACC	No	0.0282508
RL	ATCC	ATCC	Yes	0.048629
ALLSIL	DSMZ	DSMZ	Yes	0.048523
CMLT1	DSMZ	DSMZ	Yes	0.0512481
EBC1	RIKEN	JCRB	No	0.146961
CAOV3	ATCC	ATCC	Yes	0.168314
MKN1	HSRRB	RIKEN	No	0.0714935
C32	ATCC	ATCC	Yes	0.0474232
A673	ATCC	ATCC	Yes	0.129701
HCC1569	ATCC	ATCC	Yes	0.223625
MOGGCCM	ECACC	ECACC	Yes	0.0608299
SKLU1	ATCC	ATCC	Yes	0.0743621
HH	ATCC	ATCC	Yes	0.0359016
OPM2	DSMZ	DSMZ	Yes	0.0464511
EVSAT	DSMZ	DSMZ	Yes	0.091692
JEKO1	DSMZ	DSMZ	Yes	0.0995153
A2058	ATCC	ATCC	Yes	0.033989
COLO783	DSMZ	DSMZ	Yes	0.326614
RVH421	DSMZ	DSMZ	Yes	0.0390698
YAPC	DSMZ	DSMZ	Yes	0.0639336
SNU5	ATCC	ATCC	Yes	0.119156
LOUNH91	DSMZ	DSMZ	Yes	0.0418384
THP1	ATCC	ATCC	Yes	0.0478464
HSC4	HSRRB	JCRB	No	0.0519112
NCIH1155	ATCC	ATCC	Yes	0.0363972
COLO800	ATCC	ECACC	No	0.0589079
CHAGOK1	ECACC	ATCC	No	0.101784
MG63	ATCC	ECACC	No	0.120377
647V	DSMZ	DSMZ	Yes	0.0566497
HUH1	HSRRB	JCRB	No	0.133215
NALM6	DSMZ	DSMZ	Yes	0.0376598
NCIH2228	ATCC	ATCC	Yes	0.085118
ASPC1	ATCC	ATCC	Yes	0.0840904
AM38	HSRRB	JCRB	No	0.0906141
LP1	HSRRB	DSMZ	No	0.0816304
ECGI10	RIKEN	RIKEN	Yes	0.13018
NB4	DSMZ	DSMZ	Yes	0.0848541
KYSE520	DSMZ	DSMZ	Yes	0.164384
JM1	ATCC	ATCC	Yes	0.0609999
BT20	ATCC	ATCC	Yes	0.10171
SKMEL31	ATCC	ATCC	Yes	0.0378093
IGROV1	NCI	NCI	Yes	0.0537027
OCIAML2	DSMZ	DSMZ	Yes	0.0412428
NCIH1963	ATCC	ATCC	Yes	0.0568597
NCIH82	ATCC	ATCC	Yes	0.0995448
SKM1	HSRRB	JCRB	No	0.0483814
BICR31	ECACC	ECACC	Yes	0.131321
QGP1	HSRRB	JCRB	No	0.090411
GDM1	ATCC	DSMZ	No	0.0484913
NCIH69	ATCC	ATCC	Yes	0.150296
HS578T	ATCC	NCI	No	0.0610578
SNU61	KCLB	KCLB	Yes	0.0682822
NCIH441	ATCC	ATCC	Yes	0.104559
NCIH2342	ATCC	ATCC	Yes	0.114975
NCIH2122	ATCC	ATCC	Yes	0.0794934
FUOV1	DSMZ	DSMZ	Yes	0.0964087
HDQP1	DSMZ	DSMZ	Yes	0.135705
IALM	RIKEN	RIKEN	Yes	0.068383
LOVO	ATCC	JCRB	No	0.0312279
CAL120	DSMZ	DSMZ	Yes	0.101754
CADOES1	DSMZ	DSMZ	Yes	0.0461218
AMO1	DSMZ	DSMZ	Yes	0.0545168
SKCO1	ATCC	ATCC	Yes	0.131644
REH	ATCC	DSMZ	No	0.0437419
S117	DSMZ	DSMZ	Yes	0.107486
CALU3	ATCC	ATCC	Yes	0.172546
MDAMB231	ATCC	NCI	No	0.261335
RERFLCSQ1	HSRRB	JCRB	No	0.20439
T98G	ATCC	ATCC	Yes	0.0722804
TT	ATCC	JCRB	No	0.102417
CHP126	DSMZ	RIKEN	No	0.080248
A549	ATCC	NCI	No	0.0487326
MC116	ATCC	ATCC	Yes	0.0662772
HT1376	ATCC	ATCC	Yes	0.0982647
KATOIII	ATCC	ATCC	Yes	0.0898161
SUIT2	HSRRB	JCRB	No	0.0972525
IGR37	DSMZ	DSMZ	Yes	0.158123
NCIH1437	ATCC	ATCC	Yes	0.0729789
NCIH2405	ATCC	ATCC	Yes	0.108117
ESS1	DSMZ	DSMZ	Yes	0.0776714
NCIH1105	ATCC	ATCC	Yes	0.143976
UMUC3	ATCC	ATCC	Yes	0.102765
NCIH1693	ATCC	ATCC	Yes	0.0900167
TOV21G	ATCC	ATCC	Yes	0.0374847
CAMA1	ATCC	ATCC	Yes	0.0842995
K562	ATCC	NCI	No	0.0741494
CAS1	ICLC	ICLC	Yes	0.068366
MHHES1	DSMZ	DSMZ	Yes	0.0368828
EFO27	DSMZ	DSMZ	Yes	0.044582
BICR22	ECACC	ECACC	Yes	0.0968429
J82	ATCC	ATCC	Yes	0.0685985
COLO678	DSMZ	DSMZ	Yes	0.0787472
C2BBE1	ATCC	ATCC	Yes	0.0690997
TC71	DSMZ	DSMZ	Yes	0.0838235
HT1197	ATCC	ATCC	Yes	0.100883
TE5	RIKEN	JCRB	No	0.130794
G402	ATCC	ATCC	Yes	0.0404273
MDAMB453	ATCC	RIKEN	No	0.104274
CAKI1	ATCC	NCI	No	0.162296
NCIH1563	ATCC	ATCC	Yes	0.086345
HCC70	ATCC	ATCC	Yes	0.106892
SH4	ATCC	ATCC	Yes	0.0624363
RCC10RGB	RIKEN	RIKEN	Yes	0.112988
DMS273	ECACC	ECACC	Yes	0.0650645
639V	ATCC	DSMZ	No	0.173836
NCIH146	ATCC	ATCC	Yes	0.0462438
UACC893	ATCC	ATCC	Yes	0.208931
L1236	DSMZ	DSMZ	Yes	0.114007
SKMEL1	ATCC	ATCC	Yes	0.0848157
RKO	ATCC	ATCC	Yes	0.0462314
NCIH2172	ATCC	ATCC	Yes	0.0874078
KYM1	HSRRB	JCRB	No	0.0246079
LN18	ATCC	ATCC	Yes	0.0997961
SCABER	ATCC	ATCC	Yes	0.0883452
ECC10	RIKEN	RIKEN	Yes	0.0898501
CORL311	ECACC	ECACC	Yes	0.0811827
TE441T	ATCC	ATCC	Yes	0.0394692
JURLMK1	DSMZ	DSMZ	Yes	0.081722
SKLMS1	ATCC	ATCC	Yes	0.1318
COLO679	DSMZ	RIKEN	No	0.136893
KMRC20	HSRRB	JCRB	No	0.142423
SCC9	ATCC	ATCC	Yes	0.0798676
LS513	ATCC	ATCC	Yes	0.0635413
22RV1	ATCC	DSMZ	No	0.0564724
KPNYN	HSRRB	JCRB	No	0.0548536
KS1	HSRRB	JCRB	No	0.0616806
GCIY	RIKEN	RIKEN	Yes	0.0970325
BFTC905	DSMZ	DSMZ	Yes	0.122041
KYSE140	DSMZ	DSMZ	Yes	0.139087
A375	ATCC	ATCC	Yes	0.0805998
MFE280	DSMZ	DSMZ	Yes	0.0966571
NCIH716	ATCC	ATCC	Yes	0.093498
KU812	ATCC	RIKEN	No	0.0553982
5637	ATCC	ATCC	Yes	0.0539494
LS1034	ATCC	ATCC	Yes	0.0647005
HL60	ATCC	ATCC	Yes	0.0749736
TE10	RIKEN	JCRB	No	0.17845
ONS76	HSRRB	JCRB	No	0.0765206
HT	ATCC	ATCC	Yes	0.0745992
MEG01	ATCC	ECACC	No	0.193041
EN	DSMZ	DSMZ	Yes	0.0354437
FADU	ATCC	ATCC	Yes	0.0988535
NCIH1792	ATCC	ATCC	Yes	0.103769
BT483	ATCC	ATCC	Yes	0.0903469
TE11	RIKEN	JCRB	No	0.158839
RERFLCMS	JCRB	JCRB	Yes	0.0956466
SJRH30	ATCC	ATCC	Yes	0.0994055
RMGI	HSRRB	JCRB	No	0.0545606
HCC15	DSMZ	DSMZ	Yes	0.187937
SKHEP1	ATCC	ATCC	Yes	0.087651
MHHNB11	DSMZ	DSMZ	Yes	0.0583277
EJM	DSMZ	DSMZ	Yes	0.139939
OE33	HPACC	ECACC	No	0.105931
SKNDZ	ATCC	ATCC	Yes	0.16247
NCIH1092	ATCC	ATCC	Yes	0.132642
YKG1	HSRRB	JCRB	No	0.0917525
OE19	HPACC	ECACC	No	0.0803457
SJSA1	ATCC	ATCC	Yes	0.0662608
DKMG	DSMZ	DSMZ	Yes	0.12034
SNU1	ATCC	ATCC	Yes	0.0242116
COLO668	ECACC	ECACC	Yes	0.0866688
SW1088	ATCC	ATCC	Yes	0.0997238
HS683	ATCC	ATCC	Yes	0.0611417
TE6	RIKEN	JCRB	No	0.10846
SKMES1	ATCC	ATCC	Yes	0.0941957
HCC2157	ATCC	ATCC	Yes	0.115522
KYSE270	DSMZ	DSMZ	Yes	0.0665884
P31FUJ	HSRRB	JCRB	No	0.0358707
NCIH1694	ATCC	ATCC	Yes	0.0626743
SHP77	ATCC	ATCC	Yes	0.129781
SUDHL8	DSMZ	DSMZ	Yes	0.0663639
NCIH1944	ATCC	ATCC	Yes	0.0606001
OV90	ATCC	ATCC	Yes	0.0977328
SKMEL28	ATCC	NCI	No	0.0994821
SW48	ATCC	ATCC	Yes	0.0461831
NCIH1623	ATCC	ATCC	Yes	0.123852
MELHO	DSMZ	DSMZ	Yes	0.0549167
PATU8988T	DSMZ	DSMZ	Yes	0.0952711
JVM3	DSMZ	DSMZ	Yes	0.0895217
KLE	ATCC	ATCC	Yes	0.0829808
TYKNU	HSRRB	JCRB	No	0.0578685
OV7	ECACC	ECACC	Yes	0.172364
FU97	HSRRB	JCRB	No	0.0942799
HCC38	ATCC	ATCC	Yes	0.289489
NCIH2291	ATCC	ATCC	Yes	0.149513
RPMI7951	ATCC	ATCC	Yes	0.10468
NUGC3	JCRB	JCRB	Yes	0.0810601
NCIH520	ATCC	ATCC	Yes	0.105953
RS411	ATCC	ATCC	Yes	0.0443421
NCIH2029	ATCC	ATCC	Yes	0.12197
EPLC272H	DSMZ	DSMZ	Yes	0.1648
SU8686	ATCC	ATCC	Yes	0.166945
HUPT3	DSMZ	ECACC	No	0.139548
NCIH2087	ATCC	ATCC	Yes	0.23033
NCIH1573	ATCC	ATCC	Yes	0.139321
IGR1	DSMZ	DSMZ	Yes	0.0733154
ZR7530	ATCC	ATCC	Yes	0.0917386
LC1F	RIKEN	RIKEN	Yes	0.165864
DU4475	ATCC	DSMZ	No	0.0842097
SNU407	KCLB	KCLB	Yes	0.0170326
SW948	ATCC	ATCC	Yes	0.058214
OCILY19	DSMZ	DSMZ	Yes	0.0617586
CPCN	ATCC	DSMZ	No	0.052254
KCL22	DSMZ	DSMZ	Yes	0.0525144
NCIH647	ATCC	ATCC	Yes	0.127395
MDAMB436	ATCC	ATCC	Yes	0.303011
SKMEL5	ATCC	NCI	No	0.122036
NCIH2066	ATCC	ATCC	Yes	0.214314
CL11	DSMZ	DSMZ	Yes	0.0973156
AGS	ATCC	ATCC	Yes	0.0347652
HCT116	ATCC	NCI	No	0.0263838
GI1	RIKEN	RIKEN	Yes	0.0852788
HS940T	ATCC	ATCC	Yes	0.0706622
8MGBA	DSMZ	DSMZ	Yes	0.063026
VMRCLCD	HSRRB	JCRB	No	0.176406
RD	ATCC	ATCC	Yes	0.10625
HSC3	HSRRB	JCRB	No	0.107075
GCT	ATCC	ATCC	Yes	0.0734224
LS411N	ATCC	ATCC	Yes	0.090414
HT144	ATCC	ATCC	Yes	0.0838477
SIMA	DSMZ	DSMZ	Yes	0.0398487
COLO829	ATCC	ATCC	Yes	0.0996727
TALL1	DSMZ	JCRB	No	0.0359051
MOLT13	DSMZ	DSMZ	Yes	0.0187341
NCIN87	ATCC	ATCC	Yes	0.130205
LCLC97TM1	DSMZ	DSMZ	Yes	0.138456
DMS114	ATCC	ATCC	Yes	0.0973895
A204	ATCC	ATCC	Yes	0.0204949
NCIH2030	ATCC	ATCC	Yes	0.0760826
NUDUL1	DSMZ	DSMZ	Yes	0.0662936
NCIH2052	ATCC	ATCC	Yes	0.0708473
CAL29	DSMZ	DSMZ	Yes	0.108691
NCIH1703	ATCC	ATCC	Yes	0.056682
MKN7	RIKEN	JCRB	No	0.108264
KP2	HSRRB	JCRB	No	0.0742113
GRANTA519	DSMZ	DSMZ	Yes	0.0817075
DAUDI	ATCC	ATCC	Yes	0.0315991
KYSE150	DSMZ	DSMZ	Yes	0.0549497
NCIH526	ATCC	ATCC	Yes	0.0598247
SCC15	ATCC	ATCC	Yes	0.253415
OVCAR4	NCI	NCI	Yes	0.101528
MSTO211H	ATCC	ATCC	Yes	0.0559754
HS944T	ATCC	ATCC	Yes	0.0996917
SIGM5	DSMZ	DSMZ	Yes	0.0467827
SBC5	HSRRB	JCRB	No	0.0636747
KALS1	HSRRB	JCRB	No	0.17458
TOV112D	ATCC	ATCC	Yes	0.0741251
OVISE	HSRRB	JCRB	No	0.0919783
8305C	DSMZ	JCRB	No	0.110445
SW1783	ATCC	ATCC	Yes	0.107425
EM2	DSMZ	DSMZ	Yes	0.0731933
NCIH596	ATCC	ATCC	Yes	0.108421
MELJUSO	DSMZ	DSMZ	Yes	0.0638962
HT55	ECACC	ECACC	Yes	0.172511
NCIH747	ATCC	ATCC	Yes	0.0776236
NCIH2171	ATCC	ATCC	Yes	0.170833
NCIH650	ATCC	ATCC	Yes	0.103085
NCIH838	ATCC	ATCC	Yes	0.0946297
EB2	ATCC	ATCC	Yes	0.0796349
ML1	DSMZ	ECACC	No	0.167993
SNUC5	KCLB	KCLB	Yes	0.026772
SUDHL6	DSMZ	DSMZ	Yes	0.047702
NB1	HSRRB	JCRB	No	0.229615
SKNFI	ATCC	ATCC	Yes	0.0714592
U2OS	ATCC	ATCC	Yes	0.16455
CAOV4	ATCC	ATCC	Yes	0.0877789
IPC298	DSMZ	DSMZ	Yes	0.0648012
TGBC11TKB	RIKEN	RIKEN	Yes	0.0434029
RCM1	HSRRB	JCRB	No	0.0735682
EFM192A	DSMZ	DSMZ	Yes	0.0855365
EFO21	DSMZ	DSMZ	Yes	0.171682
LOXIMVI	NCI	NCI	Yes	0.0433462
MDAMB468	ATCC	ATCC	Yes	0.105881
MDAMB175VII	ATCC	ATCC	Yes	0.0990449
NCIH2196	ATCC	ATCC	Yes	0.151775
HS766T	ATCC	ATCC	Yes	0.0996132
MFE296	DSMZ	DSMZ	Yes	0.0749946
MESSA	ATCC	ATCC	Yes	0.0824905
SNGM	HSRRB	JCRB	No	0.0415739
NCIH1734	ATCC	ATCC	Yes	0.132772
MFE319	DSMZ	DSMZ	Yes	0.0312727
NCIH1793	ATCC	ATCC	Yes	0.0547024
T84	ATCC	ATCC	Yes	0.117672
SNU16	ATCC	ATCC	Yes	0.115162
PANC0813	ATCC	ATCC	Yes	0.132253
DETROIT562	ATCC	ATCC	Yes	0.0829436
MONOMAC6	DSMZ	DSMZ	Yes	0.074385
BT474	ATCC	DSMZ	No	0.0848129
HCC44	DSMZ	DSMZ	Yes	0.0648168
NCIH508	ATCC	ATCC	Yes	0.0777727
NCIH841	ATCC	ATCC	Yes	0.0929937
NCIH292	ATCC	ECACC	No	0.0551059
ES2	ATCC	ATCC	Yes	0.110505
RH41	DSMZ	DSMZ	Yes	0.0834348
TCCSUP	ATCC	ATCC	Yes	0.0647518
HCC1143	ATCC	ATCC	Yes	0.134203
L540	DSMZ	DSMZ	Yes	0.105769
CORL88	ECACC	ECACC	Yes	0.111097
NCIH1648	ATCC	ATCC	Yes	0.070761
HUTU80	ATCC	ATCC	Yes	0.0163345
SKNSH	ATCC	ATCC	Yes	0.0424369
SUPB15	ATCC	ATCC	Yes	0.0326735
ABC1	HSRRB	JCRB	No	0.0948301
SNUC1	ATCC	ATCC	Yes	0.070832
HCC366	DSMZ	DSMZ	Yes	0.0575879
GB1	HSRRB	JCRB	No	0.123502
NUGC4	RIKEN	JCRB	No	0.0906533
CA46	ATCC	ATCC	Yes	0.0337604
SNU398	ATCC	ATCC	Yes	0.219147
A498	ATCC	NCI	No	0.144633
ME1	DSMZ	DSMZ	Yes	0.0353822
HCC202	ATCC	ATCC	Yes	0.140356
SNU423	ATCC	ATCC	Yes	0.0852634
NMCG1	HSRRB	JCRB	No	0.0864334
NCIH1581	ATCC	ATCC	Yes	0.0953346
NCIH2170	ATCC	ATCC	Yes	0.120642
8505C	HSRRB	JCRB	No	0.0690965
BHY	DSMZ	DSMZ	Yes	0.123799
HCC1599	ATCC	ATCC	Yes	0.181156
MCF7	ATCC	NCI	No	0.298598
JVM2	DSMZ	DSMZ	Yes	0.0191196
TE15	RIKEN	RIKEN	Yes	0.130594
KARPAS299	AcademicLab	ECACC	No	0.0506726
CAL148	DSMZ	DSMZ	Yes	0.0444545
NCIH23	ATCC	NCI	No	0.0915935
MDAMB415	ATCC	ATCC	Yes	0.233033
NCIH661	ATCC	ATCC	Yes	0.0971081
SKOV3	ATCC	NCI	No	0.103957
KNS42	HSRRB	JCRB	No	0.135762
OAW28	ECACC	ECACC	Yes	0.248367
COLO741	ECACC	ECACC	Yes	0.0947705
RAJI	ATCC	ATCC	Yes	0.034182
MEC1	DSMZ	DSMZ	Yes	0.0474488
HCC1419	ATCC	ATCC	Yes	0.256756
P12ICHIKAWA	DSMZ	DSMZ	Yes	0.104578
PL21	DSMZ	DSMZ	Yes	0.0417063
NCIH929	ATCC	ATCC	Yes	0.0453404
ECC12	RIKEN	RIKEN	Yes	0.0692769
JHH4	HSRRB	JCRB	No	0.0729769
IM95	HSRRB	JCRB	No	0.0274206
OVTOKO	HSRRB	JCRB	No	0.088494
OE21	HPACC	ECACC	No	0.193991
NCIH2126	ATCC	ATCC	Yes	0.0835912
CAL51	DSMZ	DSMZ	Yes	0.0293325
CGTHW1	DSMZ	DSMZ	Yes	0.078951
HLE	HSRRB	JCRB	No	0.117709
OSRC2	RIKEN	RIKEN	Yes	0.164129
CAL78	DSMZ	DSMZ	Yes	0.164004
YH13	HSRRB	JCRB	No	0.113326
G361	ATCC	ATCC	Yes	0.115322
SCC4	ATCC	ATCC	Yes	0.152059
MDST8	ECACC	ECACC	Yes	0.100843
DMS79	ATCC	ECACC	No	0.180264
HCC1187	ATCC	ATCC	Yes	0.116276
RPMI8402	DSMZ	DSMZ	Yes	0.0606248
ISTMES1	ICLC	ICLC	Yes	0.120421
RT4	ATCC	ATCC	Yes	0.0715675
WSUDLCL2	DSMZ	DSMZ	Yes	0.0391019
RERFGC1B	HSRRB	JCRB	No	0.122776
NCIH460	ATCC	NCI	No	0.0680622
NCIH2110	ATCC	ATCC	Yes	0.160319
MOLP8	DSMZ	DSMZ	Yes	0.0548682
CHP212	ATCC	ATCC	Yes	0.0353756
KYSE180	DSMZ	DSMZ	Yes	0.104784
VMRCRCZ	HSRRB	JCRB	No	0.18806
A172	ATCC	ATCC	Yes	0.0873209
UACC62	AddexBio	NCI	No	0.120596
KPNRTBM1	HSRRB	JCRB	No	0.0346684
OV56	ECACC	ECACC	Yes	0.0533584
HEL	DSMZ	JCRB	No	0.126269
DANG	DSMZ	DSMZ	Yes	0.0809817
BL41	DSMZ	DSMZ	Yes	0.0434949
SKNAS	ATCC	ATCC	Yes	0.0966689
PANC0203	ATCC	ATCC	Yes	0.231556
NCIH1755	ATCC	ATCC	Yes	0.112116
HS939T	ATCC	ATCC	Yes	0.0834406
JHOS2	RIKEN	RIKEN	Yes	0.336112
DBTRG05MG	ATCC	ATCC	Yes	0.0575553
NCIH2452	ATCC	ATCC	Yes	0.153697
KMS12BM	DSMZ	DSMZ	Yes	0.0971559
NCIH2009	ATCC	ATCC	Yes	0.0695325
KYSE450	DSMZ	DSMZ	Yes	0.0744904
MOGGUVW	ECACC	ECACC	Yes	0.065756
CAL54	DSMZ	DSMZ	Yes	0.102775
CORL23	ECACC	ECACC	Yes	0.0963943
SW837	ATCC	ATCC	Yes	0.112536
WM115	ATCC	Rockland	No	0.0499087
NCIH196	ATCC	ATCC	Yes	0.0495341
NCIH2227	ATCC	ATCC	Yes	0.0924478
KG1	ATCC	ATCC	Yes	0.0317991
HGC27	ECACC	RIKEN	No	0.0764147
NCIH660	ATCC	ATCC	Yes	0.128676
MHHCALL2	DSMZ	DSMZ	Yes	0.0420187
COLO792	ECACC	ECACC	Yes	0.054522
CAL27	ATCC	DSMZ	No	0.0872008
HDLM2	DSMZ	DSMZ	Yes	0.0933691
KOPN8	DSMZ	DSMZ	Yes	0.0282477
VMRCRCW	RIKEN	JCRB	No	0.0353989
TE4	RIKEN	RIKEN	Yes	0.182972
HUCCT1	HSRRB	JCRB	No	0.0806668
A3KAW	HSRRB	JCRB	No	0.0662991
RT112	DSMZ	DSMZ	Yes	0.0667808
RL952	ATCC	ATCC	Yes	0.0314288
HCC1395	ATCC	ATCC	Yes	0.115405
PATU8902	DSMZ	DSMZ	Yes	0.0730764
COLO205	ATCC	ECACC	No	0.0465199
NCIH522	ATCC	NCI	No	0.0865705
JURKAT	DSMZ	DSMZ	Yes	0.0433132
NCIH1666	ATCC	ATCC	Yes	0.114939
KU1919	DSMZ	DSMZ	Yes	0.0738813
NCIH1915	ATCC	ATCC	Yes	0.152463
SF126	HSRRB	JCRB	No	0.0472625
NCIH1975	ATCC	ATCC	Yes	0.136361
JHH2	HSRRB	JCRB	No	0.0972294
JHH1	HSRRB	JCRB	No	0.0898621
HCT15	ATCC	NCI	No	0.0198425
PSN1	ECACC	ECACC	Yes	0.149948
DU145	ATCC	NCI	No	0.0898865
CAL33	DSMZ	DSMZ	Yes	0.0226518
SW1710	DSMZ	DSMZ	Yes	0.141507
OVCAR8	NCI	NCI	Yes	0.0898761
NCIH2085	ATCC	ATCC	Yes	0.0763157
EHEB	DSMZ	DSMZ	Yes	0.0239637
HCC1500	ATCC	ATCC	Yes	0.246803
BFTC909	DSMZ	DSMZ	Yes	0.123233
DND41	DSMZ	DSMZ	Yes	0.0400724
PC3	ATCC	NCI	No	0.106659
HUPT4	DSMZ	ECACC	No	0.27022
LS180	ATCC	ATCC	Yes	0.0996732
RPMI8226	ATCC	NCI	No	0.118545
KELLY	DSMZ	DSMZ	Yes	0.0820262
MKN45	HSRRB	RIKEN	No	0.157891
ST486	ATCC	ATCC	Yes	0.0420585
NCIH1838	ATCC	ATCC	Yes	0.136433
CAL851	DSMZ	DSMZ	Yes	0.0871658
NCIH2023	ATCC	ATCC	Yes	0.0649963
KYSE410	DSMZ	DSMZ	Yes	0.098042
G401	ATCC	ATCC	Yes	0.0283079
SKMEL24	ATCC	ATCC	Yes	0.0650651
HT1080	ATCC	ATCC	Yes	0.0187033
NCIH1781	ATCC	ATCC	Yes	0.128637
RCHACV	DSMZ	DSMZ	Yes	0.0298698
COLO684	ECACC	ECACC	Yes	0.0826383
MDAMB157	ATCC	ECACC	No	0.267463
OCUM1	HSRRB	JCRB	No	0.10577
AU565	ATCC	ATCC	Yes	0.10684
NCIH209	ATCC	ATCC	Yes	0.101475
NOMO1	HSRRB	JCRB	No	0.0341828
LU65	JCRB	JCRB	Yes	0.0779676
KMS11	HSRRB	JCRB	No	0.0999526
FTC133	ECACC	ICLC	No	0.0616806
NCIH1299	ATCC	ATCC	Yes	0.10854
JHH6	HSRRB	JCRB	No	0.110541
HCC78	DSMZ	DSMZ	Yes	0.105087
697	DSMZ	DSMZ	Yes	0.0269381
MV411	ATCC	ATCC	Yes	0.021627
OAW42	ECACC	ECACC	Yes	0.0916473
NCIH524	ATCC	ATCC	Yes	0.0689497
CW2	RIKEN	RIKEN	Yes	0.0181932
HCC1806	ATCC	ATCC	Yes	0.0741692
KYSE510	DSMZ	DSMZ	Yes	0.0898029
NCIH727	ATCC	ATCC	Yes	0.0958983
HPAC	ATCC	ATCC	Yes	0.0763031
NCIH1355	ATCC	ATCC	Yes	0.058169
BXPC3	ATCC	ECACC	No	0.0759994
A101D	ATCC	ATCC	Yes	0.0528557
OVKATE	HSRRB	JCRB	No	0.132838
MOLM13	DSMZ	DSMZ	Yes	0.0705941
NCIH2444	ATCC	ATCC	Yes	0.273298
CORL105	ECACC	ECACC	Yes	0.161683
PANC1005	ATCC	ATCC	Yes	0.194577
NCIH1869	ATCC	ATCC	Yes	0.0871702
LK2	RIKEN	JCRB	No	0.0803902
BHT101	DSMZ	DSMZ	Yes	0.0791072
SCC25	ATCC	ATCC	Yes	0.134463
KM12	JCRB	NCI	No	0.0461749
TE8	RIKEN	JCRB	No	0.146679
MM1S	AcademicLab	ATCC	No	0.069276
SUPT1	ATCC	ATCC	Yes	0.0551072
MEWO	ATCC	JCRB	No	0.0650877
HARA	HSRRB	JCRB	No	0.0944046
OCIAML5	DSMZ	DSMZ	Yes	0.023785
MHHCALL4	DSMZ	DSMZ	Yes	0.0188766
HOS	ATCC	ATCC	Yes	0.0826013
COLO680N	DSMZ	DSMZ	Yes	0.147304
KP3	HSRRB	JCRB	No	0.116219
RKN	HSRRB	JCRB	No	0.0983148
KMRC1	HSRRB	JCRB	No	0.0849224
H4	ATCC	ATCC	Yes	0.0651147
SUDHL4	DSMZ	DSMZ	Yes	0.0517969
DB	ATCC	ATCC	Yes	0.0874968
NCIH211	ATCC	ATCC	Yes	0.20457
OC314	ICLC	ICLC	Yes	0.072851
NCIH810	ATCC	ATCC	Yes	0.118733
SKES1	ATCC	ATCC	Yes	0.0891194
KASUMI1	DSMZ	DSMZ	Yes	0.0369628
C3A	ATCC	ATCC	Yes	0.0543637
SW1271	ATCC	ATCC	Yes	0.123453
BCPAP	DSMZ	DSMZ	Yes	0.133337
BT549	ATCC	NCI	No	0.159873
NCIH1435	ATCC	ATCC	Yes	0.143433
MPP89	ICLC	ICLC	Yes	0.0816601
CFPAC1	ATCC	ECACC	No	0.130546
OVK18	RIKEN	RIKEN	Yes	0.029668
SUDHL10	DSMZ	DSMZ	Yes	0.0330824
L428	DSMZ	DSMZ	Yes	0.0603385
JHH7	HSRRB	JCRB	No	0.123714
HCC1937	ATCC	ATCC	Yes	0.140842
SW780	ATCC	ATCC	Yes	0.0714661
DOHH2	DSMZ	DSMZ	Yes	0.0213946
SNU283	KCLB	KCLB	Yes	0.115954
NCIH1650	ATCC	ATCC	Yes	0.0749884
CAL12T	DSMZ	DSMZ	Yes	0.0912605
HSC2	HSRRB	JCRB	No	0.0800234
CAL62	DSMZ	DSMZ	Yes	0.0594832
SKMEL30	DSMZ	DSMZ	Yes	0.0960286
SNU1040	KCLB	KCLB	Yes	0.0617865
KP4	RIKEN	RIKEN	Yes	0.0826059
HUH7	HSRRB	JCRB	No	0.117134
BECKER	HSRRB	JCRB	No	0.105764
NCIH2347	ATCC	ATCC	Yes	0.0401609
LXF289	DSMZ	DSMZ	Yes	0.0890875
CHL1	ATCC	ATCC	Yes	0.0605102
KYSE70	DSMZ	DSMZ	Yes	0.0987884
LAMA84	DSMZ	DSMZ	Yes	0.031252
NCIH226	ATCC	NCI	No	0.172855
DMS53	ATCC	ECACC	No	0.170838
SKMEL2	ATCC	NCI	No	0.0745784
NCIH1568	ATCC	ATCC	Yes	0.142499
NCIH446	ATCC	ATCC	Yes	0.110909
BV173	DSMZ	DSMZ	Yes	0.0365116
NCIH1048	ATCC	ATCC	Yes	0.0311154
L363	DSMZ	DSMZ	Yes	0.0537053
SKMM2	DSMZ	DSMZ	Yes	0.0924452
SW620	ATCC	ATCC	Yes	0.0749939
NCIH1436	ATCC	ATCC	Yes	0.0407452
SNU81	KCLB	KCLB	Yes	0.0364424
EFM19	DSMZ	DSMZ	Yes	0.129138
BEN	DSMZ	DSMZ	Yes	0.0804634
VCAP	ATCC	ATCC	Yes	0.064147
NCIH1341	ATCC	ATCC	Yes	0.0698819
MDAMB361	ATCC	ECACC	No	0.0685762
T47D	ATCC	NCI	No	0.130669
CCK81	HSRRB	JCRB	No	0.07159
TE9	RIKEN	JCRB	No	0.143602
T24	ATCC	ATCC	Yes	0.0747649
HEP3B217	ATCC	ATCC	Yes	0.0870603
A253	ATCC	ATCC	Yes	0.105858
SW1417	ATCC	ATCC	Yes	0.114406
PC14	RIKEN	RIKEN	Yes	0.0582681
SW1990	ATCC	ATCC	Yes	0.112976
MOLM16	DSMZ	DSMZ	Yes	0.127926
SNU449	ATCC	ATCC	Yes	0.0609085
SW1573	ATCC	ATCC	Yes	0.0828007
CALU6	ATCC	ATCC	Yes	0.122032
HCC827	ATCC	DSMZ	No	0.163826
UACC812	ATCC	ATCC	Yes	0.194844
GAMG	DSMZ	DSMZ	Yes	0.0984892
SNU387	ATCC	ATCC	Yes	0.0643912
CAPAN2	ATCC	DSMZ	No	0.0740197
HS746T	ATCC	ATCC	Yes	0.164934
PANC0403	ATCC	ATCC	Yes	0.121657
2313287	DSMZ	DSMZ	Yes	0.0364881
SUPHD1	DSMZ	DSMZ	Yes	0.132163
KARPAS620	DSMZ	Ximbio	No	0.0813017
JHOS4	RIKEN	RIKEN	Yes	0.180817
SW1116	ATCC	ATCC	Yes	0.0621992
U118MG	ATCC	ATCC	Yes	0.0995657
RERFLCKJ	HSRRB	JCRB	No	0.0785933
DAOY	ATCC	ATCC	Yes	0.0903939
HT115	ECACC	ECACC	Yes	0.03785
OCIM1	DSMZ	DSMZ	Yes	0.0745348
CORL95	ECACC	ECACC	Yes	0.0786544
TE1	JCRB	JCRB	Yes	0.161893
CORL279	ECACC	ECACC	Yes	0.245524
SKUT1	ATCC	ATCC	Yes	0.0426933
KURAMOCHI	HSRRB	JCRB	No	0.111455
OCIAML3	DSMZ	DSMZ	Yes	0.0507222
TT2609C02	DSMZ	DSMZ	Yes	0.0530469
MIAPACA2	ATCC	ECACC	No	0.0894085
LCLC103H	DSMZ	DSMZ	Yes	0.0630601
D283MED	ATCC	ATCC	Yes	0.0438787
JIMT1	DSMZ	DSMZ	Yes	0.0952272
UACC257	NCI	NCI	Yes	0.152942
769P	ATCC	ATCC	Yes	0.0510334
SUPM2	DSMZ	DSMZ	Yes	0.0471242
PF382	DSMZ	DSMZ	Yes	0.0460649
NCIH358	ATCC	ATCC	Yes	0.111087
