# Supplementary material for: A disease model resource reveals core principles of tissue-specific cancer evolution
Source: Nature. 2026 Feb 25;653(8113):57. doi: 10.1038/s41586-026-10187-2 (PMC13149333; doi:10.1038/s41586-026-10187-2)
Supplement: Supplementary file 1 — Supplementary Tables 1–19. [file 41586_2026_10187_MOESM1_ESM.zip › 2024-10-21642B-s1/SupplementaryTable3.xlsx]

## Sheet: Upregulated-In-2D
Supplementary Table 3. Gene set enrichment analyses of pairwise transcriptome comparison for mouse hepatic cancer cell lines grown in 2D versus 3D conditions
GeneSetLibrary_Term	Size	ES	NES	NOM p-val	FDR q-val	FWER p-val
KEGG_SPLICEOSOME	122	-0.62955	-2.96946	0	0	0
KEGG_DNA_REPLICATION	35	-0.772124	-2.84037	0	0	0
KEGG_CELL_CYCLE	116	-0.548361	-2.58487	0	0	0
HALLMARK_E2F_TARGETS	192	-0.765927	-3.90307	0	0	0
HALLMARK_G2M_CHECKPOINT	193	-0.677777	-3.55022	0	0	0
HALLMARK_MYC_TARGETS_V1	193	-0.681728	-3.40425	0	0	0
HALLMARK_MYC_TARGETS_V2	57	-0.78327	-3.15109	0	0	0
KEGG_RIBOSOME	82	-0.500828	-2.19647	0	0.000186667	0.001
KEGG_MISMATCH_REPAIR	22	-0.686206	-2.21215	0	0.000224	0.001
KEGG_RNA_DEGRADATION	54	-0.581052	-2.34899	0	0.00028	0.001
KEGG_HOMOLOGOUS_RECOMBINATION	26	-0.614374	-2.15695	0	0.000350476	0.002
HALLMARK_MITOTIC_SPINDLE	190	-0.394894	-1.90865	0	0.000464876	0.001
KEGG_PYRIMIDINE_METABOLISM	78	-0.477628	-2.04194	0	0.000882159	0.006
KEGG_NUCLEOTIDE_EXCISION_REPAIR	43	-0.508225	-2.01965	0	0.00110241	0.008
KEGG_BASE_EXCISION_REPAIR	32	-0.543184	-1.97077	0	0.00194144	0.016
KEGG_SYSTEMIC_LUPUS_ERYTHEMATOSUS	38	-0.474852	-1.84388	0	0.00527707	0.05
KEGG_PROGESTERONE_MEDIATED_OOCYTE_MATURATION	65	-0.446853	-1.83237	0	0.00537211	0.056
KEGG_OOCYTE_MEIOSIS	87	-0.414533	-1.84546	0	0.00565498	0.049
HALLMARK_UNFOLDED_PROTEIN_RESPONSE	106	-0.361627	-1.64027	0	0.011232	0.023
KEGG_RNA_POLYMERASE	26	-0.504101	-1.66213	0.0112994	0.0217427	0.213
HALLMARK_DNA_REPAIR	134	-0.299837	-1.41616	0	0.0493232	0.12
KEGG_PURINE_METABOLISM	105	-0.337957	-1.51269	0	0.0563133	0.469
KEGG_AMINOACYL_TRNA_BIOSYNTHESIS	23	-0.473177	-1.49286	0.0493274	0.0589889	0.515
KEGG_BASAL_TRANSCRIPTION_FACTORS	30	-0.407194	-1.43194	0.0558659	0.0811008	0.661
HALLMARK_SPERMATOGENESIS	58	-0.314778	-1.27604	0.0776699	0.105832	0.261
KEGG_P53_SIGNALING_PATHWAY	59	-0.312577	-1.28305	0.0679612	0.181659	0.927
HALLMARK_MTORC1_SIGNALING	180	-0.245842	-1.16044	0.0833333	0.182587	0.45
KEGG_UBIQUITIN_MEDIATED_PROTEOLYSIS	121	-0.213663	-1.00513	0.444444	0.64597	1
KEGG_TIGHT_JUNCTION	86	-0.201712	-0.877906	0.830508	0.867257	1
KEGG_LONG_TERM_DEPRESSION	38	-0.227189	-0.861761	0.754601	0.868555	1
KEGG_GAP_JUNCTION	56	-0.216179	-0.902451	0.741071	0.890899	1
KEGG_PATHOGENIC_ESCHERICHIA_COLI_INFECTION	42	-0.232301	-0.883673	0.712418	0.895509	1
KEGG_BLADDER_CANCER	34	-0.149742	-0.552035	0.994012	0.989608	1
KEGG_SMALL_CELL_LUNG_CANCER	68	-0.179922	-0.746817	0.96875	1	1
KEGG_MELANOMA	45	-0.172464	-0.661566	0.966887	1	1
KEGG_GLIOMA	51	-0.164733	-0.64886	0.984496	1	1
KEGG_GLYCOSAMINOGLYCAN_BIOSYNTHESIS_CHONDROITIN_SULFATE	16	-0.199003	-0.593082	0.940711	1	1

## Sheet: Upregulated-In-3D
Supplementary Table 3. Gene set enrichment analyses of pairwise transcriptome comparison for mouse hepatic cancer cell lines grown in 2D versus 3D conditions
GeneSetLibrary_Term	Size	ES	NES	NOM p-val	FDR q-val	FWER p-val
KEGG_DRUG_METABOLISM_CYTOCHROME_P450	24	0.863844	2.18392	0	0	0
KEGG_METABOLISM_OF_XENOBIOTICS_BY_CYTOCHROME_P450	25	0.841985	2.106	0	0	0
HALLMARK_COAGULATION	76	0.693686	2.0743	0	0	0
HALLMARK_BILE_ACID_METABOLISM	75	0.703167	2.07372	0	0	0
HALLMARK_XENOBIOTIC_METABOLISM	137	0.649004	1.99022	0	0	0
HALLMARK_FATTY_ACID_METABOLISM	126	0.612767	1.9067	0	0.000209184	0.001
KEGG_PEROXISOME	64	0.681181	1.99121	0	0.000314815	0.001
HALLMARK_INTERFERON_GAMMA_RESPONSE	118	0.5985	1.86543	0	0.000334694	0.002
HALLMARK_KRAS_SIGNALING_DN	64	0.615316	1.81019	0	0.000418367	0.003
KEGG_LYSOSOME	98	0.626207	1.92763	0	0.000467474	0.003
HALLMARK_ADIPOGENESIS	177	0.56888	1.8026	0	0.000491717	0.004
KEGG_GLUTATHIONE_METABOLISM	34	0.715411	1.915	0	0.000542358	0.004
KEGG_PPAR_SIGNALING_PATHWAY	37	0.718684	1.97193	0	0.000560968	0.003
HALLMARK_INTERFERON_ALPHA_RESPONSE	60	0.62552	1.79364	0	0.000578589	0.006
KEGG_GLYCOLYSIS_GLUCONEOGENESIS	39	0.687645	1.89335	0	0.000600623	0.005
HALLMARK_PEROXISOME	79	0.60095	1.79514	0	0.000650913	0.006
KEGG_VALINE_LEUCINE_AND_ISOLEUCINE_DEGRADATION	39	0.730562	1.9792	0	0.00070121	0.003
HALLMARK_CHOLESTEROL_HOMEOSTASIS	66	0.604275	1.77153	0	0.000778797	0.009
KEGG_FATTY_ACID_METABOLISM	31	0.712598	1.8669	0	0.00126788	0.012
HALLMARK_COMPLEMENT	119	0.559537	1.73392	0	0.00150162	0.018
KEGG_ARACHIDONIC_ACID_METABOLISM	17	0.772361	1.83525	0.00134409	0.00244924	0.025
KEGG_COMPLEMENT_AND_COAGULATION_CASCADES	19	0.770316	1.80974	0	0.00422396	0.046
HALLMARK_HYPOXIA	154	0.523752	1.65176	0	0.00442809	0.057
HALLMARK_ESTROGEN_RESPONSE_LATE	134	0.524088	1.63698	0	0.00475594	0.066
KEGG_HISTIDINE_METABOLISM	18	0.752743	1.79384	0.00130378	0.00481343	0.058
KEGG_PYRUVATE_METABOLISM	29	0.670634	1.76879	0.00247219	0.00640849	0.084
HALLMARK_KRAS_SIGNALING_UP	124	0.524156	1.6083	0	0.00661528	0.096
KEGG_CYTOKINE_CYTOKINE_RECEPTOR_INTERACTION	72	0.592709	1.76112	0	0.00682798	0.097
HALLMARK_HEME_METABOLISM	149	0.500512	1.57387	0	0.0104723	0.16
HALLMARK_APOPTOSIS	126	0.492722	1.53618	0.00207039	0.0159036	0.248
HALLMARK_INFLAMMATORY_RESPONSE	98	0.502538	1.52618	0.00104932	0.0171891	0.283
KEGG_PROPANOATE_METABOLISM	24	0.679588	1.69685	0.0114358	0.0172581	0.235
KEGG_OXIDATIVE_PHOSPHORYLATION	89	0.556804	1.68053	0	0.0206295	0.285
HALLMARK_IL6_JAK_STAT3_SIGNALING	50	0.529169	1.50354	0.0180995	0.0210625	0.349
KEGG_TYROSINE_METABOLISM	21	0.676613	1.67438	0.00670241	0.0215044	0.312
HALLMARK_ANGIOGENESIS	25	0.584189	1.49733	0.0284974	0.0215312	0.371
HALLMARK_GLYCOLYSIS	159	0.46803	1.48142	0.0020202	0.0246801	0.438
KEGG_TRYPTOPHAN_METABOLISM	20	0.684484	1.65291	0.00128866	0.0266344	0.392
KEGG_ALZHEIMERS_DISEASE	115	0.52828	1.64174	0.00104822	0.0270535	0.445
KEGG_AMINO_SUGAR_AND_NUCLEOTIDE_SUGAR_METABOLISM	35	0.609902	1.64421	0.0108173	0.0276561	0.434
KEGG_FRUCTOSE_AND_MANNOSE_METABOLISM	28	0.636733	1.64493	0.00615006	0.0288633	0.432
HALLMARK_MYOGENESIS	112	0.474311	1.46065	0.0175439	0.0303977	0.525
HALLMARK_P53_PATHWAY	176	0.453929	1.45303	0.00301508	0.0311275	0.547
HALLMARK_ESTROGEN_RESPONSE_EARLY	144	0.46733	1.44667	0.00815494	0.0319643	0.569
HALLMARK_PROTEIN_SECRETION	92	0.462296	1.41634	0.0297872	0.0430636	0.702
HALLMARK_REACTIVE_OXYGEN_SPECIES_PATHWAY	44	0.501994	1.40163	0.0668203	0.0483017	0.758
KEGG_SPHINGOLIPID_METABOLISM	30	0.610134	1.58352	0.0111663	0.0514588	0.697
KEGG_PENTOSE_PHOSPHATE_PATHWAY	19	0.65596	1.58663	0.0263158	0.0516037	0.682
KEGG_BUTANOATE_METABOLISM	23	0.634276	1.56704	0.0181818	0.0582992	0.756
HALLMARK_IL2_STAT5_SIGNALING	133	0.441092	1.37626	0.0298047	0.0590457	0.827
HALLMARK_APICAL_SURFACE	25	0.530395	1.35956	0.0994962	0.0674123	0.874
HALLMARK_ANDROGEN_RESPONSE	84	0.451976	1.35479	0.0529101	0.0677845	0.891
KEGG_GALACTOSE_METABOLISM	18	0.638861	1.54347	0.0216216	0.0719737	0.842
KEGG_GLYCOSAMINOGLYCAN_DEGRADATION	15	0.667932	1.52643	0.0365359	0.0840715	0.889
KEGG_RETINOL_METABOLISM	15	0.667241	1.52185	0.0286533	0.0848892	0.9
HALLMARK_TNFA_SIGNALING_VIA_NFKB	157	0.421843	1.32594	0.0417941	0.0857291	0.948
HALLMARK_ALLOGRAFT_REJECTION	79	0.442012	1.31323	0.0794844	0.0936564	0.966
KEGG_O_GLYCAN_BIOSYNTHESIS	15	0.653317	1.50093	0.0474898	0.0976084	0.945
KEGG_GLYCEROLIPID_METABOLISM	31	0.563907	1.49457	0.0281863	0.100551	0.953
KEGG_PARKINSONS_DISEASE	89	0.499103	1.50133	0.00969828	0.10082	0.944
KEGG_CARDIAC_MUSCLE_CONTRACTION	37	0.541145	1.48801	0.0307692	0.103985	0.963
HALLMARK_OXIDATIVE_PHOSPHORYLATION	177	0.404899	1.28743	0.0558376	0.113272	0.986
KEGG_VASOPRESSIN_REGULATED_WATER_REABSORPTION	34	0.548284	1.46236	0.054567	0.126391	0.985
KEGG_TOLL_LIKE_RECEPTOR_SIGNALING_PATHWAY	58	0.503078	1.45745	0.0299335	0.128701	0.989
KEGG_LEISHMANIA_INFECTION	34	0.523246	1.44018	0.0529412	0.146213	0.996
KEGG_JAK_STAT_SIGNALING_PATHWAY	70	0.472457	1.41086	0.0365591	0.182735	0.999
HALLMARK_EPITHELIAL_MESENCHYMAL_TRANSITION	135	0.390654	1.21348	0.123711	0.197436	1
KEGG_SNARE_INTERACTIONS_IN_VESICULAR_TRANSPORT	30	0.529921	1.39236	0.0859951	0.205763	1
HALLMARK_UV_RESPONSE_UP	119	0.385027	1.19991	0.160622	0.210641	1
KEGG_GLYCINE_SERINE_AND_THREONINE_METABOLISM	15	0.600416	1.38478	0.103641	0.212608	1
KEGG_REGULATION_OF_AUTOPHAGY	19	0.571697	1.36294	0.0994764	0.244298	1
HALLMARK_NOTCH_SIGNALING	26	0.45585	1.17083	0.273736	0.24835	1
KEGG_HEMATOPOIETIC_CELL_LINEAGE	20	0.536731	1.31757	0.144737	0.310001	1
KEGG_BIOSYNTHESIS_OF_UNSATURATED_FATTY_ACIDS	16	0.570681	1.32059	0.137885	0.311713	1
KEGG_AMYOTROPHIC_LATERAL_SCLEROSIS_ALS	37	0.486932	1.32124	0.115476	0.318494	1
KEGG_HUNTINGTONS_DISEASE	136	0.412205	1.27944	0.0706967	0.385555	1
KEGG_AXON_GUIDANCE	84	0.424266	1.27546	0.108858	0.386361	1
KEGG_VIBRIO_CHOLERAE_INFECTION	38	0.466805	1.26819	0.149941	0.395286	1
KEGG_GLYCEROPHOSPHOLIPID_METABOLISM	54	0.443791	1.26219	0.137584	0.401277	1
KEGG_NOTCH_SIGNALING_PATHWAY	38	0.460905	1.25487	0.162573	0.402292	1
KEGG_CHEMOKINE_SIGNALING_PATHWAY	95	0.402172	1.24312	0.136752	0.404263	1
KEGG_PRION_DISEASES	19	0.510798	1.2567	0.195682	0.405906	1
KEGG_NOD_LIKE_RECEPTOR_SIGNALING_PATHWAY	37	0.454839	1.2446	0.179952	0.409497	1
KEGG_EPITHELIAL_CELL_SIGNALING_IN_HELICOBACTER_PYLORI_INFECTION	51	0.439091	1.24704	0.167816	0.41221	1
KEGG_ANTIGEN_PROCESSING_AND_PRESENTATION	28	0.475754	1.23378	0.210526	0.418275	1
KEGG_ETHER_LIPID_METABOLISM	18	0.511778	1.22984	0.219415	0.419334	1
KEGG_CYTOSOLIC_DNA_SENSING_PATHWAY	32	0.46433	1.21511	0.221292	0.445072	1
KEGG_DRUG_METABOLISM_OTHER_ENZYMES	17	0.507397	1.20568	0.245033	0.451712	1
KEGG_GLYCOSYLPHOSPHATIDYLINOSITOL_GPI_ANCHOR_BIOSYNTHESIS	22	0.482753	1.20707	0.230769	0.456959	1
KEGG_INOSITOL_PHOSPHATE_METABOLISM	44	0.427296	1.19185	0.235639	0.477228	1
KEGG_SELENOAMINO_ACID_METABOLISM	20	0.497476	1.18703	0.258191	0.48077	1
KEGG_ADIPOCYTOKINE_SIGNALING_PATHWAY	46	0.425334	1.18244	0.237054	0.483406	1
KEGG_STARCH_AND_SUCROSE_METABOLISM	16	0.500022	1.17399	0.270718	0.497203	1
KEGG_LYSINE_DEGRADATION	38	0.430317	1.16153	0.266821	0.518946	1
KEGG_NICOTINATE_AND_NICOTINAMIDE_METABOLISM	16	0.502816	1.15624	0.289544	0.524018	1
HALLMARK_APICAL_JUNCTION	122	0.325448	1.00302	0.48768	0.558723	1
HALLMARK_PANCREAS_BETA_CELLS	18	0.427671	1.00452	0.478679	0.571079	1
KEGG_HEDGEHOG_SIGNALING_PATHWAY	30	0.431018	1.12744	0.319461	0.587338	1
KEGG_RIG_I_LIKE_RECEPTOR_SIGNALING_PATHWAY	43	0.402805	1.11325	0.324766	0.594466	1
KEGG_ECM_RECEPTOR_INTERACTION	41	0.40724	1.11688	0.334088	0.595045	1
KEGG_CALCIUM_SIGNALING_PATHWAY	59	0.389003	1.11808	0.321788	0.601663	1
KEGG_NEUROACTIVE_LIGAND_RECEPTOR_INTERACTION	22	0.439692	1.10263	0.352258	0.610551	1
KEGG_NATURAL_KILLER_CELL_MEDIATED_CYTOTOXICITY	52	0.384106	1.09368	0.362712	0.623651	1
KEGG_MELANOGENESIS	59	0.3711	1.07225	0.387277	0.667116	1
KEGG_APOPTOSIS	67	0.357709	1.04807	0.409978	0.718322	1
KEGG_CITRATE_CYCLE_TCA_CYCLE	25	0.40362	1.0362	0.425345	0.737784	1
KEGG_ARGININE_AND_PROLINE_METABOLISM	34	0.392888	1.03146	0.433099	0.739013	1
KEGG_PORPHYRIN_AND_CHLOROPHYLL_METABOLISM	20	0.427212	1.02643	0.445215	0.740983	1
KEGG_ABC_TRANSPORTERS	17	0.425343	0.994274	0.498615	0.809387	1
KEGG_ALDOSTERONE_REGULATED_SODIUM_REABSORPTION	20	0.405843	0.979248	0.528782	0.823523	1
KEGG_FC_GAMMA_R_MEDIATED_PHAGOCYTOSIS	69	0.33175	0.973417	0.531422	0.825936	1
KEGG_DORSO_VENTRAL_AXIS_FORMATION	16	0.420662	0.980994	0.503356	0.830687	1
KEGG_PHOSPHATIDYLINOSITOL_SIGNALING_SYSTEM	56	0.333277	0.95731	0.552	0.831283	1
KEGG_BASAL_CELL_CARCINOMA	29	0.376884	0.96204	0.526048	0.831286	1
KEGG_ACUTE_MYELOID_LEUKEMIA	48	0.341386	0.96263	0.522543	0.840582	1
KEGG_CELL_ADHESION_MOLECULES_CAMS	34	0.355492	0.946501	0.546875	0.844631	1
KEGG_ALANINE_ASPARTATE_AND_GLUTAMATE_METABOLISM	21	0.375096	0.929126	0.591088	0.872952	1
HALLMARK_TGF_BETA_SIGNALING	51	0.28874	0.824404	0.747748	0.87644	1
HALLMARK_UV_RESPONSE_DN	124	0.259588	0.804683	0.82582	0.881913	1
KEGG_ARRHYTHMOGENIC_RIGHT_VENTRICULAR_CARDIOMYOPATHY_ARVC	35	0.332675	0.900542	0.618267	0.889486	1
KEGG_B_CELL_RECEPTOR_SIGNALING_PATHWAY	54	0.323216	0.902639	0.64	0.895634	1
KEGG_HYPERTROPHIC_CARDIOMYOPATHY_HCM	38	0.334045	0.906399	0.621177	0.898806	1
KEGG_T_CELL_RECEPTOR_SIGNALING_PATHWAY	67	0.301802	0.877541	0.684327	0.904464	1
KEGG_DILATED_CARDIOMYOPATHY	40	0.336424	0.908465	0.626761	0.905393	1
KEGG_N_GLYCAN_BIOSYNTHESIS	43	0.318782	0.886602	0.641947	0.90701	1
KEGG_INSULIN_SIGNALING_PATHWAY	102	0.283746	0.880491	0.715336	0.908878	1
HALLMARK_WNT_BETA_CATENIN_SIGNALING	28	0.289425	0.756268	0.79798	0.916989	1
KEGG_THYROID_CANCER	24	0.342275	0.861069	0.661188	0.924737	1
KEGG_WNT_SIGNALING_PATHWAY	100	0.272163	0.836963	0.78489	0.947967	1
KEGG_ENDOMETRIAL_CANCER	42	0.304941	0.83789	0.697322	0.956793	1
KEGG_TYPE_II_DIABETES_MELLITUS	28	0.31117	0.805386	0.738213	0.958854	1
KEGG_ENDOCYTOSIS	137	0.265613	0.820712	0.831959	0.964837	1
KEGG_MAPK_SIGNALING_PATHWAY	173	0.253142	0.807617	0.860772	0.965511	1
KEGG_REGULATION_OF_ACTIN_CYTOSKELETON	139	0.261364	0.812313	0.840979	0.967871	1
KEGG_PROSTATE_CANCER	76	0.265737	0.790805	0.815618	0.971391	1
KEGG_PATHWAYS_IN_CANCER	233	0.234811	0.757351	0.933401	0.979815	1
HALLMARK_HEDGEHOG_SIGNALING	19	0.23773	0.575314	0.953947	0.986866	1
KEGG_VASCULAR_SMOOTH_MUSCLE_CONTRACTION	51	0.267065	0.757693	0.822599	0.989135	1
KEGG_ERBB_SIGNALING_PATHWAY	72	0.244316	0.724462	0.886364	0.993206	1
KEGG_PROTEASOME	39	0.240779	0.66066	0.910903	0.993669	1
KEGG_CYSTEINE_AND_METHIONINE_METABOLISM	23	0.290742	0.731036	0.823454	0.994865	1
KEGG_TGF_BETA_SIGNALING_PATHWAY	58	0.268558	0.766929	0.820628	0.996212	1
KEGG_COLORECTAL_CANCER	52	0.264626	0.758362	0.824	0.998153	1
KEGG_LEUKOCYTE_TRANSENDOTHELIAL_MIGRATION	60	0.143246	0.417154	1	0.998572	1
KEGG_GLYCOSAMINOGLYCAN_BIOSYNTHESIS_HEPARAN_SULFATE	17	0.280297	0.665004	0.877579	0.999014	1
KEGG_GNRH_SIGNALING_PATHWAY	64	0.248578	0.733402	0.854007	1	1
KEGG_PROTEIN_EXPORT	21	0.281908	0.699588	0.864792	1	1
KEGG_RENAL_CELL_CARCINOMA	63	0.236016	0.692717	0.881637	1	1
KEGG_FOCAL_ADHESION	137	0.215138	0.6788	0.957992	1	1
KEGG_VEGF_SIGNALING_PATHWAY	48	0.236749	0.671952	0.908571	1	1
KEGG_PANCREATIC_CANCER	61	0.228758	0.669819	0.917869	1	1
KEGG_ADHERENS_JUNCTION	63	0.211829	0.621754	0.967885	1	1
KEGG_MTOR_SIGNALING_PATHWAY	46	0.216417	0.602103	0.965478	1	1
KEGG_LONG_TERM_POTENTIATION	49	0.205004	0.579213	0.970484	1	1
KEGG_FC_EPSILON_RI_SIGNALING_PATHWAY	45	0.187614	0.525816	0.992045	1	1
KEGG_NEUROTROPHIN_SIGNALING_PATHWAY	103	0.148666	0.455819	1	1	1
KEGG_VIRAL_MYOCARDITIS	24	0.179935	0.450273	0.996104	1	1
KEGG_CHRONIC_MYELOID_LEUKEMIA	66	0.152522	0.443445	0.998927	1	1
KEGG_NON_SMALL_CELL_LUNG_CANCER	45	0.158586	0.441169	0.998825	1	1
HALLMARK_PI3K_AKT_MTOR_SIGNALING	87	0.201893	0.601491	0.981953	1	1
