# Supplementary material for: A disease model resource reveals core principles of tissue-specific cancer evolution
Source: Nature. 2026 Feb 25;653(8113):57. doi: 10.1038/s41586-026-10187-2 (PMC13149333; doi:10.1038/s41586-026-10187-2)
Supplement: Supplementary file 1 — Supplementary Tables 1–19. [file 41586_2026_10187_MOESM1_ESM.zip › 2024-10-21642B-s1/SupplementaryTable5.xlsx]

## Sheet: Overview
Supplementary Table 5. Annotation of MCCA lines - Immunophenotypes
MCCA-ID	CellLineSource	CellLineDistributor	PMID	PublicationStatus	MouseID	TumorLocation	CellLineName	StrainRank1Percentage	StrainRank2Percentage	StrainRank3Percentage	StrainRank2PercentageAlleleAdjusted	StrainRank3PercentageAlleleAdjusted	StrainRank1Name	StrainRank2Name	StrainRank3Name	ComputationalBackcrossStatus	StrainNumberFound	MhcHaplotypeA	MhcHaplotypeB	MhcHaplotypeNumberFound	Gender	ImmunocompetentTransplantation
MCCA0021	Dieter,Saur	Sebastian,Mueller&Roland,Rad	Unpublished	MCCA-Unpublished	AK1299	PTu-1	AK1299_PTu-1	65	32	4	31	3	C57BL_6J	129	FVB_NJ	3	1or2-strains_3rd-strain:1-9%	b-b-b-b-b-b	q-q-q-q-q-a	2	male	MhcMismatch
MCCA0022	Dieter,Saur	Sebastian,Mueller&Roland,Rad	Unpublished	MCCA-Unpublished	AK495	PTu-1	AK495_PTu-1	67	32	18	30	15	C57BL_6J	FVB_NJ	129	2	≥3	b-b-b-b-b-b	b-b-b-b-b-a/f	2	male	NotRecommended
MCCA0023	Dieter,Saur	Sebastian,Mueller&Roland,Rad	Unpublished	MCCA-Unpublished	AK735	PTu-1	AK735_PTu-1	100	12	8	9	7	C57BL_6J	129	FVB_NJ	4	1or2-strains_3rd-strain:1-9%	b-b-b-b-b-b	q-q-q-q-q-a	2	male	MhcMismatch
MCCA0024	Dieter,Saur	Sebastian,Mueller&Roland,Rad	Unpublished	MCCA-Unpublished	E361	PTu-1	E361_PTu-1	62	36	22	34	20	C57BL_6J	129	FVB_NJ	2	≥3	b-b-b-b-b-b	q-q-q-q-q-a	2	female	NotRecommended
MCCA0025	Dieter,Saur	Sebastian,Mueller&Roland,Rad	Unpublished	MCCA-Unpublished	V1901	PTu-1	V1901_PTu-1	53	48	10	42	10	C57BL_6J	129	FVB_NJ	2	≥3	b-b-b-b-b-b	b-b-b-b-b-f	2	female	NotRecommended
MCCA0001	Allan,Bradley	Sebastian,Mueller&Roland,Rad	Unpublished	MCCA-Unpublished	37-5B	PTu-1	37-5B_PTu-1	88	19	0	18	0	C57BL_6J	129	0	3	1or2-strains_3rd-strain:<1%	b-b-b-b-b-b	b-b-b-b-b-b	1	male	Prioritized
MCCA0002	Roland,Rad	Sebastian,Mueller&Roland,Rad	Unpublished	MCCA-Unpublished	SPP-1-1k	PTu-1	SPP-1-1k_PTu-1	85	12	0	12	0	C57BL_6J	129	0	4	1or2-strains_3rd-strain:<1%	b-b-b-b-b-a	b-b-b-b-b-a	1	female	MhcMismatch
MCCA0506	Commercial-DSMZ	Commercial-DSMZ	16734735	Commercial-Published	GL261	PTu-1	GL261	72	6	0	6	0	C57BL_6J	C57L_J	0	WildtypeModel	1or2-strains_3rd-strain:<1%	b-b-b-b-b-b	b-b-b-b-b-b	1	female	Prioritized
MCCA0507	Louis,Chesler	Louis,Chesler	25785590	MCCA-Published	M0983	PTu-1	M0983	87	13	6	13	6	FVB_NJ	129	C57BL_6J	3	1or2-strains_3rd-strain:1-9%	q-q-q-q-q-a	q-q-q-q-q-a	1	female	Feasible
MCCA0508	Louis,Chesler	Louis,Chesler	25785590	MCCA-Published	M10519	PTu-1	M10519	90	14	6	14	6	FVB_NJ	129	A_J	3	1or2-strains_3rd-strain:1-9%	q-q-q-q-q-a	q-q-q-q-q-a	1	female	Feasible
MCCA0509	Louis,Chesler	Louis,Chesler	25785590	MCCA-Published	M14942	PTu-1	M14942	89	18	6	18	6	FVB_NJ	129	DBA_1J	3	1or2-strains_3rd-strain:1-9%	q-q-q-q-q-a	q-q-q-q-q-a	1	female	Feasible
MCCA0581	Michael,Quante	Michael,Quante	22264787	MCCA-Published	3020-216	PTu-1	3020-216	100	<1%	0	<1%	0	C57BL_6J	FVB_NJ-EngineeredAllele	0	≥8	1or2-strains_3rd-strain:<1%	b-b-b-b-b-b	b-b-b-b-b-b	1	male	Prioritized
MCCA0582	Michael,Quante	Michael,Quante	22264787	MCCA-Published	3020-311	PTu-1	3020-311	100	<1%	0	<1%	0	C57BL_6J	FVB_NJ-EngineeredAllele	0	≥8	1or2-strains_3rd-strain:<1%	b-b-b-b-b-b	b-b-b-b-b-b	1	male	Prioritized
MCCA0587	Michael,Quante	Michael,Quante	doi: https://doi.org/10.1101/2024.05.07.592904	MCCA-PrePublication	3021-366	PTu-1	3021-366	100	8	<1%	4	<1%	C57BL_6J	129	FVB_NJ-EngineeredAllele	6	1or2-strains_3rd-strain:<1%	b-b-b-b-b-b	b-b-b-b-b-b	1	male	Prioritized
MCCA0583	Michael,Quante	Michael,Quante	doi: https://doi.org/10.1101/2024.05.07.592904	MCCA-PrePublication	3022-144	PTu-1	3022-144	89	11	7	9	6	C57BL_6J	129	FVB_NJ	4	1or2-strains_3rd-strain:1-9%	b-b-b-b-b-b	b-b-b-b-b-b	1	male	Feasible
MCCA0588	Michael,Quante	Michael,Quante	doi: https://doi.org/10.1101/2024.05.07.592904	MCCA-PrePublication	3022-357	PTu-1	3022-357	78	17	9	14	8	C57BL_6J	129	FVB_NJ	3	1or2-strains_3rd-strain:1-9%	b-b-b-b-b-b	b-b-b-b-b-b	1	female	Feasible
MCCA0589	Michael,Quante	Michael,Quante	doi: https://doi.org/10.1101/2024.05.07.592904	MCCA-PrePublication	3022-479	PTu-1	3022-479	84	18	9	15	8	C57BL_6J	129	FVB_NJ	3	1or2-strains_3rd-strain:1-9%	b-b-b-b-b-b	b-b-b-b-b-b	1	male	Feasible
MCCA0590	Michael,Quante	Michael,Quante	doi: https://doi.org/10.1101/2024.05.07.592904	MCCA-PrePublication	3022-492	PTu-1	3022-492	88	10	8	6	7	C57BL_6J	129	FVB_NJ	4	1or2-strains_3rd-strain:1-9%	b-b-b-b-b-b	b-b-b-b-b-b	1	female	Feasible
MCCA0584	Michael,Quante	Michael,Quante	doi: https://doi.org/10.1101/2024.05.07.592904	MCCA-PrePublication	3022-576	PTu-1	3022-576	100	14	8	12	7	C57BL_6J	129	FVB_NJ	3	1or2-strains_3rd-strain:1-9%	b-b-b-b-b-b	b-b-b-b-b-b	1	male	Feasible
MCCA0591	Michael,Quante	Michael,Quante	doi: https://doi.org/10.1101/2024.05.07.592904	MCCA-PrePublication	3022-622	PTu-1	3022-622	86	16	5	14	4	C57BL_6J	129	FVB_NJ	3	1or2-strains_3rd-strain:1-9%	b-b-b-b-b-b	b-b-b-b-b-b	1	male	Feasible
MCCA0592	Michael,Quante	Michael,Quante	doi: https://doi.org/10.1101/2024.05.07.592904	MCCA-PrePublication	3022-635	PTu-1	3022-635	94	18	13	17	12	C57BL_6J	129	FVB_NJ	3	≥3	b-b-b-b-b-b	b-b-b-b-b-b	1	male	NotRecommended
MCCA0593	Michael,Quante	Michael,Quante	doi: https://doi.org/10.1101/2024.05.07.592904	MCCA-PrePublication	3022-639	PTu-1	3022-639	91	19	15	17	14	C57BL_6J	129	FVB_NJ	3	≥3	b-b-b-b-b-b	b-b-b-b-b-b	1	female	NotRecommended
MCCA0585	Michael,Quante	Michael,Quante	doi: https://doi.org/10.1101/2024.05.07.592904	MCCA-PrePublication	3022-699	PTu-1	3022-699	83	14	9	12	8	C57BL_6J	129	FVB_NJ	3	1or2-strains_3rd-strain:1-9%	b-b-b-b-b-b	b-b-b-b-b-b	1	female	Feasible
MCCA0586	Michael,Quante	Michael,Quante	doi: https://doi.org/10.1101/2024.05.07.592904	MCCA-PrePublication	3022-777	PTu-1	3022-777	86	14	10	11	9	C57BL_6J	129	FVB_NJ	3	≥3	b-b-b-b-b-b	b-b-b-b-b-b	1	male	NotRecommended
MCCA0042	Markus,Tschurtschenthaler&Dieter,Saur	Markus,Tschurtschenthaler	Unpublished	MCCA-Unpublished	B6-2	Colon	B6-2_Colon	93	0	0	0	0	C57BL_6J	0	0	WildtypeModel	1or2-strains_3rd-strain:<1%	b-b-b-b-b-b	b-b-b-b-b-b	1	female	Prioritized
MCCA0043	Markus,Tschurtschenthaler&Dieter,Saur	Markus,Tschurtschenthaler	Unpublished	MCCA-Unpublished	B6-3	Colon	B6-3_Colon	100	0	0	0	0	C57BL_6J	0	0	WildtypeModel	1or2-strains_3rd-strain:<1%	b-b-b-b-b-b	b-b-b-b-b-b	1	female	Prioritized
MCCA0044	Markus,Tschurtschenthaler&Dieter,Saur	Markus,Tschurtschenthaler	Unpublished	MCCA-Unpublished	B6-4	Colon	B6-4_Colon	100	0	0	0	0	C57BL_6J	0	0	WildtypeModel	1or2-strains_3rd-strain:<1%	b-b-b-b-b-b	b-b-b-b-b-b	1	female	Prioritized
MCCA0045	Markus,Tschurtschenthaler&Dieter,Saur	Markus,Tschurtschenthaler	Unpublished	MCCA-Unpublished	B6-5	Colon	B6-5_Colon	93	0	0	0	0	C57BL_6J	0	0	WildtypeModel	1or2-strains_3rd-strain:<1%	b-b-b-b-b-b	b-b-b-b-b-b	1	female	Prioritized
MCCA0038	Commercial-ATCC	Commercial-ATCC	722371	Commercial-Published	CMT93	PTu-1	CMT93	73	0	0	0	0	C57BL_6J	0	0	WildtypeModel	1or2-strains_3rd-strain:<1%	b-b-b-b-b-b	b-b-b-b-b-b	1	male	Prioritized
MCCA0039	Commercial-ATCC	Commercial-ATCC	6992981	Commercial-Published	CT26	PTu-1	CT26	47	5	0	5	0	BALB_cJ	129	0	WildtypeModel	1or2-strains_3rd-strain:<1%	d-d-d-d-d-d	d-d-d-d-d-d	1	female	Prioritized
MCCA0048	Markus,Tschurtschenthaler&Dieter,Saur	Markus,Tschurtschenthaler	Unpublished	MCCA-Unpublished	MT314	Colon	MT314_Colon	96	<1%	<1%	<1%	<1%	C57BL_6J	129-EngineeredAllele	FVB_NJ-EngineeredAllele	≥8	1or2-strains_3rd-strain:<1%	b-b-b-b-b-b	b-b-b-b-b-b	1	female	Prioritized
MCCA0046	Markus,Tschurtschenthaler&Dieter,Saur	Markus,Tschurtschenthaler	Unpublished	MCCA-Unpublished	MT383	Colon	MT383_Colon	100	0	0	0	0	C57BL_6J	0	0	WildtypeModel	1or2-strains_3rd-strain:<1%	b-b-b-b-b-b	b-b-b-b-b-b	1	female	Prioritized
MCCA0047	Markus,Tschurtschenthaler&Dieter,Saur	Markus,Tschurtschenthaler	Unpublished	MCCA-Unpublished	MT711	PTu-4	MT711_PTu-4	83	<1%	<1%	<1%	<1%	C57BL_6J	129-EngineeredAllele	FVB_NJ-EngineeredAllele	≥8	1or2-strains_3rd-strain:<1%	b-b-b-b-b-b	b-b-b-b-b-b	1	female	Prioritized
MCCA0040	Markus,Tschurtschenthaler&Dieter,Saur	Markus,Tschurtschenthaler	Unpublished	MCCA-Unpublished	NSG613	PTu-4.2	NSG613_PTu-4.2	83	<1%	<1%	<1%	<1%	C57BL_6J	129-EngineeredAllele	FVB_NJ-EngineeredAllele	≥8	1or2-strains_3rd-strain:<1%	b-b-b-b-b-b	b-b-b-b-b-b	1	male	Prioritized
MCCA0037	Markus,Tschurtschenthaler&Dieter,Saur	Markus,Tschurtschenthaler	Unpublished	MCCA-Unpublished	NSG614	LivMet-1	NSG614_LivMet-1	83	<1%	<1%	<1%	<1%	C57BL_6J	129-EngineeredAllele	FVB_NJ-EngineeredAllele	≥8	1or2-strains_3rd-strain:<1%	b-b-b-b-b-b	b-b-b-b-b-b	1	male	Prioritized
MCCA0049	Markus,Tschurtschenthaler&Dieter,Saur	Markus,Tschurtschenthaler	Unpublished	MCCA-Unpublished	TM2015	Colon	TM2015_Colon	90	19	<1%	18	<1%	C57BL_6J	129	FVB_NJ-EngineeredAllele	3	1or2-strains_3rd-strain:<1%	b-b-b-b-b-b	b-b-b-b-b-f	2	male	Prioritized
MCCA0041	Markus,Tschurtschenthaler&Dieter,Saur	Markus,Tschurtschenthaler	Unpublished	MCCA-Unpublished	VB436	PTu-4	VB436_PTu-4	100	<1%	<1%	<1%	<1%	C57BL_6J	129-EngineeredAllele	FVB_NJ-EngineeredAllele	≥8	1or2-strains_3rd-strain:<1%	b-b-b-b-b-b	b-b-b-b-b-b	1	female	Prioritized
MCCA0059	Markus,Tschurtschenthaler&Dieter,Saur	Markus,Tschurtschenthaler	Unpublished	MCCA-Unpublished	1115	PTu-4.1	1115_PTu-4.1	100	<1%	<1%	<1%	<1%	C57BL_6J	129-EngineeredAllele	FVB_NJ-EngineeredAllele	≥8	1or2-strains_3rd-strain:<1%	b-b-b-b-b-b	b-b-b-b-b-b	1	female	Prioritized
MCCA0060	Markus,Tschurtschenthaler&Dieter,Saur	Markus,Tschurtschenthaler	Unpublished	MCCA-Unpublished	1117	PTu-4.1	1117_PTu-4.1	100	<1%	<1%	<1%	<1%	C57BL_6J	129-EngineeredAllele	FVB_NJ-EngineeredAllele	≥8	1or2-strains_3rd-strain:<1%	b-b-b-b-b-b	b-b-b-b-b-b	1	female	Prioritized
MCCA0061	Markus,Tschurtschenthaler&Dieter,Saur	Markus,Tschurtschenthaler	Unpublished	MCCA-Unpublished	1119	PTu-4	1119_PTu-4	72	23	5	22	4	C57BL_6J	129	FVB_NJ	3	1or2-strains_3rd-strain:1-9%	b-b-b-b-b-b	b-b-b-b-b-b	1	male	Feasible
MCCA0062	Markus,Tschurtschenthaler&Dieter,Saur	Markus,Tschurtschenthaler	Unpublished	MCCA-Unpublished	1120	PTu-4	1120_PTu-4	100	<1%	<1%	<1%	<1%	C57BL_6J	129-EngineeredAllele	FVB_NJ-EngineeredAllele	≥8	1or2-strains_3rd-strain:<1%	b-b-b-b-b-b	b-b-b-b-b-b	1	male	Prioritized
MCCA0063	Markus,Tschurtschenthaler&Dieter,Saur	Markus,Tschurtschenthaler	Unpublished	MCCA-Unpublished	1121	PTu-4	1121_PTu-4	100	<1%	<1%	<1%	<1%	C57BL_6J	129-EngineeredAllele	FVB_NJ-EngineeredAllele	≥8	1or2-strains_3rd-strain:<1%	b-b-b-b-b-b	b-b-b-b-b-b	1	male	Prioritized
MCCA0064	Markus,Tschurtschenthaler&Dieter,Saur	Markus,Tschurtschenthaler	Unpublished	MCCA-Unpublished	1122	PTu-4.1	1122_PTu-4.1	72	23	5	22	4	C57BL_6J	129	FVB_NJ	3	1or2-strains_3rd-strain:1-9%	b-b-b-b-b-b	b-b-b-b-b-b	1	male	Feasible
MCCA0065	Markus,Tschurtschenthaler&Dieter,Saur	Markus,Tschurtschenthaler	Unpublished	MCCA-Unpublished	1123	PTu-4	1123_PTu-4	72	23	5	22	4	C57BL_6J	129	FVB_NJ	3	1or2-strains_3rd-strain:1-9%	b-b-b-b-b-b	b-b-b-b-b-b	1	male	Feasible
MCCA0066	Markus,Tschurtschenthaler&Dieter,Saur	Markus,Tschurtschenthaler	Unpublished	MCCA-Unpublished	1138	PTu-4	1138_PTu-4	84	<1%	<1%	<1%	<1%	C57BL_6J	129-EngineeredAllele	FVB_NJ-EngineeredAllele	≥8	1or2-strains_3rd-strain:<1%	b-b-b-b-b-b	b-b-b-b-b-b	1	female	Prioritized
MCCA0067	Markus,Tschurtschenthaler&Dieter,Saur	Markus,Tschurtschenthaler	Unpublished	MCCA-Unpublished	1139	PTu-4	1139_PTu-4	100	<1%	<1%	<1%	<1%	C57BL_6J	129-EngineeredAllele	FVB_NJ-EngineeredAllele	≥8	1or2-strains_3rd-strain:<1%	b-b-b-b-b-b	b-b-b-b-b-b	1	female	Prioritized
MCCA0050	Markus,Tschurtschenthaler&Dieter,Saur	Markus,Tschurtschenthaler	Unpublished	MCCA-Unpublished	1242	LivMet-1	1242_LivMet-1	100	<1%	<1%	<1%	<1%	C57BL_6J	129-EngineeredAllele	FVB_NJ-EngineeredAllele	≥8	1or2-strains_3rd-strain:<1%	b-b-b-b-b-b	b-b-b-b-b-b	1	female	Prioritized
MCCA0068	Markus,Tschurtschenthaler&Dieter,Saur	Markus,Tschurtschenthaler	Unpublished	MCCA-Unpublished	1242	PTu-4	1242_PTu-4	84	<1%	<1%	<1%	<1%	C57BL_6J	129-EngineeredAllele	FVB_NJ-EngineeredAllele	≥8	1or2-strains_3rd-strain:<1%	b-b-b-b-b-b	b-b-b-b-b-b	1	female	Prioritized
MCCA0107	Allan,Bradley	Sebastian,Mueller&Roland,Rad	Unpublished	MCCA-Unpublished	39-1b	PTu-1	39-1b_PTu-1	78	21	0	20	0	C57BL_6J	129	0	3	1or2-strains_3rd-strain:<1%	b-b-b-b-b-b	b-b-b-b-b-b	1	male	Prioritized
MCCA0108	Markus,Tschurtschenthaler&Dieter,Saur	Markus,Tschurtschenthaler	Unpublished	MCCA-Unpublished	435	Duodenum	435_Duodenum	100	0	0	0	0	C57BL_6J	0	0	WildtypeModel	1or2-strains_3rd-strain:<1%	b-b-b-b-b-b	b-b-b-b-b-b	1	male	Prioritized
MCCA0106	Allan,Bradley	Sebastian,Mueller&Roland,Rad	Unpublished	MCCA-Unpublished	55-5J	PTu-1	55-5J_PTu-1	86	15	0	14	0	C57BL_6J	129	0	4	1or2-strains_3rd-strain:<1%	b-b-b-b-b-b	b-b-b-b-b-b	1	male	Prioritized
MCCA0109	Markus,Tschurtschenthaler&Dieter,Saur	Markus,Tschurtschenthaler	Unpublished	MCCA-Unpublished	B6-2	Duodenum	B6-2_Duodenum	96	0	0	0	0	C57BL_6J	0	0	WildtypeModel	1or2-strains_3rd-strain:<1%	b-b-b-b-b-b	b-b-b-b-b-b	1	female	Prioritized
MCCA0110	Markus,Tschurtschenthaler&Dieter,Saur	Markus,Tschurtschenthaler	Unpublished	MCCA-Unpublished	B6-3	Duodenum	B6-3_Duodenum	89	0	0	0	0	C57BL_6J	0	0	WildtypeModel	1or2-strains_3rd-strain:<1%	b-b-b-b-b-b	b-b-b-b-b-b	1	female	Prioritized
MCCA0111	Markus,Tschurtschenthaler&Dieter,Saur	Markus,Tschurtschenthaler	Unpublished	MCCA-Unpublished	B6-4	Duodenum	B6-4_Duodenum	97	0	0	0	0	C57BL_6J	0	0	WildtypeModel	1or2-strains_3rd-strain:<1%	b-b-b-b-b-b	b-b-b-b-b-b	1	female	Prioritized
MCCA0112	Markus,Tschurtschenthaler&Dieter,Saur	Markus,Tschurtschenthaler	Unpublished	MCCA-Unpublished	B6-5	Duodenum	B6-5_Duodenum	92	0	0	0	0	C57BL_6J	0	0	WildtypeModel	1or2-strains_3rd-strain:<1%	b-b-b-b-b-b	b-b-b-b-b-b	1	female	Prioritized
MCCA0069	Markus,Tschurtschenthaler&Dieter,Saur	Markus,Tschurtschenthaler	Unpublished	MCCA-Unpublished	Bl6-469	PTu-4.2	Bl6-469_PTu-4.2	100	<1%	<1%	<1%	<1%	C57BL_6J	129-EngineeredAllele	FVB_NJ-EngineeredAllele	≥8	1or2-strains_3rd-strain:<1%	b-b-b-b-b-b	b-b-b-b-b-b	1	female	Prioritized
MCCA0070	Roland,Rad	Sebastian,Mueller&Roland,Rad	Unpublished	MCCA-Unpublished	IMSB-1-5c	PTu-1	IMSB-1-5c_PTu-1	83	22	12	18	11	C57BL_6J	129	FVB_NJ	3	≥3	b-b-b-b-b-b	b-b-b-b-b-b	1	female	NotRecommended
MCCA0567	Markus,Tschurtschenthaler (gift of Dominique Kaiserlian)	Markus,Tschurtschenthaler	7693823	MCCA-Published	MODEK	PTu-1	MODEK	60	8	7	8	7	C3H_HeJ	DBA_2J	129	4	1or2-strains_3rd-strain:1-9%	k-k-k-k-k-b	k-k-k-k-k-b	1	male	Feasible
MCCA0113	Markus,Tschurtschenthaler&Dieter,Saur	Markus,Tschurtschenthaler	Unpublished	MCCA-Unpublished	MS11	Duodenum	MS11_Duodenum	95	23	4	23	4	C57BL_6J	129	FVB_NJ	WildtypeModel	1or2-strains_3rd-strain:1-9%	b-b-b-b-b-b	b-b-b-b-b-b	1	female	Feasible
MCCA0114	Markus,Tschurtschenthaler&Dieter,Saur	Markus,Tschurtschenthaler	Unpublished	MCCA-Unpublished	MS2	Duodenum	MS2_Duodenum	93	24	0	24	0	C57BL_6J	129	0	WildtypeModel	1or2-strains_3rd-strain:<1%	b-b-b-b-b-b	b-b-b-b-b-b	1	male	Prioritized
MCCA0115	Markus,Tschurtschenthaler&Dieter,Saur	Markus,Tschurtschenthaler	Unpublished	MCCA-Unpublished	MT1229	Duodenum	MT1229_Duodenum	100	<1%	0	<1%	0	C57BL_6J	129-EngineeredAllele	0	WildtypeModel	1or2-strains_3rd-strain:<1%	b-b-b-b-b-b	b-b-b-b-b-b	1	male	Prioritized
MCCA0051	Markus,Tschurtschenthaler&Dieter,Saur	Markus,Tschurtschenthaler	Unpublished	MCCA-Unpublished	MT1429	LivMet-1	MT1429_LivMet-1	96	<1%	<1%	<1%	<1%	C57BL_6J	129-EngineeredAllele	FVB_NJ-EngineeredAllele	≥8	1or2-strains_3rd-strain:<1%	b-b-b-b-b-b	b-b-b-b-b-b	1	female	Prioritized
MCCA0071	Markus,Tschurtschenthaler&Dieter,Saur	Markus,Tschurtschenthaler	Unpublished	MCCA-Unpublished	MT1429	PTu-1	MT1429_PTu-1	93	<1%	<1%	<1%	<1%	C57BL_6J	129-EngineeredAllele	FVB_NJ-EngineeredAllele	≥8	1or2-strains_3rd-strain:<1%	b-b-b-b-b-b	b-b-b-b-b-b	1	female	Prioritized
MCCA0072	Markus,Tschurtschenthaler&Dieter,Saur	Markus,Tschurtschenthaler	Unpublished	MCCA-Unpublished	MT1460	PTu-4	MT1460_PTu-4	93	<1%	<1%	<1%	<1%	C57BL_6J	129-EngineeredAllele	FVB_NJ-EngineeredAllele	≥8	1or2-strains_3rd-strain:<1%	b-b-b-b-b-b	b-b-b-b-b-b	1	female	Prioritized
MCCA0117	Markus,Tschurtschenthaler&Dieter,Saur	Markus,Tschurtschenthaler	Unpublished	MCCA-Unpublished	MT1510	PTu-2	MT1510_PTu-2	100	<1%	<1%	<1%	<1%	C57BL_6J	129-EngineeredAllele	FVB_NJ-EngineeredAllele	≥8	1or2-strains_3rd-strain:<1%	b-b-b-b-b-b	b-b-b-b-b-b	1	female	Prioritized
MCCA0073	Markus,Tschurtschenthaler&Dieter,Saur	Markus,Tschurtschenthaler	Unpublished	MCCA-Unpublished	MT2429	PTu-4.2	MT2429_PTu-4.2	100	<1%	<1%	<1%	<1%	C57BL_6J	129-EngineeredAllele	FVB_NJ-EngineeredAllele	≥8	1or2-strains_3rd-strain:<1%	b-b-b-b-b-b	b-b-b-b-b-b	1	female	Prioritized
MCCA0074	Markus,Tschurtschenthaler&Dieter,Saur	Markus,Tschurtschenthaler	Unpublished	MCCA-Unpublished	MT2430	PTu-4.2	MT2430_PTu-4.2	100	<1%	<1%	<1%	<1%	C57BL_6J	129-EngineeredAllele	FVB_NJ-EngineeredAllele	≥8	1or2-strains_3rd-strain:<1%	b-b-b-b-b-b	b-b-b-b-b-b	1	female	Prioritized
MCCA0075	Markus,Tschurtschenthaler&Dieter,Saur	Markus,Tschurtschenthaler	Unpublished	MCCA-Unpublished	MT2432	PTu-4.1	MT2432_PTu-4.1	100	<1%	<1%	<1%	<1%	C57BL_6J	129-EngineeredAllele	FVB_NJ-EngineeredAllele	≥8	1or2-strains_3rd-strain:<1%	b-b-b-b-b-b	b-b-b-b-b-b	1	female	Prioritized
MCCA0076	Markus,Tschurtschenthaler&Dieter,Saur	Markus,Tschurtschenthaler	Unpublished	MCCA-Unpublished	MT2433	PTu-4.1	MT2433_PTu-4.1	88	<1%	<1%	<1%	<1%	C57BL_6J	129-EngineeredAllele	FVB_NJ-EngineeredAllele	≥8	1or2-strains_3rd-strain:<1%	b-b-b-b-b-b	b-b-b-b-b-b	1	male	Prioritized
MCCA0052	Markus,Tschurtschenthaler&Dieter,Saur	Markus,Tschurtschenthaler	Unpublished	MCCA-Unpublished	MT2434	LivMet-1	MT2434_LivMet-1	95	<1%	<1%	<1%	<1%	C57BL_6J	129-EngineeredAllele	FVB_NJ-EngineeredAllele	≥8	1or2-strains_3rd-strain:<1%	b-b-b-b-b-b	b-b-b-b-b-b	1	male	Prioritized
MCCA0077	Markus,Tschurtschenthaler&Dieter,Saur	Markus,Tschurtschenthaler	Unpublished	MCCA-Unpublished	MT2434	PTu-4.1	MT2434_PTu-4.1	88	<1%	<1%	<1%	<1%	C57BL_6J	129-EngineeredAllele	FVB_NJ-EngineeredAllele	≥8	1or2-strains_3rd-strain:<1%	b-b-b-b-b-b	b-b-b-b-b-b	1	male	Prioritized
MCCA0053	Markus,Tschurtschenthaler&Dieter,Saur	Markus,Tschurtschenthaler	Unpublished	MCCA-Unpublished	MT2436	LivMet-1	MT2436_LivMet-1	95	<1%	<1%	<1%	<1%	C57BL_6J	129-EngineeredAllele	FVB_NJ-EngineeredAllele	≥8	1or2-strains_3rd-strain:<1%	b-b-b-b-b-b	b-b-b-b-b-b	1	male	Prioritized
MCCA0078	Markus,Tschurtschenthaler&Dieter,Saur	Markus,Tschurtschenthaler	Unpublished	MCCA-Unpublished	MT2499	PTu-4	MT2499_PTu-4	90	<1%	<1%	<1%	<1%	C57BL_6J	129-EngineeredAllele	FVB_NJ-EngineeredAllele	≥8	1or2-strains_3rd-strain:<1%	b-b-b-b-b-b	b-b-b-b-b-b	1	male	Prioritized
MCCA0079	Markus,Tschurtschenthaler&Dieter,Saur	Markus,Tschurtschenthaler	Unpublished	MCCA-Unpublished	MT2822	PTu-4	MT2822_PTu-4	100	<1%	<1%	<1%	<1%	C57BL_6J	129-EngineeredAllele	FVB_NJ-EngineeredAllele	≥8	1or2-strains_3rd-strain:<1%	b-b-b-b-b-b	b-b-b-b-b-b	1	female	Prioritized
MCCA0141	Markus,Tschurtschenthaler&Dieter,Saur	Markus,Tschurtschenthaler	Unpublished	MCCA-Unpublished	MT312	Duodenum	MT312_Duodenum	96	<1%	<1%	<1%	<1%	C57BL_6J	129-EngineeredAllele	FVB_NJ-EngineeredAllele	≥8	1or2-strains_3rd-strain:<1%	b-b-b-b-b-b	b-b-b-b-b-b	1	female	Prioritized
MCCA0118	Markus,Tschurtschenthaler&Dieter,Saur	Markus,Tschurtschenthaler	Unpublished	MCCA-Unpublished	MT312	PTu-2	MT312_PTu-2	93	<1%	<1%	<1%	<1%	C57BL_6J	129-EngineeredAllele	FVB_NJ-EngineeredAllele	≥8	1or2-strains_3rd-strain:<1%	b-b-b-b-b-b	b-b-b-b-b-b	1	female	Prioritized
MCCA0142	Markus,Tschurtschenthaler&Dieter,Saur	Markus,Tschurtschenthaler	Unpublished	MCCA-Unpublished	MT314	Duodenum	MT314_Duodenum	95	<1%	<1%	<1%	<1%	C57BL_6J	129-EngineeredAllele	FVB_NJ-EngineeredAllele	≥8	1or2-strains_3rd-strain:<1%	b-b-b-b-b-b	b-b-b-b-b-b	1	female	Prioritized
MCCA0080	Markus,Tschurtschenthaler&Dieter,Saur	Markus,Tschurtschenthaler	Unpublished	MCCA-Unpublished	MT345	PTu-4.2	MT345_PTu-4.2	62	27	6	26	5	C57BL_6J	129	FVB_NJ	3	1or2-strains_3rd-strain:1-9%	b-b-b-b-b-b	b-b-b-b-b-b	1	male	Feasible
MCCA0081	Markus,Tschurtschenthaler&Dieter,Saur	Markus,Tschurtschenthaler	Unpublished	MCCA-Unpublished	MT3673	PTu-4	MT3673_PTu-4	100	<1%	<1%	<1%	<1%	C57BL_6J	129-EngineeredAllele	FVB_NJ-EngineeredAllele	≥8	1or2-strains_3rd-strain:<1%	b-b-b-b-b-b	b-b-b-b-b-b	1	female	Prioritized
MCCA0082	Markus,Tschurtschenthaler&Dieter,Saur	Markus,Tschurtschenthaler	Unpublished	MCCA-Unpublished	MT3674	PTu-4	MT3674_PTu-4	100	<1%	<1%	<1%	<1%	C57BL_6J	129-EngineeredAllele	FVB_NJ-EngineeredAllele	≥8	1or2-strains_3rd-strain:<1%	b-b-b-b-b-b	b-b-b-b-b-b	1	female	Prioritized
MCCA0143	Markus,Tschurtschenthaler&Dieter,Saur	Markus,Tschurtschenthaler	Unpublished	MCCA-Unpublished	MT377	Duodenum	MT377_Duodenum	100	<1%	<1%	<1%	<1%	C57BL_6J	129-EngineeredAllele	FVB_NJ-EngineeredAllele	≥8	1or2-strains_3rd-strain:<1%	b-b-b-b-b-b	b-b-b-b-b-b	1	male	Prioritized
MCCA0119	Markus,Tschurtschenthaler&Dieter,Saur	Markus,Tschurtschenthaler	Unpublished	MCCA-Unpublished	MT377	PTu-1	MT377_PTu-1	100	<1%	<1%	<1%	<1%	C57BL_6J	129-EngineeredAllele	FVB_NJ-EngineeredAllele	≥8	1or2-strains_3rd-strain:<1%	b-b-b-b-b-b	b-b-b-b-b-b	1	male	Prioritized
MCCA0083	Markus,Tschurtschenthaler&Dieter,Saur	Markus,Tschurtschenthaler	Unpublished	MCCA-Unpublished	MT388	PTu-4	MT388_PTu-4	62	27	6	26	5	C57BL_6J	129	FVB_NJ	3	1or2-strains_3rd-strain:1-9%	b-b-b-b-b-b	b-b-b-b-b-b	1	male	Feasible
MCCA0144	Markus,Tschurtschenthaler&Dieter,Saur	Markus,Tschurtschenthaler	Unpublished	MCCA-Unpublished	MT546	Duodenum	MT546_Duodenum	92	12	<1%	11	<1%	C57BL_6J	129	FVB_NJ-EngineeredAllele	4	1or2-strains_3rd-strain:<1%	b-b-b-b-b-b	b-b-b-b-b-b	1	male	Prioritized
MCCA0120	Markus,Tschurtschenthaler&Dieter,Saur	Markus,Tschurtschenthaler	Unpublished	MCCA-Unpublished	MT546	PTu-1.1	MT546_PTu-1.1	92	12	<1%	11	<1%	C57BL_6J	129	FVB_NJ-EngineeredAllele	4	1or2-strains_3rd-strain:<1%	b-b-b-b-b-b	b-b-b-b-b-b	1	male	Prioritized
MCCA0145	Markus,Tschurtschenthaler&Dieter,Saur	Markus,Tschurtschenthaler	Unpublished	MCCA-Unpublished	MT577	Duodenum	MT577_Duodenum	100	<1%	<1%	<1%	<1%	C57BL_6J	129-EngineeredAllele	FVB_NJ-EngineeredAllele	≥8	1or2-strains_3rd-strain:<1%	b-b-b-b-b-b	b-b-b-b-b-b	1	female	Prioritized
MCCA0054	Markus,Tschurtschenthaler&Dieter,Saur	Markus,Tschurtschenthaler	Unpublished	MCCA-Unpublished	MT577	LivMet-1	MT577_LivMet-1	84	<1%	<1%	<1%	<1%	C57BL_6J	129-EngineeredAllele	FVB_NJ-EngineeredAllele	≥8	1or2-strains_3rd-strain:<1%	b-b-b-b-b-b	b-b-b-b-b-b	1	female	Prioritized
MCCA0055	Markus,Tschurtschenthaler&Dieter,Saur	Markus,Tschurtschenthaler	Unpublished	MCCA-Unpublished	MT577	LivMet-2	MT577_LivMet-2	84	<1%	<1%	<1%	<1%	C57BL_6J	129-EngineeredAllele	FVB_NJ-EngineeredAllele	≥8	1or2-strains_3rd-strain:<1%	b-b-b-b-b-b	b-b-b-b-b-b	1	female	Prioritized
MCCA0084	Markus,Tschurtschenthaler&Dieter,Saur	Markus,Tschurtschenthaler	37875245	MCCA-Published	MT577	PTu-1.2	MT577_PTu-1.2	84	<1%	<1%	<1%	<1%	C57BL_6J	129-EngineeredAllele	FVB_NJ-EngineeredAllele	≥8	1or2-strains_3rd-strain:<1%	b-b-b-b-b-b	b-b-b-b-b-b	1	female	Prioritized
MCCA0146	Markus,Tschurtschenthaler&Dieter,Saur	Markus,Tschurtschenthaler	Unpublished	MCCA-Unpublished	MT692	Duodenum	MT692_Duodenum	96	<1%	<1%	<1%	<1%	C57BL_6J	129-EngineeredAllele	FVB_NJ-EngineeredAllele	≥8	1or2-strains_3rd-strain:<1%	b-b-b-b-b-b	b-b-b-b-b-b	1	male	Prioritized
MCCA0121	Markus,Tschurtschenthaler&Dieter,Saur	Markus,Tschurtschenthaler	Unpublished	MCCA-Unpublished	MT692	PTu-1	MT692_PTu-1	96	<1%	<1%	<1%	<1%	C57BL_6J	129-EngineeredAllele	FVB_NJ-EngineeredAllele	≥8	1or2-strains_3rd-strain:<1%	b-b-b-b-b-b	b-b-b-b-b-b	1	male	Prioritized
MCCA0116	Markus,Tschurtschenthaler&Dieter,Saur	Markus,Tschurtschenthaler	Unpublished	MCCA-Unpublished	MT693	Duodenum	MT693_Duodenum	100	0	0	0	0	C57BL_6J	0	0	WildtypeModel	1or2-strains_3rd-strain:<1%	b-b-b-b-b-b	b-b-b-b-b-b	1	male	Prioritized
MCCA0147	Markus,Tschurtschenthaler&Dieter,Saur	Markus,Tschurtschenthaler	Unpublished	MCCA-Unpublished	MT711	Duodenum	MT711_Duodenum	100	<1%	<1%	<1%	<1%	C57BL_6J	129-EngineeredAllele	FVB_NJ-EngineeredAllele	≥8	1or2-strains_3rd-strain:<1%	b-b-b-b-b-b	b-b-b-b-b-b	1	female	Prioritized
MCCA0085	Markus,Tschurtschenthaler&Dieter,Saur	Markus,Tschurtschenthaler	Unpublished	MCCA-Unpublished	NSG425	PTu-4	NSG425_PTu-4	62	27	6	26	5	C57BL_6J	129	FVB_NJ	3	1or2-strains_3rd-strain:1-9%	b-b-b-b-b-b	b-b-b-b-b-b	1	male	Feasible
MCCA0086	Markus,Tschurtschenthaler&Dieter,Saur	Markus,Tschurtschenthaler	Unpublished	MCCA-Unpublished	NSG634	PTu-4	NSG634_PTu-4	100	<1%	<1%	<1%	<1%	C57BL_6J	129-EngineeredAllele	FVB_NJ-EngineeredAllele	≥8	1or2-strains_3rd-strain:<1%	b-b-b-b-b-b	b-b-b-b-b-b	1	female	Prioritized
MCCA0087	Markus,Tschurtschenthaler&Dieter,Saur	Markus,Tschurtschenthaler	Unpublished	MCCA-Unpublished	NSG635	PTu-4.2	NSG635_PTu-4.2	84	<1%	<1%	<1%	<1%	C57BL_6J	129-EngineeredAllele	FVB_NJ-EngineeredAllele	≥8	1or2-strains_3rd-strain:<1%	b-b-b-b-b-b	b-b-b-b-b-b	1	female	Prioritized
MCCA0088	Markus,Tschurtschenthaler&Dieter,Saur	Markus,Tschurtschenthaler	Unpublished	MCCA-Unpublished	NSG643	PTu-4	NSG643_PTu-4	95	<1%	<1%	<1%	<1%	C57BL_6J	129-EngineeredAllele	FVB_NJ-EngineeredAllele	≥8	1or2-strains_3rd-strain:<1%	b-b-b-b-b-b	b-b-b-b-b-b	1	female	Prioritized
MCCA0056	Markus,Tschurtschenthaler&Dieter,Saur	Markus,Tschurtschenthaler	Unpublished	MCCA-Unpublished	NSG646	LivMet-1	NSG646_LivMet-1	95	<1%	<1%	<1%	<1%	C57BL_6J	129-EngineeredAllele	FVB_NJ-EngineeredAllele	≥8	1or2-strains_3rd-strain:<1%	b-b-b-b-b-b	b-b-b-b-b-b	1	female	Prioritized
MCCA0089	Markus,Tschurtschenthaler&Dieter,Saur	Markus,Tschurtschenthaler	Unpublished	MCCA-Unpublished	NSG646	PTu-4	NSG646_PTu-4	95	<1%	<1%	<1%	<1%	C57BL_6J	129-EngineeredAllele	FVB_NJ-EngineeredAllele	≥8	1or2-strains_3rd-strain:<1%	b-b-b-b-b-b	b-b-b-b-b-b	1	female	Prioritized
MCCA0057	Markus,Tschurtschenthaler&Dieter,Saur	Markus,Tschurtschenthaler	Unpublished	MCCA-Unpublished	NSG675	LivMet-1	NSG675_LivMet-1	100	<1%	<1%	<1%	<1%	C57BL_6J	129-EngineeredAllele	FVB_NJ-EngineeredAllele	≥8	1or2-strains_3rd-strain:<1%	b-b-b-b-b-b	b-b-b-b-b-b	1	female	Prioritized
MCCA0090	Markus,Tschurtschenthaler&Dieter,Saur	Markus,Tschurtschenthaler	Unpublished	MCCA-Unpublished	NSG675	PTu-4	NSG675_PTu-4	100	<1%	<1%	<1%	<1%	C57BL_6J	129-EngineeredAllele	FVB_NJ-EngineeredAllele	≥8	1or2-strains_3rd-strain:<1%	b-b-b-b-b-b	b-b-b-b-b-b	1	female	Prioritized
MCCA0091	Roland,Rad	Sebastian,Mueller&Roland,Rad	Unpublished	MCCA-Unpublished	PVKA-13-6d	PTu-1	PVKA-13-6d_PTu-1	77	24	12	23	9	C57BL_6J	FVB_NJ	129	3	≥3	b-b-b-b-b-b	b-b-b-b-b-b	1	male	NotRecommended
MCCA0092	Roland,Rad	Sebastian,Mueller&Roland,Rad	Unpublished	MCCA-Unpublished	PVKA-19-4i	PTu-1	PVKA-19-4i_PTu-1	75	27	13	26	11	C57BL_6J	FVB_NJ	129	2	≥3	b-b-b-b-b-b	q-q-q-q-q-a	2	female	NotRecommended
MCCA0093	Roland,Rad	Sebastian,Mueller&Roland,Rad	Unpublished	MCCA-Unpublished	PVKA-5-1e	PTu-1	PVKA-5-1e_PTu-1	67	34	18	33	17	C57BL_6J	FVB_NJ	129	2	≥3	b-b-b-b-b-b	q-q-q-q-q-a	2	female	NotRecommended
MCCA0094	Roland,Rad	Sebastian,Mueller&Roland,Rad	Unpublished	MCCA-Unpublished	PVKA-9-1g	PTu-1	PVKA-9-1g_PTu-1	81	35	18	34	17	C57BL_6J	FVB_NJ	129	2	≥3	b-b-b-b-b-b	q-q-q-q-q-a	2	female	NotRecommended
MCCA0095	Markus,Tschurtschenthaler&Dieter,Saur	Markus,Tschurtschenthaler	Unpublished	MCCA-Unpublished	RagIL35	PTu-4	RagIL35_PTu-4	100	<1%	<1%	<1%	<1%	C57BL_6J	129-EngineeredAllele	FVB_NJ-EngineeredAllele	≥8	1or2-strains_3rd-strain:<1%	b-b-b-b-b-b	b-b-b-b-b-b	1	female	Prioritized
MCCA0096	Markus,Tschurtschenthaler&Dieter,Saur	Markus,Tschurtschenthaler	Unpublished	MCCA-Unpublished	RagIL46	PTu-4.2	RagIL46_PTu-4.2	100	<1%	<1%	<1%	<1%	C57BL_6J	129-EngineeredAllele	FVB_NJ-EngineeredAllele	≥8	1or2-strains_3rd-strain:<1%	b-b-b-b-b-b	b-b-b-b-b-b	1	male	Prioritized
MCCA0058	Markus,Tschurtschenthaler&Dieter,Saur	Markus,Tschurtschenthaler	Unpublished	MCCA-Unpublished	RagIL47	LivMet-1	RagIL47_LivMet-1	100	<1%	<1%	<1%	<1%	C57BL_6J	129-EngineeredAllele	FVB_NJ-EngineeredAllele	≥8	1or2-strains_3rd-strain:<1%	b-b-b-b-b-b	b-b-b-b-b-b	1	male	Prioritized
MCCA0097	Markus,Tschurtschenthaler&Dieter,Saur	Markus,Tschurtschenthaler	Unpublished	MCCA-Unpublished	RagIL47	PTu-4.1	RagIL47_PTu-4.1	100	<1%	<1%	<1%	<1%	C57BL_6J	129-EngineeredAllele	FVB_NJ-EngineeredAllele	≥8	1or2-strains_3rd-strain:<1%	b-b-b-b-b-b	b-b-b-b-b-b	1	male	Prioritized
MCCA0098	Markus,Tschurtschenthaler&Dieter,Saur	Markus,Tschurtschenthaler	Unpublished	MCCA-Unpublished	RagIL48	PTu-4.2	RagIL48_PTu-4.2	100	<1%	<1%	<1%	<1%	C57BL_6J	129-EngineeredAllele	FVB_NJ-EngineeredAllele	≥8	1or2-strains_3rd-strain:<1%	b-b-b-b-b-b	b-b-b-b-b-b	1	male	Prioritized
MCCA0099	Markus,Tschurtschenthaler&Dieter,Saur	Markus,Tschurtschenthaler	Unpublished	MCCA-Unpublished	RagIL49	PTu-4.2	RagIL49_PTu-4.2	72	23	5	22	4	C57BL_6J	129	FVB_NJ	3	1or2-strains_3rd-strain:1-9%	b-b-b-b-b-b	b-b-b-b-b-b	1	male	Feasible
MCCA0148	Markus,Tschurtschenthaler&Dieter,Saur	Markus,Tschurtschenthaler	Unpublished	MCCA-Unpublished	TM1508	Duodenum	TM1508_Duodenum	95	<1%	<1%	<1%	<1%	C57BL_6J	129-EngineeredAllele	FVB_NJ-EngineeredAllele	≥8	1or2-strains_3rd-strain:<1%	b-b-b-b-b-b	b-b-b-b-b-b	1	male	Prioritized
MCCA0122	Markus,Tschurtschenthaler&Dieter,Saur	Markus,Tschurtschenthaler	Unpublished	MCCA-Unpublished	TM1766	PTu-1.1	TM1766_PTu-1.1	100	<1%	<1%	<1%	<1%	C57BL_6J	129-EngineeredAllele	FVB_NJ-EngineeredAllele	≥8	1or2-strains_3rd-strain:<1%	b-b-b-b-b-b	b-b-b-b-b-f	2	male	Prioritized
MCCA0123	Markus,Tschurtschenthaler&Dieter,Saur	Markus,Tschurtschenthaler	Unpublished	MCCA-Unpublished	TM1783	PTu-2.1	TM1783_PTu-2.1	84	<1%	<1%	<1%	<1%	C57BL_6J	129-EngineeredAllele	FVB_NJ-EngineeredAllele	≥8	1or2-strains_3rd-strain:<1%	b-b-b-b-b-b	b-b-b-b-b-b	1	female	Prioritized
MCCA0124	Markus,Tschurtschenthaler&Dieter,Saur	Markus,Tschurtschenthaler	Unpublished	MCCA-Unpublished	TM1899	PTu-1.1	TM1899_PTu-1.1	96	12	<1%	11	<1%	C57BL_6J	129	FVB_NJ-EngineeredAllele	4	1or2-strains_3rd-strain:<1%	b-b-b-b-b-b	b-b-b-b-b-f	2	male	Prioritized
MCCA0125	Markus,Tschurtschenthaler&Dieter,Saur	Markus,Tschurtschenthaler	Unpublished	MCCA-Unpublished	TM1904	PTu-1	TM1904_PTu-1	96	16	<1%	15	<1%	C57BL_6J	129	FVB_NJ-EngineeredAllele	4	1or2-strains_3rd-strain:<1%	b-b-b-b-b-b	b-b-b-b-b-b	1	female	Prioritized
MCCA0126	Markus,Tschurtschenthaler&Dieter,Saur	Markus,Tschurtschenthaler	Unpublished	MCCA-Unpublished	TM1961	PTu-1	TM1961_PTu-1	100	<1%	<1%	<1%	<1%	C57BL_6J	129-EngineeredAllele	FVB_NJ-EngineeredAllele	≥8	1or2-strains_3rd-strain:<1%	b-b-b-b-b-b	b-b-b-b-b-b	1	male	Prioritized
MCCA0149	Markus,Tschurtschenthaler&Dieter,Saur	Markus,Tschurtschenthaler	Unpublished	MCCA-Unpublished	TM2065	Duodenum	TM2065_Duodenum	95	<1%	<1%	<1%	<1%	C57BL_6J	129-EngineeredAllele	FVB_NJ-EngineeredAllele	≥8	1or2-strains_3rd-strain:<1%	b-b-b-b-b-b	b-b-b-b-b-b	1	male	Prioritized
MCCA0127	Markus,Tschurtschenthaler&Dieter,Saur	Markus,Tschurtschenthaler	Unpublished	MCCA-Unpublished	TM2065	PTu-1	TM2065_PTu-1	88	<1%	<1%	<1%	<1%	C57BL_6J	129-EngineeredAllele	FVB_NJ-EngineeredAllele	≥8	1or2-strains_3rd-strain:<1%	b-b-b-b-b-b	b-b-b-b-b-b	1	male	Prioritized
MCCA0128	Markus,Tschurtschenthaler&Dieter,Saur	Markus,Tschurtschenthaler	Unpublished	MCCA-Unpublished	TM2106	PTu-1.1	TM2106_PTu-1.1	92	10	<1%	9	<1%	C57BL_6J	129	FVB_NJ-EngineeredAllele	4	1or2-strains_3rd-strain:<1%	b-b-b-b-b-b	b-b-b-b-b-b	1	male	Prioritized
MCCA0129	Markus,Tschurtschenthaler&Dieter,Saur	Markus,Tschurtschenthaler	Unpublished	MCCA-Unpublished	TM2189	PTu-1.2	TM2189_PTu-1.2	100	<1%	<1%	<1%	<1%	C57BL_6J	129-EngineeredAllele	FVB_NJ-EngineeredAllele	≥8	1or2-strains_3rd-strain:<1%	b-b-b-b-b-b	b-b-b-b-b-b	1	female	Prioritized
MCCA0130	Markus,Tschurtschenthaler&Dieter,Saur	Markus,Tschurtschenthaler	Unpublished	MCCA-Unpublished	TM2189	PTu-3	TM2189_PTu-3	100	<1%	<1%	<1%	<1%	C57BL_6J	129-EngineeredAllele	FVB_NJ-EngineeredAllele	≥8	1or2-strains_3rd-strain:<1%	b-b-b-b-b-b	b-b-b-b-b-b	1	female	Prioritized
MCCA0131	Markus,Tschurtschenthaler&Dieter,Saur	Markus,Tschurtschenthaler	Unpublished	MCCA-Unpublished	TM2280	PTu-1	TM2280_PTu-1	90	<1%	<1%	<1%	<1%	C57BL_6J	129-EngineeredAllele	FVB_NJ-EngineeredAllele	≥8	1or2-strains_3rd-strain:<1%	b-b-b-b-b-b	b-b-b-b-b-b	1	male	Prioritized
MCCA0132	Markus,Tschurtschenthaler&Dieter,Saur	Markus,Tschurtschenthaler	Unpublished	MCCA-Unpublished	TM2281	PTu-1	TM2281_PTu-1	95	<1%	<1%	<1%	<1%	C57BL_6J	129-EngineeredAllele	FVB_NJ-EngineeredAllele	≥8	1or2-strains_3rd-strain:<1%	b-b-b-b-b-b	b-b-b-b-b-b	1	male	Prioritized
MCCA0133	Markus,Tschurtschenthaler&Dieter,Saur	Markus,Tschurtschenthaler	Unpublished	MCCA-Unpublished	TM5805	PTu-1	TM5805_PTu-1	62	27	6	26	5	C57BL_6J	129	FVB_NJ	3	1or2-strains_3rd-strain:1-9%	b-b-b-b-b-b	b-b-b-b-b-b	1	male	Feasible
MCCA0134	Markus,Tschurtschenthaler&Dieter,Saur	Markus,Tschurtschenthaler	Unpublished	MCCA-Unpublished	TM5805	PTu-1.1	TM5805_PTu-1.1	62	27	6	26	5	C57BL_6J	129	FVB_NJ	3	1or2-strains_3rd-strain:1-9%	b-b-b-b-b-b	b-b-b-b-b-b	1	male	Feasible
MCCA0135	Markus,Tschurtschenthaler&Dieter,Saur	Markus,Tschurtschenthaler	Unpublished	MCCA-Unpublished	TM5807	PTu-1	TM5807_PTu-1	59	23	5	22	4	C57BL_6J	129	FVB_NJ	3	1or2-strains_3rd-strain:1-9%	b-b-b-b-b-b	b-b-b-b-b-b	1	male	Feasible
MCCA0100	Markus,Tschurtschenthaler&Dieter,Saur	Markus,Tschurtschenthaler	Unpublished	MCCA-Unpublished	TM7348	PTu-1.2	TM7348_PTu-1.2	72	23	5	22	4	C57BL_6J	129	FVB_NJ	3	1or2-strains_3rd-strain:1-9%	b-b-b-b-b-b	b-b-b-b-b-b	1	male	Feasible
MCCA0136	Markus,Tschurtschenthaler&Dieter,Saur	Markus,Tschurtschenthaler	Unpublished	MCCA-Unpublished	TM7510	PTu-2.1	TM7510_PTu-2.1	69	27	5	26	4	C57BL_6J	129	FVB_NJ	3	1or2-strains_3rd-strain:1-9%	b-b-b-b-b-b	b-b-b-b-b-b	1	male	Feasible
MCCA0137	Markus,Tschurtschenthaler&Dieter,Saur	Markus,Tschurtschenthaler	Unpublished	MCCA-Unpublished	TM7513	PTu-1.2	TM7513_PTu-1.2	61	21	7	21	6	C57BL_6J	129	FVB_NJ	3	1or2-strains_3rd-strain:1-9%	b-b-b-b-b-b	b-b-b-b-b-b	1	male	Feasible
MCCA0138	Markus,Tschurtschenthaler&Dieter,Saur	Markus,Tschurtschenthaler	Unpublished	MCCA-Unpublished	TM7513	PTu-1.3	TM7513_PTu-1.3	79	16	5	16	4	C57BL_6J	129	FVB_NJ	3	1or2-strains_3rd-strain:1-9%	b-b-b-b-b-b	b-b-b-b-b-b	1	male	Feasible
MCCA0101	Markus,Tschurtschenthaler&Dieter,Saur	Markus,Tschurtschenthaler	Unpublished	MCCA-Unpublished	TM7515	PTu-2.1	TM7515_PTu-2.1	69	23	5	22	4	C57BL_6J	129	FVB_NJ	3	1or2-strains_3rd-strain:1-9%	b-b-b-b-b-b	b-b-b-b-b-b	1	female	Feasible
MCCA0150	Markus,Tschurtschenthaler&Dieter,Saur	Markus,Tschurtschenthaler	Unpublished	MCCA-Unpublished	TM7873	Duodenum	TM7873_Duodenum	95	<1%	<1%	<1%	<1%	C57BL_6J	129-EngineeredAllele	FVB_NJ-EngineeredAllele	≥8	1or2-strains_3rd-strain:<1%	b-b-b-b-b-b	b-b-b-b-b-b	1	female	Prioritized
MCCA0139	Markus,Tschurtschenthaler&Dieter,Saur	Markus,Tschurtschenthaler	Unpublished	MCCA-Unpublished	TM7873	PTu-1	TM7873_PTu-1	95	<1%	<1%	<1%	<1%	C57BL_6J	129-EngineeredAllele	FVB_NJ-EngineeredAllele	≥8	1or2-strains_3rd-strain:<1%	b-b-b-b-b-b	b-b-b-b-b-b	1	female	Prioritized
MCCA0140	Markus,Tschurtschenthaler&Dieter,Saur	Markus,Tschurtschenthaler	Unpublished	MCCA-Unpublished	TM7908	PTu-1.1	TM7908_PTu-1.1	96	<1%	<1%	<1%	<1%	C57BL_6J	129-EngineeredAllele	FVB_NJ-EngineeredAllele	≥8	1or2-strains_3rd-strain:<1%	b-b-b-b-b-b	b-b-b-b-b-b	1	female	Prioritized
MCCA0102	Roland,Rad	Sebastian,Mueller&Roland,Rad	Unpublished	MCCA-Unpublished	VBC-9-6f	PTu-1	VBC-9-6f_PTu-1	67	30	26	27	25	C57BL_6J	129	FVB_NJ	2	≥3	b-b-b-b-b-b	b-b-b-b-b-f	2	female	NotRecommended
MCCA0104	Roland,Rad	Sebastian,Mueller&Roland,Rad	Unpublished	MCCA-Unpublished	VPFB-6-2g	PTu-1	VPFB-6-2g_PTu-1	88	41	<1%	36	<1%	C57BL_6J	129	FVB_NJ-EngineeredAllele	2	1or2-strains_3rd-strain:<1%	b-b-b-b-b-b	b-b-b-b-b-b	1	male	Prioritized
MCCA0151	Commercial-ATCC	Commercial-ATCC	4318843	Commercial-Published	RAG	PTu-1	RAG	43	5	4	5	4	BALB_cJ	DBA_1J	BTBR_T_Itpr3tf_J	WildtypeModel	1or2-strains_3rd-strain:1-9%	d-d-d-d-d-d	d-d-d-d-d-d	1	female	Feasible
MCCA0152	Commercial-ATCC	Commercial-ATCC	3486710	Commercial-Published	RENCA	PTu-1	RENCA	57	10	6	10	6	BALB_cJ	129	CBA_J	WildtypeModel	1or2-strains_3rd-strain:<1%-Reviewed	d-d-d-d-d-d	d-d-d-d-d-d	1	male	Prioritized-Reviewed
MCCA0220	Dieter,Saur	Sebastian,Mueller&Roland,Rad	Unpublished	MCCA-Unpublished	12047	PTu-1	12047_PTu-1	91	11	0	10	0	C57BL_6J	129	0	4	1or2-strains_3rd-strain:<1%	b-b-b-b-b-b	b-b-b-b-b-b	1	male	Prioritized
MCCA0162	Roland,Rad	Sebastian,Mueller&Roland,Rad	Unpublished	MCCA-Unpublished	14006m	PTu-1	14006m_PTu-1	95	<1%	0	<1%	0	C57BL_6J	129-EngineeredAllele	0	≥8	1or2-strains_3rd-strain:<1%	b-b-b-b-b-b	b-b-b-b-b-b	1	male	Prioritized
MCCA0163	Roland,Rad	Sebastian,Mueller&Roland,Rad	Unpublished	MCCA-Unpublished	14007m	PTu-1	14007m_PTu-1	100	4	0	3	0	C57BL_6J	129	0	6	1or2-strains_3rd-strain:<1%	b-b-b-b-b-b	b-b-b-b-b-b	1	male	Prioritized
MCCA0164	Roland,Rad	Sebastian,Mueller&Roland,Rad	Unpublished	MCCA-Unpublished	14007m	PTu-2	14007m_PTu-2	96	4	0	3	0	C57BL_6J	129	0	6	1or2-strains_3rd-strain:<1%	b-b-b-b-b-b	b-b-b-b-b-b	1	male	Prioritized
MCCA0165	Roland,Rad	Sebastian,Mueller&Roland,Rad	Unpublished	MCCA-Unpublished	14007m	PTu-3	14007m_PTu-3	100	<1%	0	<1%	0	C57BL_6J	129-EngineeredAllele	0	≥8	1or2-strains_3rd-strain:<1%	b-b-b-b-b-b	b-b-b-b-b-b	1	male	Prioritized
MCCA0221	Allan,Bradley	Sebastian,Mueller&Roland,Rad	Unpublished	MCCA-Unpublished	38-7B	PTu-1	38-7B_PTu-1	95	21	0	19	0	C57BL_6J	129	0	3	1or2-strains_3rd-strain:<1%	b-b-b-b-b-b	b-b-b-b-b-b	1	female	Prioritized
MCCA0222	Allan,Bradley	Sebastian,Mueller&Roland,Rad	Unpublished	MCCA-Unpublished	42-5D	PTu-1	42-5D_PTu-1	86	22	0	20	0	C57BL_6J	129	0	3	1or2-strains_3rd-strain:<1%	b-b-b-b-b-b	b-b-b-b-b-b	1	male	Prioritized
MCCA0166	Allan,Bradley	Sebastian,Mueller&Roland,Rad	Unpublished	MCCA-Unpublished	51-4E	PTu-1	51-4E_PTu-1	93	20	0	19	0	C57BL_6J	129	0	3	1or2-strains_3rd-strain:<1%	b-b-b-b-b-b	b-b-b-b-b-b	1	female	Prioritized
MCCA0167	Allan,Bradley	Sebastian,Mueller&Roland,Rad	Unpublished	MCCA-Unpublished	53-5C	PTu-1	53-5C_PTu-1	74	24	0	22	0	C57BL_6J	129	0	3	1or2-strains_3rd-strain:<1%	b-b-b-b-b-b	b-b-b-b-b-b	1	female	Prioritized
MCCA0168	Allan,Bradley	Sebastian,Mueller&Roland,Rad	Unpublished	MCCA-Unpublished	54-1E	PTu-1	54-1E_PTu-1	80	18	0	17	0	C57BL_6J	129	0	4	1or2-strains_3rd-strain:<1%	b-b-b-b-b-b	b-b-b-b-b-b	1	female	Prioritized
MCCA0169	Allan,Bradley	Sebastian,Mueller&Roland,Rad	Unpublished	MCCA-Unpublished	54-1G	PTu-1	54-1G_PTu-1	79	26	0	25	0	C57BL_6J	129	0	3	1or2-strains_3rd-strain:<1%	b-b-b-b-b-b	b-b-b-b-b-b	1	female	Prioritized
MCCA0223	Allan,Bradley	Sebastian,Mueller&Roland,Rad	Unpublished	MCCA-Unpublished	56-4D	PTu-1	56-4D_PTu-1	84	24	0	23	0	C57BL_6J	129	0	3	1or2-strains_3rd-strain:<1%	b-b-b-b-b-b	b-b-b-b-b-b	1	male	Prioritized
MCCA0224	Allan,Bradley	Sebastian,Mueller&Roland,Rad	Unpublished	MCCA-Unpublished	57-4E	PTu-1	57-4E_PTu-1	86	16	0	15	0	C57BL_6J	129	0	4	1or2-strains_3rd-strain:<1%	b-b-b-b-b-b	b-b-b-b-b-b	1	female	Prioritized
MCCA0170	Allan,Bradley	Sebastian,Mueller&Roland,Rad	Unpublished	MCCA-Unpublished	60-4C	PTu-1	60-4C_PTu-1	80	22	0	21	0	C57BL_6J	129	0	3	1or2-strains_3rd-strain:<1%	b-b-b-b-b-b	b-b-b-b-b-b	1	male	Prioritized
MCCA0171	Roland,Rad	Sebastian,Mueller&Roland,Rad	Unpublished	MCCA-Unpublished	AAVL-10-2b	PTu-1.3	AAVL-10-2b_PTu-1.3	83	15	0	15	0	C57BL_6J	129	0	4	1or2-strains_3rd-strain:<1%	b-b-b-b-b-b	b-b-b-b-b-a	2	male	MhcMismatch
MCCA0172	Roland,Rad	Sebastian,Mueller&Roland,Rad	Unpublished	MCCA-Unpublished	AAVL-11-1c	PTu-1.2	AAVL-11-1c_PTu-1.2	86	12	0	12	0	C57BL_6J	129	0	4	1or2-strains_3rd-strain:<1%	b-b-b-b-b-b	b-b-b-b-b-f	2	male	Prioritized
MCCA0186	Roland,Rad	Sebastian,Mueller&Roland,Rad	Unpublished	MCCA-Unpublished	AAVL-1-1f	PTu-1	AAVL-1-1f_PTu-1	64	22	4	21	4	C57BL_6J	129	DBA_2J	3	1or2-strains_3rd-strain:1-9%	b-b-b-b-b-b	b-b-b-b-b-b	1	male	Feasible
MCCA0230	Roland,Rad	Sebastian,Mueller&Roland,Rad	Unpublished	MCCA-Unpublished	AAVL-1-1h	PTu-2	AAVL-1-1h_PTu-2	84	21	0	21	0	C57BL_6J	129	0	3	1or2-strains_3rd-strain:<1%	b-b-b-b-b-b	b-b-b-b-b-b	1	male	Prioritized
MCCA0187	Roland,Rad	Sebastian,Mueller&Roland,Rad	Unpublished	MCCA-Unpublished	AAVL-1-1i	PTu-1	AAVL-1-1i_PTu-1	66	22	5	21	5	C57BL_6J	129	FVB_NJ	3	1or2-strains_3rd-strain:1-9%	b-b-b-b-b-b	b-b-b-b-b-b	1	male	Feasible
MCCA0231	Roland,Rad	Sebastian,Mueller&Roland,Rad	Unpublished	MCCA-Unpublished	AAVL-1-1k	PTu-4.3	AAVL-1-1k_PTu-4.3	59	27	6	26	6	C57BL_6J	129	FVB_NJ	3	1or2-strains_3rd-strain:1-9%	b-b-b-b-b-b	b-b-b-b-b-a	2	male	MhcMismatch
MCCA0188	Roland,Rad	Sebastian,Mueller&Roland,Rad	Unpublished	MCCA-Unpublished	AAVL-1-1l	PTu-1.2	AAVL-1-1l_PTu-1.2	57	29	6	28	6	C57BL_6J	129	C3H_HeJ	3	1or2-strains_3rd-strain:1-9%	b-b-b-b-b-b	b-b-b-b-b-a	2	male	MhcMismatch
MCCA0173	Roland,Rad	Sebastian,Mueller&Roland,Rad	Unpublished	MCCA-Unpublished	AAVL-1-1l	PTu-3.1	AAVL-1-1l_PTu-3.1	57	29	6	28	6	C57BL_6J	129	C3H_HeJ	3	1or2-strains_3rd-strain:1-9%	b-b-b-b-b-b	b-b-b-b-b-a	2	male	MhcMismatch
MCCA0185	Roland,Rad	Sebastian,Mueller&Roland,Rad	Unpublished	MCCA-Unpublished	AAVL-12-2n	PTu-3	AAVL-12-2n_PTu-3	70	17	5	17	5	C57BL_6J	129	AKR_J	3	1or2-strains_3rd-strain:1-9%	b-b-b-b-b-b	b-b-b-b-b-b	1	male	Feasible
MCCA0174	Roland,Rad	Sebastian,Mueller&Roland,Rad	Unpublished	MCCA-Unpublished	AAVL-1-2h	PTu-5	AAVL-1-2h_PTu-5	88	18	0	18	0	C57BL_6J	129	0	3	1or2-strains_3rd-strain:<1%	b-b-b-b-b-b	b-b-b-b-b-b	1	male	Prioritized
MCCA0175	Roland,Rad	Sebastian,Mueller&Roland,Rad	Unpublished	MCCA-Unpublished	AAVL-1-3i	PTu-2.2	AAVL-1-3i_PTu-2.2	90	12	0	12	0	C57BL_6J	129	0	4	1or2-strains_3rd-strain:<1%	b-b-b-b-b-b	b-b-b-b-b-b	1	male	Prioritized
MCCA0189	Roland,Rad	Sebastian,Mueller&Roland,Rad	Unpublished	MCCA-Unpublished	AAVL-1-3l	PTu-1	AAVL-1-3l_PTu-1	89	20	0	19	0	C57BL_6J	129	0	3	1or2-strains_3rd-strain:<1%	b-b-b-b-b-b	b-b-b-b-b-b	1	male	Prioritized
MCCA0176	Roland,Rad	Sebastian,Mueller&Roland,Rad	Unpublished	MCCA-Unpublished	AAVL-17-1d	PTu-6	AAVL-17-1d_PTu-6	71	25	4	24	4	C57BL_6J	129	C3H_HeJ	3	1or2-strains_3rd-strain:1-9%	b-b-b-b-b-b	b-b-b-b-b-b	1	male	Feasible
MCCA0153	Roland,Rad	Sebastian,Mueller&Roland,Rad	Unpublished	MCCA-Unpublished	AAVL-2-2d	Met-4	AAVL-2-2d_Met-4	85	18	0	18	0	C57BL_6J	129	0	3	1or2-strains_3rd-strain:<1%	b-b-b-b-b-b	b-b-b-b-b-b	1	female	Prioritized
MCCA0154	Roland,Rad	Sebastian,Mueller&Roland,Rad	Unpublished	MCCA-Unpublished	AAVL-2-3g	Met-1	AAVL-2-3g_Met-1	72	20	4	19	4	C57BL_6J	129	C3H_HeJ,CBA_J	3	1or2-strains_3rd-strain:1-9%	b-b-b-b-b-b	b-b-b-b-b-b	1	male	Feasible
MCCA0190	Roland,Rad	Sebastian,Mueller&Roland,Rad	Unpublished	MCCA-Unpublished	AAVL-5-1b	PTu-3	AAVL-5-1b_PTu-3	66	19	4	19	4	C57BL_6J	129	AKR_J	3	1or2-strains_3rd-strain:1-9%	b-b-b-b-b-b	b-b-b-b-b-b	1	female	Feasible
MCCA0191	Roland,Rad	Sebastian,Mueller&Roland,Rad	Unpublished	MCCA-Unpublished	AAVL-5-3b	PTu-5	AAVL-5-3b_PTu-5	65	19	5	18	5	C57BL_6J	129	FVB_NJ	3	1or2-strains_3rd-strain:1-9%	b-b-b-b-b-b	b-b-b-b-b-b	1	female	Feasible
MCCA0192	Roland,Rad	Sebastian,Mueller&Roland,Rad	Unpublished	MCCA-Unpublished	AAVL-5-3i	PTu-8	AAVL-5-3i_PTu-8	88	17	0	17	0	C57BL_6J	129	0	4	1or2-strains_3rd-strain:<1%	b-b-b-b-b-b	b-b-b-b-b-a	2	female	MhcMismatch
MCCA0193	Roland,Rad	Sebastian,Mueller&Roland,Rad	Unpublished	MCCA-Unpublished	AAVL-5-3i	PTu-9	AAVL-5-3i_PTu-9	93	15	0	15	0	C57BL_6J	129	0	4	1or2-strains_3rd-strain:<1%	b-b-b-b-b-b	b-b-b-b-b-a	2	female	MhcMismatch
MCCA0194	Roland,Rad	Sebastian,Mueller&Roland,Rad	Unpublished	MCCA-Unpublished	AAVL-5-3k	PTu-1	AAVL-5-3k_PTu-1	61	21	5	20	5	C57BL_6J	129	CBA_J	3	1or2-strains_3rd-strain:1-9%	b-b-b-b-b-b	b-b-b-b-b-a	2	male	MhcMismatch
MCCA0232	Roland,Rad	Sebastian,Mueller&Roland,Rad	Unpublished	MCCA-Unpublished	AAVL-5-3l	PTu-5.5	AAVL-5-3l_PTu-5.5	86	13	0	13	0	C57BL_6J	129	0	4	1or2-strains_3rd-strain:<1%	b-b-b-b-b-a	b-b-b-b-b-a	1	female	MhcMismatch
MCCA0177	Roland,Rad	Sebastian,Mueller&Roland,Rad	Unpublished	MCCA-Unpublished	AAVL-8-2c	PTu-1	AAVL-8-2c_PTu-1	89	21	0	20	0	C57BL_6J	129	0	3	1or2-strains_3rd-strain:<1%	b-b-b-b-b-b	b-b-b-b-b-b	1	female	Prioritized
MCCA0195	Roland,Rad	Sebastian,Mueller&Roland,Rad	Unpublished	MCCA-Unpublished	AAVL-8-2g	PTu-5	AAVL-8-2g_PTu-5	87	17	0	17	0	C57BL_6J	129	0	4	1or2-strains_3rd-strain:<1%	b-b-b-b-b-b	b-b-b-b-b-b	1	male	Prioritized
MCCA0225	Roland,Rad	Sebastian,Mueller&Roland,Rad	Unpublished	MCCA-Unpublished	AKCdkn2a-0132m	PTu-1	AKCdkn2a-0132m_PTu-1	100	5	0	2	0	C57BL_6J	129	0	7	1or2-strains_3rd-strain:<1%	b-b-b-b-b-b	b-b-b-b-b-b	1	male	Prioritized
MCCA0196	Roland,Rad	Sebastian,Mueller&Roland,Rad	Unpublished	MCCA-Unpublished	AKCdkn2a-0132m	PTu-2	AKCdkn2a-0132m_PTu-2	91	5	0	2	0	C57BL_6J	129	0	7	1or2-strains_3rd-strain:<1%	b-b-b-b-b-b	b-b-b-b-b-b	1	male	Prioritized
MCCA0197	Roland,Rad	Sebastian,Mueller&Roland,Rad	Unpublished	MCCA-Unpublished	AKCdkn2a-0133f	PTu-1	AKCdkn2a-0133f_PTu-1	94	6	0	3	0	C57BL_6J	129	0	6	1or2-strains_3rd-strain:<1%	b-b-b-b-b-b	b-b-b-b-b-b	1	female	Prioritized
MCCA0198	Roland,Rad	Sebastian,Mueller&Roland,Rad	Unpublished	MCCA-Unpublished	AKCdkn2a-0133f	PTu-3	AKCdkn2a-0133f_PTu-3	94	<1%	0	<1%	0	C57BL_6J	129-EngineeredAllele	0	≥8	1or2-strains_3rd-strain:<1%	b-b-b-b-b-b	b-b-b-b-b-b	1	female	Prioritized
MCCA0155	Roland,Rad	Sebastian,Mueller&Roland,Rad	Unpublished	MCCA-Unpublished	AKCdkn2a-0222m	DiaMet-2	AKCdkn2a-0222m_DiaMet-2	91	6	0	3	0	C57BL_6J	129	0	6	1or2-strains_3rd-strain:<1%	b-b-b-b-b-b	b-b-b-b-b-b	1	male	Prioritized
MCCA0199	Roland,Rad	Sebastian,Mueller&Roland,Rad	Unpublished	MCCA-Unpublished	AKCdkn2a-0222m	PTu-1	AKCdkn2a-0222m_PTu-1	95	4	0	2	0	C57BL_6J	129	0	7	1or2-strains_3rd-strain:<1%	b-b-b-b-b-b	b-b-b-b-b-b	1	male	Prioritized
MCCA0200	Roland,Rad	Sebastian,Mueller&Roland,Rad	Unpublished	MCCA-Unpublished	AKCdkn2a-0303m	PTu-2	AKCdkn2a-0303m_PTu-2	94	5	0	2	0	C57BL_6J	129	0	7	1or2-strains_3rd-strain:<1%	b-b-b-b-b-b	b-b-b-b-b-b	1	male	Prioritized
MCCA0201	Roland,Rad	Sebastian,Mueller&Roland,Rad	Unpublished	MCCA-Unpublished	AKCdkn2a-0303m	PTu-3	AKCdkn2a-0303m_PTu-3	89	8	0	5	0	C57BL_6J	129	0	5	1or2-strains_3rd-strain:<1%	b-b-b-b-b-b	b-b-b-b-b-b	1	male	Prioritized
MCCA0178	Roland,Rad	Sebastian,Mueller&Roland,Rad	Unpublished	MCCA-Unpublished	AKCdkn2a-0310f	PTu-1	AKCdkn2a-0310f_PTu-1	94	4	0	2	0	C57BL_6J	129	0	7	1or2-strains_3rd-strain:<1%	b-b-b-b-b-b	b-b-b-b-b-b	1	female	Prioritized
MCCA0179	Roland,Rad	Sebastian,Mueller&Roland,Rad	Unpublished	MCCA-Unpublished	AKCdkn2a-0310f	PTu-3	AKCdkn2a-0310f_PTu-3	100	5	0	2	0	C57BL_6J	129	0	7	1or2-strains_3rd-strain:<1%	b-b-b-b-b-b	b-b-b-b-b-b	1	female	Prioritized
MCCA0226	Roland,Rad	Sebastian,Mueller&Roland,Rad	Unpublished	MCCA-Unpublished	AKCdkn2a-0633f	PTu-2	AKCdkn2a-0633f_PTu-2	100	6	0	3	0	C57BL_6J	129	0	6	1or2-strains_3rd-strain:<1%	b-b-b-b-b-b	b-b-b-b-b-b	1	female	Prioritized
MCCA0202	Roland,Rad	Sebastian,Mueller&Roland,Rad	Unpublished	MCCA-Unpublished	AKCdkn2a-0723f	PTu-1	AKCdkn2a-0723f_PTu-1	100	<1%	0	<1%	0	C57BL_6J	129-EngineeredAllele	0	≥8	1or2-strains_3rd-strain:<1%	b-b-b-b-b-b	b-b-b-b-b-b	1	female	Prioritized
MCCA0203	Roland,Rad	Sebastian,Mueller&Roland,Rad	Unpublished	MCCA-Unpublished	AKCdkn2a-0723f	PTu-3	AKCdkn2a-0723f_PTu-3	100	4	0	2	0	C57BL_6J	129	0	7	1or2-strains_3rd-strain:<1%	b-b-b-b-b-b	b-b-b-b-b-b	1	female	Prioritized
MCCA0160	Roland,Rad	Sebastian,Mueller&Roland,Rad	Unpublished	MCCA-Unpublished	AKCdkn2a-0830f	LungMet-1	AKCdkn2a-0830f_LungMet-1	100	<1%	0	<1%	0	C57BL_6J	129-EngineeredAllele	0	≥8	1or2-strains_3rd-strain:<1%	b-b-b-b-b-b	b-b-b-b-b-b	1	female	Prioritized
MCCA0161	Roland,Rad	Sebastian,Mueller&Roland,Rad	Unpublished	MCCA-Unpublished	AKCdkn2a-0830f	LungMet-2	AKCdkn2a-0830f_LungMet-2	100	5	0	3	0	C57BL_6J	129	0	6	1or2-strains_3rd-strain:<1%	b-b-b-b-b-b	b-b-b-b-b-b	1	female	Prioritized
MCCA0233	Roland,Rad	Sebastian,Mueller&Roland,Rad	Unpublished	MCCA-Unpublished	AKCdkn2a-0830f	PTu-1	AKCdkn2a-0830f_PTu-1	100	6	0	3	0	C57BL_6J	129	0	6	1or2-strains_3rd-strain:<1%	b-b-b-b-b-b	b-b-b-b-b-b	1	female	Prioritized
MCCA0234	Roland,Rad	Sebastian,Mueller&Roland,Rad	Unpublished	MCCA-Unpublished	AKCdkn2a-0830f	PTu-3	AKCdkn2a-0830f_PTu-3	100	5	0	3	0	C57BL_6J	129	0	6	1or2-strains_3rd-strain:<1%	b-b-b-b-b-b	b-b-b-b-b-b	1	female	Prioritized
MCCA0227	Roland,Rad	Sebastian,Mueller&Roland,Rad	Unpublished	MCCA-Unpublished	AKTrp53-0010f	PTu-1	AKTrp53-0010f_PTu-1	100	4	0	3	0	C57BL_6J	129	0	6	1or2-strains_3rd-strain:<1%	b-b-b-b-b-b	b-b-b-b-b-b	1	female	Prioritized
MCCA0180	Roland,Rad	Sebastian,Mueller&Roland,Rad	Unpublished	MCCA-Unpublished	AKTrp53-0032f	PTu-2	AKTrp53-0032f_PTu-2	100	5	0	3	0	C57BL_6J	129	0	6	1or2-strains_3rd-strain:<1%	b-b-b-b-b-b	b-b-b-b-b-b	1	female	Prioritized
MCCA0228	Roland,Rad	Sebastian,Mueller&Roland,Rad	Unpublished	MCCA-Unpublished	AKTrp53-0032f	PTu-3	AKTrp53-0032f_PTu-3	100	<1%	0	<1%	0	C57BL_6J	129-EngineeredAllele	0	≥8	1or2-strains_3rd-strain:<1%	b-b-b-b-b-b	b-b-b-b-b-b	1	female	Prioritized
MCCA0204	Roland,Rad	Sebastian,Mueller&Roland,Rad	Unpublished	MCCA-Unpublished	AKTrp53-0110m	PTu-1	AKTrp53-0110m_PTu-1	100	<1%	0	<1%	0	C57BL_6J	129-EngineeredAllele	0	≥8	1or2-strains_3rd-strain:<1%	b-b-b-b-b-b	b-b-b-b-b-b	1	male	Prioritized
MCCA0205	Roland,Rad	Sebastian,Mueller&Roland,Rad	Unpublished	MCCA-Unpublished	AKTrp53-0110m	PTu-3	AKTrp53-0110m_PTu-3	94	4	0	3	0	C57BL_6J	129	0	6	1or2-strains_3rd-strain:<1%	b-b-b-b-b-b	b-b-b-b-b-b	1	male	Prioritized
MCCA0156	Roland,Rad	Sebastian,Mueller&Roland,Rad	Unpublished	MCCA-Unpublished	AKTrp53-0121m	LNMet-1	AKTrp53-0121m_LNMet-1	100	4	0	3	0	C57BL_6J	129	0	6	1or2-strains_3rd-strain:<1%	b-b-b-b-b-b	b-b-b-b-b-b	1	male	Prioritized
MCCA0157	Roland,Rad	Sebastian,Mueller&Roland,Rad	Unpublished	MCCA-Unpublished	AKTrp53-0121m	LungMet-1	AKTrp53-0121m_LungMet-1	95	4	0	3	0	C57BL_6J	129	0	6	1or2-strains_3rd-strain:<1%	b-b-b-b-b-b	b-b-b-b-b-b	1	male	Prioritized
MCCA0158	Roland,Rad	Sebastian,Mueller&Roland,Rad	Unpublished	MCCA-Unpublished	AKTrp53-0121m	LungMet-2	AKTrp53-0121m_LungMet-2	100	<1%	0	<1%	0	C57BL_6J	129-EngineeredAllele	0	≥8	1or2-strains_3rd-strain:<1%	b-b-b-b-b-b	b-b-b-b-b-b	1	male	Prioritized
MCCA0206	Roland,Rad	Sebastian,Mueller&Roland,Rad	Unpublished	MCCA-Unpublished	AKTrp53-0121m	PTu-1	AKTrp53-0121m_PTu-1	100	5	0	4	0	C57BL_6J	129	0	6	1or2-strains_3rd-strain:<1%	b-b-b-b-b-b	b-b-b-b-b-b	1	male	Prioritized
MCCA0207	Roland,Rad	Sebastian,Mueller&Roland,Rad	Unpublished	MCCA-Unpublished	AKTrp53-0121m	PTu-3	AKTrp53-0121m_PTu-3	96	4	0	3	0	C57BL_6J	129	0	6	1or2-strains_3rd-strain:<1%	b-b-b-b-b-b	b-b-b-b-b-b	1	male	Prioritized
MCCA0208	Roland,Rad	Sebastian,Mueller&Roland,Rad	Unpublished	MCCA-Unpublished	AKTrp53-0123m	PTu-1	AKTrp53-0123m_PTu-1	100	<1%	0	<1%	0	C57BL_6J	129-EngineeredAllele	0	≥8	1or2-strains_3rd-strain:<1%	b-b-b-b-b-b	b-b-b-b-b-b	1	male	Prioritized
MCCA0209	Roland,Rad	Sebastian,Mueller&Roland,Rad	Unpublished	MCCA-Unpublished	AKTrp53-0123m	PTu-3	AKTrp53-0123m_PTu-3	100	4	0	3	0	C57BL_6J	129	0	6	1or2-strains_3rd-strain:<1%	b-b-b-b-b-b	b-b-b-b-b-b	1	male	Prioritized
MCCA0229	Roland,Rad	Sebastian,Mueller&Roland,Rad	Unpublished	MCCA-Unpublished	AKTrp53-0210f	PTu-1	AKTrp53-0210f_PTu-1	100	4	0	3	0	C57BL_6J	129	0	6	1or2-strains_3rd-strain:<1%	b-b-b-b-b-b	b-b-b-b-b-b	1	female	Prioritized
MCCA0210	Roland,Rad	Sebastian,Mueller&Roland,Rad	Unpublished	MCCA-Unpublished	AKTrp53-0210f	PTu-3	AKTrp53-0210f_PTu-3	100	<1%	0	<1%	0	C57BL_6J	129-EngineeredAllele	0	≥8	1or2-strains_3rd-strain:<1%	b-b-b-b-b-b	b-b-b-b-b-b	1	female	Prioritized
MCCA0211	Roland,Rad	Sebastian,Mueller&Roland,Rad	Unpublished	MCCA-Unpublished	AKTrp53-0211f	PTu-1	AKTrp53-0211f_PTu-1	100	<1%	0	<1%	0	C57BL_6J	129-EngineeredAllele	0	≥8	1or2-strains_3rd-strain:<1%	b-b-b-b-b-b	b-b-b-b-b-b	1	female	Prioritized
MCCA0159	Roland,Rad	Sebastian,Mueller&Roland,Rad	Unpublished	MCCA-Unpublished	AKTrp53-0213f	LungMet-1	AKTrp53-0213f_LungMet-1	96	6	0	5	0	C57BL_6J	129	0	5	1or2-strains_3rd-strain:<1%	b-b-b-b-b-b	b-b-b-b-b-b	1	female	Prioritized
MCCA0212	Roland,Rad	Sebastian,Mueller&Roland,Rad	Unpublished	MCCA-Unpublished	AKTrp53-0213f	PTu-2	AKTrp53-0213f_PTu-2	86	5	0	3	0	C57BL_6J	129	0	6	1or2-strains_3rd-strain:<1%	b-b-b-b-b-b	b-b-b-b-b-b	1	female	Prioritized
MCCA0213	Roland,Rad	Sebastian,Mueller&Roland,Rad	Unpublished	MCCA-Unpublished	AKTrp53-0213f	PTu-3	AKTrp53-0213f_PTu-3	100	5	0	3	0	C57BL_6J	129	0	6	1or2-strains_3rd-strain:<1%	b-b-b-b-b-b	b-b-b-b-b-b	1	female	Prioritized
MCCA0214	Roland,Rad	Sebastian,Mueller&Roland,Rad	Unpublished	MCCA-Unpublished	AKTrp53-0221m	PTu-1	AKTrp53-0221m_PTu-1	100	5	0	3	0	C57BL_6J	129	0	6	1or2-strains_3rd-strain:<1%	b-b-b-b-b-b	b-b-b-b-b-b	1	male	Prioritized
MCCA0215	Roland,Rad	Sebastian,Mueller&Roland,Rad	Unpublished	MCCA-Unpublished	AKTrp53-0222m	PTu-3	AKTrp53-0222m_PTu-3	100	5	0	3	0	C57BL_6J	129	0	6	1or2-strains_3rd-strain:<1%	b-b-b-b-b-b	b-b-b-b-b-b	1	male	Prioritized
MCCA0216	Roland,Rad	Sebastian,Mueller&Roland,Rad	Unpublished	MCCA-Unpublished	AKTrp53-0230f	PTu-1	AKTrp53-0230f_PTu-1	100	<1%	0	<1%	0	C57BL_6J	129-EngineeredAllele	0	≥8	1or2-strains_3rd-strain:<1%	b-b-b-b-b-b	b-b-b-b-b-b	1	female	Prioritized
MCCA0217	Roland,Rad	Sebastian,Mueller&Roland,Rad	Unpublished	MCCA-Unpublished	AKTrp53-0230f	PTu-2	AKTrp53-0230f_PTu-2	100	5	0	4	0	C57BL_6J	129	0	6	1or2-strains_3rd-strain:<1%	b-b-b-b-b-b	b-b-b-b-b-b	1	female	Prioritized
MCCA0218	Roland,Rad	Sebastian,Mueller&Roland,Rad	Unpublished	MCCA-Unpublished	AKTrp53-0303m	PTu-1	AKTrp53-0303m_PTu-1	100	<1%	0	<1%	0	C57BL_6J	129-EngineeredAllele	0	≥8	1or2-strains_3rd-strain:<1%	b-b-b-b-b-b	b-b-b-b-b-b	1	male	Prioritized
MCCA0219	Roland,Rad	Sebastian,Mueller&Roland,Rad	Unpublished	MCCA-Unpublished	AKTrp53-0303m	PTu-2	AKTrp53-0303m_PTu-2	100	4	0	3	0	C57BL_6J	129	0	6	1or2-strains_3rd-strain:<1%	b-b-b-b-b-b	b-b-b-b-b-b	1	male	Prioritized
MCCA0181	Dieter,Saur	Sebastian,Mueller&Roland,Rad	Unpublished	MCCA-Unpublished	CM138	PTu-1	CM138_PTu-1	90	23	0	21	0	C57BL_6J	129	0	3	1or2-strains_3rd-strain:<1%	b-b-b-b-b-b	b-b-b-b-b-f	2	male	Prioritized
MCCA0182	Dieter,Saur	Sebastian,Mueller&Roland,Rad	Unpublished	MCCA-Unpublished	CM232	PTu-1	CM232_PTu-1	83	19	0	16	0	C57BL_6J	129	0	4	1or2-strains_3rd-strain:<1%	b-b-b-b-b-b	b-b-b-b-b-f	2	male	Prioritized
MCCA0183	Roland,Rad	Sebastian,Mueller&Roland,Rad	Unpublished	MCCA-Unpublished	DY5-2d	PTu-1.2	DY5-2d_PTu-1.2	90	13	0	13	0	C57BL_6J	129	0	4	1or2-strains_3rd-strain:<1%	b-b-b-b-b-b	b-b-b-b-b-b	1	female	Prioritized
MCCA0184	Commercial-ATCC	Commercial-ATCC	6102619	Commercial-Published	HEPA1-6	PTu-1	HEPA1-6	52	0	0	0	0	C57L_J	0	0	WildtypeModel	1or2-strains_3rd-strain:<1%	b-b-b-b-b-f	b-b-b-b-b-f	1	female	Prioritized
MCCA0237	Roland,Rad	Sebastian,Mueller&Roland,Rad	Unpublished	MCCA-Unpublished	10701m	PTu-1a	10701m_PTu-1a	100	<1%	0	<1%	0	C57BL_6J	129-EngineeredAllele	0	≥8	1or2-strains_3rd-strain:<1%	b-b-b-b-b-b	b-b-b-b-b-b	1	male	Prioritized
MCCA0235	Roland,Rad	Sebastian,Mueller&Roland,Rad	Unpublished	MCCA-Unpublished	10730m	LNMet-1	10730m_LNMet-1	100	<1%	0	<1%	0	C57BL_6J	129-EngineeredAllele	0	≥8	1or2-strains_3rd-strain:<1%	b-b-b-b-b-b	b-b-b-b-b-b	1	male	Prioritized
MCCA0236	Roland,Rad	Sebastian,Mueller&Roland,Rad	Unpublished	MCCA-Unpublished	10730m	LNMet-2	10730m_LNMet-2	100	<1%	0	<1%	0	C57BL_6J	129-EngineeredAllele	0	≥8	1or2-strains_3rd-strain:<1%	b-b-b-b-b-b	b-b-b-b-b-b	1	male	Prioritized
MCCA0238	Roland,Rad	Sebastian,Mueller&Roland,Rad	Unpublished	MCCA-Unpublished	10730m	PTu-1	10730m_PTu-1	100	<1%	0	<1%	0	C57BL_6J	129-EngineeredAllele	0	≥8	1or2-strains_3rd-strain:<1%	b-b-b-b-b-b	b-b-b-b-b-b	1	male	Prioritized
MCCA0239	Roland,Rad	Sebastian,Mueller&Roland,Rad	Unpublished	MCCA-Unpublished	10730m	PTu-2	10730m_PTu-2	95	<1%	0	<1%	0	C57BL_6J	129-EngineeredAllele	0	≥8	1or2-strains_3rd-strain:<1%	b-b-b-b-b-b	b-b-b-b-b-b	1	male	Prioritized
MCCA0240	Roland,Rad	Sebastian,Mueller&Roland,Rad	Unpublished	MCCA-Unpublished	13924	PTu-1	13924_PTu-1	100	<1%	0	<1%	0	C57BL_6J	129-EngineeredAllele	0	≥8	1or2-strains_3rd-strain:<1%	b-b-b-b-b-b	b-b-b-b-b-b	1	male	Prioritized
MCCA0241	Roland,Rad	Sebastian,Mueller&Roland,Rad	Unpublished	MCCA-Unpublished	20388m	PTu-1a	20388m_PTu-1a	100	<1%	0	<1%	0	C57BL_6J	129-EngineeredAllele	0	≥8	1or2-strains_3rd-strain:<1%	b-b-b-b-b-b	b-b-b-b-b-b	1	male	Prioritized
MCCA0242	Roland,Rad	Sebastian,Mueller&Roland,Rad	Unpublished	MCCA-Unpublished	20388m	PTu-3	20388m_PTu-3	100	<1%	0	<1%	0	C57BL_6J	129-EngineeredAllele	0	≥8	1or2-strains_3rd-strain:<1%	b-b-b-b-b-b	b-b-b-b-b-b	1	male	Prioritized
MCCA0243	Roland,Rad	Sebastian,Mueller&Roland,Rad	Unpublished	MCCA-Unpublished	20388m	PTu-4	20388m_PTu-4	100	<1%	0	<1%	0	C57BL_6J	129-EngineeredAllele	0	≥8	1or2-strains_3rd-strain:<1%	b-b-b-b-b-b	b-b-b-b-b-b	1	male	Prioritized
MCCA0244	Roland,Rad	Sebastian,Mueller&Roland,Rad	Unpublished	MCCA-Unpublished	21460m	PTu-1b	21460m_PTu-1b	100	<1%	0	<1%	0	C57BL_6J	129-EngineeredAllele	0	≥8	1or2-strains_3rd-strain:<1%	b-b-b-b-b-b	b-b-b-b-b-b	1	male	Prioritized
MCCA0245	Roland,Rad	Sebastian,Mueller&Roland,Rad	Unpublished	MCCA-Unpublished	21915f	PTu-1	21915f_PTu-1	100	<1%	0	<1%	0	C57BL_6J	129-EngineeredAllele	0	≥8	1or2-strains_3rd-strain:<1%	b-b-b-b-b-b	b-b-b-b-b-b	1	female	Prioritized
MCCA0246	Roland,Rad	Sebastian,Mueller&Roland,Rad	Unpublished	MCCA-Unpublished	21917f	PTu-1	21917f_PTu-1	100	<1%	0	<1%	0	C57BL_6J	129-EngineeredAllele	0	≥8	1or2-strains_3rd-strain:<1%	b-b-b-b-b-b	b-b-b-b-b-b	1	female	Prioritized
MCCA0247	Roland,Rad	Sebastian,Mueller&Roland,Rad	Unpublished	MCCA-Unpublished	22731f	PTu-1	22731f_PTu-1	100	<1%	0	<1%	0	C57BL_6J	129-EngineeredAllele	0	≥8	1or2-strains_3rd-strain:<1%	b-b-b-b-b-b	b-b-b-b-b-b	1	female	Prioritized
MCCA0248	Roland,Rad	Sebastian,Mueller&Roland,Rad	Unpublished	MCCA-Unpublished	22731f	PTu-2	22731f_PTu-2	100	<1%	0	<1%	0	C57BL_6J	129-EngineeredAllele	0	≥8	1or2-strains_3rd-strain:<1%	b-b-b-b-b-b	b-b-b-b-b-b	1	female	Prioritized
MCCA0249	Roland,Rad	Sebastian,Mueller&Roland,Rad	Unpublished	MCCA-Unpublished	22731f	PTu-3	22731f_PTu-3	94	<1%	0	<1%	0	C57BL_6J	129-EngineeredAllele	0	≥8	1or2-strains_3rd-strain:<1%	b-b-b-b-b-b	b-b-b-b-b-b	1	female	Prioritized
MCCA0250	Roland,Rad	Sebastian,Mueller&Roland,Rad	Unpublished	MCCA-Unpublished	22731f	PTu-4	22731f_PTu-4	94	<1%	0	<1%	0	C57BL_6J	129-EngineeredAllele	0	≥8	1or2-strains_3rd-strain:<1%	b-b-b-b-b-b	b-b-b-b-b-b	1	female	Prioritized
MCCA0251	Roland,Rad	Sebastian,Mueller&Roland,Rad	Unpublished	MCCA-Unpublished	22731f	PTu-5	22731f_PTu-5	100	<1%	0	<1%	0	C57BL_6J	129-EngineeredAllele	0	≥8	1or2-strains_3rd-strain:<1%	b-b-b-b-b-b	b-b-b-b-b-b	1	female	Prioritized
MCCA0252	Roland,Rad	Sebastian,Mueller&Roland,Rad	Unpublished	MCCA-Unpublished	23054f	PTu-1	23054f_PTu-1	92	<1%	0	<1%	0	C57BL_6J	129-EngineeredAllele	0	≥8	1or2-strains_3rd-strain:<1%	b-b-b-b-b-b	b-b-b-b-b-b	1	female	Prioritized
MCCA0253	Roland,Rad	Sebastian,Mueller&Roland,Rad	Unpublished	MCCA-Unpublished	23054f	PTu-2	23054f_PTu-2	100	<1%	0	<1%	0	C57BL_6J	129-EngineeredAllele	0	≥8	1or2-strains_3rd-strain:<1%	b-b-b-b-b-b	b-b-b-b-b-b	1	female	Prioritized
MCCA0254	Roland,Rad	Sebastian,Mueller&Roland,Rad	Unpublished	MCCA-Unpublished	23054f	PTu-3	23054f_PTu-3	95	<1%	0	<1%	0	C57BL_6J	129-EngineeredAllele	0	≥8	1or2-strains_3rd-strain:<1%	b-b-b-b-b-b	b-b-b-b-b-b	1	female	Prioritized
MCCA0255	Allan,Bradley	Sebastian,Mueller&Roland,Rad	Unpublished	MCCA-Unpublished	23-6b	PTu-1	23-6b_PTu-1	81	15	0	14	0	C57BL_6J	129	0	4	1or2-strains_3rd-strain:<1%	b-b-b-b-b-b	b-b-b-b-b-b	1	female	Prioritized
MCCA0256	Allan,Bradley	Sebastian,Mueller&Roland,Rad	Unpublished	MCCA-Unpublished	39-1a	PTu-1	39-1a_PTu-1	89	14	0	13	0	C57BL_6J	129	0	4	1or2-strains_3rd-strain:<1%	b-b-b-b-b-b	b-b-b-b-b-b	1	male	Prioritized
MCCA0257	Allan,Bradley	Sebastian,Mueller&Roland,Rad	Unpublished	MCCA-Unpublished	39-1b	PTu-1	39-1b_PTu-1	75	15	0	14	0	C57BL_6J	129	0	4	1or2-strains_3rd-strain:<1%	b-b-b-b-b-b	b-b-b-b-b-b	1	male	Prioritized
MCCA0258	Allan,Bradley	Sebastian,Mueller&Roland,Rad	Unpublished	MCCA-Unpublished	39-3d	PTu-1	39-3d_PTu-1	72	24	4	22	4	C57BL_6J	129	C3H_HeJ	3	1or2-strains_3rd-strain:1-9%	b-b-b-b-b-b	b-b-b-b-b-b	1	female	Feasible
MCCA0260	Allan,Bradley	Sebastian,Mueller&Roland,Rad	Unpublished	MCCA-Unpublished	40-3a	PTu-1	40-3a_PTu-1	73	17	0	17	0	C57BL_6J	129	0	4	1or2-strains_3rd-strain:<1%	b-b-b-b-b-b	b-b-b-b-b-b	1	male	Prioritized
MCCA0261	Allan,Bradley	Sebastian,Mueller&Roland,Rad	Unpublished	MCCA-Unpublished	42-1a	PTu-1	42-1a_PTu-1	74	30	0	29	0	C57BL_6J	129	0	3	1or2-strains_3rd-strain:<1%	b-b-b-b-b-b	b-b-b-b-b-b	1	male	Prioritized
MCCA0262	Allan,Bradley	Sebastian,Mueller&Roland,Rad	Unpublished	MCCA-Unpublished	52-2c	PTu-1	52-2c_PTu-1	67	22	4	21	4	C57BL_6J	129	DBA_2J	3	1or2-strains_3rd-strain:1-9%	b-b-b-b-b-b	b-b-b-b-b-b	1	male	Feasible
MCCA0263	Allan,Bradley	Sebastian,Mueller&Roland,Rad	Unpublished	MCCA-Unpublished	54-2e	PTu-1	54-2e_PTu-1	61	27	4	25	4	C57BL_6J	129	C3H_HeJ	3	1or2-strains_3rd-strain:1-9%	b-b-b-b-b-b	b-b-b-b-b-b	1	male	Feasible
MCCA0264	Allan,Bradley	Sebastian,Mueller&Roland,Rad	Unpublished	MCCA-Unpublished	55-1c	PTu-1	55-1c_PTu-1	63	25	5	24	5	C57BL_6J	129	C3H_HeJ	3	1or2-strains_3rd-strain:1-9%	b-b-b-b-b-b	b-b-b-b-b-b	1	female	Feasible
MCCA0265	Allan,Bradley	Sebastian,Mueller&Roland,Rad	Unpublished	MCCA-Unpublished	56-5b	PTu-1	56-5b_PTu-1	62	21	0	19	0	C57BL_6J	129	0	3	1or2-strains_3rd-strain:<1%	b-b-b-b-b-b	b-b-b-b-b-b	1	male	Prioritized
MCCA0266	Dieter,Saur	Sebastian,Mueller&Roland,Rad	Unpublished	MCCA-Unpublished	6318	PTu-1	6318_PTu-1	71	30	9	28	9	C57BL_6J	129	NOD_ShiLtJ	2	1or2-strains_3rd-strain:1-9%	N-d-q-b-N-b	N-d-q-b-N-b	1	female	MhcMismatch
MCCA0515	Monica,Musteanu&Mariano,Barbacid	Monica,Musteanu&Mariano,Barbacid	Unpublished	MCCA-Unpublished	MGL1015	PTu-5	MGL1015_PTu-5	82	<1%	0	<1%	0	C57BL_6J	129-EngineeredAllele	0	≥8	1or2-strains_3rd-strain:<1%	b-b-b-b-b-b	b-b-b-b-b-b	1	female	Prioritized
MCCA0516	Monica,Musteanu&Mariano,Barbacid	Monica,Musteanu&Mariano,Barbacid	Unpublished	MCCA-Unpublished	MGL1289	PTu-2	MGL1289_PTu-2	95	<1%	0	<1%	0	C57BL_6J	129-EngineeredAllele	0	≥8	1or2-strains_3rd-strain:<1%	b-b-b-b-b-b	b-b-b-b-b-b	1	male	Prioritized
MCCA0517	Monica,Musteanu&Mariano,Barbacid	Monica,Musteanu&Mariano,Barbacid	Unpublished	MCCA-Unpublished	MGL2580	PTu-1	MGL2580_PTu-1	88	<1%	0	<1%	0	C57BL_6J	129-EngineeredAllele	0	≥8	1or2-strains_3rd-strain:<1%	b-b-b-b-b-b	b-b-b-b-b-b	1	female	Prioritized
MCCA0518	Monica,Musteanu&Mariano,Barbacid	Monica,Musteanu&Mariano,Barbacid	Unpublished	MCCA-Unpublished	MML416	PTu-2	MML416_PTu-2	95	6	0	3	0	C57BL_6J	129	0	6	1or2-strains_3rd-strain:<1%	b-b-b-b-b-b	b-b-b-b-b-b	1	female	Prioritized
MCCA0519	Monica,Musteanu&Mariano,Barbacid	Monica,Musteanu&Mariano,Barbacid	Unpublished	MCCA-Unpublished	MML420	PTu-2	MML420_PTu-2	100	<1%	0	<1%	0	C57BL_6J	129-EngineeredAllele	0	≥8	1or2-strains_3rd-strain:<1%	b-b-b-b-b-b	b-b-b-b-b-b	1	female	Prioritized
MCCA0520	Monica,Musteanu&Mariano,Barbacid	Monica,Musteanu&Mariano,Barbacid	Unpublished	MCCA-Unpublished	MML884	PTu-2	MML884_PTu-2	100	4	0	2	0	C57BL_6J	129	0	7	1or2-strains_3rd-strain:<1%	b-b-b-b-b-b	b-b-b-b-b-b	1	female	Prioritized
MCCA0522	Monica,Musteanu&Mariano,Barbacid	Monica,Musteanu&Mariano,Barbacid	Unpublished	MCCA-Unpublished	MUH2484	PTu-5	MUH2484_PTu-5	100	<1%	0	<1%	0	C57BL_6J	129-EngineeredAllele	0	≥8	1or2-strains_3rd-strain:<1%	b-b-b-b-b-b	b-b-b-b-b-b	1	female	Prioritized
MCCA0523	Monica,Musteanu&Mariano,Barbacid	Monica,Musteanu&Mariano,Barbacid	Unpublished	MCCA-Unpublished	MUH2747	PTu-5	MUH2747_PTu-5	95	<1%	0	<1%	0	C57BL_6J	129-EngineeredAllele	0	≥8	1or2-strains_3rd-strain:<1%	b-b-b-b-b-b	b-b-b-b-b-b	1	female	Prioritized
MCCA0521	Monica,Musteanu&Mariano,Barbacid	Monica,Musteanu&Mariano,Barbacid	Unpublished	MCCA-Unpublished	MUH306	PTu-1	MUH306_PTu-1	94	<1%	0	<1%	0	C57BL_6J	129-EngineeredAllele	0	≥8	1or2-strains_3rd-strain:<1%	b-b-b-b-b-b	b-b-b-b-b-b	1	male	Prioritized
MCCA0578	Filippo,Beleggia&HansC,Reinhard	Filippo,Beleggia&Christian,Reinhard	Unpublished	MCCA-Unpublished	RP1199.1	PTu-1	RP1199.1	100	<1%	0	<1%	0	C57BL_6J	129-EngineeredAllele	0	≥8	1or2-strains_3rd-strain:<1%	b-b-b-b-b-b	b-b-b-b-b-b	1	male	Prioritized
MCCA0579	Filippo,Beleggia&HansC,Reinhard	Filippo,Beleggia&Christian,Reinhard	Unpublished	MCCA-Unpublished	RP1201.1	PTu-1	RP1201.1	95	<1%	0	<1%	0	C57BL_6J	129-EngineeredAllele	0	≥8	1or2-strains_3rd-strain:<1%	b-b-b-b-b-b	b-b-b-b-b-b	1	female	Prioritized
MCCA0580	Filippo,Beleggia&HansC,Reinhard	Filippo,Beleggia&Christian,Reinhard	Unpublished	MCCA-Unpublished	RP1209.1	PTu-1	RP1209.1	100	<1%	0	<1%	0	C57BL_6J	129-EngineeredAllele	0	≥8	1or2-strains_3rd-strain:<1%	b-b-b-b-b-b	b-b-b-b-b-b	1	female	Prioritized
MCCA0569	Filippo,Beleggia&HansC,Reinhard	Filippo,Beleggia&Christian,Reinhard	38769311	MCCA-Published	RP1380	PTu-1	RP1380	92	<1%	0	<1%	0	C57BL_6J	129-EngineeredAllele	0	≥8	1or2-strains_3rd-strain:<1%	b-b-b-b-b-b	b-b-b-b-b-b	1	male	Prioritized
MCCA0570	Filippo,Beleggia&HansC,Reinhard	Filippo,Beleggia&Christian,Reinhard	Unpublished	MCCA-Unpublished	RP1387	PTu-1	RP1387	94	<1%	0	<1%	0	C57BL_6J	129-EngineeredAllele	0	≥8	1or2-strains_3rd-strain:<1%	b-b-b-b-b-b	b-b-b-b-b-b	1	female	Prioritized
MCCA0568	Filippo,Beleggia&HansC,Reinhard	Filippo,Beleggia&Christian,Reinhard	31375684	MCCA-Published	RP181	PTu-1	RP181	59	41	33	37	33	FVB_NJ	129	C57BL_6J	2	≥3	q-q-q-q-q-a	q-q-q-q-q-a	1	female	NotRecommended
MCCA0573	Martin,Sos	Martin,Sos	Unpublished	MCCA-Unpublished	RPM150	PTu-1	RPM150	68	34	7	30	7	C57BL_6J	129	FVB_NJ	2	1or2-strains_3rd-strain:1-9%	b-b-b-b-b-b	b-b-b-b-b-b	1	male	Feasible
MCCA0576	Martin,Sos	Martin,Sos	Unpublished	MCCA-Unpublished	RPM425	PTu-1	RPM425	79	35	12	31	12	C57BL_6J	129	FVB_NJ	2	≥3	b-b-b-b-b-b	b-b-b-b-b-b	1	female	NotRecommended
MCCA0577	Martin,Sos	Martin,Sos	Unpublished	MCCA-Unpublished	RPM426	PTu-1	RPM426	72	37	8	33	8	C57BL_6J	129	FVB_NJ	2	1or2-strains_3rd-strain:1-9%	b-b-b-b-b-b	b-b-b-b-b-b	1	female	Feasible
MCCA0571	Martin,Sos	Martin,Sos	Unpublished	MCCA-Unpublished	RPM70	PTu-1	RPM70	68	35	7	32	7	C57BL_6J	129	FVB_NJ	2	1or2-strains_3rd-strain:1-9%	b-b-b-b-b-b	b-b-b-b-b-b	1	female	Feasible
MCCA0572	Martin,Sos	Martin,Sos	Unpublished	MCCA-Unpublished	RPM71	PTu-1	RPM71	76	35	9	32	9	C57BL_6J	129	FVB_NJ	2	1or2-strains_3rd-strain:1-9%	b-b-b-b-b-b	b-b-b-b-b-b	1	female	Feasible
MCCA0478	Commercial-ATCC	Commercial-ATCC	310843	Commercial-Published	A20	PTu-1	A20	51	8	5	8	5	BALB_cJ	129	C3H_HeH	WildtypeModel	1or2-strains_3rd-strain:1-9%	d-d-d-d-d-d	d-d-d-d-d-d	1	female	Feasible
MCCA0476	Commercial-SigmaAldrich	Commercial-SigmaAldrich	6402777	Commercial-Published	J558L	PTu-1	J558L	50	8	7	8	7	BALB_cJ	129	DBA_1J	WildtypeModel	1or2-strains_3rd-strain:1-9%	d-d-d-d-d-d	d-d-d-d-d-d	1	female	Feasible
MCCA0475	Commercial-DSMZ	Commercial-DSMZ	18630317	Commercial-Published	L1210	PTu-1	L1210	65	10	6	10	6	DBA_2J	129	CBA_J	WildtypeModel	1or2-strains_3rd-strain:<1%-Reviewed	d-d-d-d-d-d	d-d-d-d-d-d	1	female	Prioritized-Reviewed
MCCA0477	Commercial-ATCC	Commercial-ATCC	4189836	Commercial-Published	MPC11	PTu-1	MPC11	49	7	5	7	5	BALB_cJ	129	C3H_HeH	WildtypeModel	1or2-strains_3rd-strain:1-9%	d-d-d-d-d-d	d-d-d-d-d-d	1	female	Feasible
MCCA0474	Marc,SchmidtSupprian	Marc,SchmidtSupprian	Unpublished	MCCA-Unpublished	TR50	PTu-1	TR50	96	<1%	0	<1%	0	C57BL_6J	129-EngineeredAllele	0	≥8	1or2-strains_3rd-strain:<1%	b-b-b-b-b-b	b-b-b-b-b-b	1	female	Prioritized
MCCA0480	Allan,Bradley	Sebastian,Mueller&Roland,Rad	Unpublished	MCCA-Unpublished	23-6c	PTu-1	23-6c_PTu-1	85	18	0	17	0	C57BL_6J	129	0	4	1or2-strains_3rd-strain:<1%	b-b-b-b-b-b	b-b-b-b-b-b	1	female	Prioritized
MCCA0481	Allan,Bradley	Sebastian,Mueller&Roland,Rad	Unpublished	MCCA-Unpublished	33-4a	PTu-1	33-4a_PTu-1	83	19	0	18	0	C57BL_6J	129	0	3	1or2-strains_3rd-strain:<1%	b-b-b-b-b-b	b-b-b-b-b-b	1	male	Prioritized
MCCA0482	Allan,Bradley	Sebastian,Mueller&Roland,Rad	Unpublished	MCCA-Unpublished	37-1d	PTu-1	37-1d_PTu-1	84	21	0	19	0	C57BL_6J	129	0	3	1or2-strains_3rd-strain:<1%	b-b-b-b-b-b	b-b-b-b-b-b	1	male	Prioritized
MCCA0483	Allan,Bradley	Sebastian,Mueller&Roland,Rad	Unpublished	MCCA-Unpublished	37-6e	PTu-1	37-6e_PTu-1	90	18	0	16	0	C57BL_6J	129	0	4	1or2-strains_3rd-strain:<1%	b-b-b-b-b-b	b-b-b-b-b-b	1	male	Prioritized
MCCA0484	Allan,Bradley	Sebastian,Mueller&Roland,Rad	Unpublished	MCCA-Unpublished	37-6f	PTu-1	37-6f_PTu-1	91	19	0	18	0	C57BL_6J	129	0	3	1or2-strains_3rd-strain:<1%	b-b-b-b-b-b	b-b-b-b-b-b	1	male	Prioritized
MCCA0485	Allan,Bradley	Sebastian,Mueller&Roland,Rad	Unpublished	MCCA-Unpublished	40-2c	PTu-1	40-2c_PTu-1	90	26	0	24	0	C57BL_6J	129	0	3	1or2-strains_3rd-strain:<1%	b-b-b-b-b-b	b-b-b-b-b-b	1	male	Prioritized
MCCA0486	Allan,Bradley	Sebastian,Mueller&Roland,Rad	Unpublished	MCCA-Unpublished	45-4a	PTu-1	45-4a_PTu-1	81	24	0	23	0	C57BL_6J	129	0	3	1or2-strains_3rd-strain:<1%	b-b-b-b-b-b	b-b-b-b-b-b	1	male	Prioritized
MCCA0487	Allan,Bradley	Sebastian,Mueller&Roland,Rad	Unpublished	MCCA-Unpublished	45-4g	PTu-1	45-4g_PTu-1	82	19	0	17	0	C57BL_6J	129	0	4	1or2-strains_3rd-strain:<1%	b-b-b-b-b-b	b-b-b-b-b-b	1	female	Prioritized
MCCA0488	Allan,Bradley	Sebastian,Mueller&Roland,Rad	Unpublished	MCCA-Unpublished	47-2a	PTu-1	47-2a_PTu-1	83	14	0	13	0	C57BL_6J	129	0	4	1or2-strains_3rd-strain:<1%	b-b-b-b-b-b	b-b-b-b-b-b	1	female	Prioritized
MCCA0489	Allan,Bradley	Sebastian,Mueller&Roland,Rad	Unpublished	MCCA-Unpublished	47-2f	PTu-1	47-2f_PTu-1	75	22	0	21	0	C57BL_6J	129	0	3	1or2-strains_3rd-strain:<1%	b-b-b-b-b-b	b-b-b-b-b-b	1	female	Prioritized
MCCA0490	Allan,Bradley	Sebastian,Mueller&Roland,Rad	Unpublished	MCCA-Unpublished	47-4d	PTu-1	47-4d_PTu-1	89	24	0	22	0	C57BL_6J	129	0	3	1or2-strains_3rd-strain:<1%	b-b-b-b-b-b	b-b-b-b-b-b	1	male	Prioritized
MCCA0491	Allan,Bradley	Sebastian,Mueller&Roland,Rad	Unpublished	MCCA-Unpublished	47-5h	PTu-1	47-5h_PTu-1	86	24	0	22	0	C57BL_6J	129	0	3	1or2-strains_3rd-strain:<1%	b-b-b-b-b-b	b-b-b-b-b-b	1	female	Prioritized
MCCA0492	Allan,Bradley	Sebastian,Mueller&Roland,Rad	Unpublished	MCCA-Unpublished	49-4h	PTu-1	49-4h_PTu-1	91	26	0	25	0	C57BL_6J	129	0	3	1or2-strains_3rd-strain:<1%	b-b-b-b-b-b	b-b-b-b-b-b	1	female	Prioritized
MCCA0493	Allan,Bradley	Sebastian,Mueller&Roland,Rad	Unpublished	MCCA-Unpublished	51-5d	PTu-1	51-5d_PTu-1	91	20	0	18	0	C57BL_6J	129	0	3	1or2-strains_3rd-strain:<1%	b-b-b-b-b-b	b-b-b-b-b-b	1	female	Prioritized
MCCA0494	Allan,Bradley	Sebastian,Mueller&Roland,Rad	Unpublished	MCCA-Unpublished	52-2h	PTu-1	52-2h_PTu-1	91	21	0	19	0	C57BL_6J	129	0	3	1or2-strains_3rd-strain:<1%	b-b-b-b-b-b	b-b-b-b-b-b	1	female	Prioritized
MCCA0495	Commercial-DSMZ	Commercial-DSMZ	14801344	Commercial-Published	EL4	PTu-1	EL4	71	0	0	0	0	C57BL_6J	0	0	WildtypeModel	1or2-strains_3rd-strain:<1%	b-b-b-b-b-b	b-b-b-b-b-b	1	female	Prioritized
MCCA0479	Commercial-DSMZ	Commercial-DSMZ	6956768	Commercial-Published	RLD1	PTu-1	RLD1	74	7	6	7	6	DBA_2J	129	CBA_J	WildtypeModel	1or2-strains_3rd-strain:1-9%	d-d-d-d-d-d	d-d-d-d-d-d	1	female	Feasible
MCCA0496	Commercial-DSMZ	Commercial-DSMZ	1234049	Commercial-Published	YAC1	PTu-1	YAC1	60	7	6	7	6	A_J	129	CBA_J	WildtypeModel	1or2-strains_3rd-strain:1-9%	k-k-k-d-d-a	k-k-k-d-d-a	1	female	Feasible
MCCA0026	Commercial-ATCC	Commercial-ATCC	1540948	Commercial-Published	66	PTu	4T1	47	5	4	5	4	BALB_cJ	129	CBA_J	WildtypeModel	1or2-strains_3rd-strain:1-9%	d-d-d-d-d-d	d-d-d-d-d-d	1	female	Feasible
MCCA0027	FredR,Miller	AMTEC,KarmanosCancerInstitute	1540948	MCCA-Published	66	PTu	168FARN	49	9	8	9	8	BALB_cJ	129	CBA_J	WildtypeModel	1or2-strains_3rd-strain:1-9%	d-d-d-d-d-d	d-d-d-d-d-d	1	female	Feasible
MCCA0028	FredR,Miller	AMTEC,KarmanosCancerInstitute	1540948	MCCA-Published	66	PTu	4T07	51	10	9	10	9	BALB_cJ	CBA_J	129	WildtypeModel	1or2-strains_3rd-strain:<1%-Reviewed	d-d-d-d-d-d	d-d-d-d-d-d	1	female	Prioritized-Reviewed
MCCA0029	FredR,Miller	AMTEC,KarmanosCancerInstitute	1540948	MCCA-Published	66	PTu	4T1-T0	55	0	0	0	0	BALB_cJ	0	0	WildtypeModel	1or2-strains_3rd-strain:<1%	d-d-d-d-d-d	d-d-d-d-d-d	1	female	Prioritized
MCCA0030	FredR,Miller	AMTEC,KarmanosCancerInstitute	1540948	MCCA-Published	66	PTu	66CL4	54	11	7	11	7	BALB_cJ	129	C3H_HeH	WildtypeModel	1or2-strains_3rd-strain:<1%-Reviewed	d-d-d-d-d-d	d-d-d-d-d-d	1	female	Prioritized-Reviewed
MCCA0031	FredR,Miller	AMTEC,KarmanosCancerInstitute	1540948	MCCA-Published	66	PTu	67NR	50	12	8	12	8	BALB_cJ	129	C3H_HeJ	WildtypeModel	1or2-strains_3rd-strain:<1%-Reviewed	d-d-d-d-d-d	d-d-d-d-d-d	1	female	Prioritized-Reviewed
MCCA0595	Commercial-SigmaAldrich	Commercial-SigmaAldrich	1312220	MCCA-Published	AT-3	PTu	AT-3	89	0	0	0	0	C57BL_6J	0	0	≥8	1or2-strains_3rd-strain:<1%	b-b-b-b-b-b	b-b-b-b-b-b	1	female	Prioritized
MCCA0034	ClareM,Isacke&Ute,Jungwirth	ClareM,Isacke	29208627	MCCA-Published	D2	LungMet	D2A1-M1	49	12	8	12	8	BALB_cJ	129	CBA_J	WildtypeModel	1or2-strains_3rd-strain:<1%-Reviewed	d-d-d-d-d-d	d-d-d-d-d-d	1	female	Prioritized-Reviewed
MCCA0035	ClareM,Isacke&Ute,Jungwirth	ClareM,Isacke	29208627	MCCA-Published	D2	LungMet	D2A1-M2	48	11	8	11	8	BALB_cJ	129	CBA_J	WildtypeModel	1or2-strains_3rd-strain:<1%-Reviewed	d-d-d-d-d-d	d-d-d-d-d-d	1	female	Prioritized-Reviewed
MCCA0565	ClareM,Isacke&Ute,Jungwirth	ClareM,Isacke	Unpublished	MCCA-Unpublished	D2	LungMet	D2A1-M11	48	8	6	8	6	BALB_cJ	129	CBA_J	WildtypeModel	1or2-strains_3rd-strain:1-9%	d-d-d-d-d-d	d-d-d-d-d-d	1	female	Feasible
MCCA0566	ClareM,Isacke&Ute,Jungwirth	ClareM,Isacke	34112782	MCCA-Published	D2	LungMet	D2A1-M12	46	9	9	9	9	BALB_cJ	129	DBA_1J	WildtypeModel	1or2-strains_3rd-strain:1-9%	d-d-d-d-d-d	d-d-d-d-d-d	1	female	Feasible
MCCA0032	AnnF,Chambers	ClareM,Isacke	8422701	MCCA-Published	D2	PTu	D20R	45	10	9	10	9	BALB_cJ	C3H_HeJ,CBA_J	129	WildtypeModel	1or2-strains_3rd-strain:<1%-Reviewed	d-d-d-d-d-d	d-d-d-d-d-d	1	female	Prioritized-Reviewed
MCCA0033	AnnF,Chambers	ClareM,Isacke	29208627	MCCA-Published	D2	PTu	D2A1	48	11	8	11	8	BALB_cJ	129	C3H_HeJ,CBA_J	WildtypeModel	1or2-strains_3rd-strain:<1%-Reviewed	d-d-d-d-d-d	d-d-d-d-d-d	1	female	Prioritized-Reviewed
MCCA0036	Commercial-ATCC	Commercial-ATCC	4647494	Commercial-Published	EMT6	PTu	EMT6	56	12	9	12	9	BALB_cJ	129	C3H_HeJ,CBA_J	WildtypeModel	1or2-strains_3rd-strain:<1%-Reviewed	d-d-d-d-d-d	d-d-d-d-d-d	1	female	Prioritized-Reviewed
MCCA0594	Commercial-ATCC	Commercial-ATCC	14905426	MCCA-Published	EO771	PTu	EO771	69	6	5	6	5	C57BL_6J	C57L_J	BTBR_T_Itpr3tf_J	WildtypeModel	1or2-strains_3rd-strain:1-9%	b-b-b-b-b-b	b-b-b-b-b-b	1	female	Feasible
MCCA0562	DanielF,Alonso	DanielF,Alonso	8691844	MCCA-Published	F3II	PTu	F3II	45	9	7	9	7	BALB_cJ	129	DBA_1J	WildtypeModel	1or2-strains_3rd-strain:1-9%	d-d-d-d-d-d	d-d-d-d-d-d	1	female	Feasible
MCCA0563	Jean,Zhao	Jean,Zhao	21822287	MCCA-Published	HRM1	PTu	HRM1	95	8	8	8	8	FVB_NJ	129	DBA_1J	4	1or2-strains_3rd-strain:1-9%	q-q-q-q-q-a	q-q-q-q-q-a	1	female	Feasible
MCCA0564	Pier-Luigi,Lollini	Pier-Luigi,Lollini	6546207,6543703	MCCA-Published	TSAE1	PTu	TSAE1	53	9	6	9	6	BALB_cJ	BTBR_T_Itpr3tf_J	DBA_1J	WildtypeModel	1or2-strains_3rd-strain:1-9%	d-d-d-d-d-d	d-d-d-d-d-d	1	female	Feasible
MCCA0497	Commercial-DSMZ	Commercial-DSMZ	9885975	Commercial-Published	7926	PTu-1	7926	59	7	4	7	4	C3H_HeH	129	DBA_1J,DBA_2J	WildtypeModel	1or2-strains_3rd-strain:1-9%	k-k-k-k-k-b	k-k-k-k-k-b	1	female	Feasible
MCCA0500	Commercial-DSMZ	Commercial-DSMZ	2988783	Commercial-Published	DA1	PTu-1	DA1	83	9	7	9	7	C3H_HeJ	DBA_1J	129	WildtypeModel	1or2-strains_3rd-strain:1-9%	k-k-k-k-k-b	k-k-k-k-k-b	1	female	Feasible
MCCA0498	Commercial-DSMZ	Commercial-DSMZ	2460423	Commercial-Published	ELMI1	PTu-1	ELMI1	66	7	7	7	7	C3H_HeH	129	A_J	WildtypeModel	1or2-strains_3rd-strain:1-9%	k-k-k-k-k-b	k-k-k-k-k-b	1	female	Feasible
MCCA0502	Commercial-DSMZ	Commercial-DSMZ	4187945	Commercial-Published	M1	PTu-1	M1	31	22	15	22	15	FVB_NJ	KK_HiJ	129	WildtypeModel	1or2-strains_3rd-strain:<1%-Reviewed	q-q-q-q-q-a	q-q-q-q-q-a	1	female	Prioritized-Reviewed
MCCA0503	Commercial-ATCC	Commercial-ATCC	3014527	Commercial-Published	MNFS60	PTu-1	MNFS60	54	53	7	53	7	DBA_2J	FVB_NJ	129	WildtypeModel	1or2-strains_3rd-strain:1-9%	d-d-d-d-d-d	q-q-q-q-q-a	2	female	Feasible
MCCA0501	Commercial-DSMZ	Commercial-DSMZ	4208429	Commercial-Published	P815	PTu-1	P815	65	9	8	9	8	DBA_2J	129	CBA_J	WildtypeModel	1or2-strains_3rd-strain:1-9%	d-d-d-d-d-d	d-d-d-d-d-d	1	male	Feasible
MCCA0499	Commercial-DSMZ	Commercial-DSMZ	6956768	Commercial-Published	RED1	PTu-1	RED1	66	7	7	7	7	DBA_2J	129	CBA_J	WildtypeModel	1or2-strains_3rd-strain:1-9%	d-d-d-d-d-d	d-d-d-d-d-d	1	female	Feasible
MCCA0504	Commercial-DSMZ	Commercial-DSMZ	6937267	Commercial-Published	RMB1	PTu-1	RMB1	31	13	7	13	7	BALB_cJ	129	NZO_HlLtJ	WildtypeModel	1or2-strains_3rd-strain:<1%-Reviewed	d-d-d-d-d-d	d-d-d-d-d-d	1	male	Prioritized-Reviewed
MCCA0505	Commercial-DSMZ	Commercial-DSMZ	5259325	Commercial-Published	WEHI3B	PTu-1	WEHI3B	49	10	6	10	6	BALB_cJ	129	DBA_1J	WildtypeModel	1or2-strains_3rd-strain:<1%-Reviewed	d-d-d-d-d-d	d-d-d-d-d-d	1	male	Prioritized-Reviewed
MCCA0267	Allan,Bradley	Sebastian,Mueller&Roland,Rad	Unpublished	MCCA-Unpublished	42-1E	PTu-1	42-1E_PTu-1	84	26	0	24	0	C57BL_6J	129	0	3	1or2-strains_3rd-strain:<1%	b-b-b-b-b-b	b-b-b-b-b-b	1	female	Prioritized
MCCA0268	Allan,Bradley	Sebastian,Mueller&Roland,Rad	Unpublished	MCCA-Unpublished	48-6D	PTu-1	48-6D_PTu-1	85	29	0	28	0	C57BL_6J	129	0	3	1or2-strains_3rd-strain:<1%	b-b-b-b-b-b	b-b-b-b-b-b	1	female	Prioritized
MCCA0269	Allan,Bradley	Sebastian,Mueller&Roland,Rad	Unpublished	MCCA-Unpublished	53-4F	PTu-1	53-4F_PTu-1	88	18	0	17	0	C57BL_6J	129	0	4	1or2-strains_3rd-strain:<1%	b-b-b-b-b-b	b-b-b-b-b-b	1	female	Prioritized
MCCA0270	Allan,Bradley	Sebastian,Mueller&Roland,Rad	Unpublished	MCCA-Unpublished	54-5G	PTu-1	54-5G_PTu-1	88	18	0	17	0	C57BL_6J	129	0	4	1or2-strains_3rd-strain:<1%	b-b-b-b-b-b	b-b-b-b-b-b	1	female	Prioritized
MCCA0529	Dieter,Saur	Sebastian,Mueller&Roland,Rad	Unpublished	MCCA-Unpublished	10092	PTu-1	10092_PTu-1	67	56	4	56	4	129	C57BL_6J	NZW_LacJ	2	1or2-strains_3rd-strain:1-9%	b-b-b-b-b-b	b-b-b-b-b-b	1	male	Feasible
MCCA0530	Dieter,Saur	Sebastian,Mueller&Roland,Rad	Unpublished	MCCA-Unpublished	10158	PTu-1	10158_PTu-1	63	59	0	59	0	129	C57BL_6J	0	2	1or2-strains_3rd-strain:<1%	b-b-b-b-b-f	b-b-b-b-b-f	1	female	Prioritized
MCCA0531	Dieter,Saur	Sebastian,Mueller&Roland,Rad	Unpublished	MCCA-Unpublished	10350	PTu-1	10350_PTu-1	64	50	0	50	0	129	C57BL_6J	0	2	1or2-strains_3rd-strain:<1%	b-b-b-b-b-f	b-b-b-b-b-f	1	female	Prioritized
MCCA0290	Dieter,Saur	Sebastian,Mueller&Roland,Rad	Unpublished	MCCA-Unpublished	110	PTu-1	110_PTu-1	75	52	6	52	6	129	C57BL_6J	BALB_cJ	2	1or2-strains_3rd-strain:1-9%	b-b-b-b-b-b	b-b-b-b-b-f	2	male	Feasible
MCCA0291	Dieter,Saur	Sebastian,Mueller&Roland,Rad	Unpublished	MCCA-Unpublished	11343	PTu-1	11343_PTu-1	57	38	20	38	14	FVB_NJ	C57BL_6J	129	2	≥3	b-b-b-b-b-b	b-b-b-b-b-b	1	female	NotRecommended
MCCA0533	Dieter,Saur	Sebastian,Mueller&Roland,Rad	Unpublished	MCCA-Unpublished	11656	PTu-1	11656_PTu-1	78	29	6	29	5	C57BL_6J	FVB_NJ	129	3	1or2-strains_3rd-strain:1-9%	b-b-b-b-b-b	b-b-b-b-b-b	1	male	Feasible
MCCA0292	Dieter,Saur	Sebastian,Mueller&Roland,Rad	Unpublished	MCCA-Unpublished	12508	PTu-1	12508_PTu-1	84	4	0	3	0	C57BL_6J	129	0	6	1or2-strains_3rd-strain:<1%	b-b-b-b-b-b	b-b-b-b-b-b	1	female	Prioritized
MCCA0532	Dieter,Saur	Sebastian,Mueller&Roland,Rad	Unpublished	MCCA-Unpublished	12690	PTu-1	12690_PTu-1	75	33	30	32	28	C57BL_6J	129	FVB_NJ	2	≥3	b-b-b-b-b-b	b-b-b-b-b-f	2	female	NotRecommended
MCCA0293	Dieter,Saur	Sebastian,Mueller&Roland,Rad	Unpublished	MCCA-Unpublished	12753	PTu-1	12753_PTu-1	78	5	0	3	0	C57BL_6J	LP_J	0	6	1or2-strains_3rd-strain:<1%	b-b-b-b-b-b	b-b-b-b-b-b	1	male	Prioritized
MCCA0294	Dieter,Saur	Sebastian,Mueller&Roland,Rad	Unpublished	MCCA-Unpublished	13312	PTu-1	13312_PTu-1	61	47	6	44	6	C57BL_6J	129	DBA_2J	2	1or2-strains_3rd-strain:1-9%	b-b-b-b-b-b	b-b-b-b-b-f	2	male	Feasible
MCCA0271	Dieter,Saur	Sebastian,Mueller&Roland,Rad	Unpublished	MCCA-Unpublished	13912	Ascites-1	13912_Ascites-1	73	<1%	0	<1%	0	C57BL_6J	129-EngineeredAllele	0	≥8	1or2-strains_3rd-strain:<1%	b-b-b-b-b-b	b-b-b-b-b-b	1	male	Prioritized
MCCA0295	Dieter,Saur	Sebastian,Mueller&Roland,Rad	Unpublished	MCCA-Unpublished	13912	PTu-1	13912_PTu-1	73	<1%	0	<1%	0	C57BL_6J	129-EngineeredAllele	0	≥8	1or2-strains_3rd-strain:<1%	b-b-b-b-b-b	b-b-b-b-b-b	1	male	Prioritized
MCCA0296	Dieter,Saur	Sebastian,Mueller&Roland,Rad	Unpublished	MCCA-Unpublished	14143	PTu-1	14143_PTu-1	96	<1%	<1%	<1%	<1%	C57BL_6J	129-EngineeredAllele	FVB_NJ-EngineeredAllele	≥8	1or2-strains_3rd-strain:<1%	b-b-b-b-b-b	b-b-b-b-b-b	1	male	Prioritized
MCCA0272	Dieter,Saur	Sebastian,Mueller&Roland,Rad	Unpublished	MCCA-Unpublished	14195	Ascites-1	14195_Ascites-1	74	5	<1%	2	<1%	C57BL_6J	129	FVB_NJ-EngineeredAllele	7	1or2-strains_3rd-strain:<1%	b-b-b-b-b-b	b-b-b-b-b-b	1	female	Prioritized
MCCA0297	Dieter,Saur	Sebastian,Mueller&Roland,Rad	Unpublished	MCCA-Unpublished	14195	PTu-1	14195_PTu-1	74	5	<1%	2	<1%	C57BL_6J	129	FVB_NJ-EngineeredAllele	7	1or2-strains_3rd-strain:<1%	b-b-b-b-b-b	b-b-b-b-b-b	1	female	Prioritized
MCCA0298	Dieter,Saur	Sebastian,Mueller&Roland,Rad	29364867	MCCA-Published	14390	PTu-1	14390_PTu-1	96	4	<1%	2	<1%	C57BL_6J	129	FVB_NJ-EngineeredAllele	7	1or2-strains_3rd-strain:<1%	b-b-b-b-b-b	b-b-b-b-b-b	1	male	Prioritized
MCCA0299	Dieter,Saur	Sebastian,Mueller&Roland,Rad	Unpublished	MCCA-Unpublished	1518	PTu-1	1518_PTu-1	82	32	26	31	26	FVB_NJ	129	C57BL_6J	2	≥3	b-b-b-b-b-b	q-q-q-q-q-a	2	female	NotRecommended
MCCA0273	Dieter,Saur	Sebastian,Mueller&Roland,Rad	Unpublished	MCCA-Unpublished	1616	Ascites-1	1616_Ascites-1	67	44	33	40	33	FVB_NJ	129	C57BL_6J	1	≥3	b-b-b-b-b-b	q-q-q-q-q-a	2	male	NotRecommended
MCCA0300	Dieter,Saur	Sebastian,Mueller&Roland,Rad	Unpublished	MCCA-Unpublished	1616	PTu-1	1616_PTu-1	67	44	33	40	33	FVB_NJ	129	C57BL_6J	1	≥3	b-b-b-b-b-b	q-q-q-q-q-a	2	male	NotRecommended
MCCA0301	Dieter,Saur	Sebastian,Mueller&Roland,Rad	29364867	MCCA-Published	16990	PTu-1	16990_PTu-1	63	36	5	36	5	129	C57BL_6J	A_J,SEA_GnJ	2	1or2-strains_3rd-strain:1-9%	b-b-b-b-b-b	b-b-b-b-b-f	2	male	Feasible
MCCA0302	Dieter,Saur	Sebastian,Mueller&Roland,Rad	29364867	MCCA-Published	16992	PTu-1	16992_PTu-1	52	46	8	46	8	129	C57BL_6J	DBA_2J	2	1or2-strains_3rd-strain:1-9%	b-b-b-b-b-b	b-b-b-b-b-f	2	male	Feasible
MCCA0303	Dieter,Saur	Sebastian,Mueller&Roland,Rad	Unpublished	MCCA-Unpublished	1712	PTu-1	1712_PTu-1	61	36	7	36	7	129	C57BL_6J	DBA_2J	2	1or2-strains_3rd-strain:1-9%	b-b-b-b-b-b	b-b-b-b-b-f	2	male	Feasible
MCCA0304	Dieter,Saur	Sebastian,Mueller&Roland,Rad	Unpublished	MCCA-Unpublished	17473	PTu-1	17473_PTu-1	59	45	5	43	5	C57BL_6J	129	A_J	2	1or2-strains_3rd-strain:1-9%	b-b-b-b-b-b	b-b-b-b-b-f	2	male	Feasible
MCCA0305	Dieter,Saur	Sebastian,Mueller&Roland,Rad	Unpublished	MCCA-Unpublished	1778	PTu-1	1778_PTu-1	80	42	17	39	17	FVB_NJ	129	C57BL_6J	2	≥3	q-q-q-q-q-a	q-q-q-q-q-a	1	female	NotRecommended
MCCA0306	Dieter,Saur	Sebastian,Mueller&Roland,Rad	29364867	MCCA-Published	2259	PTu-1	2259_PTu-1	79	<1%	<1%	<1%	<1%	C57BL_6J	129-EngineeredAllele	FVB_NJ-EngineeredAllele	≥8	1or2-strains_3rd-strain:<1%	b-b-b-b-b-b	b-b-b-b-b-b	1	female	Prioritized
MCCA0289	Commercial-ATCC	Commercial-ATCC	3006998	Commercial-Published	266-6	PTu-1	266-6	58	18	9	17	9	C57BL_6J	FVB_NJ	NOD_ShiLtJ	3	1or2-strains_3rd-strain:1-9%	b-b-b-b-b-b	b-b-b-b-b-b	1	female	Feasible
MCCA0307	Dieter,Saur	Sebastian,Mueller&Roland,Rad	Unpublished	MCCA-Unpublished	2994	PTu-1	2994_PTu-1	67	10	0	8	0	C57BL_6J	129	0	5	1or2-strains_3rd-strain:<1%	b-b-b-b-b-b	b-b-b-b-b-b	1	female	Prioritized
MCCA0308	Dieter,Saur	Sebastian,Mueller&Roland,Rad	29364867	MCCA-Published	3202	PTu-1	3202_PTu-1	61	44	5	44	5	129	C57BL_6J	C3H_HeJ	2	1or2-strains_3rd-strain:1-9%	b-b-b-b-b-b	b-b-b-b-b-b	1	male	Feasible
MCCA0309	Dieter,Saur	Sebastian,Mueller&Roland,Rad	Unpublished	MCCA-Unpublished	3208	PTu-1	3208_PTu-1	73	51	0	47	0	C57BL_6J	129	0	2	1or2-strains_3rd-strain:<1%	b-b-b-b-b-b	b-b-b-b-b-f	2	male	Prioritized
MCCA0310	Dieter,Saur	Sebastian,Mueller&Roland,Rad	29364867	MCCA-Published	3250	PTu-1	3250_PTu-1	60	32	5	32	5	129	C57BL_6J	CBA_J	2	1or2-strains_3rd-strain:1-9%	b-b-b-b-b-b	b-b-b-b-b-f	2	female	Feasible
MCCA0311	Dieter,Saur	Sebastian,Mueller&Roland,Rad	Unpublished	MCCA-Unpublished	3375	PTu-1	3375_PTu-1	89	12	0	9	0	C57BL_6J	129	0	4	1or2-strains_3rd-strain:<1%	b-b-b-b-b-b	b-b-b-b-b-f	2	female	Prioritized
MCCA0312	Dieter,Saur	Sebastian,Mueller&Roland,Rad	Unpublished	MCCA-Unpublished	3413	PTu-1	3413_PTu-1	71	20	0	17	0	C57BL_6J	129	0	4	1or2-strains_3rd-strain:<1%	b-b-b-b-b-b	b-b-b-b-b-b	1	male	Prioritized
MCCA0313	Dieter,Saur	Sebastian,Mueller&Roland,Rad	Unpublished	MCCA-Unpublished	363	PTu-1	363_PTu-1	56	47	4	43	4	C57BL_6J	129	C3H_HeJ,CBA_J	2	1or2-strains_3rd-strain:1-9%	b-b-b-b-b-b	b-b-b-b-b-f	2	male	Feasible
MCCA0524	Dieter,Saur	Sebastian,Mueller&Roland,Rad	Unpublished	MCCA-Unpublished	4140	PTu-1	4140_PTu-1	67	61	0	58	0	C57BL_6J	129	0	2	1or2-strains_3rd-strain:<1%	b-b-b-b-b-b	b-b-b-b-b-b	1	female	Prioritized
MCCA0314	Dieter,Saur	Sebastian,Mueller&Roland,Rad	29364867	MCCA-Published	4706	PTu-1	4706_PTu-1	86	20	7	19	7	129	C57BL_6J	AKR_J	3	1or2-strains_3rd-strain:1-9%	b-b-b-b-b-b	b-b-b-b-b-f	2	female	Feasible
MCCA0534	Dieter,Saur	Sebastian,Mueller&Roland,Rad	Unpublished	MCCA-Unpublished	4888	PTu-1	4888_PTu-1	60	41	4	41	2	129	C57BL_6J	FVB_NJ	2	1or2-strains_3rd-strain:1-9%	b-b-b-b-b-b	b-b-b-b-b-b	1	female	Feasible
MCCA0315	Dieter,Saur	Sebastian,Mueller&Roland,Rad	29364867	MCCA-Published	4900	PTu-1	4900_PTu-1	66	38	4	36	4	C57BL_6J	129	C3H_HeJ	2	1or2-strains_3rd-strain:1-9%	b-b-b-b-b-b	b-b-b-b-b-b	1	female	Feasible
MCCA0316	Dieter,Saur	Sebastian,Mueller&Roland,Rad	29364867	MCCA-Published	5123	PTu-1	5123_PTu-1	56	42	6	42	6	129	C57BL_6J	BALB_cJ	2	1or2-strains_3rd-strain:1-9%	b-b-b-b-b-b	b-b-b-b-b-f	2	female	Feasible
MCCA0317	Dieter,Saur	Sebastian,Mueller&Roland,Rad	Unpublished	MCCA-Unpublished	5288	PTu-1	5288_PTu-1	62	44	10	44	10	129	C57BL_6J	AKR_J	2	≥3	b-b-b-b-b-b	b-b-b-b-b-f	2	female	NotRecommended
MCCA0318	Dieter,Saur	Sebastian,Mueller&Roland,Rad	29364867	MCCA-Published	5320	PTu-1	5320_PTu-1	56	46	4	46	4	129	C57BL_6J	NOD_ShiLtJ	2	1or2-strains_3rd-strain:1-9%	b-b-b-b-b-b	b-b-b-b-b-f	2	male	Feasible
MCCA0319	Dieter,Saur	Sebastian,Mueller&Roland,Rad	29364867	MCCA-Published	53578	PTu-1	53578_PTu-1	55	41	11	41	11	129	C57BL_6J	BALB_cJ	2	≥3	b-b-b-b-b-b	b-b-b-b-b-b	1	female	NotRecommended
MCCA0320	Dieter,Saur	Sebastian,Mueller&Roland,Rad	29364867	MCCA-Published	53631	PTu-1	53631_PTu-1	68	54	8	52	8	C57BL_6J	129	BALB_cJ	2	≥3-Reviewed	b-b-b-b-b-b	b-b-b-b-b-f	2	female	NotRecommended
MCCA0321	Dieter,Saur	Sebastian,Mueller&Roland,Rad	29364867	MCCA-Published	53631	PTu-2	53631_PTu-2	56	39	12	39	12	129	C57BL_6J	BALB_cJ	2	≥3	b-b-b-b-b-b	b-b-b-b-b-f	2	female	NotRecommended
MCCA0322	Dieter,Saur	Sebastian,Mueller&Roland,Rad	29364867	MCCA-Published	53646	PTu-1	53646_PTu-1	54	48	6	48	6	129	C57BL_6J	BALB_cJ	2	1or2-strains_3rd-strain:1-9%	b-b-b-b-b-b	b-b-b-b-b-b	1	male	Feasible
MCCA0323	Dieter,Saur	Sebastian,Mueller&Roland,Rad	29364867	MCCA-Published	53704	PTu-1	53704_PTu-1	71	37	5	37	5	129	C57BL_6J	NOD_ShiLtJ	2	1or2-strains_3rd-strain:1-9%	b-b-b-b-b-b	b-b-b-b-b-f	2	male	Feasible
MCCA0274	Dieter,Saur	Sebastian,Mueller&Roland,Rad	Unpublished	MCCA-Unpublished	53909	Ascites-1	53909_Ascites-1	66	32	9	32	9	129	C57BL_6J	BALB_cJ	2	1or2-strains_3rd-strain:1-9%	b-b-b-b-b-b	b-b-b-b-b-f	2	male	Feasible
MCCA0324	Dieter,Saur	Sebastian,Mueller&Roland,Rad	Unpublished	MCCA-Unpublished	53909	PTu-1	53909_PTu-1	66	32	9	32	9	129	C57BL_6J	BALB_cJ	2	1or2-strains_3rd-strain:1-9%	b-b-b-b-b-b	b-b-b-b-b-f	2	male	Feasible
MCCA0325	Dieter,Saur	Sebastian,Mueller&Roland,Rad	Unpublished	MCCA-Unpublished	5436	PTu-1	5436_PTu-1	63	62	5	62	5	129	C57BL_6J	BALB_cJ	2	1or2-strains_3rd-strain:1-9%	b-b-b-b-b-b	b-b-b-b-b-f	2	male	Feasible
MCCA0326	Dieter,Saur	Sebastian,Mueller&Roland,Rad	29364867	MCCA-Published	5671	PTu-1	5671_PTu-1	56	41	4	38	4	C57BL_6J	129	CBA_J	2	1or2-strains_3rd-strain:1-9%	b-b-b-b-b-b	b-b-b-b-b-b	1	male	Feasible
MCCA0327	Dieter,Saur	Sebastian,Mueller&Roland,Rad	29364867	MCCA-Published	5748	PTu-1	5748_PTu-1	64	47	6	47	6	129	C57BL_6J	CBA_J	2	1or2-strains_3rd-strain:1-9%	b-b-b-b-b-b	b-b-b-b-b-b	1	female	Feasible
MCCA0275	Dieter,Saur	Sebastian,Mueller&Roland,Rad	Unpublished	MCCA-Unpublished	6075	Ascites-1	6075_Ascites-1	72	36	<1%	35	<1%	C57BL_6J	129	FVB_NJ-EngineeredAllele	3	1or2-strains_3rd-strain:<1%	b-b-b-b-b-b	d-d-d-d-d-d	2	male	MhcMismatch
MCCA0328	Dieter,Saur	Sebastian,Mueller&Roland,Rad	29364867	MCCA-Published	6075	PTu-1	6075_PTu-1	55	36	5	35	5	C57BL_6J	129	C3H_HeJ	2	1or2-strains_3rd-strain:1-9%	b-b-b-b-b-b	d-d-d-d-d-d	2	male	MhcMismatch
MCCA0329	Dieter,Saur	Sebastian,Mueller&Roland,Rad	Unpublished	MCCA-Unpublished	6374	PTu-1	6374_PTu-1	74	7	0	5	0	C57BL_6J	129	0	5	1or2-strains_3rd-strain:<1%	b-b-b-b-b-b	b-b-b-b-b-b	1	female	Prioritized
MCCA0330	Dieter,Saur	Sebastian,Mueller&Roland,Rad	Unpublished	MCCA-Unpublished	6374	PTu-2	6374_PTu-2	95	12	0	10	0	C57BL_6J	129	0	4	1or2-strains_3rd-strain:<1%	b-b-b-b-b-b	b-b-b-b-b-b	1	female	Prioritized
MCCA0331	Dieter,Saur	Sebastian,Mueller&Roland,Rad	Unpublished	MCCA-Unpublished	6405	PTu-1	6405_PTu-1	52	42	5	40	5	C57BL_6J	129	C3H_HeJ	2	1or2-strains_3rd-strain:1-9%	b-b-b-b-b-f	d-d-d-d-d-d	2	male	MhcMismatch
MCCA0332	Dieter,Saur	Sebastian,Mueller&Roland,Rad	Unpublished	MCCA-Unpublished	6405	PTu-2	6405_PTu-2	52	42	5	40	5	C57BL_6J	129	C3H_HeJ	2	1or2-strains_3rd-strain:1-9%	b-b-b-b-b-f	d-d-d-d-d-d	2	male	MhcMismatch
MCCA0333	Dieter,Saur	Sebastian,Mueller&Roland,Rad	29364867	MCCA-Published	6554	PTu-1	6554_PTu-1	91	30	0	25	0	C57BL_6J	129	0	3	1or2-strains_3rd-strain:<1%	b-b-b-b-b-b	b-b-b-b-b-b	1	female	Prioritized
MCCA0334	Dieter,Saur	Sebastian,Mueller&Roland,Rad	Unpublished	MCCA-Unpublished	6829	PTu-1	6829_PTu-1	65	58	4	54	4	C57BL_6J	129	BALB_cJ	2	1or2-strains_3rd-strain:1-9%	b-b-b-b-b-b	b-b-b-b-b-b	1	female	Feasible
MCCA0335	Dieter,Saur	Sebastian,Mueller&Roland,Rad	Unpublished	MCCA-Unpublished	7639	PTu-1	7639_PTu-1	77	<1%	0	<1%	0	C57BL_6J	129-EngineeredAllele	0	≥8	1or2-strains_3rd-strain:<1%	b-b-b-b-b-b	b-b-b-b-b-b	1	male	Prioritized
MCCA0336	Dieter,Saur	Sebastian,Mueller&Roland,Rad	Unpublished	MCCA-Unpublished	7654	PTu-1	7654_PTu-1	77	41	0	38	0	C57BL_6J	129	0	2	1or2-strains_3rd-strain:<1%	b-b-b-b-b-b	b-b-b-b-b-b	1	male	Prioritized
MCCA0337	Dieter,Saur	Sebastian,Mueller&Roland,Rad	Unpublished	MCCA-Unpublished	7688	PTu-1	7688_PTu-1	79	<1%	0	<1%	0	C57BL_6J	129-EngineeredAllele	0	≥8	1or2-strains_3rd-strain:<1%	b-b-b-b-b-b	b-b-b-b-b-b	1	male	Prioritized
MCCA0338	Dieter,Saur	Sebastian,Mueller&Roland,Rad	Unpublished	MCCA-Unpublished	7968	PTu-1	7968_PTu-1	80	<1%	0	<1%	0	C57BL_6J	129-EngineeredAllele	0	≥8	1or2-strains_3rd-strain:<1%	b-b-b-b-b-b	b-b-b-b-b-b	1	male	Prioritized
MCCA0339	Dieter,Saur	Sebastian,Mueller&Roland,Rad	Unpublished	MCCA-Unpublished	8024	PTu-1	8024_PTu-1	100	<1%	0	<1%	0	C57BL_6J	129-EngineeredAllele	0	≥8	1or2-strains_3rd-strain:<1%	b-b-b-b-b-b	b-b-b-b-b-b	1	male	Prioritized
MCCA0340	Dieter,Saur	Sebastian,Mueller&Roland,Rad	29364867	MCCA-Published	8028	PTu-1	8028_PTu-1	86	<1%	0	<1%	0	C57BL_6J	129-EngineeredAllele	0	≥8	1or2-strains_3rd-strain:<1%	b-b-b-b-b-b	b-b-b-b-b-b	1	female	Prioritized
MCCA0341	Dieter,Saur	Sebastian,Mueller&Roland,Rad	29364867	MCCA-Published	8182	PTu-1	8182_PTu-1	88	<1%	0	<1%	0	C57BL_6J	129-EngineeredAllele	0	≥8	1or2-strains_3rd-strain:<1%	b-b-b-b-b-b	b-b-b-b-b-b	1	male	Prioritized
MCCA0342	Dieter,Saur	Sebastian,Mueller&Roland,Rad	29364867	MCCA-Published	8248	PTu-1	8248_PTu-1	80	<1%	0	<1%	0	C57BL_6J	129-EngineeredAllele	0	≥8	1or2-strains_3rd-strain:<1%	b-b-b-b-b-b	b-b-b-b-b-b	1	female	Prioritized
MCCA0343	Dieter,Saur	Sebastian,Mueller&Roland,Rad	29364867	MCCA-Published	8296	PTu-1	8296_PTu-1	86	<1%	0	<1%	0	C57BL_6J	129-EngineeredAllele	0	≥8	1or2-strains_3rd-strain:<1%	b-b-b-b-b-b	b-b-b-b-b-b	1	male	Prioritized
MCCA0344	Dieter,Saur	Sebastian,Mueller&Roland,Rad	29364867	MCCA-Published	8305	PTu-1	8305_PTu-1	85	<1%	0	<1%	0	C57BL_6J	129-EngineeredAllele	0	≥8	1or2-strains_3rd-strain:<1%	b-b-b-b-b-b	b-b-b-b-b-b	1	male	Prioritized
MCCA0345	Dieter,Saur	Sebastian,Mueller&Roland,Rad	29364867	MCCA-Published	8442	PTu-1	8442_PTu-1	81	<1%	0	<1%	0	C57BL_6J	129-EngineeredAllele	0	≥8	1or2-strains_3rd-strain:<1%	b-b-b-b-b-b	b-b-b-b-b-b	1	male	Prioritized
MCCA0346	Dieter,Saur	Sebastian,Mueller&Roland,Rad	Unpublished	MCCA-Unpublished	8495	PTu-1	8495_PTu-1	95	14	0	13	0	C57BL_6J	129	0	4	1or2-strains_3rd-strain:<1%	b-b-b-b-b-b	b-b-b-b-b-b	1	female	Prioritized
MCCA0347	Dieter,Saur	Sebastian,Mueller&Roland,Rad	29364867	MCCA-Published	8513	PTu-1	8513_PTu-1	86	<1%	0	<1%	0	C57BL_6J	129-EngineeredAllele	0	≥8	1or2-strains_3rd-strain:<1%	b-b-b-b-b-b	b-b-b-b-b-b	1	female	Prioritized
MCCA0348	Dieter,Saur	Sebastian,Mueller&Roland,Rad	29364867	MCCA-Published	8570	PTu-1	8570_PTu-1	79	<1%	0	<1%	0	C57BL_6J	129-EngineeredAllele	0	≥8	1or2-strains_3rd-strain:<1%	b-b-b-b-b-b	b-b-b-b-b-b	1	female	Prioritized
MCCA0349	Dieter,Saur	Sebastian,Mueller&Roland,Rad	29364867	MCCA-Published	8661	PTu-1	8661_PTu-1	83	<1%	0	<1%	0	C57BL_6J	129-EngineeredAllele	0	≥8	1or2-strains_3rd-strain:<1%	b-b-b-b-b-b	b-b-b-b-b-b	1	male	Prioritized
MCCA0525	Dieter,Saur	Sebastian,Mueller&Roland,Rad	Unpublished	MCCA-Unpublished	8927	PTu-1	8927_PTu-1	75	67	0	67	0	129	C57BL_6J	0	2	1or2-strains_3rd-strain:<1%	b-b-b-b-b-b	b-b-b-b-b-f	2	female	Prioritized
MCCA0350	Dieter,Saur	Sebastian,Mueller&Roland,Rad	29364867	MCCA-Published	9091	PTu-1	9091_PTu-1	78	4	0	1	0	C57BL_6J	129	0	≥8	1or2-strains_3rd-strain:<1%	b-b-b-b-b-b	b-b-b-b-b-b	1	female	Prioritized
MCCA0351	Dieter,Saur	Sebastian,Mueller&Roland,Rad	29364867	MCCA-Published	9203	PTu-1	9203_PTu-1	79	<1%	0	<1%	0	C57BL_6J	129-EngineeredAllele	0	≥8	1or2-strains_3rd-strain:<1%	b-b-b-b-b-b	b-b-b-b-b-b	1	female	Prioritized
MCCA0526	Dieter,Saur	Sebastian,Mueller&Roland,Rad	Unpublished	MCCA-Unpublished	9471	PTu-1	9471_PTu-1	69	52	0	48	0	C57BL_6J	129	0	2	1or2-strains_3rd-strain:<1%	b-b-b-b-b-b	b-b-b-b-b-f	2	male	Prioritized
MCCA0352	Dieter,Saur	Sebastian,Mueller&Roland,Rad	29364867	MCCA-Published	9591	PTu-1	9591_PTu-1	85	<1%	0	<1%	0	C57BL_6J	129-EngineeredAllele	0	≥8	1or2-strains_3rd-strain:<1%	b-b-b-b-b-b	b-b-b-b-b-b	1	male	Prioritized
MCCA0527	Dieter,Saur	Sebastian,Mueller&Roland,Rad	Unpublished	MCCA-Unpublished	9902	PTu-1	9902_PTu-1	80	40	<1%	36	<1%	C57BL_6J	129	FVB_NJ-EngineeredAllele	2	1or2-strains_3rd-strain:<1%	b-b-b-b-b-b	b-b-b-b-b-f	2	male	Prioritized
MCCA0528	Dieter,Saur	Sebastian,Mueller&Roland,Rad	Unpublished	MCCA-Unpublished	9960	PTu-1	9960_PTu-1	58	54	0	50	0	C57BL_6J	129	0	2	1or2-strains_3rd-strain:<1%	b-b-b-b-b-b	b-b-b-b-b-f	2	female	Prioritized
MCCA0353	Dieter,Saur	Sebastian,Mueller&Roland,Rad	29364867	MCCA-Published	AA1116	PTu-1	AA1116_PTu-1	65	55	15	55	10	C57BL_6J	FVB_NJ	129	2	≥3	q-q-q-q-q-a	q-q-q-q-q-a	1	male	NotRecommended
MCCA0354	Dieter,Saur	Sebastian,Mueller&Roland,Rad	29364867	MCCA-Published	AA1165	PTu-1	AA1165_PTu-1	70	48	14	48	10	C57BL_6J	FVB_NJ	129	2	≥3	q-q-q-q-q-a	q-q-q-q-q-a	1	female	NotRecommended
MCCA0355	Dieter,Saur	Sebastian,Mueller&Roland,Rad	Unpublished	MCCA-Unpublished	AA1229	PTu-1	AA1229_PTu-1	57	56	12	56	8	FVB_NJ	C57BL_6J	129	2	≥3	q-q-q-q-q-a	q-q-q-q-q-a	1	female	NotRecommended
MCCA0538	Dieter,Saur	Sebastian,Mueller&Roland,Rad	29364867	MCCA-Published	AA1261	PTu-1	AA1261_PTu-1	53	46	11	46	7	C57BL_6J	FVB_NJ	129	2	≥3	q-q-q-q-q-a	q-q-q-q-q-a	1	female	NotRecommended
MCCA0356	Dieter,Saur	Sebastian,Mueller&Roland,Rad	Unpublished	MCCA-Unpublished	AA129	PTu-1	AA129_PTu-1	69	34	21	34	15	FVB_NJ	C57BL_6J	129	2	≥3	b-b-b-b-b-f	q-q-q-q-q-a	2	female	NotRecommended
MCCA0539	Dieter,Saur	Sebastian,Mueller&Roland,Rad	29364867	MCCA-Published	AA1370	PTu-1	AA1370_PTu-1	55	48	12	48	8	C57BL_6J	FVB_NJ	129	2	≥3	q-q-q-q-q-a	q-q-q-q-q-a	1	female	NotRecommended
MCCA0540	Dieter,Saur	Sebastian,Mueller&Roland,Rad	29364867	MCCA-Published	AA1377	PTu-1	AA1377_PTu-1	76	48	9	48	4	C57BL_6J	FVB_NJ	129	2	1or2-strains_3rd-strain:1-9%	b-b-b-b-b-f	q-q-q-q-q-a	2	female	MhcMismatch
MCCA0541	Dieter,Saur	Sebastian,Mueller&Roland,Rad	29364867	MCCA-Published	AA1467	PTu-1	AA1467_PTu-1	63	44	12	44	9	C57BL_6J	FVB_NJ	129	2	≥3	q-q-q-q-q-a	q-q-q-q-q-a	1	female	NotRecommended
MCCA0542	Dieter,Saur	Sebastian,Mueller&Roland,Rad	29364867	MCCA-Published	AA168	PTu-1	AA168_PTu-1	54	53	9	53	5	FVB_NJ	C57BL_6J	129	2	1or2-strains_3rd-strain:1-9%	b-b-b-b-b-f	q-q-q-q-q-a	2	male	MhcMismatch
MCCA0543	Dieter,Saur	Sebastian,Mueller&Roland,Rad	29364867	MCCA-Published	AA169	PTu-1	AA169_PTu-1	67	46	9	46	6	C57BL_6J	FVB_NJ	129	2	1or2-strains_3rd-strain:1-9%	b-b-b-b-b-b	b-b-b-b-b-b	1	male	Feasible
MCCA0544	Dieter,Saur	Sebastian,Mueller&Roland,Rad	29364867	MCCA-Published	AA172	PTu-1	AA172_PTu-1	55	53	9	53	5	FVB_NJ	C57BL_6J	129	2	1or2-strains_3rd-strain:1-9%	b-b-b-b-b-f	q-q-q-q-q-a	2	female	MhcMismatch
MCCA0545	Dieter,Saur	Sebastian,Mueller&Roland,Rad	29364867	MCCA-Published	AA199	PTu-1	AA199_PTu-1	60	54	11	54	6	C57BL_6J	FVB_NJ	129	2	≥3	b-b-b-b-b-b	b-b-b-b-b-b	1	female	NotRecommended
MCCA0546	Dieter,Saur	Sebastian,Mueller&Roland,Rad	29364867	MCCA-Published	AA267	PTu-1	AA267_PTu-1	76	48	10	48	5	C57BL_6J	FVB_NJ	129	2	≥3	b-b-b-b-b-b	b-b-b-b-b-b	1	male	NotRecommended
MCCA0547	Dieter,Saur	Sebastian,Mueller&Roland,Rad	29364867	MCCA-Published	AA348	PTu-1	AA348_PTu-1	61	53	11	53	6	FVB_NJ	C57BL_6J	129	2	≥3	b-b-b-b-b-f	q-q-q-q-q-a	2	female	NotRecommended
MCCA0548	Dieter,Saur	Sebastian,Mueller&Roland,Rad	29364867	MCCA-Published	AA456	PTu-1	AA456_PTu-1	56	51	16	51	10	C57BL_6J	FVB_NJ	129	2	≥3	b-b-b-b-b-b	b-b-b-b-b-f	2	female	NotRecommended
MCCA0549	Dieter,Saur	Sebastian,Mueller&Roland,Rad	29364867	MCCA-Published	AA728	PTu-1	AA728_PTu-1	71	53	12	53	7	C57BL_6J	FVB_NJ	129	2	≥3	b-b-b-b-b-b	b-b-b-b-b-f	2	male	NotRecommended
MCCA0537	Dieter,Saur	Sebastian,Mueller&Roland,Rad	Unpublished	MCCA-Unpublished	AA766	PTu-1	AA766_PTu-1	69	43	12	43	8	C57BL_6J	FVB_NJ	129	2	≥3	b-b-b-b-b-f	b-b-b-b-b-f	1	male	NotRecommended
MCCA0357	Dieter,Saur	Sebastian,Mueller&Roland,Rad	Unpublished	MCCA-Unpublished	AA785	PTu-1	AA785_PTu-1	78	<1%	<1%	<1%	<1%	C57BL_6J	129-EngineeredAllele	FVB_NJ-EngineeredAllele	≥8	1or2-strains_3rd-strain:<1%	b-b-b-b-b-b	b-b-b-b-b-b	1	female	Prioritized
MCCA0550	Dieter,Saur	Sebastian,Mueller&Roland,Rad	29364867	MCCA-Published	AA821	PTu-1	AA821_PTu-1	71	55	13	55	9	C57BL_6J	FVB_NJ	129	2	≥3	b-b-b-b-b-b	b-b-b-b-b-f	2	male	NotRecommended
MCCA0551	Dieter,Saur	Sebastian,Mueller&Roland,Rad	29364867	MCCA-Published	AA852	PTu-1	AA852_PTu-1	71	48	11	48	7	C57BL_6J	FVB_NJ	129	2	≥3	b-b-b-b-b-f	q-q-q-q-q-a	2	female	NotRecommended
MCCA0552	Dieter,Saur	Sebastian,Mueller&Roland,Rad	Unpublished	MCCA-Unpublished	AA854	PTu-1	AA854_PTu-1	62	46	13	46	8	C57BL_6J	FVB_NJ	129	2	≥3	b-b-b-b-b-f	q-q-q-q-q-a	2	male	NotRecommended
MCCA0358	Dieter,Saur	Sebastian,Mueller&Roland,Rad	29364867	MCCA-Published	AA966	PTu-1	AA966_PTu-1	95	<1%	<1%	<1%	<1%	C57BL_6J	129-EngineeredAllele	FVB_NJ-EngineeredAllele	≥8	1or2-strains_3rd-strain:<1%	b-b-b-b-b-b	b-b-b-b-b-b	1	male	Prioritized
MCCA0535	Dieter,Saur	Sebastian,Mueller&Roland,Rad	Unpublished	MCCA-Unpublished	AK1301	PTu-1	AK1301_PTu-1	65	47	11	45	10	C57BL_6J	129	FVB_NJ	2	≥3	b-b-b-b-b-b	b-b-b-b-b-b	1	male	NotRecommended
MCCA0359	Dieter,Saur	Sebastian,Mueller&Roland,Rad	Unpublished	MCCA-Unpublished	AK5235	PTu-1	AK5235_PTu-1	53	38	31	38	24	C57BL_6J	FVB_NJ	129	2	≥3	b-b-b-b-b-f	q-q-q-q-q-a	2	male	NotRecommended
MCCA0536	Dieter,Saur	Sebastian,Mueller&Roland,Rad	Unpublished	MCCA-Unpublished	AK5299	PTu-1	AK5299_PTu-1	68	44	0	43	0	129	C57BL_6J	0	2	1or2-strains_3rd-strain:<1%	b-b-b-b-b-b	b-b-b-b-b-f	2	female	Prioritized
MCCA0360	Dieter,Saur	Sebastian,Mueller&Roland,Rad	Unpublished	MCCA-Unpublished	B75	PTu-1	B75_PTu-1	56	51	6	51	6	129	C57BL_6J	DBA_2J	2	1or2-strains_3rd-strain:1-9%	b-b-b-b-b-b	d-d-d-d-d-d	2	female	MhcMismatch
MCCA0276	Dieter,Saur	Sebastian,Mueller&Roland,Rad	Unpublished	MCCA-Unpublished	B97	Ascites-1	B97_Ascites-1	61	32	5	29	5	C57BL_6J	129	DBA_2J	3	1or2-strains_3rd-strain:1-9%	b-b-b-b-b-b	b-b-b-b-b-f	2	male	Feasible
MCCA0361	Dieter,Saur	Sebastian,Mueller&Roland,Rad	Unpublished	MCCA-Unpublished	B97	PTu-1	B97_PTu-1	61	32	5	29	5	C57BL_6J	129	DBA_2J	3	1or2-strains_3rd-strain:1-9%	b-b-b-b-b-b	b-b-b-b-b-f	2	male	Feasible
MCCA0362	Dieter,Saur	Sebastian,Mueller&Roland,Rad	Unpublished	MCCA-Unpublished	B97	PTu-2	B97_PTu-2	61	32	5	29	5	C57BL_6J	129	DBA_2J	3	1or2-strains_3rd-strain:1-9%	b-b-b-b-b-b	b-b-b-b-b-f	2	male	Feasible
MCCA0438	Commercial-DSMZ	Commercial-DSMZ	2848253	Commercial-Published	BETATC-3	PTu-1	BETATC-3	36	22	22	22	22	BALB_cJ	129	NZB_B1NJ	2	≥3-Controversal	d-d-d-d-d-d	d-d-d-d-d-a	2	female	NotRecommended
MCCA0363	Dieter,Saur	Sebastian,Mueller&Roland,Rad	Unpublished	MCCA-Unpublished	BH093	PTu-1	BH093_PTu-1	53	43	28	42	24	FVB_NJ	C57BL_6J	129	2	≥3	b-b-b-b-b-f	q-q-q-q-q-a	2	female	NotRecommended
MCCA0559	Dieter,Saur	Sebastian,Mueller&Roland,Rad	29364867	MCCA-Published	C065	PTu-1	C065_PTu-1	80	15	9	15	6	C57BL_6J	FVB_NJ	129	3	1or2-strains_3rd-strain:1-9%	b-b-b-b-b-b	Unclear	2	male	MhcMismatch
MCCA0277	Dieter,Saur	Sebastian,Mueller&Roland,Rad	Unpublished	MCCA-Unpublished	C1062	Ascites-1	C1062_Ascites-1	75	54	7	53	7	129	C57BL_6J	FVB_NJ	2	1or2-strains_3rd-strain:1-9%	b-b-b-b-b-b	b-b-b-b-b-b	1	male	Feasible
MCCA0364	Dieter,Saur	Sebastian,Mueller&Roland,Rad	Unpublished	MCCA-Unpublished	C1062	PTu-1	C1062_PTu-1	77	30	9	29	9	129	C57BL_6J	FVB_NJ	2	1or2-strains_3rd-strain:1-9%	b-b-b-b-b-b	b-b-b-b-b-b	1	male	Feasible
MCCA0365	Dieter,Saur	Sebastian,Mueller&Roland,Rad	Unpublished	MCCA-Unpublished	C1119	PTu-1	C1119_PTu-1	60	37	21	36	21	129	C57BL_6J	FVB_NJ	2	≥3	b-b-b-b-b-b	q-q-q-q-q-a	2	female	NotRecommended
MCCA0366	Dieter,Saur	Sebastian,Mueller&Roland,Rad	Unpublished	MCCA-Unpublished	C1147	PTu-1	C1147_PTu-1	58	35	27	34	27	129	C57BL_6J	FVB_NJ	2	≥3	b-b-b-b-b-b	b-b-b-b-b-f	2	female	NotRecommended
MCCA0278	Dieter,Saur	Sebastian,Mueller&Roland,Rad	Unpublished	MCCA-Unpublished	C1149	Ascites-1	C1149_Ascites-1	50	42	32	41	32	129	C57BL_6J	FVB_NJ	1	≥3	b-b-b-b-b-b	b-b-b-b-b-b	1	male	NotRecommended
MCCA0367	Dieter,Saur	Sebastian,Mueller&Roland,Rad	Unpublished	MCCA-Unpublished	C1149	PTu-1	C1149_PTu-1	50	42	32	41	32	129	C57BL_6J	FVB_NJ	1	≥3	b-b-b-b-b-b	b-b-b-b-b-b	1	male	NotRecommended
MCCA0368	Dieter,Saur	Sebastian,Mueller&Roland,Rad	Unpublished	MCCA-Unpublished	C1153	PTu-1	C1153_PTu-1	52	33	25	32	25	129	C57BL_6J	FVB_NJ	2	≥3	b-b-b-b-b-f	q-q-q-q-q-a	2	female	NotRecommended
MCCA0279	Dieter,Saur	Sebastian,Mueller&Roland,Rad	Unpublished	MCCA-Unpublished	C1162	Ascites-1	C1162_Ascites-1	56	43	16	41	16	C57BL_6J	129	FVB_NJ	2	≥3	b-b-b-b-b-b	b-b-b-b-b-f	2	male	NotRecommended
MCCA0369	Dieter,Saur	Sebastian,Mueller&Roland,Rad	Unpublished	MCCA-Unpublished	C1162	PTu-1	C1162_PTu-1	56	43	16	41	16	C57BL_6J	129	FVB_NJ	2	≥3	b-b-b-b-b-b	b-b-b-b-b-f	2	male	NotRecommended
MCCA0370	Dieter,Saur	Sebastian,Mueller&Roland,Rad	Unpublished	MCCA-Unpublished	C1206	PTu-1	C1206_PTu-1	58	38	13	37	13	129	C57BL_6J	FVB_NJ	2	≥3	b-b-b-b-b-b	b-b-b-b-b-b	1	female	NotRecommended
MCCA0371	Dieter,Saur	Sebastian,Mueller&Roland,Rad	Unpublished	MCCA-Unpublished	C1206	PTu-2	C1206_PTu-2	58	57	12	53	12	C57BL_6J	129	FVB_NJ	2	≥3	b-b-b-b-b-b	b-b-b-b-b-b	1	female	NotRecommended
MCCA0372	Dieter,Saur	Sebastian,Mueller&Roland,Rad	Unpublished	MCCA-Unpublished	C1213	PTu-1	C1213_PTu-1	51	37	24	36	24	129	C57BL_6J	FVB_NJ	2	≥3	b-b-b-b-b-b	q-q-q-q-q-a	2	female	NotRecommended
MCCA0280	Dieter,Saur	Sebastian,Mueller&Roland,Rad	Unpublished	MCCA-Unpublished	C1232	Ascites-1	C1232_Ascites-1	60	42	20	41	20	129	C57BL_6J	FVB_NJ	2	≥3	b-b-b-b-b-f	q-q-q-q-q-a	2	female	NotRecommended
MCCA0373	Dieter,Saur	Sebastian,Mueller&Roland,Rad	Unpublished	MCCA-Unpublished	C1232	PTu-1	C1232_PTu-1	60	42	20	41	20	129	C57BL_6J	FVB_NJ	2	≥3	b-b-b-b-b-f	q-q-q-q-q-a	2	female	NotRecommended
MCCA0374	Dieter,Saur	Sebastian,Mueller&Roland,Rad	Unpublished	MCCA-Unpublished	C1236	PTu-1	C1236_PTu-1	56	30	28	29	28	129	C57BL_6J	FVB_NJ	2	≥3	b-b-b-b-b-f	q-q-q-q-q-a	2	female	NotRecommended
MCCA0375	Dieter,Saur	Sebastian,Mueller&Roland,Rad	Unpublished	MCCA-Unpublished	C1245	PTu-1	C1245_PTu-1	56	53	23	52	23	129	C57BL_6J	FVB_NJ	1	≥3	b-b-b-b-b-b	b-b-b-b-b-f	2	female	NotRecommended
MCCA0376	Dieter,Saur	Sebastian,Mueller&Roland,Rad	Unpublished	MCCA-Unpublished	C1272	PTu-1	C1272_PTu-1	66	63	11	60	11	C57BL_6J	129	FVB_NJ	1	≥3	b-b-b-b-b-f	q-q-q-q-q-a	2	female	NotRecommended
MCCA0377	Dieter,Saur	Sebastian,Mueller&Roland,Rad	Unpublished	MCCA-Unpublished	C1287	PTu-1	C1287_PTu-1	54	38	27	37	27	129	C57BL_6J	FVB_NJ	2	≥3	b-b-b-b-b-f	q-q-q-q-q-a	2	male	NotRecommended
MCCA0378	Dieter,Saur	Sebastian,Mueller&Roland,Rad	Unpublished	MCCA-Unpublished	C1327	PTu-1	C1327_PTu-1	53	35	25	34	25	129	C57BL_6J	FVB_NJ	2	≥3	b-b-b-b-b-b	b-b-b-b-b-f	2	female	NotRecommended
MCCA0379	Dieter,Saur	Sebastian,Mueller&Roland,Rad	Unpublished	MCCA-Unpublished	C1329	PTu-1	C1329_PTu-1	48	43	15	41	15	C57BL_6J	129	FVB_NJ	2	≥3	b-b-b-b-b-b	b-b-b-b-b-f	2	male	NotRecommended
MCCA0380	Dieter,Saur	Sebastian,Mueller&Roland,Rad	Unpublished	MCCA-Unpublished	C1446	PTu-1	C1446_PTu-1	59	37	7	36	7	129	C57BL_6J	FVB_NJ	2	1or2-strains_3rd-strain:1-9%	b-b-b-b-b-f	q-q-q-q-q-a	2	female	MhcMismatch
MCCA0381	Dieter,Saur	Sebastian,Mueller&Roland,Rad	Unpublished	MCCA-Unpublished	C1464	PTu-1	C1464_PTu-1	46	45	10	42	10	C57BL_6J	129	FVB_NJ	2	≥3	b-b-b-b-b-b	b-b-b-b-b-b	1	female	NotRecommended
MCCA0382	Dieter,Saur	Sebastian,Mueller&Roland,Rad	Unpublished	MCCA-Unpublished	C1497	PTu-1	C1497_PTu-1	61	35	19	33	19	C57BL_6J	129	FVB_NJ	2	≥3	b-b-b-b-b-b	b-b-b-b-b-b	1	female	NotRecommended
MCCA0383	Dieter,Saur	Sebastian,Mueller&Roland,Rad	Unpublished	MCCA-Unpublished	C1591	PTu-1	C1591_PTu-1	52	45	6	42	6	C57BL_6J	129	A_J	2	1or2-strains_3rd-strain:1-9%	b-b-b-b-b-b	b-b-b-b-b-b	1	female	Feasible
MCCA0384	Dieter,Saur	Sebastian,Mueller&Roland,Rad	Unpublished	MCCA-Unpublished	C1664	PTu-1	C1664_PTu-1	50	44	16	43	16	129	C57BL_6J	FVB_NJ	2	≥3	b-b-b-b-b-b	b-b-b-b-b-f	2	female	NotRecommended
MCCA0385	Dieter,Saur	Sebastian,Mueller&Roland,Rad	Unpublished	MCCA-Unpublished	C2118	PTu-1	C2118_PTu-1	75	43	0	41	0	C57BL_6J	129	0	2	1or2-strains_3rd-strain:<1%	b-b-b-b-b-b	b-b-b-b-b-b	1	female	Prioritized
MCCA0386	Dieter,Saur	Sebastian,Mueller&Roland,Rad	Unpublished	MCCA-Unpublished	C2184	PTu-1	C2184_PTu-1	64	56	6	55	6	129	C57BL_6J	FVB_NJ	2	1or2-strains_3rd-strain:1-9%	b-b-b-b-b-b	b-b-b-b-b-f	2	female	Feasible
MCCA0560	Dieter,Saur	Sebastian,Mueller&Roland,Rad	29364867	MCCA-Published	C2532	PTu-1	C2532_PTu-1	89	16	0	15	0	C57BL_6J	129	0	4	1or2-strains_3rd-strain:<1%	b-b-b-b-b-b	b-b-b-b-b-f	2	male	Prioritized
MCCA0387	Dieter,Saur	Sebastian,Mueller&Roland,Rad	Unpublished	MCCA-Unpublished	C2675	PTu-1	C2675_PTu-1	56	36	5	33	5	C57BL_6J	129	DBA_2J	2	1or2-strains_3rd-strain:1-9%	b-b-b-b-b-b	b-b-b-b-b-b	1	male	Feasible
MCCA0388	Dieter,Saur	Sebastian,Mueller&Roland,Rad	Unpublished	MCCA-Unpublished	C2685	PTu-1	C2685_PTu-1	78	41	0	39	0	C57BL_6J	129	0	2	1or2-strains_3rd-strain:<1%	b-b-b-b-b-b	b-b-b-b-b-b	1	female	Prioritized
MCCA0389	Dieter,Saur	Sebastian,Mueller&Roland,Rad	29364867	MCCA-Published	C2810	PTu-1	C2810_PTu-1	70	45	42	45	39	C57BL_6J	FVB_NJ	129	1	≥3	b-b-b-b-b-b	b-b-b-b-b-b	1	female	NotRecommended
MCCA0554	Dieter,Saur	Sebastian,Mueller&Roland,Rad	29364867	MCCA-Published	C2922	PTu-1	C2922_PTu-1	85	22	14	22	10	C57BL_6J	FVB_NJ	129	3	≥3	b-b-b-b-b-b	b-b-b-b-b-b	1	male	NotRecommended
MCCA0561	Dieter,Saur	Sebastian,Mueller&Roland,Rad	29364867	MCCA-Published	C3356	PTu-1	C3356_PTu-1	81	31	10	31	7	C57BL_6J	FVB_NJ	129	2	≥3	b-b-b-b-b-b	b-b-b-b-b-b	1	female	NotRecommended
MCCA0281	Dieter,Saur	Sebastian,Mueller&Roland,Rad	Unpublished	MCCA-Unpublished	C3439	Ascites-1	C3439_Ascites-1	59	36	7	33	7	C57BL_6J	129	A_J	2	1or2-strains_3rd-strain:1-9%	b-b-b-b-b-b	b-b-b-b-b-f	2	male	Feasible
MCCA0390	Dieter,Saur	Sebastian,Mueller&Roland,Rad	Unpublished	MCCA-Unpublished	C3439	PTu-1	C3439_PTu-1	59	36	7	33	7	C57BL_6J	129	A_J	2	1or2-strains_3rd-strain:1-9%	b-b-b-b-b-b	b-b-b-b-b-f	2	male	Feasible
MCCA0391	Dieter,Saur	Sebastian,Mueller&Roland,Rad	29364867	MCCA-Published	C3443	PTu-1	C3443_PTu-1	64	43	42	40	42	C57BL_6J	129	FVB_NJ	1	≥3	b-b-b-b-b-b	b-b-b-b-b-b	1	male	NotRecommended
MCCA0555	Dieter,Saur	Sebastian,Mueller&Roland,Rad	29364867	MCCA-Published	C4466	PTu-1	C4466_PTu-1	81	27	23	24	23	C57BL_6J	129	FVB_NJ	2	≥3	b-b-b-b-b-b	b-b-b-b-b-b	1	male	NotRecommended
MCCA0556	Dieter,Saur	Sebastian,Mueller&Roland,Rad	29364867	MCCA-Published	C4604	PTu-1	C4604_PTu-1	73	25	18	23	18	C57BL_6J	129	FVB_NJ	2	≥3	b-b-b-b-b-b	b-b-b-b-b-b	1	male	NotRecommended
MCCA0557	Dieter,Saur	Sebastian,Mueller&Roland,Rad	29364867	MCCA-Published	C5081	PTu-1	C5081_PTu-1	83	27	9	27	7	C57BL_6J	FVB_NJ	129	3	1or2-strains_3rd-strain:1-9%	b-b-b-b-b-b	b-b-b-b-b-b	1	female	Feasible
MCCA0392	Dieter,Saur	Sebastian,Mueller&Roland,Rad	Unpublished	MCCA-Unpublished	C839	PTu-1	C839_PTu-1	54	42	32	40	31	FVB_NJ	129	C57BL_6J	1	≥3	b-b-b-b-b-b	q-q-q-q-q-a	2	female	NotRecommended
MCCA0393	Roland,Rad	Sebastian,Mueller&Roland,Rad	Unpublished	MCCA-Unpublished	FKC076	Cyst-1	FKC076_Cyst-1	49	46	6	43	6	C57BL_6J	129	A_J	2	1or2-strains_3rd-strain:1-9%	b-b-b-b-b-b	b-b-b-b-b-b	1	male	Feasible
MCCA0394	Roland,Rad	Sebastian,Mueller&Roland,Rad	Unpublished	MCCA-Unpublished	FKC076	PTu-1	FKC076_PTu-1	49	46	6	43	6	C57BL_6J	129	A_J	2	1or2-strains_3rd-strain:1-9%	b-b-b-b-b-b	b-b-b-b-b-b	1	male	Feasible
MCCA0395	Roland,Rad	Sebastian,Mueller&Roland,Rad	Unpublished	MCCA-Unpublished	FKC076	PTu-2	FKC076_PTu-2	49	46	6	43	6	C57BL_6J	129	A_J	2	1or2-strains_3rd-strain:1-9%	b-b-b-b-b-b	b-b-b-b-b-b	1	male	Feasible
MCCA0396	Roland,Rad	Sebastian,Mueller&Roland,Rad	Unpublished	MCCA-Unpublished	FKC076	PTu-3	FKC076_PTu-3	49	46	6	43	6	C57BL_6J	129	A_J	2	1or2-strains_3rd-strain:1-9%	b-b-b-b-b-b	b-b-b-b-b-b	1	male	Feasible
MCCA0282	Roland,Rad	Sebastian,Mueller&Roland,Rad	Unpublished	MCCA-Unpublished	FoxKI052	Ascites-1	FoxKI052_Ascites-1	67	47	0	43	0	C57BL_6J	129	0	2	1or2-strains_3rd-strain:<1%	b-b-b-b-b-b	b-b-b-b-b-b	1	male	Prioritized
MCCA0397	Roland,Rad	Sebastian,Mueller&Roland,Rad	Unpublished	MCCA-Unpublished	FoxKI052	PTu-2	FoxKI052_PTu-2	67	47	0	43	0	C57BL_6J	129	0	2	1or2-strains_3rd-strain:<1%	b-b-b-b-b-b	b-b-b-b-b-b	1	male	Prioritized
MCCA0398	Roland,Rad	Sebastian,Mueller&Roland,Rad	Unpublished	MCCA-Unpublished	KCC100	PTu-1	KCC100_PTu-1	75	21	0	20	0	C57BL_6J	129	0	3	1or2-strains_3rd-strain:<1%	b-b-b-b-b-b	b-b-b-b-b-b	1	female	Prioritized
MCCA0399	Roland,Rad	Sebastian,Mueller&Roland,Rad	Unpublished	MCCA-Unpublished	KCC100	PTu-2	KCC100_PTu-2	75	21	0	20	0	C57BL_6J	129	0	3	1or2-strains_3rd-strain:<1%	b-b-b-b-b-b	b-b-b-b-b-b	1	female	Prioritized
MCCA0400	Roland,Rad	Sebastian,Mueller&Roland,Rad	Unpublished	MCCA-Unpublished	KCC100	PTu-3	KCC100_PTu-3	75	21	0	20	0	C57BL_6J	129	0	3	1or2-strains_3rd-strain:<1%	b-b-b-b-b-b	b-b-b-b-b-b	1	female	Prioritized
MCCA0401	Dieter,Saur	Sebastian,Mueller&Roland,Rad	Unpublished	MCCA-Unpublished	KG205	PTu-1	KG205_PTu-1	54	37	12	32	12	C57BL_6J	129	BALB_cJ	2	≥3	b-b-b-b-b-b	b-b-b-b-b-b	1	male	NotRecommended
MCCA0558	Dieter,Saur	Sebastian,Mueller&Roland,Rad	29364867	MCCA-Published	KG471	PTu-1	KG471_PTu-1	90	21	14	21	10	C57BL_6J	FVB_NJ	129	3	≥3	b-b-b-b-b-b	b-b-b-b-b-b	1	female	NotRecommended
MCCA0402	Dieter,Saur	Sebastian,Mueller&Roland,Rad	Unpublished	MCCA-Unpublished	P1952	PTu-1	P1952_PTu-1	61	43	5	38	5	C57BL_6J	129	DBA_2J	2	1or2-strains_3rd-strain:1-9%	b-b-b-b-b-b	b-b-b-b-b-b	1	male	Feasible
MCCA0403	Dieter,Saur	Sebastian,Mueller&Roland,Rad	Unpublished	MCCA-Unpublished	P2122	PTu-1	P2122_PTu-1	81	5	0	2	0	C57BL_6J	129	0	7	1or2-strains_3rd-strain:<1%	b-b-b-b-b-b	b-b-b-b-b-b	1	female	Prioritized
MCCA0404	Dieter,Saur	Sebastian,Mueller&Roland,Rad	Unpublished	MCCA-Unpublished	P2628	PTu-1	P2628_PTu-1	73	37	11	35	11	C57BL_6J	129	FVB_NJ	2	≥3	b-b-b-b-b-b	q-q-q-q-q-a	2	female	NotRecommended
MCCA0553	Dieter,Saur	Sebastian,Mueller&Roland,Rad	Unpublished	MCCA-Unpublished	P5061	PTu-1	P5061_PTu-1	84	15	0	13	0	C57BL_6J	129	0	4	1or2-strains_3rd-strain:<1%	b-b-b-b-b-b	b-b-b-b-b-b	1	female	Prioritized
MCCA0405	Roland,Rad	Sebastian,Mueller&Roland,Rad	Unpublished	MCCA-Unpublished	PK1194	PTu-1	PK1194_PTu-1	93	17	0	16	0	C57BL_6J	129	0	4	1or2-strains_3rd-strain:<1%	b-b-b-b-b-b	b-b-b-b-b-b	1	male	Prioritized
MCCA0406	Roland,Rad	Sebastian,Mueller&Roland,Rad	Unpublished	MCCA-Unpublished	PK1199	PTu-2	PK1199_PTu-2	71	21	0	20	0	C57BL_6J	129	0	3	1or2-strains_3rd-strain:<1%	b-b-b-b-b-b	b-b-b-b-b-f	2	female	Prioritized
MCCA0407	Roland,Rad	Sebastian,Mueller&Roland,Rad	Unpublished	MCCA-Unpublished	PK1199	PTu-3	PK1199_PTu-3	71	21	0	20	0	C57BL_6J	129	0	3	1or2-strains_3rd-strain:<1%	b-b-b-b-b-b	b-b-b-b-b-f	2	female	Prioritized
MCCA0408	Roland,Rad	Sebastian,Mueller&Roland,Rad	Unpublished	MCCA-Unpublished	PK1199	PTu-4	PK1199_PTu-4	71	21	0	20	0	C57BL_6J	129	0	3	1or2-strains_3rd-strain:<1%	b-b-b-b-b-b	b-b-b-b-b-f	2	female	Prioritized
MCCA0409	Roland,Rad	Sebastian,Mueller&Roland,Rad	Unpublished	MCCA-Unpublished	PKRb1-2003m	PTu-1	PKRb1-2003m_PTu-1	93	7	0	5	0	C57BL_6J	129	0	5	1or2-strains_3rd-strain:<1%	b-b-b-b-b-b	b-b-b-b-b-b	1	male	Prioritized
MCCA0410	Roland,Rad	Sebastian,Mueller&Roland,Rad	Unpublished	MCCA-Unpublished	PKRb1-2211f	PTu-1	PKRb1-2211f_PTu-1	88	9	0	6	0	C57BL_6J	129	0	5	1or2-strains_3rd-strain:<1%	b-b-b-b-b-b	b-b-b-b-b-b	1	female	Prioritized
MCCA0411	Roland,Rad	Sebastian,Mueller&Roland,Rad	Unpublished	MCCA-Unpublished	PKRb1-2433m	PTu-1	PKRb1-2433m_PTu-1	92	7	0	4	0	C57BL_6J	129	0	6	1or2-strains_3rd-strain:<1%	b-b-b-b-b-b	b-b-b-b-b-b	1	male	Prioritized
MCCA0412	Dieter,Saur	Sebastian,Mueller&Roland,Rad	29364867	MCCA-Published	R1035	PTu-1	R1035_PTu-1	52	33	7	32	7	129	C57BL_6J	DBA_2J	2	1or2-strains_3rd-strain:1-9%	b-b-b-b-b-b	b-b-b-b-b-f	2	female	Feasible
MCCA0413	Dieter,Saur	Sebastian,Mueller&Roland,Rad	Unpublished	MCCA-Unpublished	R1111	PTu-1	R1111_PTu-1	73	42	8	41	8	129	C57BL_6J	A_J	2	1or2-strains_3rd-strain:1-9%	b-b-b-b-b-b	b-b-b-b-b-f	2	male	Feasible
MCCA0283	Dieter,Saur	Sebastian,Mueller&Roland,Rad	Unpublished	MCCA-Unpublished	R1305	Ascites-1	R1305_Ascites-1	63	46	7	45	7	129	C57BL_6J	FVB_NJ	2	1or2-strains_3rd-strain:1-9%	b-b-b-b-b-b	b-b-b-b-b-b	1	female	Feasible
MCCA0414	Dieter,Saur	Sebastian,Mueller&Roland,Rad	Unpublished	MCCA-Unpublished	R1305	PTu-1	R1305_PTu-1	63	46	7	45	7	129	C57BL_6J	FVB_NJ	2	1or2-strains_3rd-strain:1-9%	b-b-b-b-b-b	b-b-b-b-b-b	1	female	Feasible
MCCA0415	Dieter,Saur	Sebastian,Mueller&Roland,Rad	Unpublished	MCCA-Unpublished	R1322	PTu-1	R1322_PTu-1	50	49	16	48	16	129	C57BL_6J	FVB_NJ	2	≥3	b-b-b-b-b-b	b-b-b-b-b-f	2	male	NotRecommended
MCCA0416	Dieter,Saur	Sebastian,Mueller&Roland,Rad	Unpublished	MCCA-Unpublished	R1616	PTu-1	R1616_PTu-1	53	44	7	43	7	129	C57BL_6J	A_J	2	1or2-strains_3rd-strain:1-9%	b-b-b-b-b-b	b-b-b-b-b-b	1	female	Feasible
MCCA0417	Dieter,Saur	Sebastian,Mueller&Roland,Rad	Unpublished	MCCA-Unpublished	R211	PTu-1	R211_PTu-1	77	4	0	2	0	C57BL_6J	129	0	7	1or2-strains_3rd-strain:<1%	b-b-b-b-b-b	b-b-b-b-b-b	1	male	Prioritized
MCCA0284	Dieter,Saur	Sebastian,Mueller&Roland,Rad	Unpublished	MCCA-Unpublished	R2604	Ascites-1	R2604_Ascites-1	66	31	5	30	5	129	C57BL_6J	C3H_HeJ,CBA_J	3	1or2-strains_3rd-strain:1-9%	b-b-b-b-b-b	b-b-b-b-b-b	1	male	Feasible
MCCA0418	Dieter,Saur	Sebastian,Mueller&Roland,Rad	Unpublished	MCCA-Unpublished	R2604	PTu-1	R2604_PTu-1	66	31	5	30	5	129	C57BL_6J	C3H_HeJ,CBA_J	3	1or2-strains_3rd-strain:1-9%	b-b-b-b-b-b	b-b-b-b-b-b	1	male	Feasible
MCCA0419	Dieter,Saur	Sebastian,Mueller&Roland,Rad	Unpublished	MCCA-Unpublished	R2856	PTu-1	R2856_PTu-1	51	41	4	37	4	C57BL_6J	129	C3H_HeJ	2	1or2-strains_3rd-strain:1-9%	b-b-b-b-b-b	b-b-b-b-b-f	2	female	Feasible
MCCA0420	Dieter,Saur	Sebastian,Mueller&Roland,Rad	Unpublished	MCCA-Unpublished	R3987	PTu-1	R3987_PTu-1	96	19	<1%	16	<1%	C57BL_6J	129	FVB_NJ-EngineeredAllele	4	1or2-strains_3rd-strain:<1%	b-b-b-b-b-b	b-b-b-b-b-b	1	female	Prioritized
MCCA0421	Dieter,Saur	Sebastian,Mueller&Roland,Rad	Unpublished	MCCA-Unpublished	R3987	PTu-2	R3987_PTu-2	78	19	<1%	16	<1%	C57BL_6J	129	FVB_NJ-EngineeredAllele	4	1or2-strains_3rd-strain:<1%	b-b-b-b-b-b	b-b-b-b-b-b	1	female	Prioritized
MCCA0422	Dieter,Saur	Sebastian,Mueller&Roland,Rad	Unpublished	MCCA-Unpublished	R4152	PTu-1	R4152_PTu-1	81	5	4	5	4	C57BL_6J	C3H_HeJ	A_J	4	1or2-strains_3rd-strain:1-9%	b-b-b-b-b-b	b-b-b-b-b-b	1	female	Feasible
MCCA0285	Dieter,Saur	Sebastian,Mueller&Roland,Rad	Unpublished	MCCA-Unpublished	R4501	Ascites-1	R4501_Ascites-1	51	51	5	50	5	129	C57BL_6J	FVB_NJ	2	1or2-strains_3rd-strain:1-9%	b-b-b-b-b-b	b-b-b-b-b-b	1	female	Feasible
MCCA0423	Dieter,Saur	Sebastian,Mueller&Roland,Rad	Unpublished	MCCA-Unpublished	R4501	PTu-1	R4501_PTu-1	51	51	5	50	5	129	C57BL_6J	FVB_NJ	2	1or2-strains_3rd-strain:1-9%	b-b-b-b-b-b	b-b-b-b-b-b	1	female	Feasible
MCCA0424	Dieter,Saur	Sebastian,Mueller&Roland,Rad	Unpublished	MCCA-Unpublished	R855	PTu-1	R855_PTu-1	62	39	0	37	0	C57BL_6J	129	0	2	1or2-strains_3rd-strain:<1%	b-b-b-b-b-b	b-b-b-b-b-b	1	female	Prioritized
MCCA0425	Dieter,Saur	Sebastian,Mueller&Roland,Rad	Unpublished	MCCA-Unpublished	R905	PTu-1	R905_PTu-1	63	31	5	30	5	129	C57BL_6J	CBA_J	3	1or2-strains_3rd-strain:1-9%	b-b-b-b-b-b	b-b-b-b-b-f	2	female	Feasible
MCCA0286	Dieter,Saur	Sebastian,Mueller&Roland,Rad	Unpublished	MCCA-Unpublished	S1031	Ascites-1	S1031_Ascites-1	78	28	8	27	8	129	C57BL_6J	C3H_HeJ	3	1or2-strains_3rd-strain:1-9%	b-b-b-b-b-b	b-b-b-b-b-f	2	female	Feasible
MCCA0426	Dieter,Saur	Sebastian,Mueller&Roland,Rad	Unpublished	MCCA-Unpublished	S1031	PTu-1	S1031_PTu-1	78	28	8	27	8	129	C57BL_6J	C3H_HeJ	3	1or2-strains_3rd-strain:1-9%	b-b-b-b-b-b	b-b-b-b-b-f	2	female	Feasible
MCCA0427	Dieter,Saur	Sebastian,Mueller&Roland,Rad	Unpublished	MCCA-Unpublished	S1187	PTu-1	S1187_PTu-1	74	28	7	27	7	129	C57BL_6J	C3H_HeJ,CBA_J	3	1or2-strains_3rd-strain:1-9%	b-b-b-b-b-b	b-b-b-b-b-f	2	male	Feasible
MCCA0428	Dieter,Saur	Sebastian,Mueller&Roland,Rad	29364867	MCCA-Published	S134	PTu-1	S134_PTu-1	72	29	6	28	6	129	C57BL_6J	CBA_J	3	1or2-strains_3rd-strain:1-9%	b-b-b-b-b-b	b-b-b-b-b-f	2	female	Feasible
MCCA0429	Dieter,Saur	Sebastian,Mueller&Roland,Rad	29364867	MCCA-Published	S559	PTu-1	S559_PTu-1	76	28	8	27	8	129	C57BL_6J	C3H_HeJ	3	1or2-strains_3rd-strain:1-9%	b-b-b-b-b-b	b-b-b-b-b-f	2	female	Feasible
MCCA0430	Dieter,Saur	Sebastian,Mueller&Roland,Rad	Unpublished	MCCA-Unpublished	S682	PTu-1	S682_PTu-1	61	56	18	55	18	129	C57BL_6J	FVB_NJ	1	≥3	b-b-b-b-b-b	b-b-b-b-b-f	2	female	NotRecommended
MCCA0431	Dieter,Saur	Sebastian,Mueller&Roland,Rad	Unpublished	MCCA-Unpublished	S798	PTu-1	S798_PTu-1	60	39	6	38	6	129	C57BL_6J	AKR_J	2	1or2-strains_3rd-strain:1-9%	b-b-b-b-b-b	b-b-b-b-b-f	2	male	Feasible
MCCA0432	Dieter,Saur	Sebastian,Mueller&Roland,Rad	Unpublished	MCCA-Unpublished	S804	PTu-1	S804_PTu-1	69	36	7	35	7	129	C57BL_6J	FVB_NJ	2	1or2-strains_3rd-strain:1-9%	b-b-b-b-b-b	b-b-b-b-b-f	2	male	Feasible
MCCA0287	Dieter,Saur	Sebastian,Mueller&Roland,Rad	Unpublished	MCCA-Unpublished	S821	Ascites-1	S821_Ascites-1	76	24	9	23	9	129	C57BL_6J	FVB_NJ	3	1or2-strains_3rd-strain:1-9%	b-b-b-b-b-f	b-b-b-b-b-f	1	female	Feasible
MCCA0433	Dieter,Saur	Sebastian,Mueller&Roland,Rad	29364867	MCCA-Published	S821	PTu-1	S821_PTu-1	76	24	9	23	9	129	C57BL_6J	FVB_NJ	3	1or2-strains_3rd-strain:1-9%	b-b-b-b-b-f	b-b-b-b-b-f	1	female	Feasible
MCCA0434	Dieter,Saur	Sebastian,Mueller&Roland,Rad	29364867	MCCA-Published	S914	PTu-1	S914_PTu-1	75	35	10	34	10	129	C57BL_6J	FVB_NJ	2	≥3	b-b-b-b-b-b	b-b-b-b-b-f	2	female	NotRecommended
MCCA0288	Dieter,Saur	Sebastian,Mueller&Roland,Rad	Unpublished	MCCA-Unpublished	S924	Ascites-1	S924_Ascites-1	79	59	4	58	4	129	C57BL_6J	CBA_J	2	1or2-strains_3rd-strain:1-9%	b-b-b-b-b-b	b-b-b-b-b-f	2	female	Feasible
MCCA0435	Dieter,Saur	Sebastian,Mueller&Roland,Rad	Unpublished	MCCA-Unpublished	S924	PTu-1	S924_PTu-1	76	61	0	60	0	129	C57BL_6J	0	2	1or2-strains_3rd-strain:<1%	b-b-b-b-b-b	b-b-b-b-b-f	2	female	Prioritized
MCCA0436	Dieter,Saur	Sebastian,Mueller&Roland,Rad	Unpublished	MCCA-Unpublished	S925	PTu-1	S925_PTu-1	53	41	5	40	5	C57BL_6J	129	AKR_J	2	1or2-strains_3rd-strain:1-9%	b-b-b-b-b-b	b-b-b-b-b-b	1	male	Feasible
MCCA0437	Dieter,Saur	Sebastian,Mueller&Roland,Rad	Unpublished	MCCA-Unpublished	V5003	PTu-1	V5003_PTu-1	45	44	11	43	11	129	C57BL_6J	FVB_NJ	2	≥3	b-b-b-b-b-b	b-b-b-b-b-f	2	male	NotRecommended
MCCA0510	Commercial-ATCC	Commercial-ATCC	11470893	Commercial-Published	NEURO2A	PTu-1	NEURO2A	47	9	4	9	4	A_J	129	DBA_2J	WildtypeModel	1or2-strains_3rd-strain:1-9%	k-k-k-d-d-a	k-k-k-d-d-a	1	male	Feasible
MCCA0511	Commercial-ATCC	Commercial-ATCC	4148612	Commercial-Published	NIE115	PTu-1	NIE115	59	8	7	8	7	A_J	129	CBA_J	WildtypeModel	1or2-strains_3rd-strain:1-9%	k-k-k-d-d-a	k-k-k-d-d-a	1	male	Feasible
MCCA0512	Commercial-ThermoFisherScientific	Commercial-ThermoFisherScientific	1704103	Commercial-Published	ALPHAT31	PTu-1	ALPHAT31	54	42	0	42	0	BALB_cJ	C57BL_6J	0	2	1or2-strains_3rd-strain:<1%	b-b-b-b-b-b	d-d-d-d-d-d	2	male	Prioritized
MCCA0513	Commercial-ATCC	Commercial-ATCC	13874682	Commercial-Published	ATT20	PTu-1	ATT20	46	28	5	28	5	C57L_J	A_J	C57BL_6J	WildtypeModel	1or2-strains_3rd-strain:1-9%	b-b-b-b-b-f	b-b-b-b-b-f	1	female	Feasible
MCCA0514	Commercial-RIKEN	Commercial-RIKEN	1446645	Commercial-Published	TTTGF	PTu-1	TTTGF	61	40	6	40	6	C3H_HeH	C57BL_6J	A_J	WildtypeModel	1or2-strains_3rd-strain:1-9%	b-b-b-b-b-b	k-k-k-k-k-b	2	female	Feasible
MCCA0439	Commercial-ATCC	Commercial-ATCC	16357166	Commercial-Published	MYC-CaP	PTu-1	MYC-CaP	88	0	0	0	0	FVB_NJ	0	0	≥8	1or2-strains_3rd-strain:<1%	q-q-q-q-q-a	q-q-q-q-q-a	1	male	Prioritized
MCCA0440	Commercial-ATCC	Commercial-ATCC	17616663	Commercial-Published	PTEN-CaP8	PTu-1	PTEN-CaP8	50	41	17	40	16	C57BL_6J	129	DBA_2J	2	≥3	b-b-b-b-b-b	d-d-d-d-d-d	2	male	NotRecommended
MCCA0441	Commercial-ATCC	Commercial-ATCC	4512654	Commercial-Published	B16-F10M	PTu-1	B16-F10M	94	0	0	0	0	C57BL_6J	0	0	WildtypeModel	1or2-strains_3rd-strain:<1%	b-b-b-b-b-b	b-b-b-b-b-b	1	male	Prioritized
MCCA0442	Commercial-ATCC	Commercial-ATCC	9012848	Commercial-Published	B2905	PTu-1	B2905	100	0	0	0	0	C57BL_6J	0	0	≥8	1or2-strains_3rd-strain:<1%	b-b-b-b-b-b	b-b-b-b-b-b	1	male	Prioritized
MCCA0443	Commercial-ATCC	Commercial-ATCC	27287723	Commercial-Published	YUMM5-2	PTu-1	YUMM5-2	100	<1%	<1%	<1%	<1%	C57BL_6J	129-EngineeredAllele	DBA_2J-EngineeredAllele	≥8	1or2-strains_3rd-strain:<1%	b-b-b-b-b-b	b-b-b-b-b-b	1	male	Prioritized
MCCA0007	Allan,Bradley	Sebastian,Mueller&Roland,Rad	Unpublished	MCCA-Unpublished	33-5E	PTu-1	33-5E_PTu-1	83	24	0	23	0	C57BL_6J	129	0	3	1or2-strains_3rd-strain:<1%	b-b-b-b-b-b	b-b-b-b-b-b	1	female	Prioritized
MCCA0008	Allan,Bradley	Sebastian,Mueller&Roland,Rad	Unpublished	MCCA-Unpublished	37-1K	PTu-1	37-1K_PTu-1	89	19	0	18	0	C57BL_6J	129	0	3	1or2-strains_3rd-strain:<1%	b-b-b-b-b-b	b-b-b-b-b-b	1	female	Prioritized
MCCA0009	Allan,Bradley	Sebastian,Mueller&Roland,Rad	Unpublished	MCCA-Unpublished	48-6b	PTu-1	48-6b_PTu-1	92	21	0	19	0	C57BL_6J	129	0	3	1or2-strains_3rd-strain:<1%	b-b-b-b-b-b	b-b-b-b-b-b	1	female	Prioritized
MCCA0010	Dieter,Saur	Sebastian,Mueller&Roland,Rad	Unpublished	MCCA-Unpublished	8724	PTu-1	8724_PTu-1	100	<1%	0	<1%	0	C57BL_6J	129-EngineeredAllele	0	≥8	1or2-strains_3rd-strain:<1%	b-b-b-b-b-b	b-b-b-b-b-b	1	male	Prioritized
MCCA0011	Roland,Rad	Sebastian,Mueller&Roland,Rad	Unpublished	MCCA-Unpublished	AKCdkn2a-0722m	PTu-1	AKCdkn2a-0722m_PTu-1	95	5	0	3	0	C57BL_6J	129	0	6	1or2-strains_3rd-strain:<1%	b-b-b-b-b-b	b-b-b-b-b-b	1	male	Prioritized
MCCA0012	Roland,Rad	Sebastian,Mueller&Roland,Rad	Unpublished	MCCA-Unpublished	AKCdkn2a-0722m	PTu-2	AKCdkn2a-0722m_PTu-2	100	<1%	0	<1%	0	C57BL_6J	129-EngineeredAllele	0	≥8	1or2-strains_3rd-strain:<1%	b-b-b-b-b-b	b-b-b-b-b-b	1	male	Prioritized
MCCA0003	Roland,Rad	Sebastian,Mueller&Roland,Rad	Unpublished	MCCA-Unpublished	AKCdkn2a-0732f	PTu-1	AKCdkn2a-0732f_PTu-1	95	5	0	2	0	C57BL_6J	129	0	7	1or2-strains_3rd-strain:<1%	b-b-b-b-b-b	b-b-b-b-b-b	1	female	Prioritized
MCCA0004	Roland,Rad	Sebastian,Mueller&Roland,Rad	Unpublished	MCCA-Unpublished	AKCdkn2a-0732f	PTu-2	AKCdkn2a-0732f_PTu-2	100	4	0	2	0	C57BL_6J	129	0	7	1or2-strains_3rd-strain:<1%	b-b-b-b-b-b	b-b-b-b-b-b	1	female	Prioritized
MCCA0013	Roland,Rad	Sebastian,Mueller&Roland,Rad	Unpublished	MCCA-Unpublished	AKCdkn2a-0830f	PTu-1	AKCdkn2a-0830f_PTu-1	100	4	0	2	0	C57BL_6J	129	0	7	1or2-strains_3rd-strain:<1%	b-b-b-b-b-b	b-b-b-b-b-b	1	female	Prioritized
MCCA0014	Roland,Rad	Sebastian,Mueller&Roland,Rad	Unpublished	MCCA-Unpublished	AKCdkn2a-0830f	PTu-2	AKCdkn2a-0830f_PTu-2	94	5	0	2	0	C57BL_6J	129	0	7	1or2-strains_3rd-strain:<1%	b-b-b-b-b-b	b-b-b-b-b-b	1	female	Prioritized
MCCA0015	Roland,Rad	Sebastian,Mueller&Roland,Rad	Unpublished	MCCA-Unpublished	AKCdkn2a-0831m	PTu-1	AKCdkn2a-0831m_PTu-1	100	<1%	0	<1%	0	C57BL_6J	129-EngineeredAllele	0	≥8	1or2-strains_3rd-strain:<1%	b-b-b-b-b-b	b-b-b-b-b-b	1	male	Prioritized
MCCA0016	Roland,Rad	Sebastian,Mueller&Roland,Rad	Unpublished	MCCA-Unpublished	AKCdkn2a-0831m	PTu-2	AKCdkn2a-0831m_PTu-2	100	4	0	2	0	C57BL_6J	129	0	7	1or2-strains_3rd-strain:<1%	b-b-b-b-b-b	b-b-b-b-b-b	1	male	Prioritized
MCCA0006	Roland,Rad	Sebastian,Mueller&Roland,Rad	Unpublished	MCCA-Unpublished	AKCdkn2a-0831m	PTu-3	AKCdkn2a-0831m_PTu-3	100	<1%	0	<1%	0	C57BL_6J	129-EngineeredAllele	0	≥8	1or2-strains_3rd-strain:<1%	b-b-b-b-b-b	b-b-b-b-b-b	1	male	Prioritized
MCCA0017	Roland,Rad	Sebastian,Mueller&Roland,Rad	Unpublished	MCCA-Unpublished	AKCdkn2a-0901m	PTu-1	AKCdkn2a-0901m_PTu-1	100	4	0	2	0	C57BL_6J	129	0	7	1or2-strains_3rd-strain:<1%	b-b-b-b-b-b	b-b-b-b-b-b	1	male	Prioritized
MCCA0018	Roland,Rad	Sebastian,Mueller&Roland,Rad	Unpublished	MCCA-Unpublished	AKCdkn2a-0901m	PTu-2	AKCdkn2a-0901m_PTu-2	100	4	0	2	0	C57BL_6J	129	0	7	1or2-strains_3rd-strain:<1%	b-b-b-b-b-b	b-b-b-b-b-b	1	male	Prioritized
MCCA0019	Roland,Rad	Sebastian,Mueller&Roland,Rad	Unpublished	MCCA-Unpublished	AKCdkn2a-0901m	PTu-3	AKCdkn2a-0901m_PTu-3	100	4	0	2	0	C57BL_6J	129	0	7	1or2-strains_3rd-strain:<1%	b-b-b-b-b-b	b-b-b-b-b-b	1	male	Prioritized
MCCA0020	Roland,Rad	Sebastian,Mueller&Roland,Rad	Unpublished	MCCA-Unpublished	PP-1-1b	PTu-1	PP-1-1b_PTu-1	88	12	0	11	0	C57BL_6J	129	0	4	1or2-strains_3rd-strain:<1%	b-b-b-b-b-a	b-b-b-b-b-a	1	female	MhcMismatch
MCCA0005	Roland,Rad	Sebastian,Mueller&Roland,Rad	Unpublished	MCCA-Unpublished	SPS-5-1c	PTu-1	SPS-5-1c_PTu-1	100	<1%	0	<1%	0	C57BL_6J	129-EngineeredAllele	0	≥8	1or2-strains_3rd-strain:<1%	b-b-b-b-b-b	b-b-b-b-b-b	1	male	Prioritized
MCCA0459	Roland,Rad	Sebastian,Mueller&Roland,Rad	37352862	MCCA-Published	1020	PTu-1	1020_PTu-1	96	<1%	0	<1%	0	C57BL_6J	129-EngineeredAllele	0	≥8	1or2-strains_3rd-strain:<1%	b-b-b-b-b-b	b-b-b-b-b-b	1	male	Prioritized
MCCA0460	Roland,Rad	Sebastian,Mueller&Roland,Rad	37352862	MCCA-Published	1062	PTu-1	1062_PTu-1	96	<1%	0	<1%	0	C57BL_6J	129-EngineeredAllele	0	≥8	1or2-strains_3rd-strain:<1%	b-b-b-b-b-b	b-b-b-b-b-b	1	male	Prioritized
MCCA0461	Roland,Rad	Sebastian,Mueller&Roland,Rad	37352862	MCCA-Published	1067	PTu-1	1067_PTu-1	95	<1%	0	<1%	0	C57BL_6J	129-EngineeredAllele	0	≥8	1or2-strains_3rd-strain:<1%	b-b-b-b-b-b	b-b-b-b-b-b	1	female	Prioritized
MCCA0462	Roland,Rad	Sebastian,Mueller&Roland,Rad	37352862	MCCA-Published	1077	PTu-1	1077_PTu-1	94	<1%	0	<1%	0	C57BL_6J	129-EngineeredAllele	0	≥8	1or2-strains_3rd-strain:<1%	b-b-b-b-b-b	b-b-b-b-b-b	1	female	Prioritized
MCCA0463	Roland,Rad	Sebastian,Mueller&Roland,Rad	37352862	MCCA-Published	1084	PTu-1	1084_PTu-1	94	<1%	0	<1%	0	C57BL_6J	129-EngineeredAllele	0	≥8	1or2-strains_3rd-strain:<1%	b-b-b-b-b-b	b-b-b-b-b-b	1	female	Prioritized
MCCA0465	Roland,Rad	Sebastian,Mueller&Roland,Rad	37352862	MCCA-Published	1097	PTu-1	1097_PTu-1	90	<1%	0	<1%	0	C57BL_6J	129-EngineeredAllele	0	≥8	1or2-strains_3rd-strain:<1%	b-b-b-b-b-b	b-b-b-b-b-b	1	male	Prioritized
MCCA0464	Roland,Rad	Sebastian,Mueller&Roland,Rad	37352862	MCCA-Published	947	PTu-1	947_PTu-1	82	<1%	0	<1%	0	C57BL_6J	129-EngineeredAllele	0	≥8	1or2-strains_3rd-strain:<1%	b-b-b-b-b-b	b-b-b-b-b-b	1	male	Prioritized
MCCA0466	Roland,Rad	Sebastian,Mueller&Roland,Rad	37352862	MCCA-Published	948	PTu-1	948_PTu-1	93	<1%	0	<1%	0	C57BL_6J	129-EngineeredAllele	0	≥8	1or2-strains_3rd-strain:<1%	b-b-b-b-b-b	b-b-b-b-b-b	1	male	Prioritized
MCCA0467	Roland,Rad	Sebastian,Mueller&Roland,Rad	37352862	MCCA-Published	950	PTu-1	950_PTu-1	81	<1%	0	<1%	0	C57BL_6J	129-EngineeredAllele	0	≥8	1or2-strains_3rd-strain:<1%	b-b-b-b-b-b	b-b-b-b-b-b	1	male	Prioritized
MCCA0468	Roland,Rad	Sebastian,Mueller&Roland,Rad	37352862	MCCA-Published	953	PTu-1	953_PTu-1	93	<1%	0	<1%	0	C57BL_6J	129-EngineeredAllele	0	≥8	1or2-strains_3rd-strain:<1%	b-b-b-b-b-b	b-b-b-b-b-b	1	female	Prioritized
MCCA0469	Roland,Rad	Sebastian,Mueller&Roland,Rad	37352862	MCCA-Published	955	PTu-1	955_PTu-1	87	<1%	0	<1%	0	C57BL_6J	129-EngineeredAllele	0	≥8	1or2-strains_3rd-strain:<1%	b-b-b-b-b-b	b-b-b-b-b-b	1	female	Prioritized
MCCA0470	Roland,Rad	Sebastian,Mueller&Roland,Rad	37352862	MCCA-Published	962	PTu-1	962_PTu-1	87	<1%	0	<1%	0	C57BL_6J	129-EngineeredAllele	0	≥8	1or2-strains_3rd-strain:<1%	b-b-b-b-b-b	b-b-b-b-b-b	1	female	Prioritized
MCCA0451	Roland,Rad	Sebastian,Mueller&Roland,Rad	37352862	MCCA-Published	963	PTu-1	963_PTu-1	87	<1%	0	<1%	0	C57BL_6J	129-EngineeredAllele	0	≥8	1or2-strains_3rd-strain:<1%	b-b-b-b-b-b	b-b-b-b-b-b	1	female	Prioritized
MCCA0452	Roland,Rad	Sebastian,Mueller&Roland,Rad	37352862	MCCA-Published	968	PTu-1	968_PTu-1	93	<1%	0	<1%	0	C57BL_6J	129-EngineeredAllele	0	≥8	1or2-strains_3rd-strain:<1%	b-b-b-b-b-b	b-b-b-b-b-b	1	female	Prioritized
MCCA0453	Roland,Rad	Sebastian,Mueller&Roland,Rad	37352862	MCCA-Published	969	PTu-1	969_PTu-1	95	<1%	0	<1%	0	C57BL_6J	129-EngineeredAllele	0	≥8	1or2-strains_3rd-strain:<1%	b-b-b-b-b-b	b-b-b-b-b-b	1	female	Prioritized
MCCA0454	Roland,Rad	Sebastian,Mueller&Roland,Rad	37352862	MCCA-Published	991	PTu-1	991_PTu-1	96	<1%	0	<1%	0	C57BL_6J	129-EngineeredAllele	0	≥8	1or2-strains_3rd-strain:<1%	b-b-b-b-b-b	b-b-b-b-b-b	1	male	Prioritized
MCCA0455	Roland,Rad	Sebastian,Mueller&Roland,Rad	37352862	MCCA-Published	992	PTu-1	992_PTu-1	100	<1%	0	<1%	0	C57BL_6J	129-EngineeredAllele	0	≥8	1or2-strains_3rd-strain:<1%	b-b-b-b-b-b	b-b-b-b-b-b	1	female	Prioritized
MCCA0456	Roland,Rad	Sebastian,Mueller&Roland,Rad	37352862	MCCA-Published	994	PTu-1	994_PTu-1	94	<1%	0	<1%	0	C57BL_6J	129-EngineeredAllele	0	≥8	1or2-strains_3rd-strain:<1%	b-b-b-b-b-b	b-b-b-b-b-b	1	female	Prioritized
MCCA0457	Roland,Rad	Sebastian,Mueller&Roland,Rad	37352862	MCCA-Published	997	PTu-1	997_PTu-1	93	<1%	0	<1%	0	C57BL_6J	129-EngineeredAllele	0	≥8	1or2-strains_3rd-strain:<1%	b-b-b-b-b-b	b-b-b-b-b-b	1	female	Prioritized
MCCA0458	Roland,Rad	Sebastian,Mueller&Roland,Rad	37352862	MCCA-Published	998	PTu-1	998_PTu-1	93	<1%	0	<1%	0	C57BL_6J	129-EngineeredAllele	0	≥8	1or2-strains_3rd-strain:<1%	b-b-b-b-b-b	b-b-b-b-b-b	1	female	Prioritized
MCCA0444	Roland,Rad	Sebastian,Mueller&Roland,Rad	Unpublished	MCCA-Unpublished	BLM43-68-3C	PTu-1	BLM43-68-3C_PTu-1	79	28	0	27	0	C57BL_6J	129	0	3	1or2-strains_3rd-strain:<1%	b-b-b-b-b-b	b-b-b-b-b-b	1	male	Prioritized
MCCA0445	Roland,Rad	Sebastian,Mueller&Roland,Rad	Unpublished	MCCA-Unpublished	BLM44-64-2B	PTu-1	BLM44-64-2B_PTu-1	82	24	0	23	0	C57BL_6J	129	0	3	1or2-strains_3rd-strain:<1%	b-b-b-b-b-b	b-b-b-b-b-b	1	male	Prioritized
MCCA0446	Roland,Rad	Sebastian,Mueller&Roland,Rad	Unpublished	MCCA-Unpublished	BLM45-69-1F	PTu-1	BLM45-69-1F_PTu-1	60	32	5	31	5	C57BL_6J	129	DBA_2J	2	1or2-strains_3rd-strain:1-9%	b-b-b-b-b-b	b-b-b-b-b-b	1	female	Feasible
MCCA0447	Roland,Rad	Sebastian,Mueller&Roland,Rad	Unpublished	MCCA-Unpublished	BLM48-68-3I	PTu-1	BLM48-68-3I_PTu-1	60	29	9	27	9	C57BL_6J	129	CBA_J	2	1or2-strains_3rd-strain:1-9%	b-b-b-b-b-b	b-b-b-b-b-b	1	female	Feasible
MCCA0448	Roland,Rad	Sebastian,Mueller&Roland,Rad	Unpublished	MCCA-Unpublished	BLM49-64-3B	PTu-1	BLM49-64-3B_PTu-1	75	22	0	20	0	C57BL_6J	129	0	3	1or2-strains_3rd-strain:<1%	b-b-b-b-b-b	b-b-b-b-b-b	1	male	Prioritized
MCCA0449	Roland,Rad	Sebastian,Mueller&Roland,Rad	Unpublished	MCCA-Unpublished	BLM50-67-1G	PTu-1	BLM50-67-1G_PTu-1	65	30	6	29	6	C57BL_6J	129	C3H_HeJ	3	1or2-strains_3rd-strain:1-9%	b-b-b-b-b-b	b-b-b-b-b-b	1	male	Feasible
MCCA0471	Dieter,Saur	Sebastian,Mueller&Roland,Rad	Unpublished	MCCA-Unpublished	C2579	PTu-1	C2579_PTu-1	75	34	18	34	15	C57BL_6J	FVB_NJ	129	2	≥3	b-b-b-b-b-b	b-b-b-b-b-a/f	2	male	NotRecommended
MCCA0472	Dieter,Saur	Sebastian,Mueller&Roland,Rad	Unpublished	MCCA-Unpublished	MZ1796	PTu-1	MZ1796_PTu-1	86	11	<1%	10	<1%	C57BL_6J	129	FVB_NJ-EngineeredAllele	4	1or2-strains_3rd-strain:<1%	b-b-b-b-b-b	b-b-b-b-b-b	1	male	Prioritized
MCCA0450	Roland,Rad	Sebastian,Mueller&Roland,Rad	Unpublished	MCCA-Unpublished	VBC-8-1c	PTu-1	VBC-8-1c_PTu-1	56	33	32	32	29	C57BL_6J	FVB_NJ	129	2	≥3	b-b-b-b-b-b	q-q-q-q-q-a	2	male	NotRecommended
MCCA0473	Dieter,Saur	Sebastian,Mueller&Roland,Rad	Unpublished	MCCA-Unpublished	MZ1910	PTu-1	MZ1910_PTu-1	87	22	<1%	21	<1%	C57BL_6J	129	FVB_NJ-EngineeredAllele	3	1or2-strains_3rd-strain:<1%	b-b-b-b-b-b	b-b-b-b-b-b	1	male	Prioritized

## Sheet: MhcHaplotypes
Supplementary Table 5. Annotation of MCCA lines - MHC haplotypes
StrainName	MhcHaplotype (K-A-E-D-Q-T)
129P2_OlaHsd	b-b-b-b-b-f
A_J	k-k-k-d-d-a
AKR_J	k-k-k-k-k-b
BALB_cJ	d-d-d-d-d-d
BTBR_T_Itpr3tf_J	b-b-b-b-b-f
C3H_HeH	k-k-k-k-k-b
C3H_HeJ	k-k-k-k-k-b
C57BL_6J	b-b-b-b-b-b
C57L_J	b-b-b-b-b-f
CBA_J	k-k-k-k-k-b
DBA_2J	d-d-d-d-d-d
FVB_NJ	q-q-q-q-q-a
KK_HiJ	b-b-b-b-b-a
LP_J	b-b-b-b-b-f
NZB_B1NJ	d-d-d-d-d-a
SEA_GnJ	d-d-d-d-d-d
Mosaic	b-b-b-b-b-a/f,N-d-q-b-N-b
