# Supplementary material for: A disease model resource reveals core principles of tissue-specific cancer evolution
Source: Nature. 2026 Feb 25;653(8113):57. doi: 10.1038/s41586-026-10187-2 (PMC13149333; doi:10.1038/s41586-026-10187-2)
Supplement: Supplementary file 1 — Supplementary Tables 1–19. [file 41586_2026_10187_MOESM1_ESM.zip › 2024-10-21642B-s1/SupplementaryTable6.xlsx]

## Sheet: Effective-pTMB
Supplementary Table 6. Effective pTMB in distinct transplantation scenarios
MCCA-ID	Mouse-ID	TumorLocation	CellLineName	CellLineSource	CellLineDistributor	PMID	PublicationStatus	MsiStatus	TransplantScenario1-Recipient	TransplantScenario2-Recipient	SomaticMutations	TransplantScenario1-SnpsUnmatchedStrains	TransplantScenario2-SnpsUnmatchedStrains	SomaticMutations-pTMB	TransplantScenario1-SnpsUnmatchedStrains_Effective-pTMB	TransplantScenario2-SnpsUnmatchedStrains_Effective-pTMB
MCCA0047	MT711	PTu-4	MT711_PTu-4	Markus,Tschurtschenthaler&Dieter,Saur	Markus,Tschurtschenthaler	Unpublished	MCCA-Unpublished	Stable	C57BL_6J;129	C57BL_6J;C57BL_6J	33	0	72	0.44	0.44	1.39
MCCA0037	NSG614	LivMet-1	NSG614_LivMet-1	Markus,Tschurtschenthaler&Dieter,Saur	Markus,Tschurtschenthaler	Unpublished	MCCA-Unpublished	Stable	C57BL_6J;129	C57BL_6J;C57BL_6J	48	0	71	0.64	0.64	1.58
MCCA0040	NSG613	PTu-4.2	NSG613_PTu-4.2	Markus,Tschurtschenthaler&Dieter,Saur	Markus,Tschurtschenthaler	Unpublished	MCCA-Unpublished	Stable	C57BL_6J;129	C57BL_6J;C57BL_6J	63	0	68	0.84	0.84	1.74
MCCA0072	MT1460	PTu-4	MT1460_PTu-4	Markus,Tschurtschenthaler&Dieter,Saur	Markus,Tschurtschenthaler	Unpublished	MCCA-Unpublished	Stable	C57BL_6J;129	C57BL_6J;C57BL_6J	25	0	63	0.33	0.33	1.17
MCCA0131	TM2280	PTu-1	TM2280_PTu-1	Markus,Tschurtschenthaler&Dieter,Saur	Markus,Tschurtschenthaler	Unpublished	MCCA-Unpublished	Stable	C57BL_6J;129	C57BL_6J;C57BL_6J	33	0	65	0.44	0.44	1.3
MCCA0084	MT577	PTu-1.2	MT577_PTu-1.2	Markus,Tschurtschenthaler&Dieter,Saur	Markus,Tschurtschenthaler	37875245	MCCA-Published	Stable	C57BL_6J;129	C57BL_6J;C57BL_6J	37	0	62	0.49	0.49	1.32
MCCA0054	MT577	LivMet-1	MT577_LivMet-1	Markus,Tschurtschenthaler&Dieter,Saur	Markus,Tschurtschenthaler	Unpublished	MCCA-Unpublished	Stable	C57BL_6J;129	C57BL_6J;C57BL_6J	37	0	63	0.49	0.49	1.33
MCCA0118	MT312	PTu-2	MT312_PTu-2	Markus,Tschurtschenthaler&Dieter,Saur	Markus,Tschurtschenthaler	Unpublished	MCCA-Unpublished	Stable	C57BL_6J;129	C57BL_6J;C57BL_6J	41	0	62	0.54	0.54	1.37
MCCA0055	MT577	LivMet-2	MT577_LivMet-2	Markus,Tschurtschenthaler&Dieter,Saur	Markus,Tschurtschenthaler	Unpublished	MCCA-Unpublished	Stable	C57BL_6J;129	C57BL_6J;C57BL_6J	38	0	65	0.5	0.5	1.37
MCCA0078	MT2499	PTu-4	MT2499_PTu-4	Markus,Tschurtschenthaler&Dieter,Saur	Markus,Tschurtschenthaler	Unpublished	MCCA-Unpublished	Stable	C57BL_6J;129	C57BL_6J;C57BL_6J	41	0	65	0.54	0.54	1.41
MCCA0076	MT2433	PTu-4.1	MT2433_PTu-4.1	Markus,Tschurtschenthaler&Dieter,Saur	Markus,Tschurtschenthaler	Unpublished	MCCA-Unpublished	Stable	C57BL_6J;129	C57BL_6J;C57BL_6J	48	0	67	0.64	0.64	1.53
MCCA0077	MT2434	PTu-4.1	MT2434_PTu-4.1	Markus,Tschurtschenthaler&Dieter,Saur	Markus,Tschurtschenthaler	Unpublished	MCCA-Unpublished	Stable	C57BL_6J;129	C57BL_6J;C57BL_6J	59	0	63	0.78	0.78	1.62
MCCA0127	TM2065	PTu-1	TM2065_PTu-1	Markus,Tschurtschenthaler&Dieter,Saur	Markus,Tschurtschenthaler	Unpublished	MCCA-Unpublished	Stable	C57BL_6J;129	C57BL_6J;C57BL_6J	58	0	65	0.77	0.77	1.63
MCCA0123	TM1783	PTu-2.1	TM1783_PTu-2.1	Markus,Tschurtschenthaler&Dieter,Saur	Markus,Tschurtschenthaler	Unpublished	MCCA-Unpublished	Stable	C57BL_6J;129	C57BL_6J;C57BL_6J	36	0	91	0.48	0.48	1.69
MCCA0071	MT1429	PTu-1	MT1429_PTu-1	Markus,Tschurtschenthaler&Dieter,Saur	Markus,Tschurtschenthaler	Unpublished	MCCA-Unpublished	Stable	C57BL_6J;129	C57BL_6J;C57BL_6J	68	0	78	0.9	0.9	1.94
MCCA0066	1138	PTu-4	1138_PTu-4	Markus,Tschurtschenthaler&Dieter,Saur	Markus,Tschurtschenthaler	Unpublished	MCCA-Unpublished	Stable	C57BL_6J;129	C57BL_6J;C57BL_6J	57	0	93	0.76	0.76	1.99
MCCA0087	NSG635	PTu-4.2	NSG635_PTu-4.2	Markus,Tschurtschenthaler&Dieter,Saur	Markus,Tschurtschenthaler	Unpublished	MCCA-Unpublished	Stable	C57BL_6J;129	C57BL_6J;C57BL_6J	56	0	95	0.74	0.74	2.01
MCCA0068	1242	PTu-4	1242_PTu-4	Markus,Tschurtschenthaler&Dieter,Saur	Markus,Tschurtschenthaler	Unpublished	MCCA-Unpublished	Stable	C57BL_6J;129	C57BL_6J;C57BL_6J	75	0	91	1	1	2.21
MCCA0137	TM7513	PTu-1.2	TM7513_PTu-1.2	Markus,Tschurtschenthaler&Dieter,Saur	Markus,Tschurtschenthaler	Unpublished	MCCA-Unpublished	Stable	C57BL_6J;129	C57BL_6J;C57BL_6J	11	620	934	0.15	8.38	12.55
MCCA0136	TM7510	PTu-2.1	TM7510_PTu-2.1	Markus,Tschurtschenthaler&Dieter,Saur	Markus,Tschurtschenthaler	Unpublished	MCCA-Unpublished	Stable	C57BL_6J;129	C57BL_6J;C57BL_6J	9	667	1100	0.12	8.98	14.73
MCCA0135	TM5807	PTu-1	TM5807_PTu-1	Markus,Tschurtschenthaler&Dieter,Saur	Markus,Tschurtschenthaler	Unpublished	MCCA-Unpublished	Stable	C57BL_6J;129	C57BL_6J;C57BL_6J	56	596	1110	0.74	8.66	15.49
MCCA0099	RagIL49	PTu-4.2	RagIL49_PTu-4.2	Markus,Tschurtschenthaler&Dieter,Saur	Markus,Tschurtschenthaler	Unpublished	MCCA-Unpublished	Stable	C57BL_6J;129	C57BL_6J;C57BL_6J	58	648	1119	0.77	9.38	15.64
MCCA0100	TM7348	PTu-1.2	TM7348_PTu-1.2	Markus,Tschurtschenthaler&Dieter,Saur	Markus,Tschurtschenthaler	Unpublished	MCCA-Unpublished	Stable	C57BL_6J;129	C57BL_6J;C57BL_6J	54	658	1130	0.72	9.46	15.73
MCCA0061	1119	PTu-4	1119_PTu-4	Markus,Tschurtschenthaler&Dieter,Saur	Markus,Tschurtschenthaler	Unpublished	MCCA-Unpublished	Stable	C57BL_6J;129	C57BL_6J;C57BL_6J	78	634	1107	1.04	9.46	15.74
MCCA0064	1122	PTu-4.1	1122_PTu-4.1	Markus,Tschurtschenthaler&Dieter,Saur	Markus,Tschurtschenthaler	Unpublished	MCCA-Unpublished	Stable	C57BL_6J;129	C57BL_6J;C57BL_6J	70	652	1117	0.93	9.59	15.77
MCCA0065	1123	PTu-4	1123_PTu-4	Markus,Tschurtschenthaler&Dieter,Saur	Markus,Tschurtschenthaler	Unpublished	MCCA-Unpublished	Stable	C57BL_6J;129	C57BL_6J;C57BL_6J	77	648	1115	1.02	9.63	15.84
MCCA0101	TM7515	PTu-2.1	TM7515_PTu-2.1	Markus,Tschurtschenthaler&Dieter,Saur	Markus,Tschurtschenthaler	Unpublished	MCCA-Unpublished	Stable	C57BL_6J;129	C57BL_6J;C57BL_6J	145	672	1178	1.93	10.85	17.58
MCCA0134	TM5805	PTu-1.1	TM5805_PTu-1.1	Markus,Tschurtschenthaler&Dieter,Saur	Markus,Tschurtschenthaler	Unpublished	MCCA-Unpublished	Stable	C57BL_6J;129	C57BL_6J;C57BL_6J	44	763	1292	0.58	10.72	17.75
MCCA0133	TM5805	PTu-1	TM5805_PTu-1	Markus,Tschurtschenthaler&Dieter,Saur	Markus,Tschurtschenthaler	Unpublished	MCCA-Unpublished	Stable	C57BL_6J;129	C57BL_6J;C57BL_6J	55	765	1294	0.73	10.89	17.92
MCCA0083	MT388	PTu-4	MT388_PTu-4	Markus,Tschurtschenthaler&Dieter,Saur	Markus,Tschurtschenthaler	Unpublished	MCCA-Unpublished	Stable	C57BL_6J;129	C57BL_6J;C57BL_6J	65	757	1290	0.86	10.92	18
MCCA0085	NSG425	PTu-4	NSG425_PTu-4	Markus,Tschurtschenthaler&Dieter,Saur	Markus,Tschurtschenthaler	Unpublished	MCCA-Unpublished	Stable	C57BL_6J;129	C57BL_6J;C57BL_6J	63	767	1298	0.84	11.03	18.08
MCCA0080	MT345	PTu-4.2	MT345_PTu-4.2	Markus,Tschurtschenthaler&Dieter,Saur	Markus,Tschurtschenthaler	Unpublished	MCCA-Unpublished	Stable	C57BL_6J;129	C57BL_6J;C57BL_6J	65	762	1304	0.86	10.99	18.19
MCCA0154	AAVL-2-3g	Met-1	AAVL-2-3g_Met-1	Roland,Rad	Sebastian,Mueller&Roland,Rad	Unpublished	MCCA-Unpublished	Stable	C57BL_6J;129	C57BL_6J;C57BL_6J	20	438	696	0.27	6.08	9.51
MCCA0185	AAVL-12-2n	PTu-3	AAVL-12-2n_PTu-3	Roland,Rad	Sebastian,Mueller&Roland,Rad	Unpublished	MCCA-Unpublished	Stable	C57BL_6J;129	C57BL_6J;C57BL_6J	27	355	696	0.36	5.07	9.61
MCCA0194	AAVL-5-3k	PTu-1	AAVL-5-3k_PTu-1	Roland,Rad	Sebastian,Mueller&Roland,Rad	Unpublished	MCCA-Unpublished	Stable	C57BL_6J;KK_HiJ	C57BL_6J;KK_HiJ	13	838	838	0.17	11.31	11.31
MCCA0190	AAVL-5-1b	PTu-3	AAVL-5-1b_PTu-3	Roland,Rad	Sebastian,Mueller&Roland,Rad	Unpublished	MCCA-Unpublished	Stable	C57BL_6J;129	C57BL_6J;C57BL_6J	6	447	852	0.08	6.02	11.4
MCCA0187	AAVL-1-1i	PTu-1	AAVL-1-1i_PTu-1	Roland,Rad	Sebastian,Mueller&Roland,Rad	Unpublished	MCCA-Unpublished	Stable	C57BL_6J;129	C57BL_6J;C57BL_6J	13	505	852	0.17	6.88	11.49
MCCA0186	AAVL-1-1f	PTu-1	AAVL-1-1f_PTu-1	Roland,Rad	Sebastian,Mueller&Roland,Rad	Unpublished	MCCA-Unpublished	Stable	C57BL_6J;129	C57BL_6J;C57BL_6J	4	535	926	0.05	7.16	12.35
MCCA0191	AAVL-5-3b	PTu-5	AAVL-5-3b_PTu-5	Roland,Rad	Sebastian,Mueller&Roland,Rad	Unpublished	MCCA-Unpublished	Stable	C57BL_6J;129	C57BL_6J;C57BL_6J	14	571	950	0.19	7.77	12.81
MCCA0176	AAVL-17-1d	PTu-6	AAVL-17-1d_PTu-6	Roland,Rad	Sebastian,Mueller&Roland,Rad	Unpublished	MCCA-Unpublished	Stable	C57BL_6J;129	C57BL_6J;C57BL_6J	15	535	995	0.2	7.31	13.42
MCCA0188	AAVL-1-1l	PTu-1.2	AAVL-1-1l_PTu-1.2	Roland,Rad	Sebastian,Mueller&Roland,Rad	Unpublished	MCCA-Unpublished	Stable	C57BL_6J;KK_HiJ	C57BL_6J;KK_HiJ	22	1103	1103	0.29	14.95	14.95
MCCA0173	AAVL-1-1l	PTu-3.1	AAVL-1-1l_PTu-3.1	Roland,Rad	Sebastian,Mueller&Roland,Rad	Unpublished	MCCA-Unpublished	Stable	C57BL_6J;KK_HiJ	C57BL_6J;KK_HiJ	28	1100	1100	0.37	14.99	14.99
MCCA0231	AAVL-1-1k	PTu-4.3	AAVL-1-1k_PTu-4.3	Roland,Rad	Sebastian,Mueller&Roland,Rad	Unpublished	MCCA-Unpublished	Stable	C57BL_6J;KK_HiJ	C57BL_6J;KK_HiJ	8	1175	1175	0.11	15.72	15.72
MCCA0262	52-2c	PTu-1	52-2c_PTu-1	Allan,Bradley	Sebastian,Mueller&Roland,Rad	Unpublished	MCCA-Unpublished	Stable	C57BL_6J;129	C57BL_6J;C57BL_6J	33	451	844	0.44	6.43	11.65
MCCA0257	39-1b	PTu-1	39-1b_PTu-1	Allan,Bradley	Sebastian,Mueller&Roland,Rad	Unpublished	MCCA-Unpublished	Stable	C57BL_6J;129	C57BL_6J;C57BL_6J	139	0	850	1.85	1.85	13.14
MCCA0265	56-5b	PTu-1	56-5b_PTu-1	Allan,Bradley	Sebastian,Mueller&Roland,Rad	Unpublished	MCCA-Unpublished	Stable	C57BL_6J;129	C57BL_6J;C57BL_6J	8	0	997	0.11	0.11	13.35
MCCA0255	23-6b	PTu-1	23-6b_PTu-1	Allan,Bradley	Sebastian,Mueller&Roland,Rad	Unpublished	MCCA-Unpublished	Stable	C57BL_6J;129	C57BL_6J;C57BL_6J	181	0	937	2.4	2.4	14.85
MCCA0263	54-2e	PTu-1	54-2e_PTu-1	Allan,Bradley	Sebastian,Mueller&Roland,Rad	Unpublished	MCCA-Unpublished	Stable	C57BL_6J;129	C57BL_6J;C57BL_6J	27	580	1096	0.36	8.06	14.92
MCCA0258	39-3d	PTu-1	39-3d_PTu-1	Allan,Bradley	Sebastian,Mueller&Roland,Rad	Unpublished	MCCA-Unpublished	Stable	C57BL_6J;129	C57BL_6J;C57BL_6J	53	566	1081	0.7	8.22	15.07
MCCA0260	40-3a	PTu-1	40-3a_PTu-1	Allan,Bradley	Sebastian,Mueller&Roland,Rad	Unpublished	MCCA-Unpublished	Stable	C57BL_6J;129	C57BL_6J;C57BL_6J	171	0	1029	2.27	2.27	15.94
MCCA0264	55-1c	PTu-1	55-1c_PTu-1	Allan,Bradley	Sebastian,Mueller&Roland,Rad	Unpublished	MCCA-Unpublished	Stable	C57BL_6J;129	C57BL_6J;C57BL_6J	64	647	1193	0.85	9.45	16.7
MCCA0261	42-1a	PTu-1	42-1a_PTu-1	Allan,Bradley	Sebastian,Mueller&Roland,Rad	Unpublished	MCCA-Unpublished	Stable	C57BL_6J;129	C57BL_6J;C57BL_6J	16	0	1262	0.21	0.21	16.98
MCCA0359	AK5235	PTu-1	AK5235_PTu-1	Dieter,Saur	Sebastian,Mueller&Roland,Rad	Unpublished	MCCA-Unpublished	Stable	129;FVB_NJ	129;FVB_NJ	5	0	0	0.07	0.07	0.07
MCCA0407	PK1199	PTu-3	PK1199_PTu-3	Roland,Rad	Sebastian,Mueller&Roland,Rad	Unpublished	MCCA-Unpublished	Stable	C57BL_6J;129	C57BL_6J;129	5	0	0	0.07	0.07	0.07
MCCA0406	PK1199	PTu-2	PK1199_PTu-2	Roland,Rad	Sebastian,Mueller&Roland,Rad	Unpublished	MCCA-Unpublished	Stable	C57BL_6J;129	C57BL_6J;129	9	0	0	0.12	0.12	0.12
MCCA0380	C1446	PTu-1	C1446_PTu-1	Dieter,Saur	Sebastian,Mueller&Roland,Rad	Unpublished	MCCA-Unpublished	Stable	129;FVB_NJ	129;FVB_NJ	10	0	0	0.13	0.13	0.13
MCCA0368	C1153	PTu-1	C1153_PTu-1	Dieter,Saur	Sebastian,Mueller&Roland,Rad	Unpublished	MCCA-Unpublished	Stable	129;FVB_NJ	129;FVB_NJ	11	0	0	0.15	0.15	0.15
MCCA0408	PK1199	PTu-4	PK1199_PTu-4	Roland,Rad	Sebastian,Mueller&Roland,Rad	Unpublished	MCCA-Unpublished	Stable	C57BL_6J;129	C57BL_6J;129	11	0	0	0.15	0.15	0.15
MCCA0356	AA129	PTu-1	AA129_PTu-1	Dieter,Saur	Sebastian,Mueller&Roland,Rad	Unpublished	MCCA-Unpublished	Stable	129;FVB_NJ	129;FVB_NJ	14	0	0	0.19	0.19	0.19
MCCA0377	C1287	PTu-1	C1287_PTu-1	Dieter,Saur	Sebastian,Mueller&Roland,Rad	Unpublished	MCCA-Unpublished	Stable	129;FVB_NJ	129;FVB_NJ	34	0	0	0.45	0.45	0.45
MCCA0373	C1232	PTu-1	C1232_PTu-1	Dieter,Saur	Sebastian,Mueller&Roland,Rad	Unpublished	MCCA-Unpublished	Stable	129;FVB_NJ	129;FVB_NJ	37	0	0	0.49	0.49	0.49
MCCA0280	C1232	Ascites-1	C1232_Ascites-1	Dieter,Saur	Sebastian,Mueller&Roland,Rad	Unpublished	MCCA-Unpublished	Stable	129;FVB_NJ	129;FVB_NJ	44	0	0	0.58	0.58	0.58
MCCA0363	BH093	PTu-1	BH093_PTu-1	Dieter,Saur	Sebastian,Mueller&Roland,Rad	Unpublished	MCCA-Unpublished	Stable	129;FVB_NJ	129;FVB_NJ	45	0	0	0.6	0.6	0.6
MCCA0337	7688	PTu-1	7688_PTu-1	Dieter,Saur	Sebastian,Mueller&Roland,Rad	Unpublished	MCCA-Unpublished	Stable	C57BL_6J;129	C57BL_6J;C57BL_6J	12	0	57	0.16	0.16	0.92
MCCA0340	8028	PTu-1	8028_PTu-1	Dieter,Saur	Sebastian,Mueller&Roland,Rad	29364867	MCCA-Published	Stable	C57BL_6J;129	C57BL_6J;C57BL_6J	17	0	52	0.23	0.23	0.92
MCCA0374	C1236	PTu-1	C1236_PTu-1	Dieter,Saur	Sebastian,Mueller&Roland,Rad	Unpublished	MCCA-Unpublished	Stable	129;FVB_NJ	129;FVB_NJ	73	0	0	0.97	0.97	0.97
MCCA0344	8305	PTu-1	8305_PTu-1	Dieter,Saur	Sebastian,Mueller&Roland,Rad	29364867	MCCA-Published	Stable	C57BL_6J;129	C57BL_6J;C57BL_6J	16	0	60	0.21	0.21	1.01
MCCA0342	8248	PTu-1	8248_PTu-1	Dieter,Saur	Sebastian,Mueller&Roland,Rad	29364867	MCCA-Published	Stable	C57BL_6J;129	C57BL_6J;C57BL_6J	20	0	62	0.27	0.27	1.09
MCCA0345	8442	PTu-1	8442_PTu-1	Dieter,Saur	Sebastian,Mueller&Roland,Rad	29364867	MCCA-Published	Stable	C57BL_6J;129	C57BL_6J;C57BL_6J	11	0	78	0.15	0.15	1.18
MCCA0338	7968	PTu-1	7968_PTu-1	Dieter,Saur	Sebastian,Mueller&Roland,Rad	Unpublished	MCCA-Unpublished	Stable	C57BL_6J;129	C57BL_6J;C57BL_6J	30	0	61	0.4	0.4	1.21
MCCA0352	9591	PTu-1	9591_PTu-1	Dieter,Saur	Sebastian,Mueller&Roland,Rad	29364867	MCCA-Published	Stable	C57BL_6J;129	C57BL_6J;C57BL_6J	13	0	78	0.17	0.17	1.21
MCCA0351	9203	PTu-1	9203_PTu-1	Dieter,Saur	Sebastian,Mueller&Roland,Rad	29364867	MCCA-Published	Stable	C57BL_6J;129	C57BL_6J;C57BL_6J	12	0	81	0.16	0.16	1.24
MCCA0295	13912	PTu-1	13912_PTu-1	Dieter,Saur	Sebastian,Mueller&Roland,Rad	Unpublished	MCCA-Unpublished	Stable	C57BL_6J;129	C57BL_6J;C57BL_6J	16	0	78	0.21	0.21	1.25
MCCA0343	8296	PTu-1	8296_PTu-1	Dieter,Saur	Sebastian,Mueller&Roland,Rad	29364867	MCCA-Published	Stable	C57BL_6J;129	C57BL_6J;C57BL_6J	17	0	79	0.23	0.23	1.28
MCCA0271	13912	Ascites-1	13912_Ascites-1	Dieter,Saur	Sebastian,Mueller&Roland,Rad	Unpublished	MCCA-Unpublished	Stable	C57BL_6J;129	C57BL_6J;C57BL_6J	20	0	79	0.27	0.27	1.32
MCCA0347	8513	PTu-1	8513_PTu-1	Dieter,Saur	Sebastian,Mueller&Roland,Rad	29364867	MCCA-Published	Stable	C57BL_6J;129	C57BL_6J;C57BL_6J	23	0	78	0.31	0.31	1.34
MCCA0292	12508	PTu-1	12508_PTu-1	Dieter,Saur	Sebastian,Mueller&Roland,Rad	Unpublished	MCCA-Unpublished	Stable	C57BL_6J;129	C57BL_6J;C57BL_6J	24	0	79	0.32	0.32	1.37
MCCA0349	8661	PTu-1	8661_PTu-1	Dieter,Saur	Sebastian,Mueller&Roland,Rad	29364867	MCCA-Published	Stable	C57BL_6J;129	C57BL_6J;C57BL_6J	26	0	77	0.35	0.35	1.37
MCCA0335	7639	PTu-1	7639_PTu-1	Dieter,Saur	Sebastian,Mueller&Roland,Rad	Unpublished	MCCA-Unpublished	Stable	C57BL_6J;129	C57BL_6J;C57BL_6J	23	0	81	0.31	0.31	1.38
MCCA0293	12753	PTu-1	12753_PTu-1	Dieter,Saur	Sebastian,Mueller&Roland,Rad	Unpublished	MCCA-Unpublished	Stable	C57BL_6J;LP_J	C57BL_6J;C57BL_6J	35	0	78	0.46	0.46	1.5
MCCA0306	2259	PTu-1	2259_PTu-1	Dieter,Saur	Sebastian,Mueller&Roland,Rad	29364867	MCCA-Published	Stable	C57BL_6J;129	C57BL_6J;C57BL_6J	24	56	92	0.32	1.06	1.54
MCCA0350	9091	PTu-1	9091_PTu-1	Dieter,Saur	Sebastian,Mueller&Roland,Rad	29364867	MCCA-Published	Stable	C57BL_6J;129	C57BL_6J;C57BL_6J	12	0	121	0.16	0.16	1.77
MCCA0348	8570	PTu-1	8570_PTu-1	Dieter,Saur	Sebastian,Mueller&Roland,Rad	29364867	MCCA-Published	Stable	C57BL_6J;129	C57BL_6J;C57BL_6J	12	0	131	0.16	0.16	1.9
MCCA0417	R211	PTu-1	R211_PTu-1	Dieter,Saur	Sebastian,Mueller&Roland,Rad	Unpublished	MCCA-Unpublished	Stable	C57BL_6J;129	C57BL_6J;C57BL_6J	4	0	144	0.05	0.05	1.97
MCCA0341	8182	PTu-1	8182_PTu-1	Dieter,Saur	Sebastian,Mueller&Roland,Rad	29364867	MCCA-Published	Stable	C57BL_6J;129	C57BL_6J;C57BL_6J	18	0	135	0.24	0.24	2.03
MCCA0297	14195	PTu-1	14195_PTu-1	Dieter,Saur	Sebastian,Mueller&Roland,Rad	Unpublished	MCCA-Unpublished	Stable	C57BL_6J;129	C57BL_6J;C57BL_6J	26	129	149	0.35	2.06	2.32
MCCA0272	14195	Ascites-1	14195_Ascites-1	Dieter,Saur	Sebastian,Mueller&Roland,Rad	Unpublished	MCCA-Unpublished	Stable	C57BL_6J;129	C57BL_6J;C57BL_6J	18	136	158	0.24	2.05	2.34
MCCA0357	AA785	PTu-1	AA785_PTu-1	Dieter,Saur	Sebastian,Mueller&Roland,Rad	Unpublished	MCCA-Unpublished	Stable	C57BL_6J;129	C57BL_6J;C57BL_6J	8	143	170	0.11	2.01	2.36
MCCA0329	6374	PTu-1	6374_PTu-1	Dieter,Saur	Sebastian,Mueller&Roland,Rad	Unpublished	MCCA-Unpublished	Stable	C57BL_6J;129	C57BL_6J;C57BL_6J	32	0	221	0.43	0.43	3.36
MCCA0307	2994	PTu-1	2994_PTu-1	Dieter,Saur	Sebastian,Mueller&Roland,Rad	Unpublished	MCCA-Unpublished	Stable	C57BL_6J;129	C57BL_6J;C57BL_6J	29	0	237	0.39	0.39	3.53
MCCA0403	P2122	PTu-1	P2122_PTu-1	Dieter,Saur	Sebastian,Mueller&Roland,Rad	Unpublished	MCCA-Unpublished	Stable	C57BL_6J;129	C57BL_6J;C57BL_6J	85	0	186	1.13	1.13	3.6
MCCA0422	R4152	PTu-1	R4152_PTu-1	Dieter,Saur	Sebastian,Mueller&Roland,Rad	Unpublished	MCCA-Unpublished	Stable	C57BL_6J;C3H_HeJ	C57BL_6J;C57BL_6J	43	245	245	0.57	3.83	3.83
MCCA0399	KCC100	PTu-2	KCC100_PTu-2	Roland,Rad	Sebastian,Mueller&Roland,Rad	Unpublished	MCCA-Unpublished	Stable	C57BL_6J;129	C57BL_6J;C57BL_6J	20	0	497	0.27	0.27	6.87
MCCA0398	KCC100	PTu-1	KCC100_PTu-1	Roland,Rad	Sebastian,Mueller&Roland,Rad	Unpublished	MCCA-Unpublished	Stable	C57BL_6J;129	C57BL_6J;C57BL_6J	18	0	503	0.24	0.24	6.92
MCCA0400	KCC100	PTu-3	KCC100_PTu-3	Roland,Rad	Sebastian,Mueller&Roland,Rad	Unpublished	MCCA-Unpublished	Stable	C57BL_6J;129	C57BL_6J;C57BL_6J	20	0	501	0.27	0.27	6.92
MCCA0390	C3439	PTu-1	C3439_PTu-1	Dieter,Saur	Sebastian,Mueller&Roland,Rad	Unpublished	MCCA-Unpublished	Stable	C57BL_6J;129	C57BL_6J;129	22	697	697	0.29	9.55	9.55
MCCA0281	C3439	Ascites-1	C3439_Ascites-1	Dieter,Saur	Sebastian,Mueller&Roland,Rad	Unpublished	MCCA-Unpublished	Stable	C57BL_6J;129	C57BL_6J;129	24	703	703	0.32	9.66	9.66
MCCA0419	R2856	PTu-1	R2856_PTu-1	Dieter,Saur	Sebastian,Mueller&Roland,Rad	Unpublished	MCCA-Unpublished	Stable	C57BL_6J;129	C57BL_6J;129	13	718	718	0.17	9.71	9.71
MCCA0421	R3987	PTu-2	R3987_PTu-2	Dieter,Saur	Sebastian,Mueller&Roland,Rad	Unpublished	MCCA-Unpublished	Stable	C57BL_6J;129	C57BL_6J;C57BL_6J	14	534	895	0.19	7.28	12.08
MCCA0276	B97	Ascites-1	B97_Ascites-1	Dieter,Saur	Sebastian,Mueller&Roland,Rad	Unpublished	MCCA-Unpublished	Stable	C57BL_6J;129	C57BL_6J;129	23	948	948	0.31	12.9	12.9
MCCA0362	B97	PTu-2	B97_PTu-2	Dieter,Saur	Sebastian,Mueller&Roland,Rad	Unpublished	MCCA-Unpublished	Stable	C57BL_6J;129	C57BL_6J;129	21	953	953	0.28	12.94	12.94
MCCA0361	B97	PTu-1	B97_PTu-1	Dieter,Saur	Sebastian,Mueller&Roland,Rad	Unpublished	MCCA-Unpublished	Stable	C57BL_6J;129	C57BL_6J;129	25	966	966	0.33	13.17	13.17
MCCA0304	17473	PTu-1	17473_PTu-1	Dieter,Saur	Sebastian,Mueller&Roland,Rad	Unpublished	MCCA-Unpublished	Stable	C57BL_6J;129	C57BL_6J;129	10	989	989	0.13	13.27	13.27
MCCA0302	16992	PTu-1	16992_PTu-1	Dieter,Saur	Sebastian,Mueller&Roland,Rad	29364867	MCCA-Published	Stable	C57BL_6J;129	C57BL_6J;129	22	1117	1117	0.29	15.13	15.13
MCCA0313	363	PTu-1	363_PTu-1	Dieter,Saur	Sebastian,Mueller&Roland,Rad	Unpublished	MCCA-Unpublished	Stable	C57BL_6J;129	C57BL_6J;129	102	1061	1061	1.36	15.45	15.45
MCCA0318	5320	PTu-1	5320_PTu-1	Dieter,Saur	Sebastian,Mueller&Roland,Rad	29364867	MCCA-Published	Stable	C57BL_6J;129	C57BL_6J;129	18	1185	1185	0.24	15.98	15.98
MCCA0415	R1322	PTu-1	R1322_PTu-1	Dieter,Saur	Sebastian,Mueller&Roland,Rad	Unpublished	MCCA-Unpublished	Stable	C57BL_6J;129	C57BL_6J;129	16	1212	1212	0.21	16.31	16.31
MCCA0387	C2675	PTu-1	C2675_PTu-1	Dieter,Saur	Sebastian,Mueller&Roland,Rad	Unpublished	MCCA-Unpublished	Stable	C57BL_6J;129	C57BL_6J;C57BL_6J	12	606	1232	0.16	8.21	16.53
MCCA0379	C1329	PTu-1	C1329_PTu-1	Dieter,Saur	Sebastian,Mueller&Roland,Rad	Unpublished	MCCA-Unpublished	Stable	C57BL_6J;129	C57BL_6J;129	21	1228	1228	0.28	16.59	16.59
MCCA0294	13312	PTu-1	13312_PTu-1	Dieter,Saur	Sebastian,Mueller&Roland,Rad	Unpublished	MCCA-Unpublished	Stable	C57BL_6J;129	C57BL_6J;129	12	1274	1274	0.16	17.08	17.08
MCCA0412	R1035	PTu-1	R1035_PTu-1	Dieter,Saur	Sebastian,Mueller&Roland,Rad	29364867	MCCA-Published	Stable	C57BL_6J;129	C57BL_6J;129	18	1276	1276	0.24	17.19	17.19
MCCA0431	S798	PTu-1	S798_PTu-1	Dieter,Saur	Sebastian,Mueller&Roland,Rad	Unpublished	MCCA-Unpublished	Stable	C57BL_6J;129	C57BL_6J;129	14	1283	1283	0.19	17.23	17.23
MCCA0316	5123	PTu-1	5123_PTu-1	Dieter,Saur	Sebastian,Mueller&Roland,Rad	29364867	MCCA-Published	Stable	C57BL_6J;129	C57BL_6J;129	21	1347	1347	0.28	18.17	18.17
MCCA0317	5288	PTu-1	5288_PTu-1	Dieter,Saur	Sebastian,Mueller&Roland,Rad	Unpublished	MCCA-Unpublished	Stable	C57BL_6J;129	C57BL_6J;129	10	1369	1369	0.13	18.32	18.32
MCCA0437	V5003	PTu-1	V5003_PTu-1	Dieter,Saur	Sebastian,Mueller&Roland,Rad	Unpublished	MCCA-Unpublished	Stable	C57BL_6J;129	C57BL_6J;129	30	1399	1399	0.4	18.98	18.98
MCCA0413	R1111	PTu-1	R1111_PTu-1	Dieter,Saur	Sebastian,Mueller&Roland,Rad	Unpublished	MCCA-Unpublished	Stable	C57BL_6J;129	C57BL_6J;129	25	1423	1423	0.33	19.24	19.24
MCCA0369	C1162	PTu-1	C1162_PTu-1	Dieter,Saur	Sebastian,Mueller&Roland,Rad	Unpublished	MCCA-Unpublished	Stable	C57BL_6J;129	C57BL_6J;129	13	1450	1450	0.17	19.44	19.44
MCCA0425	R905	PTu-1	R905_PTu-1	Dieter,Saur	Sebastian,Mueller&Roland,Rad	Unpublished	MCCA-Unpublished	Stable	C57BL_6J;129	C57BL_6J;129	34	1433	1433	0.45	19.49	19.49
MCCA0391	C3443	PTu-1	C3443_PTu-1	Dieter,Saur	Sebastian,Mueller&Roland,Rad	29364867	MCCA-Published	Stable	C57BL_6J;129	C57BL_6J;C57BL_6J	8	1359	1483	0.11	18.16	19.81
MCCA0279	C1162	Ascites-1	C1162_Ascites-1	Dieter,Saur	Sebastian,Mueller&Roland,Rad	Unpublished	MCCA-Unpublished	Stable	C57BL_6J;129	C57BL_6J;129	16	1479	1479	0.21	19.86	19.86
MCCA0324	53909	PTu-1	53909_PTu-1	Dieter,Saur	Sebastian,Mueller&Roland,Rad	Unpublished	MCCA-Unpublished	Stable	C57BL_6J;129	C57BL_6J;129	1	1507	1507	0.01	20.03	20.03
MCCA0434	S914	PTu-1	S914_PTu-1	Dieter,Saur	Sebastian,Mueller&Roland,Rad	29364867	MCCA-Published	Stable	C57BL_6J;129	C57BL_6J;129	47	1468	1468	0.62	20.13	20.13
MCCA0321	53631	PTu-2	53631_PTu-2	Dieter,Saur	Sebastian,Mueller&Roland,Rad	29364867	MCCA-Published	Stable	C57BL_6J;129	C57BL_6J;129	9	1508	1508	0.12	20.15	20.15
MCCA0274	53909	Ascites-1	53909_Ascites-1	Dieter,Saur	Sebastian,Mueller&Roland,Rad	Unpublished	MCCA-Unpublished	Stable	C57BL_6J;129	C57BL_6J;129	30	1510	1510	0.4	20.46	20.46
MCCA0402	P1952	PTu-1	P1952_PTu-1	Dieter,Saur	Sebastian,Mueller&Roland,Rad	Unpublished	MCCA-Unpublished	Stable	C57BL_6J;129	C57BL_6J;C57BL_6J	10	720	1546	0.13	9.7	20.67
MCCA0424	R855	PTu-1	R855_PTu-1	Dieter,Saur	Sebastian,Mueller&Roland,Rad	Unpublished	MCCA-Unpublished	Stable	C57BL_6J;129	C57BL_6J;C57BL_6J	6	0	1568	0.08	0.08	20.91
MCCA0432	S804	PTu-1	S804_PTu-1	Dieter,Saur	Sebastian,Mueller&Roland,Rad	Unpublished	MCCA-Unpublished	Stable	C57BL_6J;129	C57BL_6J;129	16	1563	1563	0.21	20.98	20.98
MCCA0433	S821	PTu-1	S821_PTu-1	Dieter,Saur	Sebastian,Mueller&Roland,Rad	29364867	MCCA-Published	Stable	C57BL_6J;129	129;129	6	1585	1585	0.08	21.14	21.14
MCCA0323	53704	PTu-1	53704_PTu-1	Dieter,Saur	Sebastian,Mueller&Roland,Rad	29364867	MCCA-Published	Stable	C57BL_6J;129	C57BL_6J;129	8	1589	1589	0.11	21.22	21.22
MCCA0287	S821	Ascites-1	S821_Ascites-1	Dieter,Saur	Sebastian,Mueller&Roland,Rad	Unpublished	MCCA-Unpublished	Stable	C57BL_6J;129	129;129	27	1593	1593	0.36	21.52	21.52
MCCA0286	S1031	Ascites-1	S1031_Ascites-1	Dieter,Saur	Sebastian,Mueller&Roland,Rad	Unpublished	MCCA-Unpublished	Stable	C57BL_6J;129	C57BL_6J;129	10	1618	1618	0.13	21.63	21.63
MCCA0389	C2810	PTu-1	C2810_PTu-1	Dieter,Saur	Sebastian,Mueller&Roland,Rad	29364867	MCCA-Published	Stable	C57BL_6J;FVB_NJ	C57BL_6J;C57BL_6J	69	721	1560	0.92	10.5	21.64
MCCA0303	1712	PTu-1	1712_PTu-1	Dieter,Saur	Sebastian,Mueller&Roland,Rad	Unpublished	MCCA-Unpublished	Stable	C57BL_6J;129	C57BL_6J;129	47	1591	1591	0.62	21.76	21.76
MCCA0426	S1031	PTu-1	S1031_PTu-1	Dieter,Saur	Sebastian,Mueller&Roland,Rad	Unpublished	MCCA-Unpublished	Stable	C57BL_6J;129	C57BL_6J;129	17	1624	1624	0.23	21.8	21.8
MCCA0301	16990	PTu-1	16990_PTu-1	Dieter,Saur	Sebastian,Mueller&Roland,Rad	29364867	MCCA-Published	Stable	C57BL_6J;129	C57BL_6J;129	25	1631	1631	0.33	22	22
MCCA0384	C1664	PTu-1	C1664_PTu-1	Dieter,Saur	Sebastian,Mueller&Roland,Rad	Unpublished	MCCA-Unpublished	Stable	C57BL_6J;129	C57BL_6J;129	10	1651	1651	0.13	22.07	22.07
MCCA0428	S134	PTu-1	S134_PTu-1	Dieter,Saur	Sebastian,Mueller&Roland,Rad	29364867	MCCA-Published	Stable	C57BL_6J;129	C57BL_6J;129	10	1657	1657	0.13	22.15	22.15
MCCA0429	S559	PTu-1	S559_PTu-1	Dieter,Saur	Sebastian,Mueller&Roland,Rad	29364867	MCCA-Published	Stable	C57BL_6J;129	C57BL_6J;129	9	1670	1670	0.12	22.31	22.31
MCCA0436	S925	PTu-1	S925_PTu-1	Dieter,Saur	Sebastian,Mueller&Roland,Rad	Unpublished	MCCA-Unpublished	Stable	C57BL_6J;129	C57BL_6J;C57BL_6J	22	775	1672	0.29	10.59	22.5
MCCA0315	4900	PTu-1	4900_PTu-1	Dieter,Saur	Sebastian,Mueller&Roland,Rad	29364867	MCCA-Published	Stable	C57BL_6J;129	C57BL_6J;C57BL_6J	12	885	1712	0.16	11.92	22.9
MCCA0310	3250	PTu-1	3250_PTu-1	Dieter,Saur	Sebastian,Mueller&Roland,Rad	29364867	MCCA-Published	Stable	C57BL_6J;129	C57BL_6J;129	13	1745	1745	0.17	23.35	23.35
MCCA0326	5671	PTu-1	5671_PTu-1	Dieter,Saur	Sebastian,Mueller&Roland,Rad	29364867	MCCA-Published	Stable	C57BL_6J;129	C57BL_6J;C57BL_6J	13	962	1759	0.17	12.95	23.54
MCCA0427	S1187	PTu-1	S1187_PTu-1	Dieter,Saur	Sebastian,Mueller&Roland,Rad	Unpublished	MCCA-Unpublished	Stable	C57BL_6J;129	C57BL_6J;129	24	1750	1750	0.32	23.57	23.57
MCCA0382	C1497	PTu-1	C1497_PTu-1	Dieter,Saur	Sebastian,Mueller&Roland,Rad	Unpublished	MCCA-Unpublished	Stable	C57BL_6J;129	C57BL_6J;C57BL_6J	38	1300	1830	0.5	17.78	24.82
MCCA0314	4706	PTu-1	4706_PTu-1	Dieter,Saur	Sebastian,Mueller&Roland,Rad	29364867	MCCA-Published	Stable	C57BL_6J;129	C57BL_6J;129	19	1921	1921	0.25	25.77	25.77
MCCA0366	C1147	PTu-1	C1147_PTu-1	Dieter,Saur	Sebastian,Mueller&Roland,Rad	Unpublished	MCCA-Unpublished	Stable	C57BL_6J;129	C57BL_6J;129	11	1947	1947	0.15	26.01	26.01
MCCA0378	C1327	PTu-1	C1327_PTu-1	Dieter,Saur	Sebastian,Mueller&Roland,Rad	Unpublished	MCCA-Unpublished	Stable	C57BL_6J;129	C57BL_6J;129	20	1939	1939	0.27	26.03	26.03
MCCA0322	53646	PTu-1	53646_PTu-1	Dieter,Saur	Sebastian,Mueller&Roland,Rad	29364867	MCCA-Published	Stable	C57BL_6J;129	C57BL_6J;C57BL_6J	14	982	1958	0.19	13.23	26.2
MCCA0395	FKC076	PTu-2	FKC076_PTu-2	Roland,Rad	Sebastian,Mueller&Roland,Rad	Unpublished	MCCA-Unpublished	Stable	C57BL_6J;129	C57BL_6J;C57BL_6J	8	1029	2058	0.11	13.78	27.45
MCCA0360	B75	PTu-1	B75_PTu-1	Dieter,Saur	Sebastian,Mueller&Roland,Rad	Unpublished	MCCA-Unpublished	Stable	C57BL_6J;DBA_2J	C57BL_6J;DBA_2J	15	2054	2054	0.2	27.49	27.49
MCCA0393	FKC076	Cyst-1	FKC076_Cyst-1	Roland,Rad	Sebastian,Mueller&Roland,Rad	Unpublished	MCCA-Unpublished	Stable	C57BL_6J;129	C57BL_6J;C57BL_6J	12	1022	2061	0.16	13.74	27.54
MCCA0394	FKC076	PTu-1	FKC076_PTu-1	Roland,Rad	Sebastian,Mueller&Roland,Rad	Unpublished	MCCA-Unpublished	Stable	C57BL_6J;129	C57BL_6J;C57BL_6J	13	1030	2061	0.17	13.86	27.55
MCCA0396	FKC076	PTu-3	FKC076_PTu-3	Roland,Rad	Sebastian,Mueller&Roland,Rad	Unpublished	MCCA-Unpublished	Stable	C57BL_6J;129	C57BL_6J;C57BL_6J	10	1034	2080	0.13	13.87	27.77
MCCA0383	C1591	PTu-1	C1591_PTu-1	Dieter,Saur	Sebastian,Mueller&Roland,Rad	Unpublished	MCCA-Unpublished	Stable	C57BL_6J;129	C57BL_6J;C57BL_6J	9	1104	2098	0.12	14.79	27.99
MCCA0401	KG205	PTu-1	KG205_PTu-1	Dieter,Saur	Sebastian,Mueller&Roland,Rad	Unpublished	MCCA-Unpublished	Stable	C57BL_6J;129	C57BL_6J;C57BL_6J	11	1398	2108	0.15	18.72	28.15
MCCA0300	1616	PTu-1	1616_PTu-1	Dieter,Saur	Sebastian,Mueller&Roland,Rad	Unpublished	MCCA-Unpublished	Stable	C57BL_6J;FVB_NJ	C57BL_6J;FVB_NJ	38	2142	2142	0.5	28.96	28.96
MCCA0381	C1464	PTu-1	C1464_PTu-1	Dieter,Saur	Sebastian,Mueller&Roland,Rad	Unpublished	MCCA-Unpublished	Stable	C57BL_6J;129	C57BL_6J;C57BL_6J	63	1193	2170	0.84	16.69	29.67
MCCA0416	R1616	PTu-1	R1616_PTu-1	Dieter,Saur	Sebastian,Mueller&Roland,Rad	Unpublished	MCCA-Unpublished	Stable	C57BL_6J;129	C57BL_6J;C57BL_6J	12	1239	2222	0.16	16.62	29.68
MCCA0392	C839	PTu-1	C839_PTu-1	Dieter,Saur	Sebastian,Mueller&Roland,Rad	Unpublished	MCCA-Unpublished	Stable	C57BL_6J;FVB_NJ	C57BL_6J;FVB_NJ	26	2216	2216	0.35	29.78	29.78
MCCA0305	1778	PTu-1	1778_PTu-1	Dieter,Saur	Sebastian,Mueller&Roland,Rad	Unpublished	MCCA-Unpublished	Stable	FVB_NJ;129	FVB_NJ;FVB_NJ	51	0	2208	0.68	0.68	30.01
MCCA0372	C1213	PTu-1	C1213_PTu-1	Dieter,Saur	Sebastian,Mueller&Roland,Rad	Unpublished	MCCA-Unpublished	Stable	C57BL_6J;FVB_NJ	C57BL_6J;FVB_NJ	43	2247	2247	0.57	30.42	30.42
MCCA0285	R4501	Ascites-1	R4501_Ascites-1	Dieter,Saur	Sebastian,Mueller&Roland,Rad	Unpublished	MCCA-Unpublished	Stable	C57BL_6J;129	C57BL_6J;C57BL_6J	33	1144	2284	0.44	15.64	30.78
MCCA0423	R4501	PTu-1	R4501_PTu-1	Dieter,Saur	Sebastian,Mueller&Roland,Rad	Unpublished	MCCA-Unpublished	Stable	C57BL_6J;129	C57BL_6J;C57BL_6J	50	1148	2281	0.66	15.92	30.97
MCCA0273	1616	Ascites-1	1616_Ascites-1	Dieter,Saur	Sebastian,Mueller&Roland,Rad	Unpublished	MCCA-Unpublished	Stable	C57BL_6J;FVB_NJ	C57BL_6J;FVB_NJ	34	2306	2306	0.45	31.09	31.09
MCCA0299	1518	PTu-1	1518_PTu-1	Dieter,Saur	Sebastian,Mueller&Roland,Rad	Unpublished	MCCA-Unpublished	Stable	C57BL_6J;FVB_NJ	C57BL_6J;FVB_NJ	26	2442	2442	0.35	32.79	32.79
MCCA0365	C1119	PTu-1	C1119_PTu-1	Dieter,Saur	Sebastian,Mueller&Roland,Rad	Unpublished	MCCA-Unpublished	Stable	C57BL_6J;FVB_NJ	C57BL_6J;FVB_NJ	16	2477	2477	0.21	33.12	33.12
MCCA0308	3202	PTu-1	3202_PTu-1	Dieter,Saur	Sebastian,Mueller&Roland,Rad	29364867	MCCA-Published	Stable	C57BL_6J;129	C57BL_6J;C57BL_6J	14	1260	2497	0.19	16.92	33.36
MCCA0319	53578	PTu-1	53578_PTu-1	Dieter,Saur	Sebastian,Mueller&Roland,Rad	29364867	MCCA-Published	Stable	C57BL_6J;129	C57BL_6J;C57BL_6J	25	1428	2564	0.33	19.3	34.39
MCCA0414	R1305	PTu-1	R1305_PTu-1	Dieter,Saur	Sebastian,Mueller&Roland,Rad	Unpublished	MCCA-Unpublished	Stable	C57BL_6J;129	C57BL_6J;C57BL_6J	7	1357	2598	0.09	18.12	34.61
MCCA0283	R1305	Ascites-1	R1305_Ascites-1	Dieter,Saur	Sebastian,Mueller&Roland,Rad	Unpublished	MCCA-Unpublished	Stable	C57BL_6J;129	C57BL_6J;C57BL_6J	35	1361	2602	0.46	18.55	35.03
MCCA0418	R2604	PTu-1	R2604_PTu-1	Dieter,Saur	Sebastian,Mueller&Roland,Rad	Unpublished	MCCA-Unpublished	Stable	C57BL_6J;129	C57BL_6J;C57BL_6J	13	1562	2729	0.17	20.92	36.43
MCCA0284	R2604	Ascites-1	R2604_Ascites-1	Dieter,Saur	Sebastian,Mueller&Roland,Rad	Unpublished	MCCA-Unpublished	Stable	C57BL_6J;129	C57BL_6J;C57BL_6J	17	1600	2814	0.23	21.48	37.61
MCCA0370	C1206	PTu-1	C1206_PTu-1	Dieter,Saur	Sebastian,Mueller&Roland,Rad	Unpublished	MCCA-Unpublished	Stable	C57BL_6J;129	C57BL_6J;C57BL_6J	19	1626	2821	0.25	21.85	37.73
MCCA0291	11343	PTu-1	11343_PTu-1	Dieter,Saur	Sebastian,Mueller&Roland,Rad	Unpublished	MCCA-Unpublished	Stable	C57BL_6J;FVB_NJ	C57BL_6J;C57BL_6J	5	1524	2838	0.07	20.31	37.77
MCCA0367	C1149	PTu-1	C1149_PTu-1	Dieter,Saur	Sebastian,Mueller&Roland,Rad	Unpublished	MCCA-Unpublished	Stable	C57BL_6J;129	C57BL_6J;C57BL_6J	15	2035	2918	0.2	27.23	38.96
MCCA0327	5748	PTu-1	5748_PTu-1	Dieter,Saur	Sebastian,Mueller&Roland,Rad	29364867	MCCA-Published	Stable	C57BL_6J;129	C57BL_6J;C57BL_6J	45	1576	2918	0.6	21.53	39.36
MCCA0278	C1149	Ascites-1	C1149_Ascites-1	Dieter,Saur	Sebastian,Mueller&Roland,Rad	Unpublished	MCCA-Unpublished	Stable	C57BL_6J;129	C57BL_6J;C57BL_6J	9	2055	2962	0.12	27.42	39.47
MCCA0364	C1062	PTu-1	C1062_PTu-1	Dieter,Saur	Sebastian,Mueller&Roland,Rad	Unpublished	MCCA-Unpublished	Stable	C57BL_6J;129	C57BL_6J;C57BL_6J	18	1704	3314	0.24	22.88	44.27
MCCA0466	948	PTu-1	948_PTu-1	Roland,Rad	Sebastian,Mueller&Roland,Rad	37352862	MCCA-Published	Stable	C57BL_6J;129	C57BL_6J;C57BL_6J	34	0	73	0.45	0.45	1.42
MCCA0470	962	PTu-1	962_PTu-1	Roland,Rad	Sebastian,Mueller&Roland,Rad	37352862	MCCA-Published	Stable	C57BL_6J;129	C57BL_6J;C57BL_6J	74	0	78	0.98	0.98	2.02
MCCA0467	950	PTu-1	950_PTu-1	Roland,Rad	Sebastian,Mueller&Roland,Rad	37352862	MCCA-Published	Stable	C57BL_6J;129	C57BL_6J;C57BL_6J	111	0	67	1.47	1.47	2.36
MCCA0469	955	PTu-1	955_PTu-1	Roland,Rad	Sebastian,Mueller&Roland,Rad	37352862	MCCA-Published	Stable	C57BL_6J;129	C57BL_6J;C57BL_6J	103	0	85	1.37	1.37	2.5
MCCA0464	947	PTu-1	947_PTu-1	Roland,Rad	Sebastian,Mueller&Roland,Rad	37352862	MCCA-Published	Stable	C57BL_6J;129	C57BL_6J;C57BL_6J	127	0	75	1.69	1.69	2.68
MCCA0451	963	PTu-1	963_PTu-1	Roland,Rad	Sebastian,Mueller&Roland,Rad	37352862	MCCA-Published	Stable	C57BL_6J;129	C57BL_6J;C57BL_6J	130	0	73	1.73	1.73	2.7
MCCA0446	BLM45-69-1F	PTu-1	BLM45-69-1F_PTu-1	Roland,Rad	Sebastian,Mueller&Roland,Rad	Unpublished	MCCA-Unpublished	Stable	C57BL_6J;129	C57BL_6J;C57BL_6J	246	548	1043	3.27	10.55	17.12
MCCA0449	BLM50-67-1G	PTu-1	BLM50-67-1G_PTu-1	Roland,Rad	Sebastian,Mueller&Roland,Rad	Unpublished	MCCA-Unpublished	Stable	C57BL_6J;129	C57BL_6J;C57BL_6J	213	573	1084	2.83	10.44	17.23
MCCA0447	BLM48-68-3I	PTu-1	BLM48-68-3I_PTu-1	Roland,Rad	Sebastian,Mueller&Roland,Rad	Unpublished	MCCA-Unpublished	Stable	C57BL_6J;129	C57BL_6J;C57BL_6J	274	600	1102	3.64	11.61	18.28
