# Supplementary material for: A disease model resource reveals core principles of tissue-specific cancer evolution
Source: Nature. 2026 Feb 25;653(8113):57. doi: 10.1038/s41586-026-10187-2 (PMC13149333; doi:10.1038/s41586-026-10187-2)
Supplement: Supplementary file 1 — Supplementary Tables 1–19. [file 41586_2026_10187_MOESM1_ESM.zip › 2024-10-21642B-s1/SupplementaryTable7.xlsx]

## Sheet: MCCA-Kras-Status
Supplementary Table 7. KrasG12D allelic status in MCCA samples of pancreas, lung and intestine
Gene	MCCA-ID	MouseID	Location	Model	Tissue	Lineage	Site	CancerType	CancerTypeDetailed	KrasG12D-VAF	CopyRatio	KrasG12D-Status
Kras	MCCA0079	MT2822	PTu-4	VK	EpithelialTissue	IntestineSmall	Primary	IntestinalCancer	KrasInitiated"Traditional"SerratedIntestinalAdenocarcinoma	0.504739	1.03261	Het
Kras	MCCA0069	Bl6-469	PTu-4.2	VK	EpithelialTissue	IntestineSmall	Primary	IntestinalCancer	KrasInitiated"Traditional"SerratedIntestinalAdenocarcinoma	0.995872	1.00055	LOH
Kras	MCCA0088	NSG643	PTu-4	VK	EpithelialTissue	IntestineSmall	Primary	IntestinalCancer	KrasInitiated"Traditional"SerratedIntestinalAdenocarcinoma	0.509304	0.988834	Het
Kras	MCCA0089	NSG646	PTu-4	VK	EpithelialTissue	IntestineSmall	Primary	IntestinalCancer	KrasInitiated"Traditional"SerratedIntestinalAdenocarcinoma	0.498495	0.993092	Het
Kras	MCCA0083	MT388	PTu-4	VK	EpithelialTissue	IntestineSmall	Primary	IntestinalCancer	KrasInitiated"Traditional"SerratedIntestinalAdenocarcinoma	0.659336	1.46358	Gain
Kras	MCCA0100	TM7348	PTu-1.2	VK	EpithelialTissue	IntestineSmall	Primary	IntestinalCancer	KrasInitiated"Traditional"SerratedIntestinalAdenocarcinoma	0.498243	0.975017	Het
Kras	MCCA0101	TM7515	PTu-2.1	VK	EpithelialTissue	IntestineSmall	Primary	IntestinalCancer	KrasInitiated"Traditional"SerratedIntestinalAdenocarcinoma	0.997536	1.01157	LOH
Kras	MCCA0085	NSG425	PTu-4	VK	EpithelialTissue	IntestineSmall	Primary	IntestinalCancer	KrasInitiated"Traditional"SerratedIntestinalAdenocarcinoma	0.6788	1.32391	Gain
Kras	MCCA0080	MT345	PTu-4.2	VK	EpithelialTissue	IntestineSmall	Primary	IntestinalCancer	KrasInitiated"Traditional"SerratedIntestinalAdenocarcinoma	0.7636	1.02491	LOH
Kras	MCCA0072	MT1460	PTu-4	VK	EpithelialTissue	IntestineSmall	Primary	IntestinalCancer	KrasInitiated"Traditional"SerratedIntestinalAdenocarcinoma	0.603709	1.2084	Het
Kras	MCCA0084	MT577	PTu-1.2	VK	EpithelialTissue	IntestineSmall	Primary	IntestinalCancer	KrasInitiated"Traditional"SerratedIntestinalAdenocarcinoma	0.652786	1.40991	Gain
Kras	MCCA0076	MT2433	PTu-4.1	VK	EpithelialTissue	IntestineSmall	Primary	IntestinalCancer	KrasInitiated"Traditional"SerratedIntestinalAdenocarcinoma	0.65059	1.37535	Gain
Kras	MCCA0077	MT2434	PTu-4.1	VK	EpithelialTissue	IntestineSmall	Primary	IntestinalCancer	KrasInitiated"Traditional"SerratedIntestinalAdenocarcinoma	0.656127	1.35689	Gain
Kras	MCCA0087	NSG635	PTu-4.2	VK	EpithelialTissue	IntestineSmall	Primary	IntestinalCancer	KrasInitiated"Traditional"SerratedIntestinalAdenocarcinoma	0.99521	0.987669	LOH
Kras	MCCA0086	NSG634	PTu-4	VK	EpithelialTissue	IntestineSmall	Primary	IntestinalCancer	KrasInitiated"Traditional"SerratedIntestinalAdenocarcinoma	0.994813	1.07371	LOH
Kras	MCCA0066	1138	PTu-4	VK	EpithelialTissue	IntestineSmall	Primary	IntestinalCancer	KrasInitiated"Traditional"SerratedIntestinalAdenocarcinoma	0.995956	0.990274	LOH
Kras	MCCA0068	1242	PTu-4	VK	EpithelialTissue	IntestineSmall	Primary	IntestinalCancer	KrasInitiated"Traditional"SerratedIntestinalAdenocarcinoma	0.996181	1.0601	LOH
Kras	MCCA0078	MT2499	PTu-4	VK	EpithelialTissue	IntestineSmall	Primary	IntestinalCancer	KrasInitiated"Traditional"SerratedIntestinalAdenocarcinoma	0.600967	1.27633	Het
Kras	MCCA0067	1139	PTu-4	VK	EpithelialTissue	IntestineSmall	Primary	IntestinalCancer	KrasInitiated"Traditional"SerratedIntestinalAdenocarcinoma	0.996126	1.0073	LOH
Kras	MCCA0071	MT1429	PTu-1	VK	EpithelialTissue	IntestineSmall	Primary	IntestinalCancer	KrasInitiated"Traditional"SerratedIntestinalAdenocarcinoma	0.646965	1.44623	Gain
Kras	MCCA0307	2994	PTu-1	PK	EpithelialTissue	Pancreas	Primary	PancreaticCancer	PancreaticAdenocarcinoma	0.445904	1.23482	Het
Kras	MCCA0335	7639	PTu-1	PK	EpithelialTissue	Pancreas	Primary	PancreaticCancer	PancreaticAdenocarcinoma	0.557343	1.03197	Het
Kras	MCCA0330	6374	PTu-2	PK	EpithelialTissue	Pancreas	Primary	PancreaticCancer	PancreaticAdenocarcinoma	0.535564	1.34183	Het
Kras	MCCA0299	1518	PTu-1	PK	EpithelialTissue	Pancreas	Primary	PancreaticCancer	PancreaticAdenocarcinoma	0.498532	1.01389	Het
Kras	MCCA0311	3375	PTu-1	PK	EpithelialTissue	Pancreas	Primary	PancreaticCancer	PancreaticAdenocarcinoma	0.620392	1.00396	LOH
Kras	MCCA0312	3413	0)	PK	EpithelialTissue	Pancreas	Primary	PancreaticCancer	PancreaticAdenocarcinoma	0.531546	1.02207	Het
Kras	MCCA0337	7688	PTu-1	PK	EpithelialTissue	Pancreas	Primary	PancreaticCancer	PancreaticAdenocarcinoma	0.580391	1.24022	Het
Kras	MCCA0338	7968	PTu-1	PK	EpithelialTissue	Pancreas	Primary	PancreaticCancer	PancreaticAdenocarcinoma	0.970367	0.995712	LOH
Kras	MCCA0313	363	PTu-1	PK	EpithelialTissue	Pancreas	Primary	PancreaticCancer	PancreaticAdenocarcinoma	0.705012	1.20731	LOH
Kras	MCCA0304	17473	PTu-1	PK	EpithelialTissue	Pancreas	Primary	PancreaticCancer	PancreaticAdenocarcinoma	0.491343	1.01663	Het
Kras	MCCA0381	C1464	PTu-1	PK	EpithelialTissue	Pancreas	Primary	PancreaticCancer	PancreaticAdenocarcinoma	0.511286	0.98678	Het
Kras	MCCA0290	110	PTu-1	PK	EpithelialTissue	Pancreas	Primary	PancreaticCancer	PancreaticAdenocarcinoma	0.536362	1.08162	Het
Kras	MCCA0324	53909	PTu-1	PK	EpithelialTissue	Pancreas	Primary	PancreaticCancer	PancreaticAdenocarcinoma	0.958278	0.993643	LOH
Kras	MCCA0295	13912	PTu-1	PK	EpithelialTissue	Pancreas	Primary	PancreaticCancer	PancreaticAdenocarcinoma	0.496875	1.0279	Het
Kras	MCCA0292	12508	PTu-1	PK	EpithelialTissue	Pancreas	Primary	PancreaticCancer	PancreaticAdenocarcinoma	0.555962	1.72728	Het
Kras	MCCA0293	12753	PTu-1	PK	EpithelialTissue	Pancreas	Primary	PancreaticCancer	PancreaticAdenocarcinoma	0.622643	1.20197	LOH
Kras	MCCA0379	C1329	PTu-1	PK	EpithelialTissue	Pancreas	Primary	PancreaticCancer	PancreaticAdenocarcinoma	0.655544	1.43654	Gain
Kras	MCCA0430	S682	PTu-1	PK	EpithelialTissue	Pancreas	Primary	PancreaticCancer	PancreaticAdenocarcinoma	0.546646	1.0319	Het
Kras	MCCA0339	8024	PTu-1	PK	EpithelialTissue	Pancreas	Primary	PancreaticCancer	PancreaticAdenocarcinoma	0.984125	1.01291	LOH
Kras	MCCA0369	C1162	PTu-1	PK	EpithelialTissue	Pancreas	Primary	PancreaticCancer	PancreaticAdenocarcinoma	0.991238	1.01924	LOH
Kras	MCCA0424	R855	PTu-1	PK	EpithelialTissue	Pancreas	Primary	PancreaticCancer	PancreaticAdenocarcinoma	0.641357	1.47212	Gain
Kras	MCCA0380	C1446	PTu-1	PK	EpithelialTissue	Pancreas	Primary	PancreaticCancer	PancreaticAdenocarcinoma	0.687361	1.45438	Gain
Kras	MCCA0388	C2685	PTu-1	PK	EpithelialTissue	Pancreas	Primary	PancreaticCancer	PancreaticAdenocarcinoma	0.665055	1.38857	Gain
Kras	MCCA0365	C1119	PTu-1	PK	EpithelialTissue	Pancreas	Primary	PancreaticCancer	PancreaticAdenocarcinoma	0.858588	1.06091	LOH
Kras	MCCA0418	R2604	PTu-1	PK	EpithelialTissue	Pancreas	Primary	PancreaticCancer	PancreaticAdenocarcinoma	0.955499	1.01438	LOH
Kras	MCCA0351	9203	PTu-1	PK	EpithelialTissue	Pancreas	Primary	PancreaticCancer	PancreaticAdenocarcinoma	0.504095	1.08628	Het
Kras	MCCA0344	8305	PTu-1	PK	EpithelialTissue	Pancreas	Primary	PancreaticCancer	PancreaticAdenocarcinoma	0.688237	1.47591	Gain
Kras	MCCA0326	5671	PTu-1	PK	EpithelialTissue	Pancreas	Primary	PancreaticCancer	PancreaticAdenocarcinoma	0.505419	1.0643	Het
Kras	MCCA0301	16990	PTu-1	PK	EpithelialTissue	Pancreas	Primary	PancreaticCancer	PancreaticAdenocarcinoma	0.604507	1.06319	Het
Kras	MCCA0319	53578	PTu-1	PK	EpithelialTissue	Pancreas	Primary	PancreaticCancer	PancreaticAdenocarcinoma	0.497021	1.08628	Het
Kras	MCCA0327	5748	PTu-1	PK	EpithelialTissue	Pancreas	Primary	PancreaticCancer	PancreaticAdenocarcinoma	0.674905	1.02172	LOH
Kras	MCCA0341	8182	PTu-1	PK	EpithelialTissue	Pancreas	Primary	PancreaticCancer	PancreaticAdenocarcinoma	0.505308	1.01382	Het
Kras	MCCA0320	53631	PTu-1	PK	EpithelialTissue	Pancreas	Primary	PancreaticCancer	PancreaticAdenocarcinoma	0.61511	1.25832	Gain
Kras	MCCA0322	53646	PTu-1	PK	EpithelialTissue	Pancreas	Primary	PancreaticCancer	PancreaticAdenocarcinoma	0.766948	1.27615	LOH
Kras	MCCA0345	8442	PTu-1	PK	EpithelialTissue	Pancreas	Primary	PancreaticCancer	PancreaticAdenocarcinoma	0.653462	1.43664	Gain
Kras	MCCA0349	8661	PTu-1	PK	EpithelialTissue	Pancreas	Primary	PancreaticCancer	PancreaticAdenocarcinoma	0.74431	1.17202	LOH
Kras	MCCA0352	9591	PTu-1	PK	EpithelialTissue	Pancreas	Primary	PancreaticCancer	PancreaticAdenocarcinoma	0.990602	1.03742	LOH
Kras	MCCA0323	53704	PTu-1	PK	EpithelialTissue	Pancreas	Primary	PancreaticCancer	PancreaticAdenocarcinoma	0.946302	0.992473	LOH
Kras	MCCA0315	4900	PTu-1	PK	EpithelialTissue	Pancreas	Primary	PancreaticCancer	PancreaticAdenocarcinoma	0.419683	1.62744	Het
Kras	MCCA0343	8296	PTu-1	PK	EpithelialTissue	Pancreas	Primary	PancreaticCancer	PancreaticAdenocarcinoma	0.504169	1.00292	Het
Kras	MCCA0433	S821	PTu-1	PK	EpithelialTissue	Pancreas	Primary	PancreaticCancer	PancreaticAdenocarcinoma	0.638775	1.34127	Gain
Kras	MCCA0314	4706	PTu-1	PK	EpithelialTissue	Pancreas	Primary	PancreaticCancer	PancreaticAdenocarcinoma	0.657411	1.4207	Gain
Kras	MCCA0328	6075	PTu-1	PK	EpithelialTissue	Pancreas	Primary	PancreaticCancer	PancreaticAdenocarcinoma	0.991118	1.00146	LOH
Kras	MCCA0412	R1035	PTu-1	PK	EpithelialTissue	Pancreas	Primary	PancreaticCancer	PancreaticAdenocarcinoma	0.663144	1.30008	Gain
Kras	MCCA0340	8028	PTu-1	PK	EpithelialTissue	Pancreas	Primary	PancreaticCancer	PancreaticAdenocarcinoma	0.961046	1.00737	LOH
Kras	MCCA0428	S134	PTu-1	PK	EpithelialTissue	Pancreas	Primary	PancreaticCancer	PancreaticAdenocarcinoma	0.835077	3.74976	Amp
Kras	MCCA0429	S559	PTu-1	PK	EpithelialTissue	Pancreas	Primary	PancreaticCancer	PancreaticAdenocarcinoma	0.94155	1.27713	LOH
Kras	MCCA0348	8570	PTu-1	PK	EpithelialTissue	Pancreas	Primary	PancreaticCancer	PancreaticAdenocarcinoma	0.989516	0.98719	LOH
Kras	MCCA0316	5123	PTu-1	PK	EpithelialTissue	Pancreas	Primary	PancreaticCancer	PancreaticAdenocarcinoma	0.674412	0.990412	LOH
Kras	MCCA0302	16992	PTu-1	PK	EpithelialTissue	Pancreas	Primary	PancreaticCancer	PancreaticAdenocarcinoma	0.95435	1.01031	LOH
Kras	MCCA0434	S914	PTu-1	PK	EpithelialTissue	Pancreas	Primary	PancreaticCancer	PancreaticAdenocarcinoma	0.527743	1.01396	Het
Kras	MCCA0350	9091	PTu-1	PK	EpithelialTissue	Pancreas	Primary	PancreaticCancer	PancreaticAdenocarcinoma	0.935537	1.06282	LOH
Kras	MCCA0342	8248	PTu-1	PK	EpithelialTissue	Pancreas	Primary	PancreaticCancer	PancreaticAdenocarcinoma	0.985754	1.01677	LOH
Kras	MCCA0318	5320	PTu-1	PK	EpithelialTissue	Pancreas	Primary	PancreaticCancer	PancreaticAdenocarcinoma	0.899603	1.00396	LOH
Kras	MCCA0347	8513	PTu-1	PK	EpithelialTissue	Pancreas	Primary	PancreaticCancer	PancreaticAdenocarcinoma	0.982768	1.02783	LOH
Kras	MCCA0308	3202	PTu-1	PK	EpithelialTissue	Pancreas	Primary	PancreaticCancer	PancreaticAdenocarcinoma	0.725531	1.22222	LOH
Kras	MCCA0310	3250	PTu-1	PK	EpithelialTissue	Pancreas	Primary	PancreaticCancer	PancreaticAdenocarcinoma	0.532474	0.993506	Het
Kras	MCCA0332	6405	PTu-2	PK	EpithelialTissue	Pancreas	Primary	PancreaticCancer	PancreaticAdenocarcinoma	0.603983	1.15861	Het
Kras	MCCA0317	5288	PTu-1	PK	EpithelialTissue	Pancreas	Primary	PancreaticCancer	PancreaticAdenocarcinoma	0.64072	1.43008	Gain
Kras	MCCA0376	C1272	PTu-1	PK	EpithelialTissue	Pancreas	Primary	PancreaticCancer	PancreaticAdenocarcinoma	0.933901	1.56309	Gain
Kras	MCCA0370	C1206	PTu-1	PK_Cdh1-HE	EpithelialTissue	Pancreas	Primary	PancreaticCancer	PancreaticAdenocarcinoma	0.870109	1.11072	LOH
Kras	MCCA0431	S798	PTu-1	PK	EpithelialTissue	Pancreas	Primary	PancreaticCancer	PancreaticAdenocarcinoma	0.594783	1.07856	Het
Kras	MCCA0432	S804	PTu-1	PK	EpithelialTissue	Pancreas	Primary	PancreaticCancer	PancreaticAdenocarcinoma	0.845553	3.80554	Amp
Kras	MCCA0373	C1232	PTu-1	PK	EpithelialTissue	Pancreas	Primary	PancreaticCancer	PancreaticAdenocarcinoma	0.782524	1.07207	LOH
Kras	MCCA0435	S924	PTu-1	PK	EpithelialTissue	Pancreas	Primary	PancreaticCancer	PancreaticAdenocarcinoma	0.656125	1.44403	Gain
Kras	MCCA0360	B75	PTu-1	PK	EpithelialTissue	Pancreas	Primary	PancreaticCancer	PancreaticAdenocarcinoma	0.946411	1.01277	LOH
Kras	MCCA0402	P1952	PTu-1	PK	EpithelialTissue	Pancreas	Primary	PancreaticCancer	PancreaticAdenocarcinoma	0.985549	1.00035	LOH
Kras	MCCA0384	C1664	PTu-1	PK	EpithelialTissue	Pancreas	Primary	PancreaticCancer	PancreaticAdenocarcinoma	0.679484	1.55703	Gain
Kras	MCCA0416	R1616	PTu-1	PK	EpithelialTissue	Pancreas	Primary	PancreaticCancer	PancreaticAdenocarcinoma	0.519642	1.02854	Het
Kras	MCCA0382	C1497	PTu-1	PK	EpithelialTissue	Pancreas	Primary	PancreaticCancer	PancreaticAdenocarcinoma	0.739149	1.32694	Gain
Kras	MCCA0374	C1236	PTu-1	PK	EpithelialTissue	Pancreas	Primary	PancreaticCancer	PancreaticAdenocarcinoma	0.516962	1.00968	Het
Kras	MCCA0375	C1245	PTu-1	PK	EpithelialTissue	Pancreas	Primary	PancreaticCancer	PancreaticAdenocarcinoma	0.655959	1.44493	Gain
Kras	MCCA0425	R905	PTu-1	PK	EpithelialTissue	Pancreas	Primary	PancreaticCancer	PancreaticAdenocarcinoma	0.595568	1.27978	Het
Kras	MCCA0372	C1213	PTu-1	PK	EpithelialTissue	Pancreas	Primary	PancreaticCancer	PancreaticAdenocarcinoma	0.651361	1.40036	Gain
Kras	MCCA0363	BH093	PTu-1	PK	EpithelialTissue	Pancreas	Primary	PancreaticCancer	PancreaticAdenocarcinoma	0.990423	0.989588	LOH
Kras	MCCA0421	R3987	PTu-2	PK	EpithelialTissue	Pancreas	Primary	PancreaticCancer	PancreaticAdenocarcinoma	0.985264	0.976709	LOH
Kras	MCCA0309	3208	PTu-1	PK	EpithelialTissue	Pancreas	Primary	PancreaticCancer	PancreaticAdenocarcinoma	0.8872	1.038	LOH
Kras	MCCA0334	6829	PTu-1	PK	EpithelialTissue	Pancreas	Primary	PancreaticCancer	PancreaticAdenocarcinoma	0.594795	0.911301	Het
Kras	MCCA0403	P2122	PTu-1	PK	EpithelialTissue	Pancreas	Primary	PancreaticCancer	PancreaticAdenocarcinoma	0.614157	1.31085	Gain
Kras	MCCA0404	P2628	PTu-1	PK	EpithelialTissue	Pancreas	Primary	PancreaticCancer	PancreaticAdenocarcinoma	0.656397	1.28325	LOH
Kras	MCCA0383	C1591	PTu-1	PK	EpithelialTissue	Pancreas	Primary	PancreaticCancer	PancreaticAdenocarcinoma	0.519267	1.01734	Het
Kras	MCCA0386	C2184	PTu-1	PK	EpithelialTissue	Pancreas	Primary	PancreaticCancer	PancreaticAdenocarcinoma	0.523224	1.03922	Het
Kras	MCCA0294	13312	PTu-1	PK	EpithelialTissue	Pancreas	Primary	PancreaticCancer	PancreaticAdenocarcinoma	0.913335	1.06223	LOH
Kras	MCCA0398	KCC100	PTu-1	PK	EpithelialTissue	Pancreas	Primary	PancreaticCancer	PancreaticAdenocarcinoma	0.654426	1.31103	Gain
Kras	MCCA0394	FKC076	PTu-1	PK	EpithelialTissue	Pancreas	Primary	PancreaticCancer	PancreaticAdenocarcinoma	0.660237	1.43724	Gain
Kras	MCCA0397	FoxKI052	PTu-2	PK	EpithelialTissue	Pancreas	Primary	PancreaticCancer	PancreaticAdenocarcinoma	0.984296	1.16385	LOH
Kras	MCCA0406	PK1199	PTu-2	PK	EpithelialTissue	Pancreas	Primary	PancreaticCancer	PancreaticAdenocarcinoma	0.513091	0.992611	Het
Kras	MCCA0405	PK1194	PTu-1	PK	EpithelialTissue	Pancreas	Primary	PancreaticCancer	PancreaticAdenocarcinoma	0.647978	1.4102	Gain
Kras	MCCA0414	R1305	PTu-1	PK	EpithelialTissue	Pancreas	Primary	PancreaticCancer	PancreaticAdenocarcinoma	0.702209	1.05285	LOH
Kras	MCCA0243	20388m	PTu-4	EK	EpithelialTissue	Lung	Primary	LungCancer	LungAdenocarcinoma	0.663221	1.41314	Gain
Kras	MCCA0239	10730m	PTu-2	EK	EpithelialTissue	Lung	Primary	LungCancer	LungAdenocarcinoma	0.580844	1.17609	Het
Kras	MCCA0237	10701m	PTu-1a	EK	EpithelialTissue	Lung	Primary	LungCancer	LungAdenocarcinoma	0.723619	1.34034	Gain
Kras	MCCA0244	21460m	PTu-1b	EK	EpithelialTissue	Lung	Primary	LungCancer	LungAdenocarcinoma	0.505481	1.43644	Het
Kras	MCCA0245	21915f	PTu-1	EK	EpithelialTissue	Lung	Primary	LungCancer	LungAdenocarcinoma	0.954943	0.885154	LOH
Kras	MCCA0240	13924	PTu-1	EK	EpithelialTissue	Lung	Primary	LungCancer	LungAdenocarcinoma	0.900823	1.06814	LOH
Kras	MCCA-Tissue	21915	21915f-002	EK	EpithelialTissue	Lung	Primary	LungCancer	LungAdenocarcinoma	0.510143	0.930152	Het
Kras	MCCA-Tissue	10920	10920-006	EK	EpithelialTissue	Lung	Primary	LungCancer	LungAdenocarcinoma	0.59241	1.1685	Het
Kras	MCCA-Tissue	10701	10701-005	EK	EpithelialTissue	Lung	Primary	LungCancer	LungAdenocarcinoma	0.510955	1.22207	Het
Kras	MCCA-Tissue	21460	21460-002	EK	EpithelialTissue	Lung	Primary	LungCancer	LungAdenocarcinoma	0.493478	1.23414	Het
Kras	MCCA-Tissue	20388	20388-006	EK	EpithelialTissue	Lung	Primary	LungCancer	LungAdenocarcinoma	0.470523	1.33299	Het
Kras	MCCA-Tissue	21613	21613-002	EK	EpithelialTissue	Lung	Primary	LungCancer	LungAdenocarcinoma	0.575802	1.35092	Het
Kras	MCCA-Tissue	10701	10701-008	EK	EpithelialTissue	Lung	Primary	LungCancer	LungAdenocarcinoma	0.503554	1.3602	Het
Kras	MCCA-Tissue	21460	21460-001	EK	EpithelialTissue	Lung	Primary	LungCancer	LungAdenocarcinoma	0.500644	1.44388	Het
Kras	MCCA-Tissue	10701	10701-029	EK	EpithelialTissue	Lung	Primary	LungCancer	LungAdenocarcinoma	0.502367	1.46388	Het
Kras	MCCA-Tissue	10920	10920-004	EK	EpithelialTissue	Lung	Primary	LungCancer	LungAdenocarcinoma	0.523681	1.53151	Het
Kras	MCCA-Tissue	10701	10701-018	EK	EpithelialTissue	Lung	Primary	LungCancer	LungAdenocarcinoma	0.491754	1.64574	Het
Kras	MCCA-Tissue	10920	10920-005	EK	EpithelialTissue	Lung	Primary	LungCancer	LungAdenocarcinoma	0.60484	1.67216	Het
Kras	MCCA-Tissue	10920	10920-003	EK	EpithelialTissue	Lung	Primary	LungCancer	LungAdenocarcinoma	0.462725	2.00313	Het
Kras	MCCA-Tissue	20388	20388-003	EK	EpithelialTissue	Lung	Primary	LungCancer	LungAdenocarcinoma	0.672642	1.32975	Gain
Kras	MCCA-Tissue	21915	21915f-012	EK	EpithelialTissue	Lung	Primary	LungCancer	LungAdenocarcinoma	0.630605	1.33017	Gain
Kras	MCCA-Tissue	10920	10920-022	EK	EpithelialTissue	Lung	Primary	LungCancer	LungAdenocarcinoma	0.663599	1.40037	Gain
Kras	MCCA-Tissue	10701	10701-026	EK	EpithelialTissue	Lung	Primary	LungCancer	LungAdenocarcinoma	0.657737	1.40668	Gain
Kras	MCCA-Tissue	10920	10920-021	EK	EpithelialTissue	Lung	Primary	LungCancer	LungAdenocarcinoma	0.705247	1.40871	Gain
Kras	MCCA-Tissue	21613	21613-018	EK	EpithelialTissue	Lung	Primary	LungCancer	LungAdenocarcinoma	0.679816	1.41179	Gain
Kras	MCCA-Tissue	20388	20388-001	EK	EpithelialTissue	Lung	Primary	LungCancer	LungAdenocarcinoma	0.638542	1.42856	Gain
Kras	MCCA-Tissue	21613	21613-019	EK	EpithelialTissue	Lung	Primary	LungCancer	LungAdenocarcinoma	0.646998	1.43569	Gain
Kras	MCCA-Tissue	10701	10701-006	EK	EpithelialTissue	Lung	Primary	LungCancer	LungAdenocarcinoma	0.643577	1.45439	Gain
Kras	MCCA-Tissue	10701	10701-004	EK	EpithelialTissue	Lung	Primary	LungCancer	LungAdenocarcinoma	0.651362	1.45613	Gain
Kras	MCCA-Tissue	21915	21915f-013	EK	EpithelialTissue	Lung	Primary	LungCancer	LungAdenocarcinoma	0.66275	1.46379	Gain
Kras	MCCA-Tissue	20388	20388-010	EK	EpithelialTissue	Lung	Primary	LungCancer	LungAdenocarcinoma	0.68286	1.4836	Gain
Kras	MCCA-Tissue	21613	21613-017	EK	EpithelialTissue	Lung	Primary	LungCancer	LungAdenocarcinoma	0.824507	1.48589	Gain
Kras	MCCA-Tissue	21915	21915f-020	EK	EpithelialTissue	Lung	Primary	LungCancer	LungAdenocarcinoma	0.652707	1.49616	Gain
Kras	MCCA-Tissue	10701	10701-002	EK	EpithelialTissue	Lung	Primary	LungCancer	LungAdenocarcinoma	0.61741	1.5031	Gain
Kras	MCCA-Tissue	10701	10701-027	EK	EpithelialTissue	Lung	Primary	LungCancer	LungAdenocarcinoma	0.636857	1.57871	Gain
Kras	MCCA-Tissue	21613	21613-004	EK	EpithelialTissue	Lung	Primary	LungCancer	LungAdenocarcinoma	0.649914	1.584	Gain
Kras	MCCA-Tissue	10701	10701-007	EK	EpithelialTissue	Lung	Primary	LungCancer	LungAdenocarcinoma	0.614419	1.65528	Gain
Kras	MCCA-Tissue	20388	20388-002	EK	EpithelialTissue	Lung	Primary	LungCancer	LungAdenocarcinoma	0.777929	1.69369	Gain
Kras	MCCA-Tissue	21460	21460-004	EK	EpithelialTissue	Lung	Primary	LungCancer	LungAdenocarcinoma	0.631296	1.06513	LOH
Kras	MCCA-Tissue	10920	10920-018	EK	EpithelialTissue	Lung	Primary	LungCancer	LungAdenocarcinoma	0.677741	1.09682	LOH
Kras	MCCA-Tissue	10920	10920-023	EK	EpithelialTissue	Lung	Primary	LungCancer	LungAdenocarcinoma	0.660209	1.09935	LOH
Kras	MCCA-Tissue	21915	21915f-001	EK	EpithelialTissue	Lung	Primary	LungCancer	LungAdenocarcinoma	0.984755	1.10142	LOH
Kras	MCCA-Tissue	21915	21915f-018	EK	EpithelialTissue	Lung	Primary	LungCancer	LungAdenocarcinoma	0.972583	1.1134	LOH
Kras	MCCA-Tissue	10920	10920-008	EK	EpithelialTissue	Lung	Primary	LungCancer	LungAdenocarcinoma	0.658827	1.15892	LOH
Kras	MCCA-Tissue	21915	21915f-019	EK	EpithelialTissue	Lung	Primary	LungCancer	LungAdenocarcinoma	0.907555	1.15987	LOH
Kras	MCCA-Tissue	10920	10920-024	EK	EpithelialTissue	Lung	Primary	LungCancer	LungAdenocarcinoma	0.681433	1.18332	LOH
Kras	MCCA-Tissue	10920	10920-001	EK	EpithelialTissue	Lung	Primary	LungCancer	LungAdenocarcinoma	0.666033	1.19931	Gain
Kras	MCCA-Tissue	21613	21613-007	EK	EpithelialTissue	Lung	Primary	LungCancer	LungAdenocarcinoma	0.637309	1.23246	Gain
Kras	MCCA-Tissue	21915	21915f-004	EK	EpithelialTissue	Lung	Primary	LungCancer	LungAdenocarcinoma	0.634197	1.23998	Gain
Kras	MCCA-Tissue	21460	21460-003	EK	EpithelialTissue	Lung	Primary	LungCancer	LungAdenocarcinoma	0.677326	1.26184	Gain
