# Supplementary material for: A disease model resource reveals core principles of tissue-specific cancer evolution
Source: Nature. 2026 Feb 25;653(8113):57. doi: 10.1038/s41586-026-10187-2 (PMC13149333; doi:10.1038/s41586-026-10187-2)
Supplement: Supplementary file 1 — Supplementary Tables 1–19. [file 41586_2026_10187_MOESM1_ESM.zip › 2024-10-21642B-s1/SupplementaryTable8.xlsx]

## Sheet: hCCLE2012-KRAS-Status
Supplementary Table 8. KRASMUT allelic status in hCCLE samples of pancreas, lung and intestine (Barretina et al., 2012)
Gene	STUDY_ID	SAMPLE_ID	Lineage	CancerType	CancerTypeDetailed	KRAS-ProteinChange	KRASMUT-VAF	CopyRatio	KRASMUT-Status
KRAS	cellline_ccle_broad	CL40_LARGE_INTESTINE	LARGE-INTESTINE	ColorectalCancer	ColorectalAdenocarcinoma	KRAS-G12D	0.62	1.43316	Gain
KRAS	cellline_ccle_broad	GP2D_LARGE_INTESTINE	LARGE-INTESTINE	ColorectalCancer	ColorectalAdenocarcinoma	KRAS-G12D	0.43	0.964291	Het
KRAS	cellline_ccle_broad	HCC56_LARGE_INTESTINE	LARGE-INTESTINE	ColorectalCancer	ColorectalAdenocarcinoma	KRAS-G12V	1	0.749344	LOH
KRAS	cellline_ccle_broad	HCT116_LARGE_INTESTINE	LARGE-INTESTINE	ColorectalCancer	ColorectalAdenocarcinoma	KRAS-G13D	0.56	0.995025	Het
KRAS	cellline_ccle_broad	HCT15_LARGE_INTESTINE	LARGE-INTESTINE	ColorectalCancer	ColorectalAdenocarcinoma	KRAS-G13D	0.46	0.980086	Het
KRAS	cellline_ccle_broad	LOVO_LARGE_INTESTINE	LARGE-INTESTINE	ColorectalCancer	ColorectalAdenocarcinoma	KRAS-G13D	0.7	1.34388	Gain
KRAS	cellline_ccle_broad	LS123_LARGE_INTESTINE	LARGE-INTESTINE	ColorectalCancer	ColorectalAdenocarcinoma	KRAS-G12S	0.64	1.18394	LOH
KRAS	cellline_ccle_broad	LS180_LARGE_INTESTINE	LARGE-INTESTINE	ColorectalCancer	ColorectalAdenocarcinoma	KRAS-G12D	0.41	0.985481	Het
KRAS	cellline_ccle_broad	LS513_LARGE_INTESTINE	LARGE-INTESTINE	ColorectalCancer	ColorectalAdenocarcinoma	KRAS-G12D	0.43	0.895335	Het
KRAS	cellline_ccle_broad	NCIH747_LARGE_INTESTINE	LARGE-INTESTINE	ColorectalCancer	ColorectalAdenocarcinoma	KRAS-G13D	0.6	1.03929	Het
KRAS	cellline_ccle_broad	RCM1_LARGE_INTESTINE	LARGE-INTESTINE	ColorectalCancer	ColorectalAdenocarcinoma	KRAS-G12V	1	0.928002	LOH
KRAS	cellline_ccle_broad	SKCO1_LARGE_INTESTINE	LARGE-INTESTINE	ColorectalCancer	ColorectalAdenocarcinoma	KRAS-G12V	0.76	2.26263	Gain
KRAS	cellline_ccle_broad	SNU407_LARGE_INTESTINE	LARGE-INTESTINE	ColorectalCancer	ColorectalAdenocarcinoma	KRAS-G12D	0.53	0.985618	Het
KRAS	cellline_ccle_broad	SNUC2A_LARGE_INTESTINE	LARGE-INTESTINE	ColorectalCancer	ColorectalAdenocarcinoma	KRAS-G12D	0.61	1.03254	LOH
KRAS	cellline_ccle_broad	SW1116_LARGE_INTESTINE	LARGE-INTESTINE	ColorectalCancer	ColorectalAdenocarcinoma	KRAS-G12A	0.51	1.13918	Het
KRAS	cellline_ccle_broad	SW1463_LARGE_INTESTINE	LARGE-INTESTINE	ColorectalCancer	ColorectalAdenocarcinoma	KRAS-G12C	1	1.1632	LOH
KRAS	cellline_ccle_broad	SW403_LARGE_INTESTINE	LARGE-INTESTINE	ColorectalCancer	ColorectalAdenocarcinoma	KRAS-G12V	0.62	1.00763	LOH
KRAS	cellline_ccle_broad	SW480_LARGE_INTESTINE	LARGE-INTESTINE	ColorectalCancer	ColorectalAdenocarcinoma	KRAS-G12V	1	2.10818	Gain
KRAS	cellline_ccle_broad	SW620_LARGE_INTESTINE	LARGE-INTESTINE	ColorectalCancer	ColorectalAdenocarcinoma	KRAS-G12V	1	2.3198	Gain
KRAS	cellline_ccle_broad	SW837_LARGE_INTESTINE	LARGE-INTESTINE	ColorectalCancer	ColorectalAdenocarcinoma	KRAS-G12C	0.48	1.13037	Het
KRAS	cellline_ccle_broad	T84_LARGE_INTESTINE	LARGE-INTESTINE	ColorectalCancer	ColorectalAdenocarcinoma	KRAS-G13D	0.61	1.46571	Gain
KRAS	cellline_ccle_broad	A549_LUNG	LUNG	NonSmallCellLungCancer	NonSmallCellLungCancer	KRAS-G12S	1	1.32033	Gain
KRAS	cellline_ccle_broad	CALU1_LUNG	LUNG	NonSmallCellLungCancer	NonSmallCellLungCancer	KRAS-G12C	0.83	2.06051	Gain
KRAS	cellline_ccle_broad	CORL23_LUNG	LUNG	NonSmallCellLungCancer	NonSmallCellLungCancer	KRAS-G12V	1	8.76042	Amp
KRAS	cellline_ccle_broad	DV90_LUNG	LUNG	NonSmallCellLungCancer	NonSmallCellLungCancer	KRAS-G13D	0.42	0.982119	Het
KRAS	cellline_ccle_broad	HCC1171_LUNG	LUNG	NonSmallCellLungCancer	NonSmallCellLungCancer	KRAS-G12C	0.73	1.08734	LOH
KRAS	cellline_ccle_broad	HCC44_LUNG	LUNG	NonSmallCellLungCancer	NonSmallCellLungCancer	KRAS-G12C	1	0.989458	LOH
KRAS	cellline_ccle_broad	IALM_LUNG	LUNG	NonSmallCellLungCancer	NonSmallCellLungCancer	KRAS-G12C	1	2.53503	Gain
KRAS	cellline_ccle_broad	LCLC97TM1_LUNG	LUNG	NonSmallCellLungCancer	NonSmallCellLungCancer	KRAS-G12V	0.98	1.31768	Gain
KRAS	cellline_ccle_broad	LU65_LUNG	LUNG	NonSmallCellLungCancer	NonSmallCellLungCancer	KRAS-G12C	0.87	2.8699	Amp
KRAS	cellline_ccle_broad	LU99_LUNG	LUNG	NonSmallCellLungCancer	NonSmallCellLungCancer	KRAS-G12C	0.51	2.43682	Het
KRAS	cellline_ccle_broad	MORCPR_LUNG	LUNG	NonSmallCellLungCancer	NonSmallCellLungCancer	KRAS-G13C	1	1.22952	LOH
KRAS	cellline_ccle_broad	NCIH1355_LUNG	LUNG	NonSmallCellLungCancer	NonSmallCellLungCancer	KRAS-G13C	0.58	0.878918	Het
KRAS	cellline_ccle_broad	NCIH1373_LUNG	LUNG	NonSmallCellLungCancer	NonSmallCellLungCancer	KRAS-G12C	1	1.46713	Gain
KRAS	cellline_ccle_broad	NCIH1385_LUNG	LUNG	NonSmallCellLungCancer	NonSmallCellLungCancer	KRAS-G12C	0.48	1.53688	Het
KRAS	cellline_ccle_broad	NCIH1573_LUNG	LUNG	NonSmallCellLungCancer	NonSmallCellLungCancer	KRAS-G12A	0.37	1.22002	dGD
KRAS	cellline_ccle_broad	NCIH1734_LUNG	LUNG	NonSmallCellLungCancer	NonSmallCellLungCancer	KRAS-G13C	0.79	1.89277	Gain
KRAS	cellline_ccle_broad	NCIH1792_LUNG	LUNG	NonSmallCellLungCancer	NonSmallCellLungCancer	KRAS-G12C	0.61	1.21411	LOH
KRAS	cellline_ccle_broad	NCIH1944_LUNG	LUNG	NonSmallCellLungCancer	NonSmallCellLungCancer	KRAS-G13D	0.26	1.29164	dGD
KRAS	cellline_ccle_broad	NCIH2009_LUNG	LUNG	NonSmallCellLungCancer	NonSmallCellLungCancer	KRAS-G12A	0.42	1.68518	Het
KRAS	cellline_ccle_broad	NCIH2030_LUNG	LUNG	NonSmallCellLungCancer	NonSmallCellLungCancer	KRAS-G12C	1	1.03728	LOH
KRAS	cellline_ccle_broad	NCIH2122_LUNG	LUNG	NonSmallCellLungCancer	NonSmallCellLungCancer	KRAS-G12C	1	0.837058	LOH
KRAS	cellline_ccle_broad	NCIH2291_LUNG	LUNG	NonSmallCellLungCancer	NonSmallCellLungCancer	KRAS-G12F	1	1.32216	Gain
KRAS	cellline_ccle_broad	NCIH23_LUNG	LUNG	NonSmallCellLungCancer	NonSmallCellLungCancer	KRAS-G12C	0.74	1.91933	Gain
KRAS	cellline_ccle_broad	NCIH2444_LUNG	LUNG	NonSmallCellLungCancer	NonSmallCellLungCancer	KRAS-G12V	1	1.52721	Gain
KRAS	cellline_ccle_broad	NCIH358_LUNG	LUNG	NonSmallCellLungCancer	NonSmallCellLungCancer	KRAS-G12C	0.6	1.73833	Het
KRAS	cellline_ccle_broad	NCIH441_LUNG	LUNG	NonSmallCellLungCancer	NonSmallCellLungCancer	KRAS-G12V	0.48	1.86245	Het
KRAS	cellline_ccle_broad	NCIH647_LUNG	LUNG	NonSmallCellLungCancer	NonSmallCellLungCancer	KRAS-G13D	1	1.25258	LOH
KRAS	cellline_ccle_broad	RERFLCAD1_LUNG	LUNG	NonSmallCellLungCancer	NonSmallCellLungCancer	KRAS-G12A	0.78	2.46058	Gain
KRAS	cellline_ccle_broad	RERFLCAD2_LUNG	LUNG	NonSmallCellLungCancer	NonSmallCellLungCancer	KRAS-G12V	0.99	1.14409	LOH
KRAS	cellline_ccle_broad	SKLU1_LUNG	LUNG	NonSmallCellLungCancer	NonSmallCellLungCancer	KRAS-G12D	0.67	1.85022	Gain
KRAS	cellline_ccle_broad	SW1573_LUNG	LUNG	NonSmallCellLungCancer	NonSmallCellLungCancer	KRAS-G12C	1	1.19989	LOH
KRAS	cellline_ccle_broad	SW900_LUNG	LUNG	NonSmallCellLungCancer	NonSmallCellLungCancer	KRAS-G12V	0.64	2.10672	Gain
KRAS	cellline_ccle_broad	ASPC1_PANCREAS	PANCREAS	PancreaticCancer	PancreaticAdenocarcinoma	KRAS-G12D	1	0.81915	LOH
KRAS	cellline_ccle_broad	CAPAN1_PANCREAS	PANCREAS	PancreaticCancer	PancreaticAdenocarcinoma	KRAS-G12V	0.99	0.765142	LOH
KRAS	cellline_ccle_broad	CAPAN2_PANCREAS	PANCREAS	PancreaticCancer	PancreaticAdenocarcinoma	KRAS-G12V	0.43	1.25336	Het
KRAS	cellline_ccle_broad	CFPAC1_PANCREAS	PANCREAS	PancreaticCancer	PancreaticAdenocarcinoma	KRAS-G12V	0.64	1.70574	Gain
KRAS	cellline_ccle_broad	DANG_PANCREAS	PANCREAS	PancreaticCancer	PancreaticAdenocarcinoma	KRAS-G12V	0.9	2.97935	Amp
KRAS	cellline_ccle_broad	HPAFII_PANCREAS	PANCREAS	PancreaticCancer	PancreaticAdenocarcinoma	KRAS-G12D	0.67	2.83235	Amp
KRAS	cellline_ccle_broad	HUPT3_PANCREAS	PANCREAS	PancreaticCancer	PancreaticAdenocarcinoma	KRAS-G12R	0.41	1.16514	Het
KRAS	cellline_ccle_broad	HUPT4_PANCREAS	PANCREAS	PancreaticCancer	PancreaticAdenocarcinoma	KRAS-G12V	0.68	0.987197	LOH
KRAS	cellline_ccle_broad	KP2_PANCREAS	PANCREAS	PancreaticCancer	PancreaticAdenocarcinoma	KRAS-G12R	0.51	1.56472	Het
KRAS	cellline_ccle_broad	KP3_PANCREAS	PANCREAS	PancreaticCancer	PancreaticAdenocarcinoma	KRAS-G12V	0.99	1.47386	Gain
KRAS	cellline_ccle_broad	KP4_PANCREAS	PANCREAS	PancreaticCancer	PancreaticAdenocarcinoma	KRAS-G12D	0.62	1.76786	Gain
KRAS	cellline_ccle_broad	L33_PANCREAS	PANCREAS	PancreaticCancer	PancreaticAdenocarcinoma	KRAS-G12D	0.37	1.74412	dGD
KRAS	cellline_ccle_broad	MIAPACA2_PANCREAS	PANCREAS	PancreaticCancer	PancreaticAdenocarcinoma	KRAS-G12C	0.99	1.37249	Gain
KRAS	cellline_ccle_broad	PANC0203_PANCREAS	PANCREAS	PancreaticCancer	PancreaticAdenocarcinoma	KRAS-G12D	0.46	1.16457	Het
KRAS	cellline_ccle_broad	PANC0327_PANCREAS	PANCREAS	PancreaticCancer	PancreaticAdenocarcinoma	KRAS-G12V	0.56	1.3309	Het
KRAS	cellline_ccle_broad	PANC0403_PANCREAS	PANCREAS	PancreaticCancer	PancreaticAdenocarcinoma	KRAS-G12D	0.6	1.11304	Het
KRAS	cellline_ccle_broad	PANC0813_PANCREAS	PANCREAS	PancreaticCancer	PancreaticAdenocarcinoma	KRAS-G12D	0.99	1.50807	Gain
KRAS	cellline_ccle_broad	PANC1005_PANCREAS	PANCREAS	PancreaticCancer	PancreaticAdenocarcinoma	KRAS-G12D	0.49	1.16538	Het
KRAS	cellline_ccle_broad	PATU8902_PANCREAS	PANCREAS	PancreaticCancer	PancreaticAdenocarcinoma	KRAS-G12V	0.69	2.42335	Gain
KRAS	cellline_ccle_broad	PK1_PANCREAS	PANCREAS	PancreaticCancer	PancreaticAdenocarcinoma	KRAS-G12D	0.49	1.34481	Het
KRAS	cellline_ccle_broad	PK45H_PANCREAS	PANCREAS	PancreaticCancer	PancreaticAdenocarcinoma	KRAS-G12D	0.87	0.993953	LOH
KRAS	cellline_ccle_broad	PK59_PANCREAS	PANCREAS	PancreaticCancer	PancreaticAdenocarcinoma	KRAS-G12D	0.7	2.38998	Gain
KRAS	cellline_ccle_broad	PSN1_PANCREAS	PANCREAS	PancreaticCancer	PancreaticAdenocarcinoma	KRAS-G12R	0.8	4.89395	Amp
KRAS	cellline_ccle_broad	QGP1_PANCREAS	PANCREAS	PancreaticCancer	PancreaticAdenocarcinoma	KRAS-G12V	0.69	1.64775	Gain
KRAS	cellline_ccle_broad	SNU213_PANCREAS	PANCREAS	PancreaticCancer	PancreaticAdenocarcinoma	KRAS-G12V	0.72	1.39813	Gain
KRAS	cellline_ccle_broad	SNU410_PANCREAS	PANCREAS	PancreaticCancer	PancreaticAdenocarcinoma	KRAS-G12D	0.98	1.14219	LOH
KRAS	cellline_ccle_broad	SU8686_PANCREAS	PANCREAS	PancreaticCancer	PancreaticAdenocarcinoma	KRAS-G12D	0.8	2.76446	Gain
KRAS	cellline_ccle_broad	SW1990_PANCREAS	PANCREAS	PancreaticCancer	PancreaticAdenocarcinoma	KRAS-G12D	1	1.18657	LOH
KRAS	cellline_ccle_broad	TCCPAN2_PANCREAS	PANCREAS	PancreaticCancer	PancreaticAdenocarcinoma	KRAS-G12R	0.74	2.35545	Gain
KRAS	cellline_ccle_broad	YAPC_PANCREAS	PANCREAS	PancreaticCancer	PancreaticAdenocarcinoma	KRAS-G12V	0.77	2.87189	Amp
