# Supplementary material for: A disease model resource reveals core principles of tissue-specific cancer evolution
Source: Nature. 2026 Feb 25;653(8113):57. doi: 10.1038/s41586-026-10187-2 (PMC13149333; doi:10.1038/s41586-026-10187-2)
Supplement: Supplementary file 1 — Supplementary Tables 1–19. [file 41586_2026_10187_MOESM1_ESM.zip › 2024-10-21642B-s1/SupplementaryTable9.xlsx]

## Sheet: TCGA-ICGC-KRAS-Status
Supplementary Table 9. KRASMUT allelic status in TCGA and ICGC samples of pancreas, lung and intestine
Gene	Cohort	Sample	Purity	Ploidy	SNV	HGVS_P	KRASMUT-VAF-PurityAdjusted	CopyRatio-PurityAdjusted	KRASMUT-Status
KRAS	TCGA-COAD	TCGA-CM-4744	0.69	3.1	12-25245351-C-T	p.Gly12Ser	0.75	3.08	Amp
KRAS	TCGA-COAD	TCGA-AA-3715	0.5	4.3	12-25245350-C-T	p.Gly12Asp	0.62	2.01	Gain
KRAS	TCGA-COAD	TCGA-AA-A02O	0.8	2.2	12-25245350-C-T	p.Gly12Asp	0.65	1.57	Gain
KRAS	TCGA-COAD	TCGA-DM-A0X9	0.67	2.3	12-25245347-C-T	p.Gly13Asp	0.67	1.57	Gain
KRAS	TCGA-COAD	TCGA-AA-3818	0.72	2.2	12-25245350-C-T	p.Gly12Asp	0.66	1.55	Gain
KRAS	TCGA-COAD	TCGA-AA-A029	0.84	2.3	12-25245350-C-A	p.Gly12Val	1	1.55	Gain
KRAS	TCGA-COAD	TCGA-AA-3696	0.83	2.3	12-25245351-C-A	p.Gly12Cys	0.65	1.55	Gain
KRAS	TCGA-COAD	TCGA-AA-3680	0.74	4.1	12-25245347-C-T	p.Gly13Asp	0.65	1.54	Gain
KRAS	TCGA-COAD	TCGA-DM-A0XD	0.63	2.1	12-25245347-C-T	p.Gly13Asp	0.66	1.54	Gain
KRAS	TCGA-COAD	TCGA-CK-4950	0.39	2.3	12-25245350-C-T	p.Gly12Asp	0.66	1.54	Gain
KRAS	TCGA-COAD	TCGA-AA-3852	0.65	2.2	12-25245350-C-G	p.Gly12Ala	0.65	1.53	Gain
KRAS	TCGA-COAD	TCGA-AA-A02Y	0.72	2.2	12-25245350-C-A	p.Gly12Val	0.65	1.52	Gain
KRAS	TCGA-COAD	TCGA-D5-6537	0.75	2.4	12-25245351-C-G	p.Gly12Arg	0.66	1.51	Gain
KRAS	TCGA-COAD	TCGA-AA-3844	0.79	2.2	12-25245350-C-A	p.Gly12Val	0.65	1.5	Gain
KRAS	TCGA-COAD	TCGA-AA-3506	0.6	2.2	12-25245347-C-T	p.Gly13Asp	0.66	1.5	Gain
KRAS	TCGA-COAD	TCGA-D5-6931	0.46	2.1	12-25245350-C-T	p.Gly12Asp	0.66	1.49	Gain
KRAS	TCGA-COAD	TCGA-AZ-6607	0.59	5.3	12-25245351-C-A	p.Gly12Cys	0.61	1.48	Gain
KRAS	TCGA-COAD	TCGA-CM-6678	0.65	2.4	12-25245350-C-T	p.Gly12Asp	0.66	1.47	Gain
KRAS	TCGA-COAD	TCGA-AA-3941	0.85	2.9	12-25245350-C-T	p.Gly12Asp	0.86	1.4	Gain
KRAS	TCGA-COAD	TCGA-AA-3814	0.59	2.5	12-25245351-C-T	p.Gly12Ser	0.67	1.4	Gain
KRAS	TCGA-COAD	TCGA-A6-4105	0.65	2.9	12-25245350-C-A	p.Gly12Val	0.74	1.39	Gain
KRAS	TCGA-COAD	TCGA-G4-6627	0.21	2.5	12-25245350-C-A	p.Gly12Val	0.5	1.38	Het
KRAS	TCGA-COAD	TCGA-AA-3851	0.67	3.1	12-25245350-C-T	p.Gly12Asp	0.5	1.35	Het
KRAS	TCGA-COAD	TCGA-4T-AA8H	0.72	3.3	12-25245350-C-A	p.Gly12Val	0.74	1.35	Gain
KRAS	TCGA-COAD	TCGA-QL-A97D	0.63	3.3	12-25245350-C-T	p.Gly12Asp	0.5	1.35	Het
KRAS	TCGA-COAD	TCGA-G4-6323	0.43	2.1	12-25245347-C-T	p.Gly13Asp	0.71	1.35	Gain
KRAS	TCGA-COAD	TCGA-D5-6531	0.79	5	12-25245350-C-G	p.Gly12Ala	0.68	1.34	Gain
KRAS	TCGA-COAD	TCGA-CK-4948	0.52	3.2	12-25245350-C-T	p.Gly12Asp	0.5	1.33	Het
KRAS	TCGA-COAD	TCGA-CK-6748	0.8	2.9	12-25245350-C-T	p.Gly12Asp	0.5	1.32	Het
KRAS	TCGA-COAD	TCGA-DM-A28M	0.73	3.4	12-25245350-C-A	p.Gly12Val	0.75	1.3	Gain
KRAS	TCGA-COAD	TCGA-CA-5255	0.41	2.1	12-25245350-C-A	p.Gly12Val	1.01	1.3	Gain
KRAS	TCGA-COAD	TCGA-A6-6650	0.85	3.4	12-25245350-C-A	p.Gly12Val	0.5	1.28	Het
KRAS	TCGA-COAD	TCGA-CM-5863	0.24	2.2	12-25245350-C-T	p.Gly12Asp	0.5	1.27	Het
KRAS	TCGA-COAD	TCGA-A6-2679	0.57	3.3	12-25245350-C-T	p.Gly12Asp	0.72	1.26	LOH
KRAS	TCGA-COAD	TCGA-A6-4107	0.47	3.5	12-25245347-C-T	p.Gly13Asp	0.7	1.25	LOH
KRAS	TCGA-COAD	TCGA-NH-A6GB	0.65	4.5	12-25245348-C-A	p.Gly13Cys	0.5	1.22	Het
KRAS	TCGA-COAD	TCGA-AZ-4616	0.58	2.8	12-25245350-C-G	p.Gly12Ala	0.71	1.19	LOH
KRAS	TCGA-COAD	TCGA-A6-2682	0.54	4.1	12-25245350-C-T	p.Gly12Asp	0.5	1.17	Het
KRAS	TCGA-COAD	TCGA-AZ-6599	0.88	2	12-25245347-C-T	p.Gly13Asp	0.5	1.1	Het
KRAS	TCGA-COAD	TCGA-D5-6535	0.67	3	12-25245350-C-T	p.Gly12Asp	0.91	1.07	LOH
KRAS	TCGA-COAD	TCGA-AA-3842	0.77	5.6	12-25245347-C-T	p.Gly13Asp	0.65	1.04	LOH
KRAS	TCGA-COAD	TCGA-A6-3808	0.44	2	12-25245350-C-T	p.Gly12Asp	0.5	1.04	Het
KRAS	TCGA-COAD	TCGA-AA-3502	0.83	2.1	12-25245350-C-T	p.Gly12Asp	0.5	1.04	Het
KRAS	TCGA-COAD	TCGA-AA-A03F	0.72	2	12-25245350-C-T	p.Gly12Asp	0.5	1.04	Het
KRAS	TCGA-COAD	TCGA-A6-2674	0.31	3	12-25245350-C-T	p.Gly12Asp	0.66	1.03	LOH
KRAS	TCGA-COAD	TCGA-AA-3837	0.65	2.7	12-25245350-C-A	p.Gly12Val	0.65	1.03	LOH
KRAS	TCGA-COAD	TCGA-AA-3930	0.62	1.9	12-25245350-C-T	p.Gly12Asp	1	1.02	LOH
KRAS	TCGA-COAD	TCGA-5M-AAT6	0.27	2.1	12-25245350-C-T	p.Gly12Asp	0.5	1.02	Het
KRAS	TCGA-COAD	TCGA-AA-A01K	0.52	1.8	12-25245350-C-A	p.Gly12Val	0.5	1.02	Het
KRAS	TCGA-COAD	TCGA-D5-6541	0.56	2	12-25245350-C-T	p.Gly12Asp	0.5	1.02	Het
KRAS	TCGA-COAD	TCGA-D5-5540	0.84	1.9	12-25245350-C-A	p.Gly12Val	0.5	1.02	Het
KRAS	TCGA-COAD	TCGA-DM-A28A	0.82	3.7	12-25245350-C-T	p.Gly12Asp	0.5	1.01	Het
KRAS	TCGA-COAD	TCGA-CA-6716	0.83	3.7	12-25245347-C-T	p.Gly13Asp	0.5	1.01	Het
KRAS	TCGA-COAD	TCGA-AZ-6600	0.57	2.8	12-25245347-C-T	p.Gly13Asp	0.68	1.01	LOH
KRAS	TCGA-COAD	TCGA-A6-2684	0.6	1.9	12-25245350-C-T	p.Gly12Asp	0.5	1.01	Het
KRAS	TCGA-COAD	TCGA-AD-6548	0.53	2.1	12-25245347-C-T	p.Gly13Asp	0.5	1.01	Het
KRAS	TCGA-COAD	TCGA-AA-3530	0.78	1.9	12-25245350-C-A	p.Gly12Val	0.5	1.01	Het
KRAS	TCGA-COAD	TCGA-AA-3864	0.72	2	12-25245350-C-T	p.Gly12Asp	0.5	1.01	Het
KRAS	TCGA-COAD	TCGA-AA-A01R	0.63	2.1	12-25245347-C-T	p.Gly13Asp	0.5	1.01	Het
KRAS	TCGA-COAD	TCGA-AA-3870	0.6	2	12-25245350-C-T	p.Gly12Asp	1	1.01	LOH
KRAS	TCGA-COAD	TCGA-A6-5662	0.82	2	12-25245350-C-A	p.Gly12Val	0.5	1.01	Het
KRAS	TCGA-COAD	TCGA-DM-A1D4	0.77	2	12-25245351-C-A	p.Gly12Cys	0.5	1.01	Het
KRAS	TCGA-COAD	TCGA-DM-A28E	0.81	2.1	12-25245350-C-A	p.Gly12Val	0.5	1.01	Het
KRAS	TCGA-COAD	TCGA-F4-6854	0.63	2	12-25245350-C-A	p.Gly12Val	0.5	1.01	Het
KRAS	TCGA-COAD	TCGA-DM-A1D0	0.83	2	12-25245350-C-A	p.Gly12Val	0.5	1.01	Het
KRAS	TCGA-COAD	TCGA-D5-6536	0.69	4	12-25245351-C-G	p.Gly12Arg	0.5	1	Het
KRAS	TCGA-COAD	TCGA-AY-A54L	0.59	4.5	12-25245351-C-A	p.Gly12Cys	0.5	1	Het
KRAS	TCGA-COAD	TCGA-F4-6806	0.67	3.9	12-25245350-C-A	p.Gly12Val	0.5	1	Het
KRAS	TCGA-COAD	TCGA-A6-6138	0.59	3.9	12-25245347-C-T	p.Gly13Asp	1.01	1	LOH
KRAS	TCGA-COAD	TCGA-QG-A5YV	0.7	3.7	12-25245350-C-A	p.Gly12Val	0.5	1	Het
KRAS	TCGA-COAD	TCGA-F4-6855	0.58	3	12-25245350-C-A	p.Gly12Val	0.69	1	LOH
KRAS	TCGA-COAD	TCGA-D5-5539	0.63	3.5	12-25245347-C-T	p.Gly13Asp	0.66	1	LOH
KRAS	TCGA-COAD	TCGA-AA-A02W	0.77	2.7	12-25245351-C-A	p.Gly12Cys	0.67	1	LOH
KRAS	TCGA-COAD	TCGA-AA-3841	0.72	2.8	12-25245350-C-T	p.Gly12Asp	0.66	1	LOH
KRAS	TCGA-COAD	TCGA-DM-A1HA	0.94	1.9	12-25245351-C-A	p.Gly12Cys	0.99	1	LOH
KRAS	TCGA-COAD	TCGA-AY-6386	0.6	2.1	12-25245350-C-T	p.Gly12Asp	0.5	1	Het
KRAS	TCGA-COAD	TCGA-AZ-5407	0.66	2.2	12-25245350-C-T	p.Gly12Asp	0.5	1	Het
KRAS	TCGA-COAD	TCGA-AA-3663	0.76	2.1	12-25245347-C-T	p.Gly13Asp	1	1	LOH
KRAS	TCGA-COAD	TCGA-AA-3655	0.77	2	12-25245350-C-T	p.Gly12Asp	0.5	1	Het
KRAS	TCGA-COAD	TCGA-AA-3675	0.77	2.1	12-25245350-C-T	p.Gly12Asp	0.5	1	Het
KRAS	TCGA-COAD	TCGA-AA-A01Z	0.76	2	12-25245350-C-T	p.Gly12Asp	0.5	1	Het
KRAS	TCGA-COAD	TCGA-CK-4947	0.57	2.1	12-25245350-C-G	p.Gly12Ala	0.5	1	Het
KRAS	TCGA-COAD	TCGA-CK-6751	0.69	2	12-25245350-C-T	p.Gly12Asp	0.5	1	Het
KRAS	TCGA-COAD	TCGA-CM-4748	0.61	2	12-25245350-C-T	p.Gly12Asp	0.5	1	Het
KRAS	TCGA-COAD	TCGA-DM-A28K	0.8	2.2	12-25245350-C-T	p.Gly12Asp	0.5	1	Het
KRAS	TCGA-COAD	TCGA-NH-A50V	0.62	1.9	12-25245350-C-A	p.Gly12Val	0.5	1	Het
KRAS	TCGA-COAD	TCGA-D5-6532	0.72	2	12-25245347-C-T	p.Gly13Asp	1.01	1	LOH
KRAS	TCGA-COAD	TCGA-AZ-6606	0.79	2.3	12-25245350-C-A	p.Gly12Val	1	1	LOH
KRAS	TCGA-COAD	TCGA-G4-6294	0.82	2.2	12-25245351-C-T	p.Gly12Ser	1	1	LOH
KRAS	TCGA-COAD	TCGA-AA-3994	0.74	2.2	12-25245350-C-T	p.Gly12Asp	0.5	1	Het
KRAS	TCGA-COAD	TCGA-D5-6927	0.5	2	12-25245347-C-T	p.Gly13Asp	0.5	1	Het
KRAS	TCGA-COAD	TCGA-DM-A1D6	0.87	1.9	12-25245351-C-A	p.Gly12Cys	0.5	1	Het
KRAS	TCGA-COAD	TCGA-D5-5538	0.64	2	12-25245350-C-A	p.Gly12Val	0.5	1	Het
KRAS	TCGA-COAD	TCGA-AY-A69D	0.73	3.7	12-25245351-C-T	p.Gly12Ser	0.5	0.99	Het
KRAS	TCGA-COAD	TCGA-AA-3989	0.68	3.5	12-25245347-C-T	p.Gly13Asp	0.74	0.99	LOH
KRAS	TCGA-COAD	TCGA-AA-3695	0.86	2.8	12-25245350-C-T	p.Gly12Asp	0.66	0.99	LOH
KRAS	TCGA-COAD	TCGA-CM-4747	0.67	3.1	12-25245351-C-A	p.Gly12Cys	0.67	0.99	LOH
KRAS	TCGA-COAD	TCGA-NH-A6GC	0.81	3.3	12-25245350-C-A	p.Gly12Val	0.66	0.99	LOH
KRAS	TCGA-COAD	TCGA-AA-3848	0.85	1.8	12-25245350-C-T	p.Gly12Asp	0.5	0.99	Het
KRAS	TCGA-COAD	TCGA-AY-A71X	0.89	2	12-25245350-C-A	p.Gly12Val	0.5	0.99	Het
KRAS	TCGA-COAD	TCGA-5M-AAT5	0.79	1.8	12-25245350-C-T	p.Gly12Asp	0.5	0.99	Het
KRAS	TCGA-COAD	TCGA-CA-5796	0.78	2.1	12-25245350-C-A	p.Gly12Val	0.5	0.99	Het
KRAS	TCGA-COAD	TCGA-CM-4751	0.48	2	12-25245350-C-T	p.Gly12Asp	0.5	0.99	Het
KRAS	TCGA-COAD	TCGA-CM-6674	0.5	2	12-25245350-C-T	p.Gly12Asp	0.5	0.99	Het
KRAS	TCGA-COAD	TCGA-DM-A280	0.36	2.1	12-25245351-C-T	p.Gly12Ser	0.5	0.99	Het
KRAS	TCGA-COAD	TCGA-NH-A8F8	0.69	1.9	12-25245350-C-A	p.Gly12Val	0.5	0.99	Het
KRAS	TCGA-COAD	TCGA-A6-5657	0.29	2.2	12-25245351-C-T	p.Gly12Ser	0.5	0.99	Het
KRAS	TCGA-COAD	TCGA-DM-A1D9	0.79	1.8	12-25245347-C-T	p.Gly13Asp	0.5	0.99	Het
KRAS	TCGA-COAD	TCGA-DM-A282	0.71	2	12-25245350-C-T	p.Gly12Asp	0.5	0.99	Het
KRAS	TCGA-COAD	TCGA-AA-3488	0.87	3	12-25245350-C-A	p.Gly12Val	0.67	0.98	LOH
KRAS	TCGA-COAD	TCGA-AA-A03J	0.55	3.1	12-25245351-C-A	p.Gly12Cys	0.67	0.98	LOH
KRAS	TCGA-COAD	TCGA-DM-A288	0.78	3.2	12-25245347-C-T	p.Gly13Asp	0.91	0.98	LOH
KRAS	TCGA-COAD	TCGA-AY-5543	0.67	2	12-25245347-C-T	p.Gly13Asp	0.5	0.98	Het
KRAS	TCGA-COAD	TCGA-AZ-4313	0.45	2.2	12-25245347-C-T	p.Gly13Asp	0.5	0.98	Het
KRAS	TCGA-COAD	TCGA-CM-6168	0.31	2.2	12-25245347-C-T	p.Gly13Asp	0.5	0.98	Het
KRAS	TCGA-COAD	TCGA-AD-A5EK	0.8	2.4	12-25245350-C-T	p.Gly12Asp	0.5	0.98	Het
KRAS	TCGA-COAD	TCGA-4N-A93T	0.82	1.9	12-25245350-C-T	p.Gly12Asp	0.5	0.97	Het
KRAS	TCGA-COAD	TCGA-5M-AAT4	0.69	3	12-25245350-C-T	p.Gly12Asp	0.67	0.94	LOH
KRAS	TCGA-COAD	TCGA-AD-6965	0.84	3.7	12-25245350-C-G	p.Gly12Ala	1.02	0.92	LOH
KRAS	TCGA-COAD	TCGA-AA-3511	0.66	3.6	12-25245350-C-T	p.Gly12Asp	0.5	0.9	Het
KRAS	TCGA-COAD	TCGA-A6-A567	0.73	1.8	12-25245351-C-A	p.Gly12Cys	0.5	0.87	Het
KRAS	TCGA-COAD	TCGA-AA-3854	0.86	2.1	12-25245350-C-A	p.Gly12Val	0.5	0.81	Het
KRAS	TCGA-COAD	TCGA-DM-A1D8	0.79	3	12-25245347-C-T	p.Gly13Asp	0.56	0.8	Het
KRAS	TCGA-COAD	TCGA-AD-6901	0.62	2.6	12-25245350-C-G	p.Gly12Ala	0.82	0.79	LOH
KRAS	TCGA-COAD	TCGA-AA-3673	0.67	1.9	12-25245350-C-T	p.Gly12Asp	0.63	0.79	LOH
KRAS	TCGA-COAD	TCGA-A6-5659	0.83	1.9	12-25245350-C-A	p.Gly12Val	0.57	0.79	Het
KRAS	TCGA-COAD	TCGA-SS-A7HO	0.85	3.6	12-25245350-C-G	p.Gly12Ala	0.66	0.77	LOH
KRAS	TCGA-COAD	TCGA-5M-AATE	0.8	5.1	12-25245347-C-T	p.Gly13Asp	0.72	0.76	LOH
KRAS	TCGA-COAD	TCGA-D5-6538	0.9	3.6	12-25245350-C-A	p.Gly12Val	0.66	0.76	LOH
KRAS	TCGA-COAD	TCGA-F4-6807	0.54	1.9	12-25245350-C-A	p.Gly12Val	0.63	0.76	LOH
KRAS	TCGA-COAD	TCGA-D5-6932	0.77	3.7	12-25245350-C-T	p.Gly12Asp	0.67	0.75	LOH
KRAS	TCGA-COAD	TCGA-AA-A02E	0.78	3.7	12-25245350-C-A	p.Gly12Val	0.66	0.75	LOH
KRAS	TCGA-COAD	TCGA-D5-6539	0.34	4.7	12-25245350-C-A	p.Gly12Val	1	0.73	LOH
KRAS	TCGA-COAD	TCGA-A6-6654	0.4	2.7	12-25245348-C-A	p.Gly13Cys	1	0.66	LOH
KRAS	TCGA-COAD	TCGA-A6-2681	0.7	3.6	12-25245350-C-A	p.Gly12Val	1	0.53	LOH
KRAS	TCGA-COAD	TCGA-F4-6461	0.59	2	12-25245350-C-T	p.Gly12Asp	1	0.51	LOH
KRAS	TCGA-LUAD	TCGA-MP-A4TF	0.5	4	12-25245351-C-A	p.Gly12Cys	0.88	14.67	Amp
KRAS	TCGA-LUAD	TCGA-44-7672	0.23	5.4	12-25245350-C-G	p.Gly12Ala	0.86	5.67	Amp
KRAS	TCGA-LUAD	TCGA-91-6836	0.7	3.3	12-25245350-C-G	p.Gly12Ala	0.84	4.54	Amp
KRAS	TCGA-LUAD	TCGA-55-8094	0.82	2.7	12-25245348-C-A	p.Gly13Cys	0.81	4.16	Amp
KRAS	TCGA-LUAD	TCGA-05-4250	0.55	3	12-25245351-C-A	p.Gly12Cys	0.82	3.57	Amp
KRAS	TCGA-LUAD	TCGA-50-5941	0.32	1.8	12-25245350-C-G	p.Gly12Ala	0.82	3.16	Amp
KRAS	TCGA-LUAD	TCGA-05-4395	0.7	3	12-25245350-C-A	p.Gly12Val	0.84	2.95	Amp
KRAS	TCGA-LUAD	TCGA-44-7661	0.27	2.1	12-25245350-C-A	p.Gly12Val	0.82	2.78	Gain
KRAS	TCGA-LUAD	TCGA-50-8459	0.23	1.9	12-25245351-C-A	p.Gly12Cys	0.96	2.68	Gain
KRAS	TCGA-LUAD	TCGA-83-5908	0.33	1.9	12-25245350-C-G	p.Gly12Ala	0.86	2.34	Gain
KRAS	TCGA-LUAD	TCGA-97-7554	0.5	1.8	12-25245350-C-A	p.Gly12Val	0.5	2.33	Het
KRAS	TCGA-LUAD	TCGA-95-A4VN	0.23	2.5	12-25245350-C-A	p.Gly12Val	0.8	2.12	Gain
KRAS	TCGA-LUAD	TCGA-MN-A4N5	0.44	3.1	12-25245351-C-A	p.Gly12Cys	0.62	2.09	Gain
KRAS	TCGA-LUAD	TCGA-86-6851	0.4	3	12-25245350-CC-AA	p.Gly12Phe	0.28	2.03	dGD
KRAS	TCGA-LUAD	TCGA-55-7728	0.39	2	12-25245350-C-A	p.Gly12Val	0.73	1.99	Gain
KRAS	TCGA-LUAD	TCGA-55-7907	0.46	3.4	12-25245351-C-A	p.Gly12Cys	0.5	1.97	Het
KRAS	TCGA-LUAD	TCGA-55-7911	0.35	4.1	12-25245350-C-A	p.Gly12Val	0.61	1.85	Gain
KRAS	TCGA-LUAD	TCGA-86-7713	0.7	3.1	12-25245351-C-A	p.Gly12Cys	0.41	1.74	Het
KRAS	TCGA-LUAD	TCGA-MP-A4TE	0.72	3.1	12-25245351-C-A	p.Gly12Cys	0.78	1.71	Gain
KRAS	TCGA-LUAD	TCGA-55-A490	0.63	3.1	12-25245351-C-A	p.Gly12Cys	0.75	1.68	Gain
KRAS	TCGA-LUAD	TCGA-MP-A4SV	0.43	4.9	12-25245351-C-A	p.Gly12Cys	0.3	1.67	dGD
KRAS	TCGA-LUAD	TCGA-78-7145	0.71	3.2	12-25245350-CC-TA	p.Gly12Tyr	0.5	1.67	Het
KRAS	TCGA-LUAD	TCGA-49-AARO	0.33	2.8	12-25245350-C-G	p.Gly12Ala	1.01	1.66	Gain
KRAS	TCGA-LUAD	TCGA-55-7576	0.57	2.7	12-25245351-C-T	p.Gly12Ser	0.79	1.64	Gain
KRAS	TCGA-LUAD	TCGA-55-7726	0.37	2.2	12-25245351-C-A	p.Gly12Cys	0.96	1.64	Gain
KRAS	TCGA-LUAD	TCGA-S2-AA1A	0.28	2.5	12-25245351-C-A	p.Gly12Cys	0.34	1.63	dGD
KRAS	TCGA-LUAD	TCGA-55-1595	0.59	3.5	12-25245351-C-A	p.Gly12Cys	0.86	1.61	Gain
KRAS	TCGA-LUAD	TCGA-MP-A4TK	0.35	2.7	12-25245350-C-A	p.Gly12Val	0.88	1.6	Gain
KRAS	TCGA-LUAD	TCGA-05-4417	0.44	2.7	12-25245351-C-A	p.Gly12Cys	0.81	1.6	Gain
KRAS	TCGA-LUAD	TCGA-J2-A4AG	0.27	1.9	12-25245350-C-T	p.Gly12Asp	0.5	1.58	Het
KRAS	TCGA-LUAD	TCGA-55-8615	0.68	2.5	12-25245351-C-A	p.Gly12Cys	0.5	1.58	Het
KRAS	TCGA-LUAD	TCGA-55-7283	0.58	3.7	12-25245351-C-T	p.Gly12Ser	0.86	1.55	Gain
KRAS	TCGA-LUAD	TCGA-55-7284	0.36	2.3	12-25245350-C-T	p.Gly12Asp	0.66	1.5	Gain
KRAS	TCGA-LUAD	TCGA-49-4510	0.74	3.4	12-25245350-C-T	p.Gly12Asp	0.5	1.49	Het
KRAS	TCGA-LUAD	TCGA-05-4418	0.48	2.1	12-25245351-C-A	p.Gly12Cys	0.71	1.46	Gain
KRAS	TCGA-LUAD	TCGA-44-2668	0.29	2.3	12-25245351-C-A	p.Gly12Cys	0.73	1.44	Gain
KRAS	TCGA-LUAD	TCGA-69-7973	0.61	3.3	12-25245351-C-A	p.Gly12Cys	0.5	1.43	Het
KRAS	TCGA-LUAD	TCGA-49-4506	0.24	2.4	12-25245347-C-T	p.Gly13Asp	0.66	1.43	Gain
KRAS	TCGA-LUAD	TCGA-95-A4VP	0.36	5.5	12-25245350-C-A	p.Gly12Val	0.5	1.4	Het
KRAS	TCGA-LUAD	TCGA-05-4415	0.69	3.4	12-25245351-C-A	p.Gly12Cys	1	1.39	Gain
KRAS	TCGA-LUAD	TCGA-73-4662	0.59	5.9	12-25245351-C-A	p.Gly12Cys	0.75	1.36	Gain
KRAS	TCGA-LUAD	TCGA-55-A494	0.83	3.6	12-25245350-C-T	p.Gly12Asp	0.82	1.36	Gain
KRAS	TCGA-LUAD	TCGA-86-7953	0.41	3.1	12-25245350-C-T	p.Gly12Asp	0.5	1.34	Het
KRAS	TCGA-LUAD	TCGA-78-7161	0.82	3.1	12-25245350-C-A	p.Gly12Val	0.75	1.34	Gain
KRAS	TCGA-LUAD	TCGA-91-6828	0.57	2	12-25245350-C-A	p.Gly12Val	0.67	1.34	Gain
KRAS	TCGA-LUAD	TCGA-55-6642	0.32	2.5	12-25245350-C-A	p.Gly12Val	0.56	1.34	Het
KRAS	TCGA-LUAD	TCGA-99-8033	0.35	3.1	12-25245348-C-A	p.Gly13Cys	0.5	1.33	Het
KRAS	TCGA-LUAD	TCGA-55-7910	0.67	3.3	12-25245348-C-A	p.Gly13Cys	0.74	1.32	Gain
KRAS	TCGA-LUAD	TCGA-MP-A4T7	0.4	3.2	12-25245350-C-A	p.Gly12Val	0.5	1.31	Het
KRAS	TCGA-LUAD	TCGA-L9-A443	0.51	3.3	12-25245350-C-A	p.Gly12Val	0.5	1.3	Het
KRAS	TCGA-LUAD	TCGA-93-8067	0.46	4.4	12-25245350-C-A	p.Gly12Val	0.22	1.29	dGD
KRAS	TCGA-LUAD	TCGA-95-7567	0.62	2.6	12-25245350-C-A	p.Gly12Val	0.68	1.28	LOH
KRAS	TCGA-LUAD	TCGA-62-8398	0.64	1.7	12-25245350-C-T	p.Gly12Asp	0.79	1.25	LOH
KRAS	TCGA-LUAD	TCGA-MP-A4SY	0.25	2.3	12-25245350-C-T	p.Gly12Asp	0.5	1.25	Het
KRAS	TCGA-LUAD	TCGA-69-7980	0.66	3.8	12-25245350-C-G	p.Gly12Ala	1.01	1.24	LOH
KRAS	TCGA-LUAD	TCGA-49-AARQ	0.59	3.3	12-25245350-C-A	p.Gly12Val	0.68	1.23	LOH
KRAS	TCGA-LUAD	TCGA-55-8302	0.42	1.7	12-25245351-C-A	p.Gly12Cys	0.99	1.19	LOH
KRAS	TCGA-LUAD	TCGA-55-8508	0.46	2.8	12-25245351-C-A	p.Gly12Cys	0.5	1.14	Het
KRAS	TCGA-LUAD	TCGA-78-8655	0.59	2.1	12-25245351-C-T	p.Gly12Ser	1.01	1.14	LOH
KRAS	TCGA-LUAD	TCGA-53-7813	0.45	3.4	12-25245350-C-G	p.Gly12Ala	0.5	1.11	Het
KRAS	TCGA-LUAD	TCGA-86-7701	0.48	5.5	12-25245351-C-A	p.Gly12Cys	0.28	1.09	dGD
KRAS	TCGA-LUAD	TCGA-MP-A4T4	0.24	4.8	12-25245350-C-A	p.Gly12Val	0.78	1.06	LOH
KRAS	TCGA-LUAD	TCGA-05-4427	0.65	4.6	12-25245350-C-A	p.Gly12Val	0.8	1.06	LOH
KRAS	TCGA-LUAD	TCGA-97-8176	0.49	1.8	12-25245351-C-T	p.Gly12Ser	0.5	1.06	Het
KRAS	TCGA-LUAD	TCGA-86-A456	0.31	1.6	12-25245350-C-A	p.Gly12Val	0.5	1.05	Het
KRAS	TCGA-LUAD	TCGA-93-7347	0.25	3.7	12-25245351-C-A	p.Gly12Cys	0.5	1.04	Het
KRAS	TCGA-LUAD	TCGA-78-7148	0.55	1.7	12-25245351-C-A	p.Gly12Cys	0.5	1.04	Het
KRAS	TCGA-LUAD	TCGA-MP-A4TD	0.39	1.8	12-25245351-C-A	p.Gly12Cys	0.5	1.04	Het
KRAS	TCGA-LUAD	TCGA-78-7159	0.49	3.6	12-25245350-C-A	p.Gly12Val	0.5	1.02	Het
KRAS	TCGA-LUAD	TCGA-91-8497	0.41	1.9	12-25245351-C-A	p.Gly12Cys	0.5	1.02	Het
KRAS	TCGA-LUAD	TCGA-97-A4M0	0.67	1.9	12-25245351-C-A	p.Gly12Cys	0.5	1.02	Het
KRAS	TCGA-LUAD	TCGA-55-7281	0.49	3	12-25245351-C-A	p.Gly12Cys	0.67	1.01	LOH
KRAS	TCGA-LUAD	TCGA-64-5774	0.78	2.7	12-25245351-C-A	p.Gly12Cys	0.66	1.01	LOH
KRAS	TCGA-LUAD	TCGA-NJ-A55R	0.43	1.8	12-25245350-C-G	p.Gly12Ala	0.5	1.01	Het
KRAS	TCGA-LUAD	TCGA-44-6146	0.64	1.9	12-25245350-C-A	p.Gly12Val	0.5	1.01	Het
KRAS	TCGA-LUAD	TCGA-44-6776	0.58	1.9	12-25245350-C-T	p.Gly12Asp	0.5	1.01	Het
KRAS	TCGA-LUAD	TCGA-55-8090	0.57	3.6	12-25245350-C-A	p.Gly12Val	0.5	1	Het
KRAS	TCGA-LUAD	TCGA-97-A4M5	0.22	3.7	12-25245351-C-A	p.Gly12Cys	0.5	1	Het
KRAS	TCGA-LUAD	TCGA-44-A47A	0.46	3.6	12-25245350-C-T	p.Gly12Asp	0.5	1	Het
KRAS	TCGA-LUAD	TCGA-05-4249	0.63	3.6	12-25245351-C-A	p.Gly12Cys	0.5	1	Het
KRAS	TCGA-LUAD	TCGA-75-6206	0.71	3.2	12-25245347-C-T	p.Gly13Asp	0.67	1	LOH
KRAS	TCGA-LUAD	TCGA-86-8054	0.78	2.7	12-25245350-C-A	p.Gly12Val	0.34	1	dGD
KRAS	TCGA-LUAD	TCGA-80-5608	0.53	2.9	12-25245350-C-G	p.Gly12Ala	0.67	1	LOH
KRAS	TCGA-LUAD	TCGA-86-A4JF	0.37	1.8	12-25245350-C-A	p.Gly12Val	0.5	1	Het
KRAS	TCGA-LUAD	TCGA-86-8056	0.52	1.9	12-25245350-C-T	p.Gly12Asp	0.5	1	Het
KRAS	TCGA-LUAD	TCGA-50-5932	0.82	1.8	12-25245351-C-A	p.Gly12Cys	0.5	1	Het
KRAS	TCGA-LUAD	TCGA-55-8512	0.32	1.9	12-25245350-C-A	p.Gly12Val	0.5	1	Het
KRAS	TCGA-LUAD	TCGA-78-7166	0.58	2	12-25245351-C-A	p.Gly12Cys	0.5	1	Het
KRAS	TCGA-LUAD	TCGA-86-8674	0.52	2.1	12-25245348-C-A	p.Gly13Cys	0.5	1	Het
KRAS	TCGA-LUAD	TCGA-67-3773	0.67	1.9	12-25245350-C-A	p.Gly12Val	0.5	1	Het
KRAS	TCGA-LUAD	TCGA-05-4244	0.61	4.2	12-25245351-C-A	p.Gly12Cys	0.5	0.99	Het
KRAS	TCGA-LUAD	TCGA-78-7167	0.86	3.6	12-25245350-CC-AA	p.Gly12Phe	0.5	0.99	Het
KRAS	TCGA-LUAD	TCGA-55-8097	0.59	3.9	12-25245351-C-A	p.Gly12Cys	0.5	0.99	Het
KRAS	TCGA-LUAD	TCGA-78-7539	0.6	3.3	12-25245351-C-A	p.Gly12Cys	0.63	0.99	LOH
KRAS	TCGA-LUAD	TCGA-55-8207	0.63	3	12-25245351-C-A	p.Gly12Cys	1	0.99	LOH
KRAS	TCGA-LUAD	TCGA-86-8359	0.48	2.9	12-25245350-C-G	p.Gly12Ala	1	0.99	LOH
KRAS	TCGA-LUAD	TCGA-J2-8194	0.49	3	12-25245351-C-A	p.Gly12Cys	0.61	0.99	LOH
KRAS	TCGA-LUAD	TCGA-97-7941	0.33	2	12-25245350-C-G	p.Gly12Ala	1	0.99	LOH
KRAS	TCGA-LUAD	TCGA-05-4403	0.45	2.1	12-25245351-C-A	p.Gly12Cys	0.99	0.99	LOH
KRAS	TCGA-LUAD	TCGA-78-7540	0.53	2	12-25245350-C-A	p.Gly12Val	1	0.99	LOH
KRAS	TCGA-LUAD	TCGA-55-7725	0.57	2	12-25245350-C-A	p.Gly12Val	0.5	0.99	Het
KRAS	TCGA-LUAD	TCGA-69-8254	0.39	2	12-25245350-C-T	p.Gly12Asp	0.5	0.99	Het
KRAS	TCGA-LUAD	TCGA-NJ-A4YG	0.29	2.4	12-25245350-C-T	p.Gly12Asp	1.02	0.99	LOH
KRAS	TCGA-LUAD	TCGA-MP-A4T8	0.67	2.9	12-25245350-C-T	p.Gly12Asp	0.69	0.98	LOH
KRAS	TCGA-LUAD	TCGA-35-3615	0.65	2.1	12-25245351-C-A	p.Gly12Cys	0.5	0.98	Het
KRAS	TCGA-LUAD	TCGA-55-6983	0.37	2.1	12-25245351-C-A	p.Gly12Cys	0.5	0.98	Het
KRAS	TCGA-LUAD	TCGA-4B-A93V	0.57	2.5	12-25245351-C-A	p.Gly12Cys	1.03	0.98	LOH
KRAS	TCGA-LUAD	TCGA-55-8203	0.51	3.7	12-25245351-C-A	p.Gly12Cys	0.5	0.97	Het
KRAS	TCGA-LUAD	TCGA-55-6975	0.41	1.6	12-25245348-C-A	p.Gly13Cys	0.5	0.96	Het
KRAS	TCGA-LUAD	TCGA-95-7562	0.67	3.2	12-25245351-C-A	p.Gly12Cys	1	0.95	LOH
KRAS	TCGA-LUAD	TCGA-38-4626	0.27	2.2	12-25245350-C-A	p.Gly12Val	0.5	0.92	Het
KRAS	TCGA-LUAD	TCGA-55-8616	0.51	3.7	12-25245351-C-A	p.Gly12Cys	0.5	0.9	Het
KRAS	TCGA-LUAD	TCGA-99-8025	0.56	4.4	12-25245348-C-A	p.Gly13Cys	0.99	0.82	LOH
KRAS	TCGA-LUAD	TCGA-64-1677	0.36	5.3	12-25245351-C-A	p.Gly12Cys	1	0.8	LOH
KRAS	TCGA-LUAD	TCGA-73-7498	0.58	2	12-25245351-C-A	p.Gly12Cys	0.42	0.8	Het
KRAS	TCGA-LUAD	TCGA-NJ-A4YI	0.7	3.6	12-25245351-C-A	p.Gly12Cys	1	0.77	LOH
KRAS	TCGA-LUAD	TCGA-99-7458	0.32	1.8	12-25245351-C-G	p.Gly12Arg	0.5	0.77	Het
KRAS	TCGA-LUAD	TCGA-50-5051	0.65	2.9	12-25245351-C-A	p.Gly12Cys	1	0.76	LOH
KRAS	TCGA-LUAD	TCGA-69-7978	0.32	1.6	12-25245351-C-A	p.Gly12Cys	0.97	0.74	LOH
KRAS	TCGA-LUAD	TCGA-73-4677	0.56	3.1	12-25245350-C-G	p.Gly12Ala	1	0.71	LOH
KRAS	TCGA-LUAD	TCGA-78-7160	0.27	1.6	12-25245350-C-T	p.Gly12Asp	0.65	0.71	LOH
KRAS	TCGA-LUAD	TCGA-62-A46R	0.47	2.8	12-25245350-C-G	p.Gly12Ala	1	0.7	LOH
KRAS	TCGA-LUAD	TCGA-05-4405	0.42	3.1	12-25245351-C-A	p.Gly12Cys	1.01	0.69	LOH
KRAS	TCGA-LUAD	TCGA-55-8514	0.6	3	12-25245350-C-G	p.Gly12Ala	1.02	0.68	LOH
KRAS	TCGA-LUAD	TCGA-64-5778	0.52	3.4	12-25245351-C-A	p.Gly12Cys	1	0.67	LOH
KRAS	TCGA-LUAD	TCGA-49-6761	0.35	2.9	12-25245350-C-T	p.Gly12Asp	1.01	0.67	LOH
KRAS	TCGA-LUAD	TCGA-44-3917	0.47	2.7	12-25245351-C-T	p.Gly12Ser	1	0.67	LOH
KRAS	TCGA-LUAD	TCGA-44-6144	0.51	1.6	12-25245351-C-A	p.Gly12Cys	0.5	0.67	Het
KRAS	TCGA-LUAD	TCGA-55-6970	0.44	2.7	12-25245350-C-A	p.Gly12Val	1.01	0.66	LOH
KRAS	TCGA-LUAD	TCGA-44-7671	0.69	2.8	12-25245351-C-A	p.Gly12Cys	0.96	0.66	LOH
KRAS	TCGA-LUAD	TCGA-44-A47F	0.57	3.4	12-25245351-C-A	p.Gly12Cys	1	0.65	LOH
KRAS	TCGA-LUAD	TCGA-69-8253	0.46	3.1	12-25245350-C-T	p.Gly12Asp	1	0.64	LOH
KRAS	TCGA-LUAD	TCGA-97-7938	0.57	2	12-25245351-C-A	p.Gly12Cys	1	0.5	LOH
KRAS	TCGA-LUAD	TCGA-55-7914	0.53	3.7	12-25245351-C-A	p.Gly12Cys	0.99	0.48	LOH
KRAS	TCGA-LUAD	TCGA-MP-A4TH	0.36	2.1	12-25245351-C-A	p.Gly12Cys	1.06	0.42	LOH
KRAS	ICGC-PanCuRx	ASHPC_0001_Pa_P	0.69	2.1	12-25245350-C-A	p.Gly12Val	0.5	1	Het
KRAS	ICGC-PanCuRx	ASHPC_0003_Pa_P	0.93	3.2	12-25245350-C-A	p.Gly12Val	0.61	1.64718	Gain
KRAS	ICGC-PanCuRx	ASHPC_0005_Pa_P	0.94	3.4	12-25245351-C-G	p.Gly12Arg	0.67	1.00696	LOH
KRAS	ICGC-PanCuRx	ASHPC_0008_Pa_P	0.93	3	12-25245350-C-A	p.Gly12Val	0.71	1.08673	LOH
KRAS	ICGC-PanCuRx	ASHPC_0009_Pa_P	0.87	2	12-25245351-C-G	p.Gly12Arg	0.5	0.993092	Het
KRAS	ICGC-PanCuRx	ASHPC_0010_Pa_P	0.92	3.9	12-25245350-C-T	p.Gly12Asp	0.5	0.993092	Het
KRAS	ICGC-PanCuRx	ASHPC_0011_Pa_P	0.94	1.9	12-25245351-C-G	p.Gly12Arg	0.5	0.993092	Het
KRAS	ICGC-PanCuRx	ASHPC_0013_Pa_P	0.79	2.1	12-25245350-C-T	p.Gly12Asp	0.5	1	Het
KRAS	ICGC-PanCuRx	ASHPC_0015_Pa_P	0.88	2	12-25245351-C-G	p.Gly12Arg	0.5	1.01396	Het
KRAS	ICGC-PanCuRx	ASHPC_0017_Pa_P	0.87	2	12-25245347-CC-GG	p.Gly13Pro	0.4	1.3566	Het
KRAS	ICGC-PanCuRx	ASHPC_0018_Pa_P	0.22	1.7	12-25245350-C-A	p.Gly12Val	0.5	0.939523	Het
KRAS	ICGC-PanCuRx	ASHPC_0019_Pa_P_5262	0.95	2	12-25245351-C-G	p.Gly12Arg	0.5	1	Het
KRAS	ICGC-PanCuRx	ASHPC_0022_Pa_P	0.92	1.8	12-25245350-C-T	p.Gly12Asp	0.5	1	Het
KRAS	ICGC-PanCuRx	ASHPC_0023_Pa_P	0.97	1.9	12-25245350-C-T	p.Gly12Asp	0.5	1	Het
KRAS	ICGC-PanCuRx	ASHPC_0025_Pa_P	0.95	1.9	12-25245351-C-G	p.Gly12Arg	1.01	0.476319	LOH
KRAS	ICGC-PanCuRx	ASHPC_0027_Pa_P	0.96	4	12-25245350-C-T	p.Gly12Asp	0.61	1.30134	Gain
KRAS	ICGC-PanCuRx	ASHPC_0028_Pa_P	0.73	1.9	12-25245350-C-T	p.Gly12Asp	0.5	0.933033	Het
KRAS	ICGC-PanCuRx	ASHPC_0029_Pa_P	0.9	1.9	12-25245351-C-G	p.Gly12Arg	0.5	1	Het
KRAS	ICGC-PanCuRx	ASHPC_0030_Pa_P	0.25	2.2	12-25245350-C-A	p.Gly12Val	0.63	1.26576	LOH
KRAS	ICGC-PanCuRx	ASHPC_0034_Pa_P	0.94	1.9	12-25245350-C-T	p.Gly12Asp	0.5	1.00696	Het
KRAS	ICGC-PanCuRx	PCSI_0004_Pa_P_526	0.88	3.5	12-25245350-C-T	p.Gly12Asp	0.5	1.01396	Het
KRAS	ICGC-PanCuRx	PCSI_0017_Pa_X_526	0.96	2	12-25245350-C-A	p.Gly12Val	0.5	1.00696	Het
KRAS	ICGC-PanCuRx	PCSI_0019_Pa_P_526	0.69	1.9	12-25245351-C-G	p.Gly12Arg	0.5	1.01396	Het
KRAS	ICGC-PanCuRx	PCSI_0023_Pa_P	0.27	2	12-25245350-C-A	p.Gly12Val	0.5	0.986233	Het
KRAS	ICGC-PanCuRx	PCSI_0044_Pa_P_526	0.66	1.9	12-25245350-C-A	p.Gly12Val	0.66	1.47427	Gain
KRAS	ICGC-PanCuRx	PCSI_0046_Pa_P_526	0.79	3.2	12-25245350-C-A	p.Gly12Val	0.5	1.32869	Het
KRAS	ICGC-PanCuRx	PCSI_0047_Pa_P_526	0.56	1.8	12-25245350-C-T	p.Gly12Asp	0.53	1.21419	Het
KRAS	ICGC-PanCuRx	PCSI_0048_Pa_P_526	0.59	2	12-25245351-C-G	p.Gly12Arg	0.5	1.00696	Het
KRAS	ICGC-PanCuRx	PCSI_0073_Pa_P_526	0.7	1.9	12-25245350-C-T	p.Gly12Asp	0.5	1.04247	Het
KRAS	ICGC-PanCuRx	PCSI_0074_Pa_P_526	0.88	1.9	12-25245350-C-T	p.Gly12Asp	0.5	1.00696	Het
KRAS	ICGC-PanCuRx	PCSI_0075_Pa_P_526	0.78	1.9	12-25245350-C-T	p.Gly12Asp	0.5	1.00696	Het
KRAS	ICGC-PanCuRx	PCSI_0078_Pa_P_526	0.68	2.1	12-25245350-C-A	p.Gly12Val	0.5	1	Het
KRAS	ICGC-PanCuRx	PCSI_0080_Pa_P_526	0.6	3.4	12-25245350-C-A	p.Gly12Val	0.5	1.31951	Het
KRAS	ICGC-PanCuRx	PCSI_0082_Pa_P_526	0.73	2.9	12-25245350-C-A	p.Gly12Val	0.94	2.80889	Amp
KRAS	ICGC-PanCuRx	PCSI_0102_Pa_P	0.45	1.8	12-25245351-C-G	p.Gly12Arg	0.5	1.02101	Het
KRAS	ICGC-PanCuRx	PCSI_0102_Pa_P_526	0.56	1.9	12-25245351-C-G	p.Gly12Arg	0.5	1.03526	Het
KRAS	ICGC-PanCuRx	PCSI_0107_Pa_P_526	0.84	1.9	12-25245350-C-T	p.Gly12Asp	0.5	1	Het
KRAS	ICGC-PanCuRx	PCSI_0109_Pa_P_526	0.89	1.9	12-25245350-C-T	p.Gly12Asp	0.71	2.07053	Gain
KRAS	ICGC-PanCuRx	PCSI_0169_Pa_P_526	0.79	2	12-25245350-C-T	p.Gly12Asp	0.5	1.22264	Het
KRAS	ICGC-PanCuRx	PCSI_0176_Pa_X_526	0.95	1.9	12-25245351-C-G	p.Gly12Arg	1	1.02811	LOH
KRAS	ICGC-PanCuRx	PCSI_0268_Pa_P_526	0.65	1.8	12-25245350-C-A	p.Gly12Val	0.62	0.806642	LOH
KRAS	ICGC-PanCuRx	PCSI_0357_Pa_P_526	0.84	2	12-25245351-C-G	p.Gly12Arg	0.5	1.10191	Het
KRAS	ICGC-PanCuRx	PCSI_0357_Pa_P_5262	0.85	2	12-25245351-C-G	p.Gly12Arg	0.5	1.00696	Het
KRAS	ICGC-PanCuRx	PCSI_0410_Ag_M_526	0.82	3.2	12-25245351-C-G	p.Gly12Arg	0.72	2.44528	Gain
KRAS	ICGC-PanCuRx	PCSI_0410_Di_M_526	0.78	3.2	12-25245351-C-G	p.Gly12Arg	0.67	2.08493	Gain
KRAS	ICGC-PanCuRx	PCSI_0410_Hr_M_526	0.7	3.2	12-25245351-C-G	p.Gly12Arg	0.74	2.78949	Gain
KRAS	ICGC-PanCuRx	PCSI_0410_Ln_M_526	0.8	3.2	12-25245351-C-G	p.Gly12Arg	0.75	2.78949	Gain
KRAS	ICGC-PanCuRx	PCSI_0410_Lu_M_526	0.82	3.1	12-25245351-C-G	p.Gly12Arg	0.74	2.67586	Gain
KRAS	ICGC-PanCuRx	PCSI_0410_Lu_M_5262	0.83	3.1	12-25245351-C-G	p.Gly12Arg	0.75	2.69447	Gain
KRAS	ICGC-PanCuRx	PCSI_0410_Lv_M_526	0.67	3	12-25245351-C-G	p.Gly12Arg	0.75	2.71321	Gain
KRAS	ICGC-PanCuRx	PCSI_0410_Om_M_526	0.76	3.1	12-25245351-C-G	p.Gly12Arg	0.68	2.08493	Gain
KRAS	ICGC-PanCuRx	PCSI_0483_Lv_X_526	0.96	1.8	12-25245350-C-A	p.Gly12Val	0.67	1.54756	Gain
KRAS	ICGC-PanCuRx	PCSI_0487_Lv_X_526	0.96	1.9	12-25245350-C-T	p.Gly12Asp	0.5	1.02101	Het
KRAS	ICGC-PanCuRx	PCSI_0490_Lv_X_526	0.96	1.8	12-25245350-C-T	p.Gly12Asp	0.5	1.00696	Het
KRAS	ICGC-PanCuRx	PCSI_0491_Lv_M_526	0.8	1.9	12-25245350-C-A	p.Gly12Val	0.5	1	Het
KRAS	ICGC-PanCuRx	PCSI_0511_Pa_P_526	0.83	3.4	12-25245350-C-T	p.Gly12Asp	0.5	1.31039	Het
KRAS	ICGC-PanCuRx	PCSI_0585_Lv_M_526	0.74	1.9	12-25245350-C-T	p.Gly12Asp	0.73	1.27456	LOH
KRAS	ICGC-PanCuRx	PCSI_0586_Lv_X_526	0.96	3.6	12-25245351-C-G	p.Gly12Arg	0.67	1.55833	Gain
KRAS	ICGC-PanCuRx	PCSI_0600_Lv_X_526	0.94	3.2	12-25245351-C-G	p.Gly12Arg	0.5	1.38511	Het
KRAS	ICGC-PanCuRx	PCSI_0603_Lv_X	0.94	3.4	12-25245350-C-T	p.Gly12Asp	0.68	2.08493	Gain
KRAS	ICGC-PanCuRx	PCSI_0604_Lv_M_526	0.76	3.3	12-25245350-C-A	p.Gly12Val	0.5	1.70527	Het
KRAS	ICGC-PanCuRx	PCSI_0605_Lv_M_526	0.72	3.2	12-25245350-C-A	p.Gly12Val	0.5	1.38511	Het
KRAS	ICGC-PanCuRx	PCSI_0606_Lv_M_526	0.8	2.7	12-25245350-C-A	p.Gly12Val	0.84	2.08493	Gain
KRAS	ICGC-PanCuRx	PCSI_0607_Lv_X	0.95	1.9	12-25245350-C-A	p.Gly12Val	0.5	1	Het
KRAS	ICGC-PanCuRx	PCSI_0612_Ag_M_526	0.86	1.9	12-25245351-C-G	p.Gly12Arg	0.5	1	Het
KRAS	ICGC-PanCuRx	PCSI_0612_Pa_P_526	0.9	2	12-25245351-C-G	p.Gly12Arg	0.5	1.00696	Het
KRAS	ICGC-PanCuRx	PCSI_0621_Lv_X_526	0.95	2.8	12-25245350-C-T	p.Gly12Asp	0.5	1.36604	Het
KRAS	ICGC-PanCuRx	PCSI_0633_Lv_M	0.77	3.8	12-25245350-C-T	p.Gly12Asp	1	1.03526	LOH
KRAS	ICGC-PanCuRx	PCSI_0633_Pa_P	0.86	2.1	12-25245350-C-T	p.Gly12Asp	1.02	0.517632	LOH
KRAS	ICGC-PanCuRx	PCSI_0633_Pa_X_526	0.94	3.5	12-25245350-C-T	p.Gly12Asp	0.99	1.38511	Gain
KRAS	ICGC-PanCuRx	PCSI_0634_Lv_M	0.79	1.9	12-25245350-C-A	p.Gly12Val	0.5	1.07923	Het
KRAS	ICGC-PanCuRx	PCSI_0637_Lv_M_526	0.85	2.9	12-25245350-C-A	p.Gly12Val	0.72	1.25701	LOH
KRAS	ICGC-PanCuRx	PCSI_0638_Pa_P_526	0.76	3	12-25245350-C-T	p.Gly12Asp	0.5	1.33793	Het
KRAS	ICGC-PanCuRx	PCSI_0640_Om_M_526	0.71	3.9	12-25245350-C-A	p.Gly12Val	0.5	1	Het
KRAS	ICGC-PanCuRx	PCSI_0641_Lv_M_526	0.86	1.8	12-25245350-C-T	p.Gly12Asp	0.5	1.17283	Het
KRAS	ICGC-PanCuRx	PCSI_0644_Lv_M_526	0.75	3.5	12-25245350-C-T	p.Gly12Asp	0.5	1.01396	Het
KRAS	ICGC-PanCuRx	PCSI_0646_Lv_M_526	0.75	3.5	12-25245350-C-T	p.Gly12Asp	0.7	2.75108	Gain
KRAS	ICGC-PanCuRx	PCSI_0647_Lv_M_526	0.77	2.8	12-25245350-C-A	p.Gly12Val	0.8	1.69349	Gain
KRAS	ICGC-PanCuRx	PCSI_0650_Lv_M_526	0.85	3.8	12-25245351-C-G	p.Gly12Arg	0.33	0.752623	dGD
KRAS	ICGC-PanCuRx	PCSI_0651_Lv_M_526	0.84	3.4	12-25245350-C-A	p.Gly12Val	0.7	2.2974	Gain
KRAS	ICGC-PanCuRx	PCSI_0652_Lv_M_526	0.8	2.7	12-25245350-C-A	p.Gly12Val	1.02	0.668964	LOH
KRAS	ICGC-PanCuRx	PCSI_0652_Pa_P_526	0.85	1.9	12-25245350-C-A	p.Gly12Val	1.03	0.486327	LOH
KRAS	ICGC-PanCuRx	PCSI_0654_Lv_M_526	0.72	3.5	12-25245350-C-A	p.Gly12Val	0.81	1.84038	Gain
KRAS	ICGC-PanCuRx	PCSI_0654_Lv_M_5262	0.75	3.6	12-25245350-C-A	p.Gly12Val	0.77	1.02101	LOH
KRAS	ICGC-PanCuRx	PCSI_0662_Lv_M_526	0.65	3.6	12-25245350-C-T	p.Gly12Asp	0.8	2.54912	Gain
KRAS	ICGC-PanCuRx	PCSI_0662_Lv_M_5262	0.72	3.7	12-25245350-C-T	p.Gly12Asp	0.78	2.58471	Gain
KRAS	ICGC-PanCuRx	PCSI_0663_Lv_M_526	0.79	3.3	12-25245350-C-T	p.Gly12Asp	0.5	1.34723	Het
KRAS	ICGC-PanCuRx	PCSI_0664_Lv_M_526	0.88	6.4	12-25245350-C-T	p.Gly12Asp	0.99	1.54756	Gain
KRAS	ICGC-PanCuRx	PCSI_0665_Lv_M_526	0.79	3.1	12-25245350-C-A	p.Gly12Val	0.5	1.34723	Het
KRAS	ICGC-PanCuRx	PCSI_0665_Lv_M_5262	0.79	3.1	12-25245350-C-A	p.Gly12Val	0.5	1.3566	Het
KRAS	ICGC-PanCuRx	PCSI_0673_Lv_M_526	0.84	3.1	12-25245351-C-G	p.Gly12Arg	0.67	1.01396	LOH
KRAS	ICGC-PanCuRx	PCSI_0678_Lv_M_526	0.78	1.9	12-25245350-C-T	p.Gly12Asp	0.5	1.00696	Het
KRAS	ICGC-PanCuRx	PCSI_0682_Lv_M_526	0.83	3.3	12-25245350-C-A	p.Gly12Val	1	0.697372	LOH
KRAS	ICGC-PanCuRx	PCSI_0683_Pa_P_5262	0.74	2	12-25245350-C-A	p.Gly12Val	0.5	1.02811	Het
KRAS	ICGC-PanCuRx	PCSI_0700_Pa_P_526	0.84	3.6	12-25245350-C-T	p.Gly12Asp	0.5	0.993092	Het
KRAS	ICGC-PanCuRx	PCSI_0703_Lv_M_526	0.87	3.2	12-25245350-C-T	p.Gly12Asp	0.5	1.31039	Het
KRAS	ICGC-PanCuRx	PCSI_0705_Pa_P_526	0.82	2.6	12-25245350-C-A	p.Gly12Val	0.5	2.04202	Het
KRAS	ICGC-PanCuRx	PCSI_0705_Pa_P_5262	0.71	2.9	12-25245350-C-A	p.Gly12Val	0.5	2.02792	Het
KRAS	ICGC-PanCuRx	PCSI_0705_Pa_P_5263	0.51	2.8	12-25245350-C-A	p.Gly12Val	0.5	2.04202	Het
KRAS	ICGC-PanCuRx	PCSI_0706_Pa_P_526	0.8	2	12-25245350-C-A	p.Gly12Val	0.5	1.01396	Het
KRAS	ICGC-PanCuRx	PCSI_0707_Pa_P_526	0.74	1.9	12-25245350-C-A	p.Gly12Val	0.5	1.01396	Het
KRAS	ICGC-PanCuRx	PCSI_0713_Ab_M_526	0.82	2	12-25245350-C-T	p.Gly12Asp	0.5	1.00696	Het
KRAS	ICGC-PanCuRx	PCSI_0729_Lv_M_526	0.83	2.7	12-25245351-C-G	p.Gly12Arg	0.99	1.36604	Gain
KRAS	ICGC-PanCuRx	PCSI_0735_Pa_P_526	0.85	3.7	12-25245350-C-T	p.Gly12Asp	0.5	1.01396	Het
KRAS	ICGC-PanCuRx	PCSI_0745_Lv_M_526	0.93	3	12-25245350-C-A	p.Gly12Val	0.67	2.05623	Gain
KRAS	ICGC-PanCuRx	RAMP_0004_Ln_M_526	0.75	3	12-25245350-C-T	p.Gly12Asp	0.64	1.70527	Gain
KRAS	ICGC-PanCuRx	RAMP_0004_Lv_M_526	0.65	3.2	12-25245350-C-T	p.Gly12Asp	0.65	2.04202	Gain
KRAS	ICGC-PanCuRx	RAMP_0004_Pa_P	0.5	3.4	12-25245350-C-T	p.Gly12Asp	0.66	2.44528	Gain
KRAS	ICGC-PanCuRx	RAMP_0005_Lv_M_526	0.67	3.4	12-25245350-C-T	p.Gly12Asp	0.61	1.84038	Gain
KRAS	ICGC-PanCuRx	RAMP_0006_Lv_M_526	0.81	3.8	12-25245350-C-T	p.Gly12Asp	0.5	0.986233	Het
KRAS	ICGC-PanCuRx	RAMP_0007_Lv_M_5262	0.73	3	12-25245350-C-T	p.Gly12Asp	0.5	1.40444	Het
KRAS	ICGC-PanCuRx	RAMP_0008_Ln_M_526	0.8	1.8	12-25245350-C-A	p.Gly12Val	0.5	0.946058	Het
KRAS	ICGC-PanCuRx	RAMP_0008_Lv_M_526	0.81	3	12-25245350-C-A	p.Gly12Val	0.5	1.34723	Het
KRAS	ICGC-PanCuRx	RAMP_0008_Pa_P	0.35	1.7	12-25245350-C-A	p.Gly12Val	0.5	1	Het
