# Supplementary material for: A disease model resource reveals core principles of tissue-specific cancer evolution
Source: Nature. 2026 Feb 25;653(8113):57. doi: 10.1038/s41586-026-10187-2 (PMC13149333; doi:10.1038/s41586-026-10187-2)
Supplement: Supplementary file 1 — Supplementary Tables 1–19. [file 41586_2026_10187_MOESM1_ESM.zip › 2024-10-21642B-s1/SupplementaryTable4.xlsx]

## Sheet: Lymphoid neoplasms
Supplementary Table 4. Cross-species comparison of MCCA and CCLE transcriptomes
MCCA-ID	CCLE-ID	PearsonCorrelation
MCCA0480	A3KAW_HAEMATOPOIETIC_AND_LYMPHOID_TISSUE	0.0380007
MCCA0481	A3KAW_HAEMATOPOIETIC_AND_LYMPHOID_TISSUE	0.0420518
MCCA0482	A3KAW_HAEMATOPOIETIC_AND_LYMPHOID_TISSUE	0.0683896
MCCA0483	A3KAW_HAEMATOPOIETIC_AND_LYMPHOID_TISSUE	0.0898204
MCCA0484	A3KAW_HAEMATOPOIETIC_AND_LYMPHOID_TISSUE	0.0246071
MCCA0485	A3KAW_HAEMATOPOIETIC_AND_LYMPHOID_TISSUE	0.0280767
MCCA0486	A3KAW_HAEMATOPOIETIC_AND_LYMPHOID_TISSUE	0.0278426
MCCA0487	A3KAW_HAEMATOPOIETIC_AND_LYMPHOID_TISSUE	0.0357994
MCCA0488	A3KAW_HAEMATOPOIETIC_AND_LYMPHOID_TISSUE	0.0146597
MCCA0489	A3KAW_HAEMATOPOIETIC_AND_LYMPHOID_TISSUE	0.0310026
MCCA0490	A3KAW_HAEMATOPOIETIC_AND_LYMPHOID_TISSUE	0.0439282
MCCA0491	A3KAW_HAEMATOPOIETIC_AND_LYMPHOID_TISSUE	0.0166617
MCCA0492	A3KAW_HAEMATOPOIETIC_AND_LYMPHOID_TISSUE	0.0273087
MCCA0493	A3KAW_HAEMATOPOIETIC_AND_LYMPHOID_TISSUE	0.00976618
MCCA0494	A3KAW_HAEMATOPOIETIC_AND_LYMPHOID_TISSUE	0.0201701
MCCA0478	A3KAW_HAEMATOPOIETIC_AND_LYMPHOID_TISSUE	0.138695
MCCA0495	A3KAW_HAEMATOPOIETIC_AND_LYMPHOID_TISSUE	0.020055
MCCA0476	A3KAW_HAEMATOPOIETIC_AND_LYMPHOID_TISSUE	0.239671
MCCA0475	A3KAW_HAEMATOPOIETIC_AND_LYMPHOID_TISSUE	0.0541393
MCCA0477	A3KAW_HAEMATOPOIETIC_AND_LYMPHOID_TISSUE	0.272446
MCCA0479	A3KAW_HAEMATOPOIETIC_AND_LYMPHOID_TISSUE	0.0383815
MCCA0474	A3KAW_HAEMATOPOIETIC_AND_LYMPHOID_TISSUE	0.178546
MCCA0496	A3KAW_HAEMATOPOIETIC_AND_LYMPHOID_TISSUE	-0.0128615
MCCA0480	A4FUK_HAEMATOPOIETIC_AND_LYMPHOID_TISSUE	0.0728365
MCCA0481	A4FUK_HAEMATOPOIETIC_AND_LYMPHOID_TISSUE	0.0986352
MCCA0482	A4FUK_HAEMATOPOIETIC_AND_LYMPHOID_TISSUE	0.119518
MCCA0483	A4FUK_HAEMATOPOIETIC_AND_LYMPHOID_TISSUE	0.117069
MCCA0484	A4FUK_HAEMATOPOIETIC_AND_LYMPHOID_TISSUE	0.0757578
MCCA0485	A4FUK_HAEMATOPOIETIC_AND_LYMPHOID_TISSUE	0.0464888
MCCA0486	A4FUK_HAEMATOPOIETIC_AND_LYMPHOID_TISSUE	0.0792745
MCCA0487	A4FUK_HAEMATOPOIETIC_AND_LYMPHOID_TISSUE	0.0739031
MCCA0488	A4FUK_HAEMATOPOIETIC_AND_LYMPHOID_TISSUE	0.0439863
MCCA0489	A4FUK_HAEMATOPOIETIC_AND_LYMPHOID_TISSUE	0.0205555
MCCA0490	A4FUK_HAEMATOPOIETIC_AND_LYMPHOID_TISSUE	0.0663322
MCCA0491	A4FUK_HAEMATOPOIETIC_AND_LYMPHOID_TISSUE	0.0636706
MCCA0492	A4FUK_HAEMATOPOIETIC_AND_LYMPHOID_TISSUE	0.0146712
MCCA0493	A4FUK_HAEMATOPOIETIC_AND_LYMPHOID_TISSUE	0.0403257
MCCA0494	A4FUK_HAEMATOPOIETIC_AND_LYMPHOID_TISSUE	0.0597741
MCCA0478	A4FUK_HAEMATOPOIETIC_AND_LYMPHOID_TISSUE	0.168042
MCCA0495	A4FUK_HAEMATOPOIETIC_AND_LYMPHOID_TISSUE	0.0977953
MCCA0476	A4FUK_HAEMATOPOIETIC_AND_LYMPHOID_TISSUE	0.235321
MCCA0475	A4FUK_HAEMATOPOIETIC_AND_LYMPHOID_TISSUE	0.132602
MCCA0477	A4FUK_HAEMATOPOIETIC_AND_LYMPHOID_TISSUE	0.269327
MCCA0479	A4FUK_HAEMATOPOIETIC_AND_LYMPHOID_TISSUE	0.0526806
MCCA0474	A4FUK_HAEMATOPOIETIC_AND_LYMPHOID_TISSUE	0.272701
MCCA0496	A4FUK_HAEMATOPOIETIC_AND_LYMPHOID_TISSUE	0.0604187
MCCA0480	ALLSIL_HAEMATOPOIETIC_AND_LYMPHOID_TISSUE	0.373763
MCCA0481	ALLSIL_HAEMATOPOIETIC_AND_LYMPHOID_TISSUE	0.375756
MCCA0482	ALLSIL_HAEMATOPOIETIC_AND_LYMPHOID_TISSUE	0.357567
MCCA0483	ALLSIL_HAEMATOPOIETIC_AND_LYMPHOID_TISSUE	0.381787
MCCA0484	ALLSIL_HAEMATOPOIETIC_AND_LYMPHOID_TISSUE	0.421721
MCCA0485	ALLSIL_HAEMATOPOIETIC_AND_LYMPHOID_TISSUE	0.35972
MCCA0486	ALLSIL_HAEMATOPOIETIC_AND_LYMPHOID_TISSUE	0.403905
MCCA0487	ALLSIL_HAEMATOPOIETIC_AND_LYMPHOID_TISSUE	0.427876
MCCA0488	ALLSIL_HAEMATOPOIETIC_AND_LYMPHOID_TISSUE	0.34924
MCCA0489	ALLSIL_HAEMATOPOIETIC_AND_LYMPHOID_TISSUE	0.398601
MCCA0490	ALLSIL_HAEMATOPOIETIC_AND_LYMPHOID_TISSUE	0.417957
MCCA0491	ALLSIL_HAEMATOPOIETIC_AND_LYMPHOID_TISSUE	0.432123
MCCA0492	ALLSIL_HAEMATOPOIETIC_AND_LYMPHOID_TISSUE	0.369453
MCCA0493	ALLSIL_HAEMATOPOIETIC_AND_LYMPHOID_TISSUE	0.332871
MCCA0494	ALLSIL_HAEMATOPOIETIC_AND_LYMPHOID_TISSUE	0.403023
MCCA0478	ALLSIL_HAEMATOPOIETIC_AND_LYMPHOID_TISSUE	0.0526163
MCCA0495	ALLSIL_HAEMATOPOIETIC_AND_LYMPHOID_TISSUE	0.284872
MCCA0476	ALLSIL_HAEMATOPOIETIC_AND_LYMPHOID_TISSUE	-0.000747223
MCCA0475	ALLSIL_HAEMATOPOIETIC_AND_LYMPHOID_TISSUE	0.125234
MCCA0477	ALLSIL_HAEMATOPOIETIC_AND_LYMPHOID_TISSUE	0.0358346
MCCA0479	ALLSIL_HAEMATOPOIETIC_AND_LYMPHOID_TISSUE	0.444285
MCCA0474	ALLSIL_HAEMATOPOIETIC_AND_LYMPHOID_TISSUE	0.0732093
MCCA0496	ALLSIL_HAEMATOPOIETIC_AND_LYMPHOID_TISSUE	0.382872
MCCA0480	AMO1_HAEMATOPOIETIC_AND_LYMPHOID_TISSUE	0.0833338
MCCA0481	AMO1_HAEMATOPOIETIC_AND_LYMPHOID_TISSUE	0.0929694
MCCA0482	AMO1_HAEMATOPOIETIC_AND_LYMPHOID_TISSUE	0.145231
MCCA0483	AMO1_HAEMATOPOIETIC_AND_LYMPHOID_TISSUE	0.117646
MCCA0484	AMO1_HAEMATOPOIETIC_AND_LYMPHOID_TISSUE	0.0980713
MCCA0485	AMO1_HAEMATOPOIETIC_AND_LYMPHOID_TISSUE	0.0581788
MCCA0486	AMO1_HAEMATOPOIETIC_AND_LYMPHOID_TISSUE	0.0923838
MCCA0487	AMO1_HAEMATOPOIETIC_AND_LYMPHOID_TISSUE	0.122063
MCCA0488	AMO1_HAEMATOPOIETIC_AND_LYMPHOID_TISSUE	0.0576983
MCCA0489	AMO1_HAEMATOPOIETIC_AND_LYMPHOID_TISSUE	0.0725514
MCCA0490	AMO1_HAEMATOPOIETIC_AND_LYMPHOID_TISSUE	0.119698
MCCA0491	AMO1_HAEMATOPOIETIC_AND_LYMPHOID_TISSUE	0.10733
MCCA0492	AMO1_HAEMATOPOIETIC_AND_LYMPHOID_TISSUE	0.0656751
MCCA0493	AMO1_HAEMATOPOIETIC_AND_LYMPHOID_TISSUE	0.0449773
MCCA0494	AMO1_HAEMATOPOIETIC_AND_LYMPHOID_TISSUE	0.0777634
MCCA0478	AMO1_HAEMATOPOIETIC_AND_LYMPHOID_TISSUE	0.303686
MCCA0495	AMO1_HAEMATOPOIETIC_AND_LYMPHOID_TISSUE	0.145013
MCCA0476	AMO1_HAEMATOPOIETIC_AND_LYMPHOID_TISSUE	0.356887
MCCA0475	AMO1_HAEMATOPOIETIC_AND_LYMPHOID_TISSUE	0.263406
MCCA0477	AMO1_HAEMATOPOIETIC_AND_LYMPHOID_TISSUE	0.35583
MCCA0479	AMO1_HAEMATOPOIETIC_AND_LYMPHOID_TISSUE	0.111866
MCCA0474	AMO1_HAEMATOPOIETIC_AND_LYMPHOID_TISSUE	0.267449
MCCA0496	AMO1_HAEMATOPOIETIC_AND_LYMPHOID_TISSUE	0.164545
MCCA0480	BL41_HAEMATOPOIETIC_AND_LYMPHOID_TISSUE	0.0758254
MCCA0481	BL41_HAEMATOPOIETIC_AND_LYMPHOID_TISSUE	0.0997949
MCCA0482	BL41_HAEMATOPOIETIC_AND_LYMPHOID_TISSUE	0.0881726
MCCA0483	BL41_HAEMATOPOIETIC_AND_LYMPHOID_TISSUE	0.0682186
MCCA0484	BL41_HAEMATOPOIETIC_AND_LYMPHOID_TISSUE	0.0806357
MCCA0485	BL41_HAEMATOPOIETIC_AND_LYMPHOID_TISSUE	0.0369419
MCCA0486	BL41_HAEMATOPOIETIC_AND_LYMPHOID_TISSUE	0.0671623
MCCA0487	BL41_HAEMATOPOIETIC_AND_LYMPHOID_TISSUE	0.0841529
MCCA0488	BL41_HAEMATOPOIETIC_AND_LYMPHOID_TISSUE	0.0666519
MCCA0489	BL41_HAEMATOPOIETIC_AND_LYMPHOID_TISSUE	0.0299619
MCCA0490	BL41_HAEMATOPOIETIC_AND_LYMPHOID_TISSUE	0.0841516
MCCA0491	BL41_HAEMATOPOIETIC_AND_LYMPHOID_TISSUE	0.0656532
MCCA0492	BL41_HAEMATOPOIETIC_AND_LYMPHOID_TISSUE	0.0365915
MCCA0493	BL41_HAEMATOPOIETIC_AND_LYMPHOID_TISSUE	0.0389492
MCCA0494	BL41_HAEMATOPOIETIC_AND_LYMPHOID_TISSUE	0.0648235
MCCA0478	BL41_HAEMATOPOIETIC_AND_LYMPHOID_TISSUE	0.434117
MCCA0495	BL41_HAEMATOPOIETIC_AND_LYMPHOID_TISSUE	0.143482
MCCA0476	BL41_HAEMATOPOIETIC_AND_LYMPHOID_TISSUE	0.211545
MCCA0475	BL41_HAEMATOPOIETIC_AND_LYMPHOID_TISSUE	0.30735
MCCA0477	BL41_HAEMATOPOIETIC_AND_LYMPHOID_TISSUE	0.228003
MCCA0479	BL41_HAEMATOPOIETIC_AND_LYMPHOID_TISSUE	0.0985426
MCCA0474	BL41_HAEMATOPOIETIC_AND_LYMPHOID_TISSUE	0.257815
MCCA0496	BL41_HAEMATOPOIETIC_AND_LYMPHOID_TISSUE	0.149769
MCCA0480	BL70_HAEMATOPOIETIC_AND_LYMPHOID_TISSUE	0.0469531
MCCA0481	BL70_HAEMATOPOIETIC_AND_LYMPHOID_TISSUE	0.0719523
MCCA0482	BL70_HAEMATOPOIETIC_AND_LYMPHOID_TISSUE	0.0686215
MCCA0483	BL70_HAEMATOPOIETIC_AND_LYMPHOID_TISSUE	0.0573271
MCCA0484	BL70_HAEMATOPOIETIC_AND_LYMPHOID_TISSUE	0.0658501
MCCA0485	BL70_HAEMATOPOIETIC_AND_LYMPHOID_TISSUE	0.0403054
MCCA0486	BL70_HAEMATOPOIETIC_AND_LYMPHOID_TISSUE	0.0595608
MCCA0487	BL70_HAEMATOPOIETIC_AND_LYMPHOID_TISSUE	0.0851502
MCCA0488	BL70_HAEMATOPOIETIC_AND_LYMPHOID_TISSUE	0.053449
MCCA0489	BL70_HAEMATOPOIETIC_AND_LYMPHOID_TISSUE	0.0293113
MCCA0490	BL70_HAEMATOPOIETIC_AND_LYMPHOID_TISSUE	0.0643649
MCCA0491	BL70_HAEMATOPOIETIC_AND_LYMPHOID_TISSUE	0.0763523
MCCA0492	BL70_HAEMATOPOIETIC_AND_LYMPHOID_TISSUE	0.0176929
MCCA0493	BL70_HAEMATOPOIETIC_AND_LYMPHOID_TISSUE	0.0250231
MCCA0494	BL70_HAEMATOPOIETIC_AND_LYMPHOID_TISSUE	0.0592357
MCCA0478	BL70_HAEMATOPOIETIC_AND_LYMPHOID_TISSUE	0.409324
MCCA0495	BL70_HAEMATOPOIETIC_AND_LYMPHOID_TISSUE	0.148803
MCCA0476	BL70_HAEMATOPOIETIC_AND_LYMPHOID_TISSUE	0.152734
MCCA0475	BL70_HAEMATOPOIETIC_AND_LYMPHOID_TISSUE	0.273543
MCCA0477	BL70_HAEMATOPOIETIC_AND_LYMPHOID_TISSUE	0.178052
MCCA0479	BL70_HAEMATOPOIETIC_AND_LYMPHOID_TISSUE	0.0944341
MCCA0474	BL70_HAEMATOPOIETIC_AND_LYMPHOID_TISSUE	0.214657
MCCA0496	BL70_HAEMATOPOIETIC_AND_LYMPHOID_TISSUE	0.128171
MCCA0480	C8166_HAEMATOPOIETIC_AND_LYMPHOID_TISSUE	0.102363
MCCA0481	C8166_HAEMATOPOIETIC_AND_LYMPHOID_TISSUE	0.165172
MCCA0482	C8166_HAEMATOPOIETIC_AND_LYMPHOID_TISSUE	0.177447
MCCA0483	C8166_HAEMATOPOIETIC_AND_LYMPHOID_TISSUE	0.164035
MCCA0484	C8166_HAEMATOPOIETIC_AND_LYMPHOID_TISSUE	0.147911
MCCA0485	C8166_HAEMATOPOIETIC_AND_LYMPHOID_TISSUE	0.111815
MCCA0486	C8166_HAEMATOPOIETIC_AND_LYMPHOID_TISSUE	0.164237
MCCA0487	C8166_HAEMATOPOIETIC_AND_LYMPHOID_TISSUE	0.162295
MCCA0488	C8166_HAEMATOPOIETIC_AND_LYMPHOID_TISSUE	0.122486
MCCA0489	C8166_HAEMATOPOIETIC_AND_LYMPHOID_TISSUE	0.100023
MCCA0490	C8166_HAEMATOPOIETIC_AND_LYMPHOID_TISSUE	0.163536
MCCA0491	C8166_HAEMATOPOIETIC_AND_LYMPHOID_TISSUE	0.0846153
MCCA0492	C8166_HAEMATOPOIETIC_AND_LYMPHOID_TISSUE	0.086671
MCCA0493	C8166_HAEMATOPOIETIC_AND_LYMPHOID_TISSUE	0.0722487
MCCA0494	C8166_HAEMATOPOIETIC_AND_LYMPHOID_TISSUE	0.0942565
MCCA0478	C8166_HAEMATOPOIETIC_AND_LYMPHOID_TISSUE	0.203728
MCCA0495	C8166_HAEMATOPOIETIC_AND_LYMPHOID_TISSUE	0.205467
MCCA0476	C8166_HAEMATOPOIETIC_AND_LYMPHOID_TISSUE	0.130608
MCCA0475	C8166_HAEMATOPOIETIC_AND_LYMPHOID_TISSUE	0.17523
MCCA0477	C8166_HAEMATOPOIETIC_AND_LYMPHOID_TISSUE	0.169436
MCCA0479	C8166_HAEMATOPOIETIC_AND_LYMPHOID_TISSUE	0.1351
MCCA0474	C8166_HAEMATOPOIETIC_AND_LYMPHOID_TISSUE	0.324169
MCCA0496	C8166_HAEMATOPOIETIC_AND_LYMPHOID_TISSUE	0.18164
MCCA0480	CA46_HAEMATOPOIETIC_AND_LYMPHOID_TISSUE	0.0696092
MCCA0481	CA46_HAEMATOPOIETIC_AND_LYMPHOID_TISSUE	0.057358
MCCA0482	CA46_HAEMATOPOIETIC_AND_LYMPHOID_TISSUE	0.101728
MCCA0483	CA46_HAEMATOPOIETIC_AND_LYMPHOID_TISSUE	0.0699198
MCCA0484	CA46_HAEMATOPOIETIC_AND_LYMPHOID_TISSUE	0.0714468
MCCA0485	CA46_HAEMATOPOIETIC_AND_LYMPHOID_TISSUE	0.0324035
MCCA0486	CA46_HAEMATOPOIETIC_AND_LYMPHOID_TISSUE	0.0439827
MCCA0487	CA46_HAEMATOPOIETIC_AND_LYMPHOID_TISSUE	0.0728423
MCCA0488	CA46_HAEMATOPOIETIC_AND_LYMPHOID_TISSUE	0.0637483
MCCA0489	CA46_HAEMATOPOIETIC_AND_LYMPHOID_TISSUE	0.0589439
MCCA0490	CA46_HAEMATOPOIETIC_AND_LYMPHOID_TISSUE	0.0739738
MCCA0491	CA46_HAEMATOPOIETIC_AND_LYMPHOID_TISSUE	0.0646963
MCCA0492	CA46_HAEMATOPOIETIC_AND_LYMPHOID_TISSUE	0.0553178
MCCA0493	CA46_HAEMATOPOIETIC_AND_LYMPHOID_TISSUE	0.0261492
MCCA0494	CA46_HAEMATOPOIETIC_AND_LYMPHOID_TISSUE	0.0546454
MCCA0478	CA46_HAEMATOPOIETIC_AND_LYMPHOID_TISSUE	0.351171
MCCA0495	CA46_HAEMATOPOIETIC_AND_LYMPHOID_TISSUE	0.153799
MCCA0476	CA46_HAEMATOPOIETIC_AND_LYMPHOID_TISSUE	0.191787
MCCA0475	CA46_HAEMATOPOIETIC_AND_LYMPHOID_TISSUE	0.299043
MCCA0477	CA46_HAEMATOPOIETIC_AND_LYMPHOID_TISSUE	0.215124
MCCA0479	CA46_HAEMATOPOIETIC_AND_LYMPHOID_TISSUE	0.092923
MCCA0474	CA46_HAEMATOPOIETIC_AND_LYMPHOID_TISSUE	0.242579
MCCA0496	CA46_HAEMATOPOIETIC_AND_LYMPHOID_TISSUE	0.138908
MCCA0480	DAUDI_HAEMATOPOIETIC_AND_LYMPHOID_TISSUE	-0.0812887
MCCA0481	DAUDI_HAEMATOPOIETIC_AND_LYMPHOID_TISSUE	-0.0337024
MCCA0482	DAUDI_HAEMATOPOIETIC_AND_LYMPHOID_TISSUE	-0.0338451
MCCA0483	DAUDI_HAEMATOPOIETIC_AND_LYMPHOID_TISSUE	-0.0116021
MCCA0484	DAUDI_HAEMATOPOIETIC_AND_LYMPHOID_TISSUE	-0.0540783
MCCA0485	DAUDI_HAEMATOPOIETIC_AND_LYMPHOID_TISSUE	-0.0901631
MCCA0486	DAUDI_HAEMATOPOIETIC_AND_LYMPHOID_TISSUE	-0.0730246
MCCA0487	DAUDI_HAEMATOPOIETIC_AND_LYMPHOID_TISSUE	-0.048855
MCCA0488	DAUDI_HAEMATOPOIETIC_AND_LYMPHOID_TISSUE	-0.0937307
MCCA0489	DAUDI_HAEMATOPOIETIC_AND_LYMPHOID_TISSUE	-0.106692
MCCA0490	DAUDI_HAEMATOPOIETIC_AND_LYMPHOID_TISSUE	-0.0464116
MCCA0491	DAUDI_HAEMATOPOIETIC_AND_LYMPHOID_TISSUE	-0.0634445
MCCA0492	DAUDI_HAEMATOPOIETIC_AND_LYMPHOID_TISSUE	-0.12443
MCCA0493	DAUDI_HAEMATOPOIETIC_AND_LYMPHOID_TISSUE	-0.121627
MCCA0494	DAUDI_HAEMATOPOIETIC_AND_LYMPHOID_TISSUE	-0.0917991
MCCA0478	DAUDI_HAEMATOPOIETIC_AND_LYMPHOID_TISSUE	0.379482
MCCA0495	DAUDI_HAEMATOPOIETIC_AND_LYMPHOID_TISSUE	0.0677366
MCCA0476	DAUDI_HAEMATOPOIETIC_AND_LYMPHOID_TISSUE	0.113404
MCCA0475	DAUDI_HAEMATOPOIETIC_AND_LYMPHOID_TISSUE	0.229521
MCCA0477	DAUDI_HAEMATOPOIETIC_AND_LYMPHOID_TISSUE	0.13407
MCCA0479	DAUDI_HAEMATOPOIETIC_AND_LYMPHOID_TISSUE	-0.00760929
MCCA0474	DAUDI_HAEMATOPOIETIC_AND_LYMPHOID_TISSUE	0.200303
MCCA0496	DAUDI_HAEMATOPOIETIC_AND_LYMPHOID_TISSUE	0.0546863
MCCA0480	DB_HAEMATOPOIETIC_AND_LYMPHOID_TISSUE	-0.0432122
MCCA0481	DB_HAEMATOPOIETIC_AND_LYMPHOID_TISSUE	-0.0404317
MCCA0482	DB_HAEMATOPOIETIC_AND_LYMPHOID_TISSUE	0.0109639
MCCA0483	DB_HAEMATOPOIETIC_AND_LYMPHOID_TISSUE	0.0309804
MCCA0484	DB_HAEMATOPOIETIC_AND_LYMPHOID_TISSUE	-0.0092785
MCCA0485	DB_HAEMATOPOIETIC_AND_LYMPHOID_TISSUE	-0.0581674
MCCA0486	DB_HAEMATOPOIETIC_AND_LYMPHOID_TISSUE	-0.0159266
MCCA0487	DB_HAEMATOPOIETIC_AND_LYMPHOID_TISSUE	-0.0139321
MCCA0488	DB_HAEMATOPOIETIC_AND_LYMPHOID_TISSUE	-0.0273841
MCCA0489	DB_HAEMATOPOIETIC_AND_LYMPHOID_TISSUE	-0.0499416
MCCA0490	DB_HAEMATOPOIETIC_AND_LYMPHOID_TISSUE	0.00329312
MCCA0491	DB_HAEMATOPOIETIC_AND_LYMPHOID_TISSUE	-0.0116502
MCCA0492	DB_HAEMATOPOIETIC_AND_LYMPHOID_TISSUE	-0.0525787
MCCA0493	DB_HAEMATOPOIETIC_AND_LYMPHOID_TISSUE	-0.0396031
MCCA0494	DB_HAEMATOPOIETIC_AND_LYMPHOID_TISSUE	-0.0317139
MCCA0478	DB_HAEMATOPOIETIC_AND_LYMPHOID_TISSUE	0.253157
MCCA0495	DB_HAEMATOPOIETIC_AND_LYMPHOID_TISSUE	0.121872
MCCA0476	DB_HAEMATOPOIETIC_AND_LYMPHOID_TISSUE	0.0606571
MCCA0475	DB_HAEMATOPOIETIC_AND_LYMPHOID_TISSUE	0.151906
MCCA0477	DB_HAEMATOPOIETIC_AND_LYMPHOID_TISSUE	0.108033
MCCA0479	DB_HAEMATOPOIETIC_AND_LYMPHOID_TISSUE	0.0499379
MCCA0474	DB_HAEMATOPOIETIC_AND_LYMPHOID_TISSUE	0.104131
MCCA0496	DB_HAEMATOPOIETIC_AND_LYMPHOID_TISSUE	0.0655908
MCCA0480	DND41_HAEMATOPOIETIC_AND_LYMPHOID_TISSUE	0.340291
MCCA0481	DND41_HAEMATOPOIETIC_AND_LYMPHOID_TISSUE	0.322437
MCCA0482	DND41_HAEMATOPOIETIC_AND_LYMPHOID_TISSUE	0.346828
MCCA0483	DND41_HAEMATOPOIETIC_AND_LYMPHOID_TISSUE	0.331725
MCCA0484	DND41_HAEMATOPOIETIC_AND_LYMPHOID_TISSUE	0.381918
MCCA0485	DND41_HAEMATOPOIETIC_AND_LYMPHOID_TISSUE	0.348796
MCCA0486	DND41_HAEMATOPOIETIC_AND_LYMPHOID_TISSUE	0.367213
MCCA0487	DND41_HAEMATOPOIETIC_AND_LYMPHOID_TISSUE	0.366741
MCCA0488	DND41_HAEMATOPOIETIC_AND_LYMPHOID_TISSUE	0.367472
MCCA0489	DND41_HAEMATOPOIETIC_AND_LYMPHOID_TISSUE	0.373705
MCCA0490	DND41_HAEMATOPOIETIC_AND_LYMPHOID_TISSUE	0.356411
MCCA0491	DND41_HAEMATOPOIETIC_AND_LYMPHOID_TISSUE	0.379011
MCCA0492	DND41_HAEMATOPOIETIC_AND_LYMPHOID_TISSUE	0.346823
MCCA0493	DND41_HAEMATOPOIETIC_AND_LYMPHOID_TISSUE	0.32094
MCCA0494	DND41_HAEMATOPOIETIC_AND_LYMPHOID_TISSUE	0.37505
MCCA0478	DND41_HAEMATOPOIETIC_AND_LYMPHOID_TISSUE	0.122191
MCCA0495	DND41_HAEMATOPOIETIC_AND_LYMPHOID_TISSUE	0.288065
MCCA0476	DND41_HAEMATOPOIETIC_AND_LYMPHOID_TISSUE	0.0427618
MCCA0475	DND41_HAEMATOPOIETIC_AND_LYMPHOID_TISSUE	0.17165
MCCA0477	DND41_HAEMATOPOIETIC_AND_LYMPHOID_TISSUE	0.0734291
MCCA0479	DND41_HAEMATOPOIETIC_AND_LYMPHOID_TISSUE	0.376637
MCCA0474	DND41_HAEMATOPOIETIC_AND_LYMPHOID_TISSUE	0.118495
MCCA0496	DND41_HAEMATOPOIETIC_AND_LYMPHOID_TISSUE	0.328098
MCCA0480	DOHH2_HAEMATOPOIETIC_AND_LYMPHOID_TISSUE	-0.0416999
MCCA0481	DOHH2_HAEMATOPOIETIC_AND_LYMPHOID_TISSUE	-0.0133422
MCCA0482	DOHH2_HAEMATOPOIETIC_AND_LYMPHOID_TISSUE	0.0124907
MCCA0483	DOHH2_HAEMATOPOIETIC_AND_LYMPHOID_TISSUE	0.0204793
MCCA0484	DOHH2_HAEMATOPOIETIC_AND_LYMPHOID_TISSUE	-0.0217851
MCCA0485	DOHH2_HAEMATOPOIETIC_AND_LYMPHOID_TISSUE	-0.0770576
MCCA0486	DOHH2_HAEMATOPOIETIC_AND_LYMPHOID_TISSUE	-0.0198532
MCCA0487	DOHH2_HAEMATOPOIETIC_AND_LYMPHOID_TISSUE	0.0054655
MCCA0488	DOHH2_HAEMATOPOIETIC_AND_LYMPHOID_TISSUE	-0.034913
MCCA0489	DOHH2_HAEMATOPOIETIC_AND_LYMPHOID_TISSUE	-0.0357273
MCCA0490	DOHH2_HAEMATOPOIETIC_AND_LYMPHOID_TISSUE	-0.00996228
MCCA0491	DOHH2_HAEMATOPOIETIC_AND_LYMPHOID_TISSUE	-0.020138
MCCA0492	DOHH2_HAEMATOPOIETIC_AND_LYMPHOID_TISSUE	-0.0522046
MCCA0493	DOHH2_HAEMATOPOIETIC_AND_LYMPHOID_TISSUE	-0.0659895
MCCA0494	DOHH2_HAEMATOPOIETIC_AND_LYMPHOID_TISSUE	-0.0456064
MCCA0478	DOHH2_HAEMATOPOIETIC_AND_LYMPHOID_TISSUE	0.331281
MCCA0495	DOHH2_HAEMATOPOIETIC_AND_LYMPHOID_TISSUE	0.0549993
MCCA0476	DOHH2_HAEMATOPOIETIC_AND_LYMPHOID_TISSUE	0.125348
MCCA0475	DOHH2_HAEMATOPOIETIC_AND_LYMPHOID_TISSUE	0.255926
MCCA0477	DOHH2_HAEMATOPOIETIC_AND_LYMPHOID_TISSUE	0.141957
MCCA0479	DOHH2_HAEMATOPOIETIC_AND_LYMPHOID_TISSUE	0.0318469
MCCA0474	DOHH2_HAEMATOPOIETIC_AND_LYMPHOID_TISSUE	0.216925
MCCA0496	DOHH2_HAEMATOPOIETIC_AND_LYMPHOID_TISSUE	0.0494125
MCCA0480	EB1_HAEMATOPOIETIC_AND_LYMPHOID_TISSUE	-0.0435664
MCCA0481	EB1_HAEMATOPOIETIC_AND_LYMPHOID_TISSUE	-0.024723
MCCA0482	EB1_HAEMATOPOIETIC_AND_LYMPHOID_TISSUE	-0.0117761
MCCA0483	EB1_HAEMATOPOIETIC_AND_LYMPHOID_TISSUE	-0.000550752
MCCA0484	EB1_HAEMATOPOIETIC_AND_LYMPHOID_TISSUE	-0.0429875
MCCA0485	EB1_HAEMATOPOIETIC_AND_LYMPHOID_TISSUE	-0.0816875
MCCA0486	EB1_HAEMATOPOIETIC_AND_LYMPHOID_TISSUE	-0.0451765
MCCA0487	EB1_HAEMATOPOIETIC_AND_LYMPHOID_TISSUE	-0.00197147
MCCA0488	EB1_HAEMATOPOIETIC_AND_LYMPHOID_TISSUE	-0.048598
MCCA0489	EB1_HAEMATOPOIETIC_AND_LYMPHOID_TISSUE	-0.0490755
MCCA0490	EB1_HAEMATOPOIETIC_AND_LYMPHOID_TISSUE	-0.0227587
MCCA0491	EB1_HAEMATOPOIETIC_AND_LYMPHOID_TISSUE	-0.014749
MCCA0492	EB1_HAEMATOPOIETIC_AND_LYMPHOID_TISSUE	-0.0718747
MCCA0493	EB1_HAEMATOPOIETIC_AND_LYMPHOID_TISSUE	-0.0821417
MCCA0494	EB1_HAEMATOPOIETIC_AND_LYMPHOID_TISSUE	-0.0473036
MCCA0478	EB1_HAEMATOPOIETIC_AND_LYMPHOID_TISSUE	0.425875
MCCA0495	EB1_HAEMATOPOIETIC_AND_LYMPHOID_TISSUE	0.104022
MCCA0476	EB1_HAEMATOPOIETIC_AND_LYMPHOID_TISSUE	0.179242
MCCA0475	EB1_HAEMATOPOIETIC_AND_LYMPHOID_TISSUE	0.278914
MCCA0477	EB1_HAEMATOPOIETIC_AND_LYMPHOID_TISSUE	0.204275
MCCA0479	EB1_HAEMATOPOIETIC_AND_LYMPHOID_TISSUE	0.0464431
MCCA0474	EB1_HAEMATOPOIETIC_AND_LYMPHOID_TISSUE	0.357156
MCCA0496	EB1_HAEMATOPOIETIC_AND_LYMPHOID_TISSUE	0.142289
MCCA0480	EHEB_HAEMATOPOIETIC_AND_LYMPHOID_TISSUE	-0.0356501
MCCA0481	EHEB_HAEMATOPOIETIC_AND_LYMPHOID_TISSUE	-0.0235044
MCCA0482	EHEB_HAEMATOPOIETIC_AND_LYMPHOID_TISSUE	0.0504205
MCCA0483	EHEB_HAEMATOPOIETIC_AND_LYMPHOID_TISSUE	0.0735881
MCCA0484	EHEB_HAEMATOPOIETIC_AND_LYMPHOID_TISSUE	-0.00394022
MCCA0485	EHEB_HAEMATOPOIETIC_AND_LYMPHOID_TISSUE	-0.0372548
MCCA0486	EHEB_HAEMATOPOIETIC_AND_LYMPHOID_TISSUE	0.0104253
MCCA0487	EHEB_HAEMATOPOIETIC_AND_LYMPHOID_TISSUE	0.0650443
MCCA0488	EHEB_HAEMATOPOIETIC_AND_LYMPHOID_TISSUE	-0.0280682
MCCA0489	EHEB_HAEMATOPOIETIC_AND_LYMPHOID_TISSUE	-0.0389667
MCCA0490	EHEB_HAEMATOPOIETIC_AND_LYMPHOID_TISSUE	0.0268268
MCCA0491	EHEB_HAEMATOPOIETIC_AND_LYMPHOID_TISSUE	0.0221458
MCCA0492	EHEB_HAEMATOPOIETIC_AND_LYMPHOID_TISSUE	-0.0363941
MCCA0493	EHEB_HAEMATOPOIETIC_AND_LYMPHOID_TISSUE	-0.0707369
MCCA0494	EHEB_HAEMATOPOIETIC_AND_LYMPHOID_TISSUE	-0.0382732
MCCA0478	EHEB_HAEMATOPOIETIC_AND_LYMPHOID_TISSUE	0.404748
MCCA0495	EHEB_HAEMATOPOIETIC_AND_LYMPHOID_TISSUE	0.146867
MCCA0476	EHEB_HAEMATOPOIETIC_AND_LYMPHOID_TISSUE	0.199218
MCCA0475	EHEB_HAEMATOPOIETIC_AND_LYMPHOID_TISSUE	0.246353
MCCA0477	EHEB_HAEMATOPOIETIC_AND_LYMPHOID_TISSUE	0.234414
MCCA0479	EHEB_HAEMATOPOIETIC_AND_LYMPHOID_TISSUE	0.0724919
MCCA0474	EHEB_HAEMATOPOIETIC_AND_LYMPHOID_TISSUE	0.428199
MCCA0496	EHEB_HAEMATOPOIETIC_AND_LYMPHOID_TISSUE	0.156811
MCCA0480	EJM_HAEMATOPOIETIC_AND_LYMPHOID_TISSUE	0.0173638
MCCA0481	EJM_HAEMATOPOIETIC_AND_LYMPHOID_TISSUE	0.0241863
MCCA0482	EJM_HAEMATOPOIETIC_AND_LYMPHOID_TISSUE	0.0606506
MCCA0483	EJM_HAEMATOPOIETIC_AND_LYMPHOID_TISSUE	0.0446416
MCCA0484	EJM_HAEMATOPOIETIC_AND_LYMPHOID_TISSUE	0.0237723
MCCA0485	EJM_HAEMATOPOIETIC_AND_LYMPHOID_TISSUE	0.0148391
MCCA0486	EJM_HAEMATOPOIETIC_AND_LYMPHOID_TISSUE	0.040264
MCCA0487	EJM_HAEMATOPOIETIC_AND_LYMPHOID_TISSUE	0.0384712
MCCA0488	EJM_HAEMATOPOIETIC_AND_LYMPHOID_TISSUE	0.0315469
MCCA0489	EJM_HAEMATOPOIETIC_AND_LYMPHOID_TISSUE	0.0266817
MCCA0490	EJM_HAEMATOPOIETIC_AND_LYMPHOID_TISSUE	0.0353126
MCCA0491	EJM_HAEMATOPOIETIC_AND_LYMPHOID_TISSUE	-0.0200095
MCCA0492	EJM_HAEMATOPOIETIC_AND_LYMPHOID_TISSUE	0.0276737
MCCA0493	EJM_HAEMATOPOIETIC_AND_LYMPHOID_TISSUE	0.0105632
MCCA0494	EJM_HAEMATOPOIETIC_AND_LYMPHOID_TISSUE	-0.00860992
MCCA0478	EJM_HAEMATOPOIETIC_AND_LYMPHOID_TISSUE	0.30242
MCCA0495	EJM_HAEMATOPOIETIC_AND_LYMPHOID_TISSUE	0.102444
MCCA0476	EJM_HAEMATOPOIETIC_AND_LYMPHOID_TISSUE	0.357903
MCCA0475	EJM_HAEMATOPOIETIC_AND_LYMPHOID_TISSUE	0.166961
MCCA0477	EJM_HAEMATOPOIETIC_AND_LYMPHOID_TISSUE	0.385959
MCCA0479	EJM_HAEMATOPOIETIC_AND_LYMPHOID_TISSUE	0.0370888
MCCA0474	EJM_HAEMATOPOIETIC_AND_LYMPHOID_TISSUE	0.273696
MCCA0496	EJM_HAEMATOPOIETIC_AND_LYMPHOID_TISSUE	0.0598247
MCCA0480	GA10_HAEMATOPOIETIC_AND_LYMPHOID_TISSUE	0.0610237
MCCA0481	GA10_HAEMATOPOIETIC_AND_LYMPHOID_TISSUE	0.0952302
MCCA0482	GA10_HAEMATOPOIETIC_AND_LYMPHOID_TISSUE	0.064232
MCCA0483	GA10_HAEMATOPOIETIC_AND_LYMPHOID_TISSUE	0.0681699
MCCA0484	GA10_HAEMATOPOIETIC_AND_LYMPHOID_TISSUE	0.0886127
MCCA0485	GA10_HAEMATOPOIETIC_AND_LYMPHOID_TISSUE	0.0227783
MCCA0486	GA10_HAEMATOPOIETIC_AND_LYMPHOID_TISSUE	0.0654667
MCCA0487	GA10_HAEMATOPOIETIC_AND_LYMPHOID_TISSUE	0.0772583
MCCA0488	GA10_HAEMATOPOIETIC_AND_LYMPHOID_TISSUE	0.0565658
MCCA0489	GA10_HAEMATOPOIETIC_AND_LYMPHOID_TISSUE	0.0222296
MCCA0490	GA10_HAEMATOPOIETIC_AND_LYMPHOID_TISSUE	0.0832322
MCCA0491	GA10_HAEMATOPOIETIC_AND_LYMPHOID_TISSUE	0.0528383
MCCA0492	GA10_HAEMATOPOIETIC_AND_LYMPHOID_TISSUE	0.0345984
MCCA0493	GA10_HAEMATOPOIETIC_AND_LYMPHOID_TISSUE	0.0249307
MCCA0494	GA10_HAEMATOPOIETIC_AND_LYMPHOID_TISSUE	0.0458951
MCCA0478	GA10_HAEMATOPOIETIC_AND_LYMPHOID_TISSUE	0.417179
MCCA0495	GA10_HAEMATOPOIETIC_AND_LYMPHOID_TISSUE	0.144592
MCCA0476	GA10_HAEMATOPOIETIC_AND_LYMPHOID_TISSUE	0.171272
MCCA0475	GA10_HAEMATOPOIETIC_AND_LYMPHOID_TISSUE	0.317865
MCCA0477	GA10_HAEMATOPOIETIC_AND_LYMPHOID_TISSUE	0.201
MCCA0479	GA10_HAEMATOPOIETIC_AND_LYMPHOID_TISSUE	0.103441
MCCA0474	GA10_HAEMATOPOIETIC_AND_LYMPHOID_TISSUE	0.227257
MCCA0496	GA10_HAEMATOPOIETIC_AND_LYMPHOID_TISSUE	0.143378
MCCA0480	HPBALL_HAEMATOPOIETIC_AND_LYMPHOID_TISSUE	0.345642
MCCA0481	HPBALL_HAEMATOPOIETIC_AND_LYMPHOID_TISSUE	0.326794
MCCA0482	HPBALL_HAEMATOPOIETIC_AND_LYMPHOID_TISSUE	0.33978
MCCA0483	HPBALL_HAEMATOPOIETIC_AND_LYMPHOID_TISSUE	0.359374
MCCA0484	HPBALL_HAEMATOPOIETIC_AND_LYMPHOID_TISSUE	0.386545
MCCA0485	HPBALL_HAEMATOPOIETIC_AND_LYMPHOID_TISSUE	0.358033
MCCA0486	HPBALL_HAEMATOPOIETIC_AND_LYMPHOID_TISSUE	0.387181
MCCA0487	HPBALL_HAEMATOPOIETIC_AND_LYMPHOID_TISSUE	0.378904
MCCA0488	HPBALL_HAEMATOPOIETIC_AND_LYMPHOID_TISSUE	0.348993
MCCA0489	HPBALL_HAEMATOPOIETIC_AND_LYMPHOID_TISSUE	0.371669
MCCA0490	HPBALL_HAEMATOPOIETIC_AND_LYMPHOID_TISSUE	0.392695
MCCA0491	HPBALL_HAEMATOPOIETIC_AND_LYMPHOID_TISSUE	0.353475
MCCA0492	HPBALL_HAEMATOPOIETIC_AND_LYMPHOID_TISSUE	0.377929
MCCA0493	HPBALL_HAEMATOPOIETIC_AND_LYMPHOID_TISSUE	0.310988
MCCA0494	HPBALL_HAEMATOPOIETIC_AND_LYMPHOID_TISSUE	0.370419
MCCA0478	HPBALL_HAEMATOPOIETIC_AND_LYMPHOID_TISSUE	0.0495596
MCCA0495	HPBALL_HAEMATOPOIETIC_AND_LYMPHOID_TISSUE	0.284622
MCCA0476	HPBALL_HAEMATOPOIETIC_AND_LYMPHOID_TISSUE	-0.00743578
MCCA0475	HPBALL_HAEMATOPOIETIC_AND_LYMPHOID_TISSUE	0.0625288
MCCA0477	HPBALL_HAEMATOPOIETIC_AND_LYMPHOID_TISSUE	0.00928622
MCCA0479	HPBALL_HAEMATOPOIETIC_AND_LYMPHOID_TISSUE	0.330364
MCCA0474	HPBALL_HAEMATOPOIETIC_AND_LYMPHOID_TISSUE	0.0513146
MCCA0496	HPBALL_HAEMATOPOIETIC_AND_LYMPHOID_TISSUE	0.280826
MCCA0480	HT_HAEMATOPOIETIC_AND_LYMPHOID_TISSUE	-0.00576633
MCCA0481	HT_HAEMATOPOIETIC_AND_LYMPHOID_TISSUE	0.0299266
MCCA0482	HT_HAEMATOPOIETIC_AND_LYMPHOID_TISSUE	0.0437835
MCCA0483	HT_HAEMATOPOIETIC_AND_LYMPHOID_TISSUE	0.0590293
MCCA0484	HT_HAEMATOPOIETIC_AND_LYMPHOID_TISSUE	0.0011257
MCCA0485	HT_HAEMATOPOIETIC_AND_LYMPHOID_TISSUE	-0.014807
MCCA0486	HT_HAEMATOPOIETIC_AND_LYMPHOID_TISSUE	0.0186247
MCCA0487	HT_HAEMATOPOIETIC_AND_LYMPHOID_TISSUE	0.0324697
MCCA0488	HT_HAEMATOPOIETIC_AND_LYMPHOID_TISSUE	0.00108879
MCCA0489	HT_HAEMATOPOIETIC_AND_LYMPHOID_TISSUE	-0.0152893
MCCA0490	HT_HAEMATOPOIETIC_AND_LYMPHOID_TISSUE	0.0437886
MCCA0491	HT_HAEMATOPOIETIC_AND_LYMPHOID_TISSUE	0.0188817
MCCA0492	HT_HAEMATOPOIETIC_AND_LYMPHOID_TISSUE	-0.0438403
MCCA0493	HT_HAEMATOPOIETIC_AND_LYMPHOID_TISSUE	-0.0404094
MCCA0494	HT_HAEMATOPOIETIC_AND_LYMPHOID_TISSUE	0.00167408
MCCA0478	HT_HAEMATOPOIETIC_AND_LYMPHOID_TISSUE	0.37947
MCCA0495	HT_HAEMATOPOIETIC_AND_LYMPHOID_TISSUE	0.123253
MCCA0476	HT_HAEMATOPOIETIC_AND_LYMPHOID_TISSUE	0.100103
MCCA0475	HT_HAEMATOPOIETIC_AND_LYMPHOID_TISSUE	0.245173
MCCA0477	HT_HAEMATOPOIETIC_AND_LYMPHOID_TISSUE	0.150738
MCCA0479	HT_HAEMATOPOIETIC_AND_LYMPHOID_TISSUE	0.0818167
MCCA0474	HT_HAEMATOPOIETIC_AND_LYMPHOID_TISSUE	0.222292
MCCA0496	HT_HAEMATOPOIETIC_AND_LYMPHOID_TISSUE	0.117843
MCCA0480	HUNS1_HAEMATOPOIETIC_AND_LYMPHOID_TISSUE	-0.00688995
MCCA0481	HUNS1_HAEMATOPOIETIC_AND_LYMPHOID_TISSUE	0.0420443
MCCA0482	HUNS1_HAEMATOPOIETIC_AND_LYMPHOID_TISSUE	0.0915259
MCCA0483	HUNS1_HAEMATOPOIETIC_AND_LYMPHOID_TISSUE	0.120064
MCCA0484	HUNS1_HAEMATOPOIETIC_AND_LYMPHOID_TISSUE	0.0313984
MCCA0485	HUNS1_HAEMATOPOIETIC_AND_LYMPHOID_TISSUE	-0.0050808
MCCA0486	HUNS1_HAEMATOPOIETIC_AND_LYMPHOID_TISSUE	0.0480654
MCCA0487	HUNS1_HAEMATOPOIETIC_AND_LYMPHOID_TISSUE	0.0574773
MCCA0488	HUNS1_HAEMATOPOIETIC_AND_LYMPHOID_TISSUE	-0.0172111
MCCA0489	HUNS1_HAEMATOPOIETIC_AND_LYMPHOID_TISSUE	-0.0393372
MCCA0490	HUNS1_HAEMATOPOIETIC_AND_LYMPHOID_TISSUE	0.0432533
MCCA0491	HUNS1_HAEMATOPOIETIC_AND_LYMPHOID_TISSUE	0.0366991
MCCA0492	HUNS1_HAEMATOPOIETIC_AND_LYMPHOID_TISSUE	-0.0518431
MCCA0493	HUNS1_HAEMATOPOIETIC_AND_LYMPHOID_TISSUE	-0.0499467
MCCA0494	HUNS1_HAEMATOPOIETIC_AND_LYMPHOID_TISSUE	-0.0190414
MCCA0478	HUNS1_HAEMATOPOIETIC_AND_LYMPHOID_TISSUE	0.379341
MCCA0495	HUNS1_HAEMATOPOIETIC_AND_LYMPHOID_TISSUE	0.118825
MCCA0476	HUNS1_HAEMATOPOIETIC_AND_LYMPHOID_TISSUE	0.165151
MCCA0475	HUNS1_HAEMATOPOIETIC_AND_LYMPHOID_TISSUE	0.23251
MCCA0477	HUNS1_HAEMATOPOIETIC_AND_LYMPHOID_TISSUE	0.221472
MCCA0479	HUNS1_HAEMATOPOIETIC_AND_LYMPHOID_TISSUE	0.065179
MCCA0474	HUNS1_HAEMATOPOIETIC_AND_LYMPHOID_TISSUE	0.390562
MCCA0496	HUNS1_HAEMATOPOIETIC_AND_LYMPHOID_TISSUE	0.140534
MCCA0480	INA6_HAEMATOPOIETIC_AND_LYMPHOID_TISSUE	-0.0334679
MCCA0481	INA6_HAEMATOPOIETIC_AND_LYMPHOID_TISSUE	0.0105026
MCCA0482	INA6_HAEMATOPOIETIC_AND_LYMPHOID_TISSUE	0.0292455
MCCA0483	INA6_HAEMATOPOIETIC_AND_LYMPHOID_TISSUE	0.0481941
MCCA0484	INA6_HAEMATOPOIETIC_AND_LYMPHOID_TISSUE	0.017263
MCCA0485	INA6_HAEMATOPOIETIC_AND_LYMPHOID_TISSUE	-0.031164
MCCA0486	INA6_HAEMATOPOIETIC_AND_LYMPHOID_TISSUE	0.0258934
MCCA0487	INA6_HAEMATOPOIETIC_AND_LYMPHOID_TISSUE	0.0185844
MCCA0488	INA6_HAEMATOPOIETIC_AND_LYMPHOID_TISSUE	-0.0571548
MCCA0489	INA6_HAEMATOPOIETIC_AND_LYMPHOID_TISSUE	-0.0454148
MCCA0490	INA6_HAEMATOPOIETIC_AND_LYMPHOID_TISSUE	0.0282458
MCCA0491	INA6_HAEMATOPOIETIC_AND_LYMPHOID_TISSUE	-0.0394998
MCCA0492	INA6_HAEMATOPOIETIC_AND_LYMPHOID_TISSUE	-0.0150336
MCCA0493	INA6_HAEMATOPOIETIC_AND_LYMPHOID_TISSUE	-0.0551222
MCCA0494	INA6_HAEMATOPOIETIC_AND_LYMPHOID_TISSUE	-0.0401519
MCCA0478	INA6_HAEMATOPOIETIC_AND_LYMPHOID_TISSUE	0.226199
MCCA0495	INA6_HAEMATOPOIETIC_AND_LYMPHOID_TISSUE	0.117435
MCCA0476	INA6_HAEMATOPOIETIC_AND_LYMPHOID_TISSUE	0.244757
MCCA0475	INA6_HAEMATOPOIETIC_AND_LYMPHOID_TISSUE	0.106587
MCCA0477	INA6_HAEMATOPOIETIC_AND_LYMPHOID_TISSUE	0.285932
MCCA0479	INA6_HAEMATOPOIETIC_AND_LYMPHOID_TISSUE	0.0102566
MCCA0474	INA6_HAEMATOPOIETIC_AND_LYMPHOID_TISSUE	0.197633
MCCA0496	INA6_HAEMATOPOIETIC_AND_LYMPHOID_TISSUE	0.0596302
MCCA0480	JJN3_HAEMATOPOIETIC_AND_LYMPHOID_TISSUE	0.078182
MCCA0481	JJN3_HAEMATOPOIETIC_AND_LYMPHOID_TISSUE	0.0723552
MCCA0482	JJN3_HAEMATOPOIETIC_AND_LYMPHOID_TISSUE	0.124061
MCCA0483	JJN3_HAEMATOPOIETIC_AND_LYMPHOID_TISSUE	0.147119
MCCA0484	JJN3_HAEMATOPOIETIC_AND_LYMPHOID_TISSUE	0.087509
MCCA0485	JJN3_HAEMATOPOIETIC_AND_LYMPHOID_TISSUE	0.0426893
MCCA0486	JJN3_HAEMATOPOIETIC_AND_LYMPHOID_TISSUE	0.0810686
MCCA0487	JJN3_HAEMATOPOIETIC_AND_LYMPHOID_TISSUE	0.106934
MCCA0488	JJN3_HAEMATOPOIETIC_AND_LYMPHOID_TISSUE	0.0558527
MCCA0489	JJN3_HAEMATOPOIETIC_AND_LYMPHOID_TISSUE	0.072839
MCCA0490	JJN3_HAEMATOPOIETIC_AND_LYMPHOID_TISSUE	0.0976967
MCCA0491	JJN3_HAEMATOPOIETIC_AND_LYMPHOID_TISSUE	0.0345103
MCCA0492	JJN3_HAEMATOPOIETIC_AND_LYMPHOID_TISSUE	0.0958461
MCCA0493	JJN3_HAEMATOPOIETIC_AND_LYMPHOID_TISSUE	0.0478595
MCCA0494	JJN3_HAEMATOPOIETIC_AND_LYMPHOID_TISSUE	0.043355
MCCA0478	JJN3_HAEMATOPOIETIC_AND_LYMPHOID_TISSUE	0.218593
MCCA0495	JJN3_HAEMATOPOIETIC_AND_LYMPHOID_TISSUE	0.134799
MCCA0476	JJN3_HAEMATOPOIETIC_AND_LYMPHOID_TISSUE	0.298633
MCCA0475	JJN3_HAEMATOPOIETIC_AND_LYMPHOID_TISSUE	0.139815
MCCA0477	JJN3_HAEMATOPOIETIC_AND_LYMPHOID_TISSUE	0.323159
MCCA0479	JJN3_HAEMATOPOIETIC_AND_LYMPHOID_TISSUE	0.0787882
MCCA0474	JJN3_HAEMATOPOIETIC_AND_LYMPHOID_TISSUE	0.224436
MCCA0496	JJN3_HAEMATOPOIETIC_AND_LYMPHOID_TISSUE	0.130116
MCCA0480	JM1_HAEMATOPOIETIC_AND_LYMPHOID_TISSUE	0.0982872
MCCA0481	JM1_HAEMATOPOIETIC_AND_LYMPHOID_TISSUE	0.128077
MCCA0482	JM1_HAEMATOPOIETIC_AND_LYMPHOID_TISSUE	0.0952648
MCCA0483	JM1_HAEMATOPOIETIC_AND_LYMPHOID_TISSUE	0.109735
MCCA0484	JM1_HAEMATOPOIETIC_AND_LYMPHOID_TISSUE	0.132752
MCCA0485	JM1_HAEMATOPOIETIC_AND_LYMPHOID_TISSUE	0.0637808
MCCA0486	JM1_HAEMATOPOIETIC_AND_LYMPHOID_TISSUE	0.0970209
MCCA0487	JM1_HAEMATOPOIETIC_AND_LYMPHOID_TISSUE	0.0934403
MCCA0488	JM1_HAEMATOPOIETIC_AND_LYMPHOID_TISSUE	0.105161
MCCA0489	JM1_HAEMATOPOIETIC_AND_LYMPHOID_TISSUE	0.0945572
MCCA0490	JM1_HAEMATOPOIETIC_AND_LYMPHOID_TISSUE	0.119549
MCCA0491	JM1_HAEMATOPOIETIC_AND_LYMPHOID_TISSUE	0.0630969
MCCA0492	JM1_HAEMATOPOIETIC_AND_LYMPHOID_TISSUE	0.107186
MCCA0493	JM1_HAEMATOPOIETIC_AND_LYMPHOID_TISSUE	0.0641714
MCCA0494	JM1_HAEMATOPOIETIC_AND_LYMPHOID_TISSUE	0.0657388
MCCA0478	JM1_HAEMATOPOIETIC_AND_LYMPHOID_TISSUE	0.277717
MCCA0495	JM1_HAEMATOPOIETIC_AND_LYMPHOID_TISSUE	0.134327
MCCA0476	JM1_HAEMATOPOIETIC_AND_LYMPHOID_TISSUE	0.199362
MCCA0475	JM1_HAEMATOPOIETIC_AND_LYMPHOID_TISSUE	0.298322
MCCA0477	JM1_HAEMATOPOIETIC_AND_LYMPHOID_TISSUE	0.248186
MCCA0479	JM1_HAEMATOPOIETIC_AND_LYMPHOID_TISSUE	0.0998248
MCCA0474	JM1_HAEMATOPOIETIC_AND_LYMPHOID_TISSUE	0.208905
MCCA0496	JM1_HAEMATOPOIETIC_AND_LYMPHOID_TISSUE	0.145554
MCCA0480	JURKAT_HAEMATOPOIETIC_AND_LYMPHOID_TISSUE	0.429203
MCCA0481	JURKAT_HAEMATOPOIETIC_AND_LYMPHOID_TISSUE	0.348177
MCCA0482	JURKAT_HAEMATOPOIETIC_AND_LYMPHOID_TISSUE	0.415681
MCCA0483	JURKAT_HAEMATOPOIETIC_AND_LYMPHOID_TISSUE	0.390866
MCCA0484	JURKAT_HAEMATOPOIETIC_AND_LYMPHOID_TISSUE	0.442421
MCCA0485	JURKAT_HAEMATOPOIETIC_AND_LYMPHOID_TISSUE	0.418678
MCCA0486	JURKAT_HAEMATOPOIETIC_AND_LYMPHOID_TISSUE	0.437195
MCCA0487	JURKAT_HAEMATOPOIETIC_AND_LYMPHOID_TISSUE	0.4306
MCCA0488	JURKAT_HAEMATOPOIETIC_AND_LYMPHOID_TISSUE	0.42568
MCCA0489	JURKAT_HAEMATOPOIETIC_AND_LYMPHOID_TISSUE	0.437404
MCCA0490	JURKAT_HAEMATOPOIETIC_AND_LYMPHOID_TISSUE	0.436487
MCCA0491	JURKAT_HAEMATOPOIETIC_AND_LYMPHOID_TISSUE	0.415862
MCCA0492	JURKAT_HAEMATOPOIETIC_AND_LYMPHOID_TISSUE	0.437435
MCCA0493	JURKAT_HAEMATOPOIETIC_AND_LYMPHOID_TISSUE	0.396484
MCCA0494	JURKAT_HAEMATOPOIETIC_AND_LYMPHOID_TISSUE	0.432246
MCCA0478	JURKAT_HAEMATOPOIETIC_AND_LYMPHOID_TISSUE	-0.00286008
MCCA0495	JURKAT_HAEMATOPOIETIC_AND_LYMPHOID_TISSUE	0.270218
MCCA0476	JURKAT_HAEMATOPOIETIC_AND_LYMPHOID_TISSUE	-0.00784945
MCCA0475	JURKAT_HAEMATOPOIETIC_AND_LYMPHOID_TISSUE	0.077909
MCCA0477	JURKAT_HAEMATOPOIETIC_AND_LYMPHOID_TISSUE	-0.0112131
MCCA0479	JURKAT_HAEMATOPOIETIC_AND_LYMPHOID_TISSUE	0.383035
MCCA0474	JURKAT_HAEMATOPOIETIC_AND_LYMPHOID_TISSUE	-0.00933849
MCCA0496	JURKAT_HAEMATOPOIETIC_AND_LYMPHOID_TISSUE	0.332098
MCCA0480	KARPAS422_HAEMATOPOIETIC_AND_LYMPHOID_TISSUE	-0.0335626
MCCA0481	KARPAS422_HAEMATOPOIETIC_AND_LYMPHOID_TISSUE	-0.0178783
MCCA0482	KARPAS422_HAEMATOPOIETIC_AND_LYMPHOID_TISSUE	0.00387832
MCCA0483	KARPAS422_HAEMATOPOIETIC_AND_LYMPHOID_TISSUE	0.0377171
MCCA0484	KARPAS422_HAEMATOPOIETIC_AND_LYMPHOID_TISSUE	-0.0359194
MCCA0485	KARPAS422_HAEMATOPOIETIC_AND_LYMPHOID_TISSUE	-0.0500485
MCCA0486	KARPAS422_HAEMATOPOIETIC_AND_LYMPHOID_TISSUE	-0.0221505
MCCA0487	KARPAS422_HAEMATOPOIETIC_AND_LYMPHOID_TISSUE	0.0119864
MCCA0488	KARPAS422_HAEMATOPOIETIC_AND_LYMPHOID_TISSUE	-0.0368938
MCCA0489	KARPAS422_HAEMATOPOIETIC_AND_LYMPHOID_TISSUE	-0.0221644
MCCA0490	KARPAS422_HAEMATOPOIETIC_AND_LYMPHOID_TISSUE	0.00542617
MCCA0491	KARPAS422_HAEMATOPOIETIC_AND_LYMPHOID_TISSUE	-0.012666
MCCA0492	KARPAS422_HAEMATOPOIETIC_AND_LYMPHOID_TISSUE	-0.0383384
MCCA0493	KARPAS422_HAEMATOPOIETIC_AND_LYMPHOID_TISSUE	-0.0695171
MCCA0494	KARPAS422_HAEMATOPOIETIC_AND_LYMPHOID_TISSUE	-0.0296997
MCCA0478	KARPAS422_HAEMATOPOIETIC_AND_LYMPHOID_TISSUE	0.35762
MCCA0495	KARPAS422_HAEMATOPOIETIC_AND_LYMPHOID_TISSUE	0.143532
MCCA0476	KARPAS422_HAEMATOPOIETIC_AND_LYMPHOID_TISSUE	0.118912
MCCA0475	KARPAS422_HAEMATOPOIETIC_AND_LYMPHOID_TISSUE	0.237606
MCCA0477	KARPAS422_HAEMATOPOIETIC_AND_LYMPHOID_TISSUE	0.160339
MCCA0479	KARPAS422_HAEMATOPOIETIC_AND_LYMPHOID_TISSUE	0.0923027
MCCA0474	KARPAS422_HAEMATOPOIETIC_AND_LYMPHOID_TISSUE	0.240355
MCCA0496	KARPAS422_HAEMATOPOIETIC_AND_LYMPHOID_TISSUE	0.142043
MCCA0480	KARPAS620_HAEMATOPOIETIC_AND_LYMPHOID_TISSUE	0.0868778
MCCA0481	KARPAS620_HAEMATOPOIETIC_AND_LYMPHOID_TISSUE	0.0729049
MCCA0482	KARPAS620_HAEMATOPOIETIC_AND_LYMPHOID_TISSUE	0.115181
MCCA0483	KARPAS620_HAEMATOPOIETIC_AND_LYMPHOID_TISSUE	0.0963372
MCCA0484	KARPAS620_HAEMATOPOIETIC_AND_LYMPHOID_TISSUE	0.116932
MCCA0485	KARPAS620_HAEMATOPOIETIC_AND_LYMPHOID_TISSUE	0.0544622
MCCA0486	KARPAS620_HAEMATOPOIETIC_AND_LYMPHOID_TISSUE	0.092486
MCCA0487	KARPAS620_HAEMATOPOIETIC_AND_LYMPHOID_TISSUE	0.121337
MCCA0488	KARPAS620_HAEMATOPOIETIC_AND_LYMPHOID_TISSUE	0.0768266
MCCA0489	KARPAS620_HAEMATOPOIETIC_AND_LYMPHOID_TISSUE	0.0672843
MCCA0490	KARPAS620_HAEMATOPOIETIC_AND_LYMPHOID_TISSUE	0.0940314
MCCA0491	KARPAS620_HAEMATOPOIETIC_AND_LYMPHOID_TISSUE	0.0786102
MCCA0492	KARPAS620_HAEMATOPOIETIC_AND_LYMPHOID_TISSUE	0.0700142
MCCA0493	KARPAS620_HAEMATOPOIETIC_AND_LYMPHOID_TISSUE	0.0506078
MCCA0494	KARPAS620_HAEMATOPOIETIC_AND_LYMPHOID_TISSUE	0.0479038
MCCA0478	KARPAS620_HAEMATOPOIETIC_AND_LYMPHOID_TISSUE	0.310167
MCCA0495	KARPAS620_HAEMATOPOIETIC_AND_LYMPHOID_TISSUE	0.180877
MCCA0476	KARPAS620_HAEMATOPOIETIC_AND_LYMPHOID_TISSUE	0.296136
MCCA0475	KARPAS620_HAEMATOPOIETIC_AND_LYMPHOID_TISSUE	0.232612
MCCA0477	KARPAS620_HAEMATOPOIETIC_AND_LYMPHOID_TISSUE	0.330292
MCCA0479	KARPAS620_HAEMATOPOIETIC_AND_LYMPHOID_TISSUE	0.141653
MCCA0474	KARPAS620_HAEMATOPOIETIC_AND_LYMPHOID_TISSUE	0.295074
MCCA0496	KARPAS620_HAEMATOPOIETIC_AND_LYMPHOID_TISSUE	0.179698
MCCA0480	KASUMI2_HAEMATOPOIETIC_AND_LYMPHOID_TISSUE	0.156192
MCCA0481	KASUMI2_HAEMATOPOIETIC_AND_LYMPHOID_TISSUE	0.173756
MCCA0482	KASUMI2_HAEMATOPOIETIC_AND_LYMPHOID_TISSUE	0.15931
MCCA0483	KASUMI2_HAEMATOPOIETIC_AND_LYMPHOID_TISSUE	0.0998967
MCCA0484	KASUMI2_HAEMATOPOIETIC_AND_LYMPHOID_TISSUE	0.179656
MCCA0485	KASUMI2_HAEMATOPOIETIC_AND_LYMPHOID_TISSUE	0.118498
MCCA0486	KASUMI2_HAEMATOPOIETIC_AND_LYMPHOID_TISSUE	0.152205
MCCA0487	KASUMI2_HAEMATOPOIETIC_AND_LYMPHOID_TISSUE	0.176859
MCCA0488	KASUMI2_HAEMATOPOIETIC_AND_LYMPHOID_TISSUE	0.175616
MCCA0489	KASUMI2_HAEMATOPOIETIC_AND_LYMPHOID_TISSUE	0.170598
MCCA0490	KASUMI2_HAEMATOPOIETIC_AND_LYMPHOID_TISSUE	0.162803
MCCA0491	KASUMI2_HAEMATOPOIETIC_AND_LYMPHOID_TISSUE	0.160378
MCCA0492	KASUMI2_HAEMATOPOIETIC_AND_LYMPHOID_TISSUE	0.138966
MCCA0493	KASUMI2_HAEMATOPOIETIC_AND_LYMPHOID_TISSUE	0.143984
MCCA0494	KASUMI2_HAEMATOPOIETIC_AND_LYMPHOID_TISSUE	0.155725
MCCA0478	KASUMI2_HAEMATOPOIETIC_AND_LYMPHOID_TISSUE	0.291838
MCCA0495	KASUMI2_HAEMATOPOIETIC_AND_LYMPHOID_TISSUE	0.113927
MCCA0476	KASUMI2_HAEMATOPOIETIC_AND_LYMPHOID_TISSUE	0.136929
MCCA0475	KASUMI2_HAEMATOPOIETIC_AND_LYMPHOID_TISSUE	0.376709
MCCA0477	KASUMI2_HAEMATOPOIETIC_AND_LYMPHOID_TISSUE	0.177324
MCCA0479	KASUMI2_HAEMATOPOIETIC_AND_LYMPHOID_TISSUE	0.154199
MCCA0474	KASUMI2_HAEMATOPOIETIC_AND_LYMPHOID_TISSUE	0.244808
MCCA0496	KASUMI2_HAEMATOPOIETIC_AND_LYMPHOID_TISSUE	0.186297
MCCA0480	KE37_HAEMATOPOIETIC_AND_LYMPHOID_TISSUE	0.304014
MCCA0481	KE37_HAEMATOPOIETIC_AND_LYMPHOID_TISSUE	0.283547
MCCA0482	KE37_HAEMATOPOIETIC_AND_LYMPHOID_TISSUE	0.343877
MCCA0483	KE37_HAEMATOPOIETIC_AND_LYMPHOID_TISSUE	0.383687
MCCA0484	KE37_HAEMATOPOIETIC_AND_LYMPHOID_TISSUE	0.333951
MCCA0485	KE37_HAEMATOPOIETIC_AND_LYMPHOID_TISSUE	0.290976
MCCA0486	KE37_HAEMATOPOIETIC_AND_LYMPHOID_TISSUE	0.33196
MCCA0487	KE37_HAEMATOPOIETIC_AND_LYMPHOID_TISSUE	0.330907
MCCA0488	KE37_HAEMATOPOIETIC_AND_LYMPHOID_TISSUE	0.272916
MCCA0489	KE37_HAEMATOPOIETIC_AND_LYMPHOID_TISSUE	0.309692
MCCA0490	KE37_HAEMATOPOIETIC_AND_LYMPHOID_TISSUE	0.330252
MCCA0491	KE37_HAEMATOPOIETIC_AND_LYMPHOID_TISSUE	0.33984
MCCA0492	KE37_HAEMATOPOIETIC_AND_LYMPHOID_TISSUE	0.303694
MCCA0493	KE37_HAEMATOPOIETIC_AND_LYMPHOID_TISSUE	0.256295
MCCA0494	KE37_HAEMATOPOIETIC_AND_LYMPHOID_TISSUE	0.30287
MCCA0478	KE37_HAEMATOPOIETIC_AND_LYMPHOID_TISSUE	0.0338638
MCCA0495	KE37_HAEMATOPOIETIC_AND_LYMPHOID_TISSUE	0.302285
MCCA0476	KE37_HAEMATOPOIETIC_AND_LYMPHOID_TISSUE	-0.0196892
MCCA0475	KE37_HAEMATOPOIETIC_AND_LYMPHOID_TISSUE	0.131116
MCCA0477	KE37_HAEMATOPOIETIC_AND_LYMPHOID_TISSUE	-0.0414936
MCCA0479	KE37_HAEMATOPOIETIC_AND_LYMPHOID_TISSUE	0.334327
MCCA0474	KE37_HAEMATOPOIETIC_AND_LYMPHOID_TISSUE	0.00423201
MCCA0496	KE37_HAEMATOPOIETIC_AND_LYMPHOID_TISSUE	0.310777
MCCA0480	KE97_STOMACH	0.0425685
MCCA0481	KE97_STOMACH	0.0754127
MCCA0482	KE97_STOMACH	0.10901
MCCA0483	KE97_STOMACH	0.120178
MCCA0484	KE97_STOMACH	0.0781783
MCCA0485	KE97_STOMACH	0.0364679
MCCA0486	KE97_STOMACH	0.093284
MCCA0487	KE97_STOMACH	0.0885291
MCCA0488	KE97_STOMACH	0.0539405
MCCA0489	KE97_STOMACH	0.0412098
MCCA0490	KE97_STOMACH	0.0909141
MCCA0491	KE97_STOMACH	0.083151
MCCA0492	KE97_STOMACH	0.0143055
MCCA0493	KE97_STOMACH	0.0239669
MCCA0494	KE97_STOMACH	0.0456939
MCCA0478	KE97_STOMACH	0.399707
MCCA0495	KE97_STOMACH	0.206048
MCCA0476	KE97_STOMACH	0.21288
MCCA0475	KE97_STOMACH	0.269555
MCCA0477	KE97_STOMACH	0.249678
MCCA0479	KE97_STOMACH	0.128044
MCCA0474	KE97_STOMACH	0.386319
MCCA0496	KE97_STOMACH	0.191481
MCCA0480	KHM1B_HAEMATOPOIETIC_AND_LYMPHOID_TISSUE	0.0226912
MCCA0481	KHM1B_HAEMATOPOIETIC_AND_LYMPHOID_TISSUE	0.0489368
MCCA0482	KHM1B_HAEMATOPOIETIC_AND_LYMPHOID_TISSUE	0.101216
MCCA0483	KHM1B_HAEMATOPOIETIC_AND_LYMPHOID_TISSUE	0.0480861
MCCA0484	KHM1B_HAEMATOPOIETIC_AND_LYMPHOID_TISSUE	0.0576813
MCCA0485	KHM1B_HAEMATOPOIETIC_AND_LYMPHOID_TISSUE	0.0276485
MCCA0486	KHM1B_HAEMATOPOIETIC_AND_LYMPHOID_TISSUE	0.056265
MCCA0487	KHM1B_HAEMATOPOIETIC_AND_LYMPHOID_TISSUE	0.0614421
MCCA0488	KHM1B_HAEMATOPOIETIC_AND_LYMPHOID_TISSUE	0.00740669
MCCA0489	KHM1B_HAEMATOPOIETIC_AND_LYMPHOID_TISSUE	0.0163754
MCCA0490	KHM1B_HAEMATOPOIETIC_AND_LYMPHOID_TISSUE	0.0674234
MCCA0491	KHM1B_HAEMATOPOIETIC_AND_LYMPHOID_TISSUE	0.0479507
MCCA0492	KHM1B_HAEMATOPOIETIC_AND_LYMPHOID_TISSUE	0.014244
MCCA0493	KHM1B_HAEMATOPOIETIC_AND_LYMPHOID_TISSUE	-0.00954811
MCCA0494	KHM1B_HAEMATOPOIETIC_AND_LYMPHOID_TISSUE	0.0198647
MCCA0478	KHM1B_HAEMATOPOIETIC_AND_LYMPHOID_TISSUE	0.225022
MCCA0495	KHM1B_HAEMATOPOIETIC_AND_LYMPHOID_TISSUE	0.0857949
MCCA0476	KHM1B_HAEMATOPOIETIC_AND_LYMPHOID_TISSUE	0.322258
MCCA0475	KHM1B_HAEMATOPOIETIC_AND_LYMPHOID_TISSUE	0.148423
MCCA0477	KHM1B_HAEMATOPOIETIC_AND_LYMPHOID_TISSUE	0.370864
MCCA0479	KHM1B_HAEMATOPOIETIC_AND_LYMPHOID_TISSUE	0.0449619
MCCA0474	KHM1B_HAEMATOPOIETIC_AND_LYMPHOID_TISSUE	0.234085
MCCA0496	KHM1B_HAEMATOPOIETIC_AND_LYMPHOID_TISSUE	0.0723522
MCCA0480	KMM1_HAEMATOPOIETIC_AND_LYMPHOID_TISSUE	0.0548207
MCCA0481	KMM1_HAEMATOPOIETIC_AND_LYMPHOID_TISSUE	0.0366376
MCCA0482	KMM1_HAEMATOPOIETIC_AND_LYMPHOID_TISSUE	0.103416
MCCA0483	KMM1_HAEMATOPOIETIC_AND_LYMPHOID_TISSUE	0.0847753
MCCA0484	KMM1_HAEMATOPOIETIC_AND_LYMPHOID_TISSUE	0.0609041
MCCA0485	KMM1_HAEMATOPOIETIC_AND_LYMPHOID_TISSUE	0.0931338
MCCA0486	KMM1_HAEMATOPOIETIC_AND_LYMPHOID_TISSUE	0.0929256
MCCA0487	KMM1_HAEMATOPOIETIC_AND_LYMPHOID_TISSUE	0.0480569
MCCA0488	KMM1_HAEMATOPOIETIC_AND_LYMPHOID_TISSUE	0.0688493
MCCA0489	KMM1_HAEMATOPOIETIC_AND_LYMPHOID_TISSUE	0.0708499
MCCA0490	KMM1_HAEMATOPOIETIC_AND_LYMPHOID_TISSUE	0.0707297
MCCA0491	KMM1_HAEMATOPOIETIC_AND_LYMPHOID_TISSUE	0.00998988
MCCA0492	KMM1_HAEMATOPOIETIC_AND_LYMPHOID_TISSUE	0.0643187
MCCA0493	KMM1_HAEMATOPOIETIC_AND_LYMPHOID_TISSUE	0.0615636
MCCA0494	KMM1_HAEMATOPOIETIC_AND_LYMPHOID_TISSUE	0.0520489
MCCA0478	KMM1_HAEMATOPOIETIC_AND_LYMPHOID_TISSUE	0.167886
MCCA0495	KMM1_HAEMATOPOIETIC_AND_LYMPHOID_TISSUE	0.0745325
MCCA0476	KMM1_HAEMATOPOIETIC_AND_LYMPHOID_TISSUE	0.217211
MCCA0475	KMM1_HAEMATOPOIETIC_AND_LYMPHOID_TISSUE	0.0720829
MCCA0477	KMM1_HAEMATOPOIETIC_AND_LYMPHOID_TISSUE	0.301241
MCCA0479	KMM1_HAEMATOPOIETIC_AND_LYMPHOID_TISSUE	0.019989
MCCA0474	KMM1_HAEMATOPOIETIC_AND_LYMPHOID_TISSUE	0.181172
MCCA0496	KMM1_HAEMATOPOIETIC_AND_LYMPHOID_TISSUE	0.0265497
MCCA0480	KMS11_HAEMATOPOIETIC_AND_LYMPHOID_TISSUE	0.0741157
MCCA0481	KMS11_HAEMATOPOIETIC_AND_LYMPHOID_TISSUE	0.0853724
MCCA0482	KMS11_HAEMATOPOIETIC_AND_LYMPHOID_TISSUE	0.114614
MCCA0483	KMS11_HAEMATOPOIETIC_AND_LYMPHOID_TISSUE	0.105158
MCCA0484	KMS11_HAEMATOPOIETIC_AND_LYMPHOID_TISSUE	0.0828529
MCCA0485	KMS11_HAEMATOPOIETIC_AND_LYMPHOID_TISSUE	0.0986157
MCCA0486	KMS11_HAEMATOPOIETIC_AND_LYMPHOID_TISSUE	0.101465
MCCA0487	KMS11_HAEMATOPOIETIC_AND_LYMPHOID_TISSUE	0.0801928
MCCA0488	KMS11_HAEMATOPOIETIC_AND_LYMPHOID_TISSUE	0.121079
MCCA0489	KMS11_HAEMATOPOIETIC_AND_LYMPHOID_TISSUE	0.111342
MCCA0490	KMS11_HAEMATOPOIETIC_AND_LYMPHOID_TISSUE	0.0743477
MCCA0491	KMS11_HAEMATOPOIETIC_AND_LYMPHOID_TISSUE	0.0469349
MCCA0492	KMS11_HAEMATOPOIETIC_AND_LYMPHOID_TISSUE	0.113812
MCCA0493	KMS11_HAEMATOPOIETIC_AND_LYMPHOID_TISSUE	0.0820119
MCCA0494	KMS11_HAEMATOPOIETIC_AND_LYMPHOID_TISSUE	0.0640643
MCCA0478	KMS11_HAEMATOPOIETIC_AND_LYMPHOID_TISSUE	0.121378
MCCA0495	KMS11_HAEMATOPOIETIC_AND_LYMPHOID_TISSUE	0.0643189
MCCA0476	KMS11_HAEMATOPOIETIC_AND_LYMPHOID_TISSUE	0.250787
MCCA0475	KMS11_HAEMATOPOIETIC_AND_LYMPHOID_TISSUE	0.0431834
MCCA0477	KMS11_HAEMATOPOIETIC_AND_LYMPHOID_TISSUE	0.260177
MCCA0479	KMS11_HAEMATOPOIETIC_AND_LYMPHOID_TISSUE	0.0521905
MCCA0474	KMS11_HAEMATOPOIETIC_AND_LYMPHOID_TISSUE	0.111809
MCCA0496	KMS11_HAEMATOPOIETIC_AND_LYMPHOID_TISSUE	0.0292891
MCCA0480	KMS12BM_HAEMATOPOIETIC_AND_LYMPHOID_TISSUE	0.129925
MCCA0481	KMS12BM_HAEMATOPOIETIC_AND_LYMPHOID_TISSUE	0.127318
MCCA0482	KMS12BM_HAEMATOPOIETIC_AND_LYMPHOID_TISSUE	0.16653
MCCA0483	KMS12BM_HAEMATOPOIETIC_AND_LYMPHOID_TISSUE	0.170247
MCCA0484	KMS12BM_HAEMATOPOIETIC_AND_LYMPHOID_TISSUE	0.120779
MCCA0485	KMS12BM_HAEMATOPOIETIC_AND_LYMPHOID_TISSUE	0.0991943
MCCA0486	KMS12BM_HAEMATOPOIETIC_AND_LYMPHOID_TISSUE	0.122781
MCCA0487	KMS12BM_HAEMATOPOIETIC_AND_LYMPHOID_TISSUE	0.140318
MCCA0488	KMS12BM_HAEMATOPOIETIC_AND_LYMPHOID_TISSUE	0.108194
MCCA0489	KMS12BM_HAEMATOPOIETIC_AND_LYMPHOID_TISSUE	0.0935823
MCCA0490	KMS12BM_HAEMATOPOIETIC_AND_LYMPHOID_TISSUE	0.155713
MCCA0491	KMS12BM_HAEMATOPOIETIC_AND_LYMPHOID_TISSUE	0.109725
MCCA0492	KMS12BM_HAEMATOPOIETIC_AND_LYMPHOID_TISSUE	0.0871756
MCCA0493	KMS12BM_HAEMATOPOIETIC_AND_LYMPHOID_TISSUE	0.0623999
MCCA0494	KMS12BM_HAEMATOPOIETIC_AND_LYMPHOID_TISSUE	0.0876793
MCCA0478	KMS12BM_HAEMATOPOIETIC_AND_LYMPHOID_TISSUE	0.31708
MCCA0495	KMS12BM_HAEMATOPOIETIC_AND_LYMPHOID_TISSUE	0.190196
MCCA0476	KMS12BM_HAEMATOPOIETIC_AND_LYMPHOID_TISSUE	0.360795
MCCA0475	KMS12BM_HAEMATOPOIETIC_AND_LYMPHOID_TISSUE	0.222819
MCCA0477	KMS12BM_HAEMATOPOIETIC_AND_LYMPHOID_TISSUE	0.405175
MCCA0479	KMS12BM_HAEMATOPOIETIC_AND_LYMPHOID_TISSUE	0.196708
MCCA0474	KMS12BM_HAEMATOPOIETIC_AND_LYMPHOID_TISSUE	0.326412
MCCA0496	KMS12BM_HAEMATOPOIETIC_AND_LYMPHOID_TISSUE	0.20272
MCCA0480	KMS18_HAEMATOPOIETIC_AND_LYMPHOID_TISSUE	0.0474566
MCCA0481	KMS18_HAEMATOPOIETIC_AND_LYMPHOID_TISSUE	0.0694557
MCCA0482	KMS18_HAEMATOPOIETIC_AND_LYMPHOID_TISSUE	0.0882749
MCCA0483	KMS18_HAEMATOPOIETIC_AND_LYMPHOID_TISSUE	0.0889748
MCCA0484	KMS18_HAEMATOPOIETIC_AND_LYMPHOID_TISSUE	0.0821568
MCCA0485	KMS18_HAEMATOPOIETIC_AND_LYMPHOID_TISSUE	0.0767516
MCCA0486	KMS18_HAEMATOPOIETIC_AND_LYMPHOID_TISSUE	0.0974659
MCCA0487	KMS18_HAEMATOPOIETIC_AND_LYMPHOID_TISSUE	0.0703704
MCCA0488	KMS18_HAEMATOPOIETIC_AND_LYMPHOID_TISSUE	0.0634991
MCCA0489	KMS18_HAEMATOPOIETIC_AND_LYMPHOID_TISSUE	0.0673753
MCCA0490	KMS18_HAEMATOPOIETIC_AND_LYMPHOID_TISSUE	0.0884304
MCCA0491	KMS18_HAEMATOPOIETIC_AND_LYMPHOID_TISSUE	0.0585746
MCCA0492	KMS18_HAEMATOPOIETIC_AND_LYMPHOID_TISSUE	0.0893418
MCCA0493	KMS18_HAEMATOPOIETIC_AND_LYMPHOID_TISSUE	0.0512472
MCCA0494	KMS18_HAEMATOPOIETIC_AND_LYMPHOID_TISSUE	0.0661234
MCCA0478	KMS18_HAEMATOPOIETIC_AND_LYMPHOID_TISSUE	0.285662
MCCA0495	KMS18_HAEMATOPOIETIC_AND_LYMPHOID_TISSUE	0.102923
MCCA0476	KMS18_HAEMATOPOIETIC_AND_LYMPHOID_TISSUE	0.361619
MCCA0475	KMS18_HAEMATOPOIETIC_AND_LYMPHOID_TISSUE	0.151566
MCCA0477	KMS18_HAEMATOPOIETIC_AND_LYMPHOID_TISSUE	0.352147
MCCA0479	KMS18_HAEMATOPOIETIC_AND_LYMPHOID_TISSUE	0.0510539
MCCA0474	KMS18_HAEMATOPOIETIC_AND_LYMPHOID_TISSUE	0.274759
MCCA0496	KMS18_HAEMATOPOIETIC_AND_LYMPHOID_TISSUE	0.0612712
MCCA0480	KMS20_HAEMATOPOIETIC_AND_LYMPHOID_TISSUE	0.0182655
MCCA0481	KMS20_HAEMATOPOIETIC_AND_LYMPHOID_TISSUE	0.0510065
MCCA0482	KMS20_HAEMATOPOIETIC_AND_LYMPHOID_TISSUE	0.0972597
MCCA0483	KMS20_HAEMATOPOIETIC_AND_LYMPHOID_TISSUE	0.0929599
MCCA0484	KMS20_HAEMATOPOIETIC_AND_LYMPHOID_TISSUE	0.0574363
MCCA0485	KMS20_HAEMATOPOIETIC_AND_LYMPHOID_TISSUE	0.00797937
MCCA0486	KMS20_HAEMATOPOIETIC_AND_LYMPHOID_TISSUE	0.048813
MCCA0487	KMS20_HAEMATOPOIETIC_AND_LYMPHOID_TISSUE	0.0600046
MCCA0488	KMS20_HAEMATOPOIETIC_AND_LYMPHOID_TISSUE	0.0106235
MCCA0489	KMS20_HAEMATOPOIETIC_AND_LYMPHOID_TISSUE	0.014557
MCCA0490	KMS20_HAEMATOPOIETIC_AND_LYMPHOID_TISSUE	0.0673664
MCCA0491	KMS20_HAEMATOPOIETIC_AND_LYMPHOID_TISSUE	0.0120587
MCCA0492	KMS20_HAEMATOPOIETIC_AND_LYMPHOID_TISSUE	0.0319852
MCCA0493	KMS20_HAEMATOPOIETIC_AND_LYMPHOID_TISSUE	-0.00313779
MCCA0494	KMS20_HAEMATOPOIETIC_AND_LYMPHOID_TISSUE	0.00867823
MCCA0478	KMS20_HAEMATOPOIETIC_AND_LYMPHOID_TISSUE	0.29973
MCCA0495	KMS20_HAEMATOPOIETIC_AND_LYMPHOID_TISSUE	0.1461
MCCA0476	KMS20_HAEMATOPOIETIC_AND_LYMPHOID_TISSUE	0.317749
MCCA0475	KMS20_HAEMATOPOIETIC_AND_LYMPHOID_TISSUE	0.165365
MCCA0477	KMS20_HAEMATOPOIETIC_AND_LYMPHOID_TISSUE	0.369673
MCCA0479	KMS20_HAEMATOPOIETIC_AND_LYMPHOID_TISSUE	0.0636903
MCCA0474	KMS20_HAEMATOPOIETIC_AND_LYMPHOID_TISSUE	0.284675
MCCA0496	KMS20_HAEMATOPOIETIC_AND_LYMPHOID_TISSUE	0.0985787
MCCA0480	KMS21BM_HAEMATOPOIETIC_AND_LYMPHOID_TISSUE	0.0126911
MCCA0481	KMS21BM_HAEMATOPOIETIC_AND_LYMPHOID_TISSUE	0.0169006
MCCA0482	KMS21BM_HAEMATOPOIETIC_AND_LYMPHOID_TISSUE	0.0442166
MCCA0483	KMS21BM_HAEMATOPOIETIC_AND_LYMPHOID_TISSUE	0.0266629
MCCA0484	KMS21BM_HAEMATOPOIETIC_AND_LYMPHOID_TISSUE	0.0272105
MCCA0485	KMS21BM_HAEMATOPOIETIC_AND_LYMPHOID_TISSUE	0.0164764
MCCA0486	KMS21BM_HAEMATOPOIETIC_AND_LYMPHOID_TISSUE	0.0320825
MCCA0487	KMS21BM_HAEMATOPOIETIC_AND_LYMPHOID_TISSUE	0.0250172
MCCA0488	KMS21BM_HAEMATOPOIETIC_AND_LYMPHOID_TISSUE	0.00547008
MCCA0489	KMS21BM_HAEMATOPOIETIC_AND_LYMPHOID_TISSUE	-0.0214071
MCCA0490	KMS21BM_HAEMATOPOIETIC_AND_LYMPHOID_TISSUE	0.0403113
MCCA0491	KMS21BM_HAEMATOPOIETIC_AND_LYMPHOID_TISSUE	0.00527965
MCCA0492	KMS21BM_HAEMATOPOIETIC_AND_LYMPHOID_TISSUE	-0.00241202
MCCA0493	KMS21BM_HAEMATOPOIETIC_AND_LYMPHOID_TISSUE	-0.0188178
MCCA0494	KMS21BM_HAEMATOPOIETIC_AND_LYMPHOID_TISSUE	-0.00166047
MCCA0478	KMS21BM_HAEMATOPOIETIC_AND_LYMPHOID_TISSUE	0.256161
MCCA0495	KMS21BM_HAEMATOPOIETIC_AND_LYMPHOID_TISSUE	0.0659571
MCCA0476	KMS21BM_HAEMATOPOIETIC_AND_LYMPHOID_TISSUE	0.286553
MCCA0475	KMS21BM_HAEMATOPOIETIC_AND_LYMPHOID_TISSUE	0.13877
MCCA0477	KMS21BM_HAEMATOPOIETIC_AND_LYMPHOID_TISSUE	0.33401
MCCA0479	KMS21BM_HAEMATOPOIETIC_AND_LYMPHOID_TISSUE	0.0471506
MCCA0474	KMS21BM_HAEMATOPOIETIC_AND_LYMPHOID_TISSUE	0.257412
MCCA0496	KMS21BM_HAEMATOPOIETIC_AND_LYMPHOID_TISSUE	0.0584147
MCCA0480	KMS26_HAEMATOPOIETIC_AND_LYMPHOID_TISSUE	0.0528282
MCCA0481	KMS26_HAEMATOPOIETIC_AND_LYMPHOID_TISSUE	0.0780732
MCCA0482	KMS26_HAEMATOPOIETIC_AND_LYMPHOID_TISSUE	0.086852
MCCA0483	KMS26_HAEMATOPOIETIC_AND_LYMPHOID_TISSUE	0.0770274
MCCA0484	KMS26_HAEMATOPOIETIC_AND_LYMPHOID_TISSUE	0.0968354
MCCA0485	KMS26_HAEMATOPOIETIC_AND_LYMPHOID_TISSUE	0.062878
MCCA0486	KMS26_HAEMATOPOIETIC_AND_LYMPHOID_TISSUE	0.0947388
MCCA0487	KMS26_HAEMATOPOIETIC_AND_LYMPHOID_TISSUE	0.0688558
MCCA0488	KMS26_HAEMATOPOIETIC_AND_LYMPHOID_TISSUE	0.0713029
MCCA0489	KMS26_HAEMATOPOIETIC_AND_LYMPHOID_TISSUE	0.0969576
MCCA0490	KMS26_HAEMATOPOIETIC_AND_LYMPHOID_TISSUE	0.0797039
MCCA0491	KMS26_HAEMATOPOIETIC_AND_LYMPHOID_TISSUE	0.027278
MCCA0492	KMS26_HAEMATOPOIETIC_AND_LYMPHOID_TISSUE	0.0942783
MCCA0493	KMS26_HAEMATOPOIETIC_AND_LYMPHOID_TISSUE	0.0736806
MCCA0494	KMS26_HAEMATOPOIETIC_AND_LYMPHOID_TISSUE	0.0526063
MCCA0478	KMS26_HAEMATOPOIETIC_AND_LYMPHOID_TISSUE	0.182761
MCCA0495	KMS26_HAEMATOPOIETIC_AND_LYMPHOID_TISSUE	0.0347913
MCCA0476	KMS26_HAEMATOPOIETIC_AND_LYMPHOID_TISSUE	0.284338
MCCA0475	KMS26_HAEMATOPOIETIC_AND_LYMPHOID_TISSUE	0.11646
MCCA0477	KMS26_HAEMATOPOIETIC_AND_LYMPHOID_TISSUE	0.310473
MCCA0479	KMS26_HAEMATOPOIETIC_AND_LYMPHOID_TISSUE	0.0338869
MCCA0474	KMS26_HAEMATOPOIETIC_AND_LYMPHOID_TISSUE	0.18883
MCCA0496	KMS26_HAEMATOPOIETIC_AND_LYMPHOID_TISSUE	0.0250111
MCCA0480	KMS27_HAEMATOPOIETIC_AND_LYMPHOID_TISSUE	0.000401942
MCCA0481	KMS27_HAEMATOPOIETIC_AND_LYMPHOID_TISSUE	0.0247483
MCCA0482	KMS27_HAEMATOPOIETIC_AND_LYMPHOID_TISSUE	0.0534894
MCCA0483	KMS27_HAEMATOPOIETIC_AND_LYMPHOID_TISSUE	0.0487857
MCCA0484	KMS27_HAEMATOPOIETIC_AND_LYMPHOID_TISSUE	0.024959
MCCA0485	KMS27_HAEMATOPOIETIC_AND_LYMPHOID_TISSUE	-0.013701
MCCA0486	KMS27_HAEMATOPOIETIC_AND_LYMPHOID_TISSUE	0.029675
MCCA0487	KMS27_HAEMATOPOIETIC_AND_LYMPHOID_TISSUE	0.0392138
MCCA0488	KMS27_HAEMATOPOIETIC_AND_LYMPHOID_TISSUE	-0.00850025
MCCA0489	KMS27_HAEMATOPOIETIC_AND_LYMPHOID_TISSUE	0.0116795
MCCA0490	KMS27_HAEMATOPOIETIC_AND_LYMPHOID_TISSUE	0.0252371
MCCA0491	KMS27_HAEMATOPOIETIC_AND_LYMPHOID_TISSUE	0.0126714
MCCA0492	KMS27_HAEMATOPOIETIC_AND_LYMPHOID_TISSUE	-0.00531591
MCCA0493	KMS27_HAEMATOPOIETIC_AND_LYMPHOID_TISSUE	-0.0039023
MCCA0494	KMS27_HAEMATOPOIETIC_AND_LYMPHOID_TISSUE	0.00126735
MCCA0478	KMS27_HAEMATOPOIETIC_AND_LYMPHOID_TISSUE	0.247258
MCCA0495	KMS27_HAEMATOPOIETIC_AND_LYMPHOID_TISSUE	0.112515
MCCA0476	KMS27_HAEMATOPOIETIC_AND_LYMPHOID_TISSUE	0.314855
MCCA0475	KMS27_HAEMATOPOIETIC_AND_LYMPHOID_TISSUE	0.182265
MCCA0477	KMS27_HAEMATOPOIETIC_AND_LYMPHOID_TISSUE	0.301322
MCCA0479	KMS27_HAEMATOPOIETIC_AND_LYMPHOID_TISSUE	0.0410676
MCCA0474	KMS27_HAEMATOPOIETIC_AND_LYMPHOID_TISSUE	0.245658
MCCA0496	KMS27_HAEMATOPOIETIC_AND_LYMPHOID_TISSUE	0.0547993
MCCA0480	KMS28BM_HAEMATOPOIETIC_AND_LYMPHOID_TISSUE	0.0406194
MCCA0481	KMS28BM_HAEMATOPOIETIC_AND_LYMPHOID_TISSUE	0.048717
MCCA0482	KMS28BM_HAEMATOPOIETIC_AND_LYMPHOID_TISSUE	0.089162
MCCA0483	KMS28BM_HAEMATOPOIETIC_AND_LYMPHOID_TISSUE	0.0725379
MCCA0484	KMS28BM_HAEMATOPOIETIC_AND_LYMPHOID_TISSUE	0.0543088
MCCA0485	KMS28BM_HAEMATOPOIETIC_AND_LYMPHOID_TISSUE	0.0395102
MCCA0486	KMS28BM_HAEMATOPOIETIC_AND_LYMPHOID_TISSUE	0.0739557
MCCA0487	KMS28BM_HAEMATOPOIETIC_AND_LYMPHOID_TISSUE	0.0477454
MCCA0488	KMS28BM_HAEMATOPOIETIC_AND_LYMPHOID_TISSUE	0.0491661
MCCA0489	KMS28BM_HAEMATOPOIETIC_AND_LYMPHOID_TISSUE	0.0534632
MCCA0490	KMS28BM_HAEMATOPOIETIC_AND_LYMPHOID_TISSUE	0.0473198
MCCA0491	KMS28BM_HAEMATOPOIETIC_AND_LYMPHOID_TISSUE	0.0244945
MCCA0492	KMS28BM_HAEMATOPOIETIC_AND_LYMPHOID_TISSUE	0.0667415
MCCA0493	KMS28BM_HAEMATOPOIETIC_AND_LYMPHOID_TISSUE	0.0350471
MCCA0494	KMS28BM_HAEMATOPOIETIC_AND_LYMPHOID_TISSUE	0.0475036
MCCA0478	KMS28BM_HAEMATOPOIETIC_AND_LYMPHOID_TISSUE	0.26346
MCCA0495	KMS28BM_HAEMATOPOIETIC_AND_LYMPHOID_TISSUE	0.0751594
MCCA0476	KMS28BM_HAEMATOPOIETIC_AND_LYMPHOID_TISSUE	0.309883
MCCA0475	KMS28BM_HAEMATOPOIETIC_AND_LYMPHOID_TISSUE	0.125145
MCCA0477	KMS28BM_HAEMATOPOIETIC_AND_LYMPHOID_TISSUE	0.286876
MCCA0479	KMS28BM_HAEMATOPOIETIC_AND_LYMPHOID_TISSUE	0.0323503
MCCA0474	KMS28BM_HAEMATOPOIETIC_AND_LYMPHOID_TISSUE	0.230665
MCCA0496	KMS28BM_HAEMATOPOIETIC_AND_LYMPHOID_TISSUE	0.022863
MCCA0480	KMS34_HAEMATOPOIETIC_AND_LYMPHOID_TISSUE	0.0806759
MCCA0481	KMS34_HAEMATOPOIETIC_AND_LYMPHOID_TISSUE	0.0976814
MCCA0482	KMS34_HAEMATOPOIETIC_AND_LYMPHOID_TISSUE	0.133206
MCCA0483	KMS34_HAEMATOPOIETIC_AND_LYMPHOID_TISSUE	0.122513
MCCA0484	KMS34_HAEMATOPOIETIC_AND_LYMPHOID_TISSUE	0.0881127
MCCA0485	KMS34_HAEMATOPOIETIC_AND_LYMPHOID_TISSUE	0.0833949
MCCA0486	KMS34_HAEMATOPOIETIC_AND_LYMPHOID_TISSUE	0.114725
MCCA0487	KMS34_HAEMATOPOIETIC_AND_LYMPHOID_TISSUE	0.0960909
MCCA0488	KMS34_HAEMATOPOIETIC_AND_LYMPHOID_TISSUE	0.0777022
MCCA0489	KMS34_HAEMATOPOIETIC_AND_LYMPHOID_TISSUE	0.0787249
MCCA0490	KMS34_HAEMATOPOIETIC_AND_LYMPHOID_TISSUE	0.0920701
MCCA0491	KMS34_HAEMATOPOIETIC_AND_LYMPHOID_TISSUE	0.0599894
MCCA0492	KMS34_HAEMATOPOIETIC_AND_LYMPHOID_TISSUE	0.0957293
MCCA0493	KMS34_HAEMATOPOIETIC_AND_LYMPHOID_TISSUE	0.0743938
MCCA0494	KMS34_HAEMATOPOIETIC_AND_LYMPHOID_TISSUE	0.0802815
MCCA0478	KMS34_HAEMATOPOIETIC_AND_LYMPHOID_TISSUE	0.275767
MCCA0495	KMS34_HAEMATOPOIETIC_AND_LYMPHOID_TISSUE	0.179741
MCCA0476	KMS34_HAEMATOPOIETIC_AND_LYMPHOID_TISSUE	0.383613
MCCA0475	KMS34_HAEMATOPOIETIC_AND_LYMPHOID_TISSUE	0.191147
MCCA0477	KMS34_HAEMATOPOIETIC_AND_LYMPHOID_TISSUE	0.39073
MCCA0479	KMS34_HAEMATOPOIETIC_AND_LYMPHOID_TISSUE	0.0830741
MCCA0474	KMS34_HAEMATOPOIETIC_AND_LYMPHOID_TISSUE	0.278005
MCCA0496	KMS34_HAEMATOPOIETIC_AND_LYMPHOID_TISSUE	0.0719829
MCCA0480	KOPN8_HAEMATOPOIETIC_AND_LYMPHOID_TISSUE	0.124579
MCCA0481	KOPN8_HAEMATOPOIETIC_AND_LYMPHOID_TISSUE	0.18852
MCCA0482	KOPN8_HAEMATOPOIETIC_AND_LYMPHOID_TISSUE	0.197632
MCCA0483	KOPN8_HAEMATOPOIETIC_AND_LYMPHOID_TISSUE	0.155125
MCCA0484	KOPN8_HAEMATOPOIETIC_AND_LYMPHOID_TISSUE	0.168317
MCCA0485	KOPN8_HAEMATOPOIETIC_AND_LYMPHOID_TISSUE	0.0993527
MCCA0486	KOPN8_HAEMATOPOIETIC_AND_LYMPHOID_TISSUE	0.140548
MCCA0487	KOPN8_HAEMATOPOIETIC_AND_LYMPHOID_TISSUE	0.1647
MCCA0488	KOPN8_HAEMATOPOIETIC_AND_LYMPHOID_TISSUE	0.12971
MCCA0489	KOPN8_HAEMATOPOIETIC_AND_LYMPHOID_TISSUE	0.135809
MCCA0490	KOPN8_HAEMATOPOIETIC_AND_LYMPHOID_TISSUE	0.164654
MCCA0491	KOPN8_HAEMATOPOIETIC_AND_LYMPHOID_TISSUE	0.165754
MCCA0492	KOPN8_HAEMATOPOIETIC_AND_LYMPHOID_TISSUE	0.112636
MCCA0493	KOPN8_HAEMATOPOIETIC_AND_LYMPHOID_TISSUE	0.108116
MCCA0494	KOPN8_HAEMATOPOIETIC_AND_LYMPHOID_TISSUE	0.144356
MCCA0478	KOPN8_HAEMATOPOIETIC_AND_LYMPHOID_TISSUE	0.410109
MCCA0495	KOPN8_HAEMATOPOIETIC_AND_LYMPHOID_TISSUE	0.230604
MCCA0476	KOPN8_HAEMATOPOIETIC_AND_LYMPHOID_TISSUE	0.190168
MCCA0475	KOPN8_HAEMATOPOIETIC_AND_LYMPHOID_TISSUE	0.476146
MCCA0477	KOPN8_HAEMATOPOIETIC_AND_LYMPHOID_TISSUE	0.233034
MCCA0479	KOPN8_HAEMATOPOIETIC_AND_LYMPHOID_TISSUE	0.193388
MCCA0474	KOPN8_HAEMATOPOIETIC_AND_LYMPHOID_TISSUE	0.321668
MCCA0496	KOPN8_HAEMATOPOIETIC_AND_LYMPHOID_TISSUE	0.251423
MCCA0480	L363_HAEMATOPOIETIC_AND_LYMPHOID_TISSUE	0.0487441
MCCA0481	L363_HAEMATOPOIETIC_AND_LYMPHOID_TISSUE	0.015621
MCCA0482	L363_HAEMATOPOIETIC_AND_LYMPHOID_TISSUE	0.104971
MCCA0483	L363_HAEMATOPOIETIC_AND_LYMPHOID_TISSUE	0.0792866
MCCA0484	L363_HAEMATOPOIETIC_AND_LYMPHOID_TISSUE	0.0390194
MCCA0485	L363_HAEMATOPOIETIC_AND_LYMPHOID_TISSUE	0.0609814
MCCA0486	L363_HAEMATOPOIETIC_AND_LYMPHOID_TISSUE	0.0655579
MCCA0487	L363_HAEMATOPOIETIC_AND_LYMPHOID_TISSUE	0.0610322
MCCA0488	L363_HAEMATOPOIETIC_AND_LYMPHOID_TISSUE	0.0540399
MCCA0489	L363_HAEMATOPOIETIC_AND_LYMPHOID_TISSUE	0.079714
MCCA0490	L363_HAEMATOPOIETIC_AND_LYMPHOID_TISSUE	0.0471507
MCCA0491	L363_HAEMATOPOIETIC_AND_LYMPHOID_TISSUE	0.00349976
MCCA0492	L363_HAEMATOPOIETIC_AND_LYMPHOID_TISSUE	0.0638815
MCCA0493	L363_HAEMATOPOIETIC_AND_LYMPHOID_TISSUE	0.0465753
MCCA0494	L363_HAEMATOPOIETIC_AND_LYMPHOID_TISSUE	0.0317162
MCCA0478	L363_HAEMATOPOIETIC_AND_LYMPHOID_TISSUE	0.216111
MCCA0495	L363_HAEMATOPOIETIC_AND_LYMPHOID_TISSUE	0.12641
MCCA0476	L363_HAEMATOPOIETIC_AND_LYMPHOID_TISSUE	0.318497
MCCA0475	L363_HAEMATOPOIETIC_AND_LYMPHOID_TISSUE	0.138685
MCCA0477	L363_HAEMATOPOIETIC_AND_LYMPHOID_TISSUE	0.328408
MCCA0479	L363_HAEMATOPOIETIC_AND_LYMPHOID_TISSUE	0.0263234
MCCA0474	L363_HAEMATOPOIETIC_AND_LYMPHOID_TISSUE	0.207908
MCCA0496	L363_HAEMATOPOIETIC_AND_LYMPHOID_TISSUE	0.046724
MCCA0480	LOUCY_HAEMATOPOIETIC_AND_LYMPHOID_TISSUE	0.324231
MCCA0481	LOUCY_HAEMATOPOIETIC_AND_LYMPHOID_TISSUE	0.28539
MCCA0482	LOUCY_HAEMATOPOIETIC_AND_LYMPHOID_TISSUE	0.305101
MCCA0483	LOUCY_HAEMATOPOIETIC_AND_LYMPHOID_TISSUE	0.304239
MCCA0484	LOUCY_HAEMATOPOIETIC_AND_LYMPHOID_TISSUE	0.308159
MCCA0485	LOUCY_HAEMATOPOIETIC_AND_LYMPHOID_TISSUE	0.272101
MCCA0486	LOUCY_HAEMATOPOIETIC_AND_LYMPHOID_TISSUE	0.314707
MCCA0487	LOUCY_HAEMATOPOIETIC_AND_LYMPHOID_TISSUE	0.324484
MCCA0488	LOUCY_HAEMATOPOIETIC_AND_LYMPHOID_TISSUE	0.290674
MCCA0489	LOUCY_HAEMATOPOIETIC_AND_LYMPHOID_TISSUE	0.333342
MCCA0490	LOUCY_HAEMATOPOIETIC_AND_LYMPHOID_TISSUE	0.307628
MCCA0491	LOUCY_HAEMATOPOIETIC_AND_LYMPHOID_TISSUE	0.329484
MCCA0492	LOUCY_HAEMATOPOIETIC_AND_LYMPHOID_TISSUE	0.318043
MCCA0493	LOUCY_HAEMATOPOIETIC_AND_LYMPHOID_TISSUE	0.283373
MCCA0494	LOUCY_HAEMATOPOIETIC_AND_LYMPHOID_TISSUE	0.331686
MCCA0478	LOUCY_HAEMATOPOIETIC_AND_LYMPHOID_TISSUE	0.149331
MCCA0495	LOUCY_HAEMATOPOIETIC_AND_LYMPHOID_TISSUE	0.31246
MCCA0476	LOUCY_HAEMATOPOIETIC_AND_LYMPHOID_TISSUE	0.0204942
MCCA0475	LOUCY_HAEMATOPOIETIC_AND_LYMPHOID_TISSUE	0.201632
MCCA0477	LOUCY_HAEMATOPOIETIC_AND_LYMPHOID_TISSUE	0.0260792
MCCA0479	LOUCY_HAEMATOPOIETIC_AND_LYMPHOID_TISSUE	0.290254
MCCA0474	LOUCY_HAEMATOPOIETIC_AND_LYMPHOID_TISSUE	0.14812
MCCA0496	LOUCY_HAEMATOPOIETIC_AND_LYMPHOID_TISSUE	0.238918
MCCA0480	LP1_HAEMATOPOIETIC_AND_LYMPHOID_TISSUE	0.0574901
MCCA0481	LP1_HAEMATOPOIETIC_AND_LYMPHOID_TISSUE	0.0533823
MCCA0482	LP1_HAEMATOPOIETIC_AND_LYMPHOID_TISSUE	0.102033
MCCA0483	LP1_HAEMATOPOIETIC_AND_LYMPHOID_TISSUE	0.0964845
MCCA0484	LP1_HAEMATOPOIETIC_AND_LYMPHOID_TISSUE	0.06476
MCCA0485	LP1_HAEMATOPOIETIC_AND_LYMPHOID_TISSUE	0.0694069
MCCA0486	LP1_HAEMATOPOIETIC_AND_LYMPHOID_TISSUE	0.0836621
MCCA0487	LP1_HAEMATOPOIETIC_AND_LYMPHOID_TISSUE	0.0681128
MCCA0488	LP1_HAEMATOPOIETIC_AND_LYMPHOID_TISSUE	0.0656636
MCCA0489	LP1_HAEMATOPOIETIC_AND_LYMPHOID_TISSUE	0.0815596
MCCA0490	LP1_HAEMATOPOIETIC_AND_LYMPHOID_TISSUE	0.0617935
MCCA0491	LP1_HAEMATOPOIETIC_AND_LYMPHOID_TISSUE	0.0474226
MCCA0492	LP1_HAEMATOPOIETIC_AND_LYMPHOID_TISSUE	0.0890909
MCCA0493	LP1_HAEMATOPOIETIC_AND_LYMPHOID_TISSUE	0.0644963
MCCA0494	LP1_HAEMATOPOIETIC_AND_LYMPHOID_TISSUE	0.0560021
MCCA0478	LP1_HAEMATOPOIETIC_AND_LYMPHOID_TISSUE	0.170221
MCCA0495	LP1_HAEMATOPOIETIC_AND_LYMPHOID_TISSUE	0.0444695
MCCA0476	LP1_HAEMATOPOIETIC_AND_LYMPHOID_TISSUE	0.275037
MCCA0475	LP1_HAEMATOPOIETIC_AND_LYMPHOID_TISSUE	0.0853693
MCCA0477	LP1_HAEMATOPOIETIC_AND_LYMPHOID_TISSUE	0.313367
MCCA0479	LP1_HAEMATOPOIETIC_AND_LYMPHOID_TISSUE	0.0423822
MCCA0474	LP1_HAEMATOPOIETIC_AND_LYMPHOID_TISSUE	0.162479
MCCA0496	LP1_HAEMATOPOIETIC_AND_LYMPHOID_TISSUE	0.0258014
MCCA0480	MHHCALL2_HAEMATOPOIETIC_AND_LYMPHOID_TISSUE	0.187145
MCCA0481	MHHCALL2_HAEMATOPOIETIC_AND_LYMPHOID_TISSUE	0.189706
MCCA0482	MHHCALL2_HAEMATOPOIETIC_AND_LYMPHOID_TISSUE	0.201966
MCCA0483	MHHCALL2_HAEMATOPOIETIC_AND_LYMPHOID_TISSUE	0.176216
MCCA0484	MHHCALL2_HAEMATOPOIETIC_AND_LYMPHOID_TISSUE	0.197789
MCCA0485	MHHCALL2_HAEMATOPOIETIC_AND_LYMPHOID_TISSUE	0.154701
MCCA0486	MHHCALL2_HAEMATOPOIETIC_AND_LYMPHOID_TISSUE	0.1819
MCCA0487	MHHCALL2_HAEMATOPOIETIC_AND_LYMPHOID_TISSUE	0.195918
MCCA0488	MHHCALL2_HAEMATOPOIETIC_AND_LYMPHOID_TISSUE	0.180833
MCCA0489	MHHCALL2_HAEMATOPOIETIC_AND_LYMPHOID_TISSUE	0.189773
MCCA0490	MHHCALL2_HAEMATOPOIETIC_AND_LYMPHOID_TISSUE	0.196966
MCCA0491	MHHCALL2_HAEMATOPOIETIC_AND_LYMPHOID_TISSUE	0.183713
MCCA0492	MHHCALL2_HAEMATOPOIETIC_AND_LYMPHOID_TISSUE	0.180762
MCCA0493	MHHCALL2_HAEMATOPOIETIC_AND_LYMPHOID_TISSUE	0.169696
MCCA0494	MHHCALL2_HAEMATOPOIETIC_AND_LYMPHOID_TISSUE	0.174592
MCCA0478	MHHCALL2_HAEMATOPOIETIC_AND_LYMPHOID_TISSUE	0.338977
MCCA0495	MHHCALL2_HAEMATOPOIETIC_AND_LYMPHOID_TISSUE	0.20876
MCCA0476	MHHCALL2_HAEMATOPOIETIC_AND_LYMPHOID_TISSUE	0.121809
MCCA0475	MHHCALL2_HAEMATOPOIETIC_AND_LYMPHOID_TISSUE	0.421805
MCCA0477	MHHCALL2_HAEMATOPOIETIC_AND_LYMPHOID_TISSUE	0.193224
MCCA0479	MHHCALL2_HAEMATOPOIETIC_AND_LYMPHOID_TISSUE	0.18641
MCCA0474	MHHCALL2_HAEMATOPOIETIC_AND_LYMPHOID_TISSUE	0.272691
MCCA0496	MHHCALL2_HAEMATOPOIETIC_AND_LYMPHOID_TISSUE	0.217336
MCCA0480	MHHCALL3_HAEMATOPOIETIC_AND_LYMPHOID_TISSUE	0.152267
MCCA0481	MHHCALL3_HAEMATOPOIETIC_AND_LYMPHOID_TISSUE	0.159923
MCCA0482	MHHCALL3_HAEMATOPOIETIC_AND_LYMPHOID_TISSUE	0.161366
MCCA0483	MHHCALL3_HAEMATOPOIETIC_AND_LYMPHOID_TISSUE	0.0948016
MCCA0484	MHHCALL3_HAEMATOPOIETIC_AND_LYMPHOID_TISSUE	0.162114
MCCA0485	MHHCALL3_HAEMATOPOIETIC_AND_LYMPHOID_TISSUE	0.0939669
MCCA0486	MHHCALL3_HAEMATOPOIETIC_AND_LYMPHOID_TISSUE	0.133841
MCCA0487	MHHCALL3_HAEMATOPOIETIC_AND_LYMPHOID_TISSUE	0.173193
MCCA0488	MHHCALL3_HAEMATOPOIETIC_AND_LYMPHOID_TISSUE	0.161173
MCCA0489	MHHCALL3_HAEMATOPOIETIC_AND_LYMPHOID_TISSUE	0.165029
MCCA0490	MHHCALL3_HAEMATOPOIETIC_AND_LYMPHOID_TISSUE	0.143112
MCCA0491	MHHCALL3_HAEMATOPOIETIC_AND_LYMPHOID_TISSUE	0.172952
MCCA0492	MHHCALL3_HAEMATOPOIETIC_AND_LYMPHOID_TISSUE	0.139725
MCCA0493	MHHCALL3_HAEMATOPOIETIC_AND_LYMPHOID_TISSUE	0.128634
MCCA0494	MHHCALL3_HAEMATOPOIETIC_AND_LYMPHOID_TISSUE	0.147189
MCCA0478	MHHCALL3_HAEMATOPOIETIC_AND_LYMPHOID_TISSUE	0.294702
MCCA0495	MHHCALL3_HAEMATOPOIETIC_AND_LYMPHOID_TISSUE	0.134977
MCCA0476	MHHCALL3_HAEMATOPOIETIC_AND_LYMPHOID_TISSUE	0.159279
MCCA0475	MHHCALL3_HAEMATOPOIETIC_AND_LYMPHOID_TISSUE	0.359148
MCCA0477	MHHCALL3_HAEMATOPOIETIC_AND_LYMPHOID_TISSUE	0.176256
MCCA0479	MHHCALL3_HAEMATOPOIETIC_AND_LYMPHOID_TISSUE	0.117262
MCCA0474	MHHCALL3_HAEMATOPOIETIC_AND_LYMPHOID_TISSUE	0.226335
MCCA0496	MHHCALL3_HAEMATOPOIETIC_AND_LYMPHOID_TISSUE	0.169496
MCCA0480	MHHCALL4_HAEMATOPOIETIC_AND_LYMPHOID_TISSUE	0.132056
MCCA0481	MHHCALL4_HAEMATOPOIETIC_AND_LYMPHOID_TISSUE	0.172938
MCCA0482	MHHCALL4_HAEMATOPOIETIC_AND_LYMPHOID_TISSUE	0.155109
MCCA0483	MHHCALL4_HAEMATOPOIETIC_AND_LYMPHOID_TISSUE	0.11997
MCCA0484	MHHCALL4_HAEMATOPOIETIC_AND_LYMPHOID_TISSUE	0.164936
MCCA0485	MHHCALL4_HAEMATOPOIETIC_AND_LYMPHOID_TISSUE	0.113197
MCCA0486	MHHCALL4_HAEMATOPOIETIC_AND_LYMPHOID_TISSUE	0.132377
MCCA0487	MHHCALL4_HAEMATOPOIETIC_AND_LYMPHOID_TISSUE	0.146383
MCCA0488	MHHCALL4_HAEMATOPOIETIC_AND_LYMPHOID_TISSUE	0.14394
MCCA0489	MHHCALL4_HAEMATOPOIETIC_AND_LYMPHOID_TISSUE	0.144575
MCCA0490	MHHCALL4_HAEMATOPOIETIC_AND_LYMPHOID_TISSUE	0.155285
MCCA0491	MHHCALL4_HAEMATOPOIETIC_AND_LYMPHOID_TISSUE	0.140424
MCCA0492	MHHCALL4_HAEMATOPOIETIC_AND_LYMPHOID_TISSUE	0.12328
MCCA0493	MHHCALL4_HAEMATOPOIETIC_AND_LYMPHOID_TISSUE	0.109217
MCCA0494	MHHCALL4_HAEMATOPOIETIC_AND_LYMPHOID_TISSUE	0.132452
MCCA0478	MHHCALL4_HAEMATOPOIETIC_AND_LYMPHOID_TISSUE	0.363328
MCCA0495	MHHCALL4_HAEMATOPOIETIC_AND_LYMPHOID_TISSUE	0.145023
MCCA0476	MHHCALL4_HAEMATOPOIETIC_AND_LYMPHOID_TISSUE	0.15137
MCCA0475	MHHCALL4_HAEMATOPOIETIC_AND_LYMPHOID_TISSUE	0.450972
MCCA0477	MHHCALL4_HAEMATOPOIETIC_AND_LYMPHOID_TISSUE	0.191303
MCCA0479	MHHCALL4_HAEMATOPOIETIC_AND_LYMPHOID_TISSUE	0.132227
MCCA0474	MHHCALL4_HAEMATOPOIETIC_AND_LYMPHOID_TISSUE	0.298723
MCCA0496	MHHCALL4_HAEMATOPOIETIC_AND_LYMPHOID_TISSUE	0.197173
MCCA0480	MM1S_HAEMATOPOIETIC_AND_LYMPHOID_TISSUE	0.0464341
MCCA0481	MM1S_HAEMATOPOIETIC_AND_LYMPHOID_TISSUE	0.0474365
MCCA0482	MM1S_HAEMATOPOIETIC_AND_LYMPHOID_TISSUE	0.0944931
MCCA0483	MM1S_HAEMATOPOIETIC_AND_LYMPHOID_TISSUE	0.123065
MCCA0484	MM1S_HAEMATOPOIETIC_AND_LYMPHOID_TISSUE	0.0626828
MCCA0485	MM1S_HAEMATOPOIETIC_AND_LYMPHOID_TISSUE	0.0544034
MCCA0486	MM1S_HAEMATOPOIETIC_AND_LYMPHOID_TISSUE	0.0866864
MCCA0487	MM1S_HAEMATOPOIETIC_AND_LYMPHOID_TISSUE	0.091031
MCCA0488	MM1S_HAEMATOPOIETIC_AND_LYMPHOID_TISSUE	0.0674671
MCCA0489	MM1S_HAEMATOPOIETIC_AND_LYMPHOID_TISSUE	0.0412055
MCCA0490	MM1S_HAEMATOPOIETIC_AND_LYMPHOID_TISSUE	0.0468697
MCCA0491	MM1S_HAEMATOPOIETIC_AND_LYMPHOID_TISSUE	0.0499697
MCCA0492	MM1S_HAEMATOPOIETIC_AND_LYMPHOID_TISSUE	0.0655922
MCCA0493	MM1S_HAEMATOPOIETIC_AND_LYMPHOID_TISSUE	0.0238945
MCCA0494	MM1S_HAEMATOPOIETIC_AND_LYMPHOID_TISSUE	0.0261142
MCCA0478	MM1S_HAEMATOPOIETIC_AND_LYMPHOID_TISSUE	0.290655
MCCA0495	MM1S_HAEMATOPOIETIC_AND_LYMPHOID_TISSUE	0.104629
MCCA0476	MM1S_HAEMATOPOIETIC_AND_LYMPHOID_TISSUE	0.284989
MCCA0475	MM1S_HAEMATOPOIETIC_AND_LYMPHOID_TISSUE	0.135821
MCCA0477	MM1S_HAEMATOPOIETIC_AND_LYMPHOID_TISSUE	0.365072
MCCA0479	MM1S_HAEMATOPOIETIC_AND_LYMPHOID_TISSUE	0.0432126
MCCA0474	MM1S_HAEMATOPOIETIC_AND_LYMPHOID_TISSUE	0.270614
MCCA0496	MM1S_HAEMATOPOIETIC_AND_LYMPHOID_TISSUE	0.0652313
MCCA0480	MOLP2_HAEMATOPOIETIC_AND_LYMPHOID_TISSUE	-0.0282562
MCCA0481	MOLP2_HAEMATOPOIETIC_AND_LYMPHOID_TISSUE	0.00453154
MCCA0482	MOLP2_HAEMATOPOIETIC_AND_LYMPHOID_TISSUE	0.0345317
MCCA0483	MOLP2_HAEMATOPOIETIC_AND_LYMPHOID_TISSUE	0.0359425
MCCA0484	MOLP2_HAEMATOPOIETIC_AND_LYMPHOID_TISSUE	0.0054322
MCCA0485	MOLP2_HAEMATOPOIETIC_AND_LYMPHOID_TISSUE	-0.0496205
MCCA0486	MOLP2_HAEMATOPOIETIC_AND_LYMPHOID_TISSUE	-0.017374
MCCA0487	MOLP2_HAEMATOPOIETIC_AND_LYMPHOID_TISSUE	0.0179007
MCCA0488	MOLP2_HAEMATOPOIETIC_AND_LYMPHOID_TISSUE	-0.0566121
MCCA0489	MOLP2_HAEMATOPOIETIC_AND_LYMPHOID_TISSUE	-0.0565192
MCCA0490	MOLP2_HAEMATOPOIETIC_AND_LYMPHOID_TISSUE	0.0212882
MCCA0491	MOLP2_HAEMATOPOIETIC_AND_LYMPHOID_TISSUE	-0.00272287
MCCA0492	MOLP2_HAEMATOPOIETIC_AND_LYMPHOID_TISSUE	-0.0580306
MCCA0493	MOLP2_HAEMATOPOIETIC_AND_LYMPHOID_TISSUE	-0.0735795
MCCA0494	MOLP2_HAEMATOPOIETIC_AND_LYMPHOID_TISSUE	-0.0433635
MCCA0478	MOLP2_HAEMATOPOIETIC_AND_LYMPHOID_TISSUE	0.292745
MCCA0495	MOLP2_HAEMATOPOIETIC_AND_LYMPHOID_TISSUE	0.122492
MCCA0476	MOLP2_HAEMATOPOIETIC_AND_LYMPHOID_TISSUE	0.290901
MCCA0475	MOLP2_HAEMATOPOIETIC_AND_LYMPHOID_TISSUE	0.152925
MCCA0477	MOLP2_HAEMATOPOIETIC_AND_LYMPHOID_TISSUE	0.32541
MCCA0479	MOLP2_HAEMATOPOIETIC_AND_LYMPHOID_TISSUE	0.0520686
MCCA0474	MOLP2_HAEMATOPOIETIC_AND_LYMPHOID_TISSUE	0.280058
MCCA0496	MOLP2_HAEMATOPOIETIC_AND_LYMPHOID_TISSUE	0.0903506
MCCA0480	MOLP8_HAEMATOPOIETIC_AND_LYMPHOID_TISSUE	0.0823733
MCCA0481	MOLP8_HAEMATOPOIETIC_AND_LYMPHOID_TISSUE	0.0920258
MCCA0482	MOLP8_HAEMATOPOIETIC_AND_LYMPHOID_TISSUE	0.140549
MCCA0483	MOLP8_HAEMATOPOIETIC_AND_LYMPHOID_TISSUE	0.111611
MCCA0484	MOLP8_HAEMATOPOIETIC_AND_LYMPHOID_TISSUE	0.0756101
MCCA0485	MOLP8_HAEMATOPOIETIC_AND_LYMPHOID_TISSUE	0.0823479
MCCA0486	MOLP8_HAEMATOPOIETIC_AND_LYMPHOID_TISSUE	0.0847687
MCCA0487	MOLP8_HAEMATOPOIETIC_AND_LYMPHOID_TISSUE	0.079623
MCCA0488	MOLP8_HAEMATOPOIETIC_AND_LYMPHOID_TISSUE	0.0767272
MCCA0489	MOLP8_HAEMATOPOIETIC_AND_LYMPHOID_TISSUE	0.101594
MCCA0490	MOLP8_HAEMATOPOIETIC_AND_LYMPHOID_TISSUE	0.11441
MCCA0491	MOLP8_HAEMATOPOIETIC_AND_LYMPHOID_TISSUE	0.0481826
MCCA0492	MOLP8_HAEMATOPOIETIC_AND_LYMPHOID_TISSUE	0.0798698
MCCA0493	MOLP8_HAEMATOPOIETIC_AND_LYMPHOID_TISSUE	0.0521759
MCCA0494	MOLP8_HAEMATOPOIETIC_AND_LYMPHOID_TISSUE	0.0624357
MCCA0478	MOLP8_HAEMATOPOIETIC_AND_LYMPHOID_TISSUE	0.169097
MCCA0495	MOLP8_HAEMATOPOIETIC_AND_LYMPHOID_TISSUE	0.121426
MCCA0476	MOLP8_HAEMATOPOIETIC_AND_LYMPHOID_TISSUE	0.266991
MCCA0475	MOLP8_HAEMATOPOIETIC_AND_LYMPHOID_TISSUE	0.128375
MCCA0477	MOLP8_HAEMATOPOIETIC_AND_LYMPHOID_TISSUE	0.289503
MCCA0479	MOLP8_HAEMATOPOIETIC_AND_LYMPHOID_TISSUE	0.0586009
MCCA0474	MOLP8_HAEMATOPOIETIC_AND_LYMPHOID_TISSUE	0.159245
MCCA0496	MOLP8_HAEMATOPOIETIC_AND_LYMPHOID_TISSUE	0.0314786
MCCA0480	MOLT13_HAEMATOPOIETIC_AND_LYMPHOID_TISSUE	0.38105
MCCA0481	MOLT13_HAEMATOPOIETIC_AND_LYMPHOID_TISSUE	0.345211
MCCA0482	MOLT13_HAEMATOPOIETIC_AND_LYMPHOID_TISSUE	0.378802
MCCA0483	MOLT13_HAEMATOPOIETIC_AND_LYMPHOID_TISSUE	0.379704
MCCA0484	MOLT13_HAEMATOPOIETIC_AND_LYMPHOID_TISSUE	0.412547
MCCA0485	MOLT13_HAEMATOPOIETIC_AND_LYMPHOID_TISSUE	0.33573
MCCA0486	MOLT13_HAEMATOPOIETIC_AND_LYMPHOID_TISSUE	0.37522
MCCA0487	MOLT13_HAEMATOPOIETIC_AND_LYMPHOID_TISSUE	0.411393
MCCA0488	MOLT13_HAEMATOPOIETIC_AND_LYMPHOID_TISSUE	0.360278
MCCA0489	MOLT13_HAEMATOPOIETIC_AND_LYMPHOID_TISSUE	0.364087
MCCA0490	MOLT13_HAEMATOPOIETIC_AND_LYMPHOID_TISSUE	0.3805
MCCA0491	MOLT13_HAEMATOPOIETIC_AND_LYMPHOID_TISSUE	0.418075
MCCA0492	MOLT13_HAEMATOPOIETIC_AND_LYMPHOID_TISSUE	0.352382
MCCA0493	MOLT13_HAEMATOPOIETIC_AND_LYMPHOID_TISSUE	0.332686
MCCA0494	MOLT13_HAEMATOPOIETIC_AND_LYMPHOID_TISSUE	0.376761
MCCA0478	MOLT13_HAEMATOPOIETIC_AND_LYMPHOID_TISSUE	0.0745618
MCCA0495	MOLT13_HAEMATOPOIETIC_AND_LYMPHOID_TISSUE	0.323453
MCCA0476	MOLT13_HAEMATOPOIETIC_AND_LYMPHOID_TISSUE	-0.0265171
MCCA0475	MOLT13_HAEMATOPOIETIC_AND_LYMPHOID_TISSUE	0.173607
MCCA0477	MOLT13_HAEMATOPOIETIC_AND_LYMPHOID_TISSUE	0.00239768
MCCA0479	MOLT13_HAEMATOPOIETIC_AND_LYMPHOID_TISSUE	0.418189
MCCA0474	MOLT13_HAEMATOPOIETIC_AND_LYMPHOID_TISSUE	0.088489
MCCA0496	MOLT13_HAEMATOPOIETIC_AND_LYMPHOID_TISSUE	0.346119
MCCA0480	MOLT16_HAEMATOPOIETIC_AND_LYMPHOID_TISSUE	0.313852
MCCA0481	MOLT16_HAEMATOPOIETIC_AND_LYMPHOID_TISSUE	0.292157
MCCA0482	MOLT16_HAEMATOPOIETIC_AND_LYMPHOID_TISSUE	0.335344
MCCA0483	MOLT16_HAEMATOPOIETIC_AND_LYMPHOID_TISSUE	0.374203
MCCA0484	MOLT16_HAEMATOPOIETIC_AND_LYMPHOID_TISSUE	0.313541
MCCA0485	MOLT16_HAEMATOPOIETIC_AND_LYMPHOID_TISSUE	0.287785
MCCA0486	MOLT16_HAEMATOPOIETIC_AND_LYMPHOID_TISSUE	0.330236
MCCA0487	MOLT16_HAEMATOPOIETIC_AND_LYMPHOID_TISSUE	0.336192
MCCA0488	MOLT16_HAEMATOPOIETIC_AND_LYMPHOID_TISSUE	0.275806
MCCA0489	MOLT16_HAEMATOPOIETIC_AND_LYMPHOID_TISSUE	0.323947
MCCA0490	MOLT16_HAEMATOPOIETIC_AND_LYMPHOID_TISSUE	0.313645
MCCA0491	MOLT16_HAEMATOPOIETIC_AND_LYMPHOID_TISSUE	0.35331
MCCA0492	MOLT16_HAEMATOPOIETIC_AND_LYMPHOID_TISSUE	0.294459
MCCA0493	MOLT16_HAEMATOPOIETIC_AND_LYMPHOID_TISSUE	0.265845
MCCA0494	MOLT16_HAEMATOPOIETIC_AND_LYMPHOID_TISSUE	0.308984
MCCA0478	MOLT16_HAEMATOPOIETIC_AND_LYMPHOID_TISSUE	0.130262
MCCA0495	MOLT16_HAEMATOPOIETIC_AND_LYMPHOID_TISSUE	0.372631
MCCA0476	MOLT16_HAEMATOPOIETIC_AND_LYMPHOID_TISSUE	0.0265488
MCCA0475	MOLT16_HAEMATOPOIETIC_AND_LYMPHOID_TISSUE	0.161941
MCCA0477	MOLT16_HAEMATOPOIETIC_AND_LYMPHOID_TISSUE	0.0618233
MCCA0479	MOLT16_HAEMATOPOIETIC_AND_LYMPHOID_TISSUE	0.364693
MCCA0474	MOLT16_HAEMATOPOIETIC_AND_LYMPHOID_TISSUE	0.104281
MCCA0496	MOLT16_HAEMATOPOIETIC_AND_LYMPHOID_TISSUE	0.363726
MCCA0480	MOLT3_HAEMATOPOIETIC_AND_LYMPHOID_TISSUE	0.391752
MCCA0481	MOLT3_HAEMATOPOIETIC_AND_LYMPHOID_TISSUE	0.365605
MCCA0482	MOLT3_HAEMATOPOIETIC_AND_LYMPHOID_TISSUE	0.404827
MCCA0483	MOLT3_HAEMATOPOIETIC_AND_LYMPHOID_TISSUE	0.37274
MCCA0484	MOLT3_HAEMATOPOIETIC_AND_LYMPHOID_TISSUE	0.439837
MCCA0485	MOLT3_HAEMATOPOIETIC_AND_LYMPHOID_TISSUE	0.398752
MCCA0486	MOLT3_HAEMATOPOIETIC_AND_LYMPHOID_TISSUE	0.422529
MCCA0487	MOLT3_HAEMATOPOIETIC_AND_LYMPHOID_TISSUE	0.430372
MCCA0488	MOLT3_HAEMATOPOIETIC_AND_LYMPHOID_TISSUE	0.41487
MCCA0489	MOLT3_HAEMATOPOIETIC_AND_LYMPHOID_TISSUE	0.408903
MCCA0490	MOLT3_HAEMATOPOIETIC_AND_LYMPHOID_TISSUE	0.42825
MCCA0491	MOLT3_HAEMATOPOIETIC_AND_LYMPHOID_TISSUE	0.422579
MCCA0492	MOLT3_HAEMATOPOIETIC_AND_LYMPHOID_TISSUE	0.41759
MCCA0493	MOLT3_HAEMATOPOIETIC_AND_LYMPHOID_TISSUE	0.388504
MCCA0494	MOLT3_HAEMATOPOIETIC_AND_LYMPHOID_TISSUE	0.401908
MCCA0478	MOLT3_HAEMATOPOIETIC_AND_LYMPHOID_TISSUE	0.0535688
MCCA0495	MOLT3_HAEMATOPOIETIC_AND_LYMPHOID_TISSUE	0.289161
MCCA0476	MOLT3_HAEMATOPOIETIC_AND_LYMPHOID_TISSUE	0.00833417
MCCA0475	MOLT3_HAEMATOPOIETIC_AND_LYMPHOID_TISSUE	0.125972
MCCA0477	MOLT3_HAEMATOPOIETIC_AND_LYMPHOID_TISSUE	0.00421615
MCCA0479	MOLT3_HAEMATOPOIETIC_AND_LYMPHOID_TISSUE	0.401511
MCCA0474	MOLT3_HAEMATOPOIETIC_AND_LYMPHOID_TISSUE	0.0346062
MCCA0496	MOLT3_HAEMATOPOIETIC_AND_LYMPHOID_TISSUE	0.368737
MCCA0480	MUTZ5_HAEMATOPOIETIC_AND_LYMPHOID_TISSUE	0.127529
MCCA0481	MUTZ5_HAEMATOPOIETIC_AND_LYMPHOID_TISSUE	0.137619
MCCA0482	MUTZ5_HAEMATOPOIETIC_AND_LYMPHOID_TISSUE	0.144949
MCCA0483	MUTZ5_HAEMATOPOIETIC_AND_LYMPHOID_TISSUE	0.116105
MCCA0484	MUTZ5_HAEMATOPOIETIC_AND_LYMPHOID_TISSUE	0.158953
MCCA0485	MUTZ5_HAEMATOPOIETIC_AND_LYMPHOID_TISSUE	0.0965339
MCCA0486	MUTZ5_HAEMATOPOIETIC_AND_LYMPHOID_TISSUE	0.117582
MCCA0487	MUTZ5_HAEMATOPOIETIC_AND_LYMPHOID_TISSUE	0.158699
MCCA0488	MUTZ5_HAEMATOPOIETIC_AND_LYMPHOID_TISSUE	0.139339
MCCA0489	MUTZ5_HAEMATOPOIETIC_AND_LYMPHOID_TISSUE	0.136782
MCCA0490	MUTZ5_HAEMATOPOIETIC_AND_LYMPHOID_TISSUE	0.141119
MCCA0491	MUTZ5_HAEMATOPOIETIC_AND_LYMPHOID_TISSUE	0.145038
MCCA0492	MUTZ5_HAEMATOPOIETIC_AND_LYMPHOID_TISSUE	0.110417
MCCA0493	MUTZ5_HAEMATOPOIETIC_AND_LYMPHOID_TISSUE	0.0851931
MCCA0494	MUTZ5_HAEMATOPOIETIC_AND_LYMPHOID_TISSUE	0.126656
MCCA0478	MUTZ5_HAEMATOPOIETIC_AND_LYMPHOID_TISSUE	0.349038
MCCA0495	MUTZ5_HAEMATOPOIETIC_AND_LYMPHOID_TISSUE	0.139849
MCCA0476	MUTZ5_HAEMATOPOIETIC_AND_LYMPHOID_TISSUE	0.158689
MCCA0475	MUTZ5_HAEMATOPOIETIC_AND_LYMPHOID_TISSUE	0.417804
MCCA0477	MUTZ5_HAEMATOPOIETIC_AND_LYMPHOID_TISSUE	0.167793
MCCA0479	MUTZ5_HAEMATOPOIETIC_AND_LYMPHOID_TISSUE	0.126729
MCCA0474	MUTZ5_HAEMATOPOIETIC_AND_LYMPHOID_TISSUE	0.275312
MCCA0496	MUTZ5_HAEMATOPOIETIC_AND_LYMPHOID_TISSUE	0.187244
MCCA0480	NALM19_HAEMATOPOIETIC_AND_LYMPHOID_TISSUE	0.173487
MCCA0481	NALM19_HAEMATOPOIETIC_AND_LYMPHOID_TISSUE	0.202015
MCCA0482	NALM19_HAEMATOPOIETIC_AND_LYMPHOID_TISSUE	0.178037
MCCA0483	NALM19_HAEMATOPOIETIC_AND_LYMPHOID_TISSUE	0.153988
MCCA0484	NALM19_HAEMATOPOIETIC_AND_LYMPHOID_TISSUE	0.187904
MCCA0485	NALM19_HAEMATOPOIETIC_AND_LYMPHOID_TISSUE	0.158448
MCCA0486	NALM19_HAEMATOPOIETIC_AND_LYMPHOID_TISSUE	0.174346
MCCA0487	NALM19_HAEMATOPOIETIC_AND_LYMPHOID_TISSUE	0.168
MCCA0488	NALM19_HAEMATOPOIETIC_AND_LYMPHOID_TISSUE	0.168283
MCCA0489	NALM19_HAEMATOPOIETIC_AND_LYMPHOID_TISSUE	0.203237
MCCA0490	NALM19_HAEMATOPOIETIC_AND_LYMPHOID_TISSUE	0.172853
MCCA0491	NALM19_HAEMATOPOIETIC_AND_LYMPHOID_TISSUE	0.182961
MCCA0492	NALM19_HAEMATOPOIETIC_AND_LYMPHOID_TISSUE	0.189481
MCCA0493	NALM19_HAEMATOPOIETIC_AND_LYMPHOID_TISSUE	0.16531
MCCA0494	NALM19_HAEMATOPOIETIC_AND_LYMPHOID_TISSUE	0.192525
MCCA0478	NALM19_HAEMATOPOIETIC_AND_LYMPHOID_TISSUE	0.292023
MCCA0495	NALM19_HAEMATOPOIETIC_AND_LYMPHOID_TISSUE	0.172375
MCCA0476	NALM19_HAEMATOPOIETIC_AND_LYMPHOID_TISSUE	0.123964
MCCA0475	NALM19_HAEMATOPOIETIC_AND_LYMPHOID_TISSUE	0.352655
MCCA0477	NALM19_HAEMATOPOIETIC_AND_LYMPHOID_TISSUE	0.155128
MCCA0479	NALM19_HAEMATOPOIETIC_AND_LYMPHOID_TISSUE	0.142744
MCCA0474	NALM19_HAEMATOPOIETIC_AND_LYMPHOID_TISSUE	0.207363
MCCA0496	NALM19_HAEMATOPOIETIC_AND_LYMPHOID_TISSUE	0.153816
MCCA0480	NALM6_HAEMATOPOIETIC_AND_LYMPHOID_TISSUE	0.188794
MCCA0481	NALM6_HAEMATOPOIETIC_AND_LYMPHOID_TISSUE	0.200172
MCCA0482	NALM6_HAEMATOPOIETIC_AND_LYMPHOID_TISSUE	0.184176
MCCA0483	NALM6_HAEMATOPOIETIC_AND_LYMPHOID_TISSUE	0.099872
MCCA0484	NALM6_HAEMATOPOIETIC_AND_LYMPHOID_TISSUE	0.196927
MCCA0485	NALM6_HAEMATOPOIETIC_AND_LYMPHOID_TISSUE	0.1634
MCCA0486	NALM6_HAEMATOPOIETIC_AND_LYMPHOID_TISSUE	0.189624
MCCA0487	NALM6_HAEMATOPOIETIC_AND_LYMPHOID_TISSUE	0.187685
MCCA0488	NALM6_HAEMATOPOIETIC_AND_LYMPHOID_TISSUE	0.21203
MCCA0489	NALM6_HAEMATOPOIETIC_AND_LYMPHOID_TISSUE	0.226345
MCCA0490	NALM6_HAEMATOPOIETIC_AND_LYMPHOID_TISSUE	0.180095
MCCA0491	NALM6_HAEMATOPOIETIC_AND_LYMPHOID_TISSUE	0.160568
MCCA0492	NALM6_HAEMATOPOIETIC_AND_LYMPHOID_TISSUE	0.20071
MCCA0493	NALM6_HAEMATOPOIETIC_AND_LYMPHOID_TISSUE	0.189171
MCCA0494	NALM6_HAEMATOPOIETIC_AND_LYMPHOID_TISSUE	0.207774
MCCA0478	NALM6_HAEMATOPOIETIC_AND_LYMPHOID_TISSUE	0.229804
MCCA0495	NALM6_HAEMATOPOIETIC_AND_LYMPHOID_TISSUE	0.126118
MCCA0476	NALM6_HAEMATOPOIETIC_AND_LYMPHOID_TISSUE	0.169143
MCCA0475	NALM6_HAEMATOPOIETIC_AND_LYMPHOID_TISSUE	0.353938
MCCA0477	NALM6_HAEMATOPOIETIC_AND_LYMPHOID_TISSUE	0.166783
MCCA0479	NALM6_HAEMATOPOIETIC_AND_LYMPHOID_TISSUE	0.141359
MCCA0474	NALM6_HAEMATOPOIETIC_AND_LYMPHOID_TISSUE	0.198868
MCCA0496	NALM6_HAEMATOPOIETIC_AND_LYMPHOID_TISSUE	0.153539
MCCA0480	NAMALWA_HAEMATOPOIETIC_AND_LYMPHOID_TISSUE	0.0626355
MCCA0481	NAMALWA_HAEMATOPOIETIC_AND_LYMPHOID_TISSUE	0.0817559
MCCA0482	NAMALWA_HAEMATOPOIETIC_AND_LYMPHOID_TISSUE	0.102967
MCCA0483	NAMALWA_HAEMATOPOIETIC_AND_LYMPHOID_TISSUE	0.0383317
MCCA0484	NAMALWA_HAEMATOPOIETIC_AND_LYMPHOID_TISSUE	0.083294
MCCA0485	NAMALWA_HAEMATOPOIETIC_AND_LYMPHOID_TISSUE	0.0305163
MCCA0486	NAMALWA_HAEMATOPOIETIC_AND_LYMPHOID_TISSUE	0.0599914
MCCA0487	NAMALWA_HAEMATOPOIETIC_AND_LYMPHOID_TISSUE	0.107556
MCCA0488	NAMALWA_HAEMATOPOIETIC_AND_LYMPHOID_TISSUE	0.0773402
MCCA0489	NAMALWA_HAEMATOPOIETIC_AND_LYMPHOID_TISSUE	0.0575762
MCCA0490	NAMALWA_HAEMATOPOIETIC_AND_LYMPHOID_TISSUE	0.102078
MCCA0491	NAMALWA_HAEMATOPOIETIC_AND_LYMPHOID_TISSUE	0.0807174
MCCA0492	NAMALWA_HAEMATOPOIETIC_AND_LYMPHOID_TISSUE	0.0575783
MCCA0493	NAMALWA_HAEMATOPOIETIC_AND_LYMPHOID_TISSUE	0.0154085
MCCA0494	NAMALWA_HAEMATOPOIETIC_AND_LYMPHOID_TISSUE	0.0553164
MCCA0478	NAMALWA_HAEMATOPOIETIC_AND_LYMPHOID_TISSUE	0.386253
MCCA0495	NAMALWA_HAEMATOPOIETIC_AND_LYMPHOID_TISSUE	0.162732
MCCA0476	NAMALWA_HAEMATOPOIETIC_AND_LYMPHOID_TISSUE	0.234346
MCCA0475	NAMALWA_HAEMATOPOIETIC_AND_LYMPHOID_TISSUE	0.350585
MCCA0477	NAMALWA_HAEMATOPOIETIC_AND_LYMPHOID_TISSUE	0.233336
MCCA0479	NAMALWA_HAEMATOPOIETIC_AND_LYMPHOID_TISSUE	0.119788
MCCA0474	NAMALWA_HAEMATOPOIETIC_AND_LYMPHOID_TISSUE	0.327676
MCCA0496	NAMALWA_HAEMATOPOIETIC_AND_LYMPHOID_TISSUE	0.184896
MCCA0480	NCIH929_HAEMATOPOIETIC_AND_LYMPHOID_TISSUE	0.0242781
MCCA0481	NCIH929_HAEMATOPOIETIC_AND_LYMPHOID_TISSUE	0.022003
MCCA0482	NCIH929_HAEMATOPOIETIC_AND_LYMPHOID_TISSUE	0.0766692
MCCA0483	NCIH929_HAEMATOPOIETIC_AND_LYMPHOID_TISSUE	0.0674257
MCCA0484	NCIH929_HAEMATOPOIETIC_AND_LYMPHOID_TISSUE	0.027511
MCCA0485	NCIH929_HAEMATOPOIETIC_AND_LYMPHOID_TISSUE	0.0192681
MCCA0486	NCIH929_HAEMATOPOIETIC_AND_LYMPHOID_TISSUE	0.0502921
MCCA0487	NCIH929_HAEMATOPOIETIC_AND_LYMPHOID_TISSUE	0.0419213
MCCA0488	NCIH929_HAEMATOPOIETIC_AND_LYMPHOID_TISSUE	0.00433859
MCCA0489	NCIH929_HAEMATOPOIETIC_AND_LYMPHOID_TISSUE	0.0171603
MCCA0490	NCIH929_HAEMATOPOIETIC_AND_LYMPHOID_TISSUE	0.0249191
MCCA0491	NCIH929_HAEMATOPOIETIC_AND_LYMPHOID_TISSUE	0.0153326
MCCA0492	NCIH929_HAEMATOPOIETIC_AND_LYMPHOID_TISSUE	0.00623959
MCCA0493	NCIH929_HAEMATOPOIETIC_AND_LYMPHOID_TISSUE	-0.00345501
MCCA0494	NCIH929_HAEMATOPOIETIC_AND_LYMPHOID_TISSUE	0.00807836
MCCA0478	NCIH929_HAEMATOPOIETIC_AND_LYMPHOID_TISSUE	0.191647
MCCA0495	NCIH929_HAEMATOPOIETIC_AND_LYMPHOID_TISSUE	0.0874568
MCCA0476	NCIH929_HAEMATOPOIETIC_AND_LYMPHOID_TISSUE	0.267746
MCCA0475	NCIH929_HAEMATOPOIETIC_AND_LYMPHOID_TISSUE	0.120652
MCCA0477	NCIH929_HAEMATOPOIETIC_AND_LYMPHOID_TISSUE	0.289682
MCCA0479	NCIH929_HAEMATOPOIETIC_AND_LYMPHOID_TISSUE	0.0300475
MCCA0474	NCIH929_HAEMATOPOIETIC_AND_LYMPHOID_TISSUE	0.184763
MCCA0496	NCIH929_HAEMATOPOIETIC_AND_LYMPHOID_TISSUE	0.0387063
MCCA0480	NUDHL1_HAEMATOPOIETIC_AND_LYMPHOID_TISSUE	0.0199348
MCCA0481	NUDHL1_HAEMATOPOIETIC_AND_LYMPHOID_TISSUE	0.0654833
MCCA0482	NUDHL1_HAEMATOPOIETIC_AND_LYMPHOID_TISSUE	0.0982559
MCCA0483	NUDHL1_HAEMATOPOIETIC_AND_LYMPHOID_TISSUE	0.0866188
MCCA0484	NUDHL1_HAEMATOPOIETIC_AND_LYMPHOID_TISSUE	0.0687959
MCCA0485	NUDHL1_HAEMATOPOIETIC_AND_LYMPHOID_TISSUE	-0.00103624
MCCA0486	NUDHL1_HAEMATOPOIETIC_AND_LYMPHOID_TISSUE	0.0576109
MCCA0487	NUDHL1_HAEMATOPOIETIC_AND_LYMPHOID_TISSUE	0.0584812
MCCA0488	NUDHL1_HAEMATOPOIETIC_AND_LYMPHOID_TISSUE	0.0146957
MCCA0489	NUDHL1_HAEMATOPOIETIC_AND_LYMPHOID_TISSUE	0.0283801
MCCA0490	NUDHL1_HAEMATOPOIETIC_AND_LYMPHOID_TISSUE	0.0546101
MCCA0491	NUDHL1_HAEMATOPOIETIC_AND_LYMPHOID_TISSUE	0.0367658
MCCA0492	NUDHL1_HAEMATOPOIETIC_AND_LYMPHOID_TISSUE	0.00742701
MCCA0493	NUDHL1_HAEMATOPOIETIC_AND_LYMPHOID_TISSUE	-0.000751823
MCCA0494	NUDHL1_HAEMATOPOIETIC_AND_LYMPHOID_TISSUE	0.0158632
MCCA0478	NUDHL1_HAEMATOPOIETIC_AND_LYMPHOID_TISSUE	0.411486
MCCA0495	NUDHL1_HAEMATOPOIETIC_AND_LYMPHOID_TISSUE	0.193881
MCCA0476	NUDHL1_HAEMATOPOIETIC_AND_LYMPHOID_TISSUE	0.230471
MCCA0475	NUDHL1_HAEMATOPOIETIC_AND_LYMPHOID_TISSUE	0.36855
MCCA0477	NUDHL1_HAEMATOPOIETIC_AND_LYMPHOID_TISSUE	0.250579
MCCA0479	NUDHL1_HAEMATOPOIETIC_AND_LYMPHOID_TISSUE	0.098539
MCCA0474	NUDHL1_HAEMATOPOIETIC_AND_LYMPHOID_TISSUE	0.350831
MCCA0496	NUDHL1_HAEMATOPOIETIC_AND_LYMPHOID_TISSUE	0.174454
MCCA0480	OCILY19_HAEMATOPOIETIC_AND_LYMPHOID_TISSUE	0.070713
MCCA0481	OCILY19_HAEMATOPOIETIC_AND_LYMPHOID_TISSUE	0.0903774
MCCA0482	OCILY19_HAEMATOPOIETIC_AND_LYMPHOID_TISSUE	0.101415
MCCA0483	OCILY19_HAEMATOPOIETIC_AND_LYMPHOID_TISSUE	0.0966603
MCCA0484	OCILY19_HAEMATOPOIETIC_AND_LYMPHOID_TISSUE	0.1108
MCCA0485	OCILY19_HAEMATOPOIETIC_AND_LYMPHOID_TISSUE	0.0401766
MCCA0486	OCILY19_HAEMATOPOIETIC_AND_LYMPHOID_TISSUE	0.0676764
MCCA0487	OCILY19_HAEMATOPOIETIC_AND_LYMPHOID_TISSUE	0.102345
MCCA0488	OCILY19_HAEMATOPOIETIC_AND_LYMPHOID_TISSUE	0.083878
MCCA0489	OCILY19_HAEMATOPOIETIC_AND_LYMPHOID_TISSUE	0.0984224
MCCA0490	OCILY19_HAEMATOPOIETIC_AND_LYMPHOID_TISSUE	0.0985384
MCCA0491	OCILY19_HAEMATOPOIETIC_AND_LYMPHOID_TISSUE	0.078866
MCCA0492	OCILY19_HAEMATOPOIETIC_AND_LYMPHOID_TISSUE	0.0824067
MCCA0493	OCILY19_HAEMATOPOIETIC_AND_LYMPHOID_TISSUE	0.0716694
MCCA0494	OCILY19_HAEMATOPOIETIC_AND_LYMPHOID_TISSUE	0.0604219
MCCA0478	OCILY19_HAEMATOPOIETIC_AND_LYMPHOID_TISSUE	0.278242
MCCA0495	OCILY19_HAEMATOPOIETIC_AND_LYMPHOID_TISSUE	0.134106
MCCA0476	OCILY19_HAEMATOPOIETIC_AND_LYMPHOID_TISSUE	0.137748
MCCA0475	OCILY19_HAEMATOPOIETIC_AND_LYMPHOID_TISSUE	0.397927
MCCA0477	OCILY19_HAEMATOPOIETIC_AND_LYMPHOID_TISSUE	0.170233
MCCA0479	OCILY19_HAEMATOPOIETIC_AND_LYMPHOID_TISSUE	0.0798764
MCCA0474	OCILY19_HAEMATOPOIETIC_AND_LYMPHOID_TISSUE	0.252207
MCCA0496	OCILY19_HAEMATOPOIETIC_AND_LYMPHOID_TISSUE	0.151677
MCCA0480	OCIMY5_HAEMATOPOIETIC_AND_LYMPHOID_TISSUE	0.0889076
MCCA0481	OCIMY5_HAEMATOPOIETIC_AND_LYMPHOID_TISSUE	0.0685176
MCCA0482	OCIMY5_HAEMATOPOIETIC_AND_LYMPHOID_TISSUE	0.155403
MCCA0483	OCIMY5_HAEMATOPOIETIC_AND_LYMPHOID_TISSUE	0.164593
MCCA0484	OCIMY5_HAEMATOPOIETIC_AND_LYMPHOID_TISSUE	0.0930252
MCCA0485	OCIMY5_HAEMATOPOIETIC_AND_LYMPHOID_TISSUE	0.0755029
MCCA0486	OCIMY5_HAEMATOPOIETIC_AND_LYMPHOID_TISSUE	0.0998737
MCCA0487	OCIMY5_HAEMATOPOIETIC_AND_LYMPHOID_TISSUE	0.0868871
MCCA0488	OCIMY5_HAEMATOPOIETIC_AND_LYMPHOID_TISSUE	0.0827399
MCCA0489	OCIMY5_HAEMATOPOIETIC_AND_LYMPHOID_TISSUE	0.0568861
MCCA0490	OCIMY5_HAEMATOPOIETIC_AND_LYMPHOID_TISSUE	0.0997755
MCCA0491	OCIMY5_HAEMATOPOIETIC_AND_LYMPHOID_TISSUE	0.0429338
MCCA0492	OCIMY5_HAEMATOPOIETIC_AND_LYMPHOID_TISSUE	0.0810757
MCCA0493	OCIMY5_HAEMATOPOIETIC_AND_LYMPHOID_TISSUE	0.0490443
MCCA0494	OCIMY5_HAEMATOPOIETIC_AND_LYMPHOID_TISSUE	0.0420599
MCCA0478	OCIMY5_HAEMATOPOIETIC_AND_LYMPHOID_TISSUE	0.177151
MCCA0495	OCIMY5_HAEMATOPOIETIC_AND_LYMPHOID_TISSUE	0.0666947
MCCA0476	OCIMY5_HAEMATOPOIETIC_AND_LYMPHOID_TISSUE	0.245488
MCCA0475	OCIMY5_HAEMATOPOIETIC_AND_LYMPHOID_TISSUE	0.110248
MCCA0477	OCIMY5_HAEMATOPOIETIC_AND_LYMPHOID_TISSUE	0.310188
MCCA0479	OCIMY5_HAEMATOPOIETIC_AND_LYMPHOID_TISSUE	0.085578
MCCA0474	OCIMY5_HAEMATOPOIETIC_AND_LYMPHOID_TISSUE	0.182386
MCCA0496	OCIMY5_HAEMATOPOIETIC_AND_LYMPHOID_TISSUE	0.122158
MCCA0480	OCIMY7_HAEMATOPOIETIC_AND_LYMPHOID_TISSUE	-0.0489478
MCCA0481	OCIMY7_HAEMATOPOIETIC_AND_LYMPHOID_TISSUE	0.012389
MCCA0482	OCIMY7_HAEMATOPOIETIC_AND_LYMPHOID_TISSUE	0.0554832
MCCA0483	OCIMY7_HAEMATOPOIETIC_AND_LYMPHOID_TISSUE	0.0571931
MCCA0484	OCIMY7_HAEMATOPOIETIC_AND_LYMPHOID_TISSUE	-0.00155329
MCCA0485	OCIMY7_HAEMATOPOIETIC_AND_LYMPHOID_TISSUE	-0.0257823
MCCA0486	OCIMY7_HAEMATOPOIETIC_AND_LYMPHOID_TISSUE	0.0174842
MCCA0487	OCIMY7_HAEMATOPOIETIC_AND_LYMPHOID_TISSUE	-0.0165074
MCCA0488	OCIMY7_HAEMATOPOIETIC_AND_LYMPHOID_TISSUE	-0.0440974
MCCA0489	OCIMY7_HAEMATOPOIETIC_AND_LYMPHOID_TISSUE	-0.0492897
MCCA0490	OCIMY7_HAEMATOPOIETIC_AND_LYMPHOID_TISSUE	0.00734543
MCCA0491	OCIMY7_HAEMATOPOIETIC_AND_LYMPHOID_TISSUE	-0.0327958
MCCA0492	OCIMY7_HAEMATOPOIETIC_AND_LYMPHOID_TISSUE	-0.0220034
MCCA0493	OCIMY7_HAEMATOPOIETIC_AND_LYMPHOID_TISSUE	-0.0436534
MCCA0494	OCIMY7_HAEMATOPOIETIC_AND_LYMPHOID_TISSUE	-0.0358591
MCCA0478	OCIMY7_HAEMATOPOIETIC_AND_LYMPHOID_TISSUE	0.22489
MCCA0495	OCIMY7_HAEMATOPOIETIC_AND_LYMPHOID_TISSUE	0.102654
MCCA0476	OCIMY7_HAEMATOPOIETIC_AND_LYMPHOID_TISSUE	0.307748
MCCA0475	OCIMY7_HAEMATOPOIETIC_AND_LYMPHOID_TISSUE	0.121907
MCCA0477	OCIMY7_HAEMATOPOIETIC_AND_LYMPHOID_TISSUE	0.30994
MCCA0479	OCIMY7_HAEMATOPOIETIC_AND_LYMPHOID_TISSUE	0.00762697
MCCA0474	OCIMY7_HAEMATOPOIETIC_AND_LYMPHOID_TISSUE	0.214803
MCCA0496	OCIMY7_HAEMATOPOIETIC_AND_LYMPHOID_TISSUE	0.0554268
MCCA0480	OPM1_HAEMATOPOIETIC_AND_LYMPHOID_TISSUE	0.0648999
MCCA0481	OPM1_HAEMATOPOIETIC_AND_LYMPHOID_TISSUE	0.0502294
MCCA0482	OPM1_HAEMATOPOIETIC_AND_LYMPHOID_TISSUE	0.103943
MCCA0483	OPM1_HAEMATOPOIETIC_AND_LYMPHOID_TISSUE	0.153664
MCCA0484	OPM1_HAEMATOPOIETIC_AND_LYMPHOID_TISSUE	0.085433
MCCA0485	OPM1_HAEMATOPOIETIC_AND_LYMPHOID_TISSUE	0.0748389
MCCA0486	OPM1_HAEMATOPOIETIC_AND_LYMPHOID_TISSUE	0.0970644
MCCA0487	OPM1_HAEMATOPOIETIC_AND_LYMPHOID_TISSUE	0.092879
MCCA0488	OPM1_HAEMATOPOIETIC_AND_LYMPHOID_TISSUE	0.0700491
MCCA0489	OPM1_HAEMATOPOIETIC_AND_LYMPHOID_TISSUE	0.0835198
MCCA0490	OPM1_HAEMATOPOIETIC_AND_LYMPHOID_TISSUE	0.0805151
MCCA0491	OPM1_HAEMATOPOIETIC_AND_LYMPHOID_TISSUE	0.0518653
MCCA0492	OPM1_HAEMATOPOIETIC_AND_LYMPHOID_TISSUE	0.102137
MCCA0493	OPM1_HAEMATOPOIETIC_AND_LYMPHOID_TISSUE	0.0489243
MCCA0494	OPM1_HAEMATOPOIETIC_AND_LYMPHOID_TISSUE	0.059805
MCCA0478	OPM1_HAEMATOPOIETIC_AND_LYMPHOID_TISSUE	0.145778
MCCA0495	OPM1_HAEMATOPOIETIC_AND_LYMPHOID_TISSUE	0.0827717
MCCA0476	OPM1_HAEMATOPOIETIC_AND_LYMPHOID_TISSUE	0.233747
MCCA0475	OPM1_HAEMATOPOIETIC_AND_LYMPHOID_TISSUE	0.0711916
MCCA0477	OPM1_HAEMATOPOIETIC_AND_LYMPHOID_TISSUE	0.257885
MCCA0479	OPM1_HAEMATOPOIETIC_AND_LYMPHOID_TISSUE	0.0253313
MCCA0474	OPM1_HAEMATOPOIETIC_AND_LYMPHOID_TISSUE	0.174836
MCCA0496	OPM1_HAEMATOPOIETIC_AND_LYMPHOID_TISSUE	0.0408594
MCCA0480	OPM2_HAEMATOPOIETIC_AND_LYMPHOID_TISSUE	0.0772709
MCCA0481	OPM2_HAEMATOPOIETIC_AND_LYMPHOID_TISSUE	0.051796
MCCA0482	OPM2_HAEMATOPOIETIC_AND_LYMPHOID_TISSUE	0.138557
MCCA0483	OPM2_HAEMATOPOIETIC_AND_LYMPHOID_TISSUE	0.140325
MCCA0484	OPM2_HAEMATOPOIETIC_AND_LYMPHOID_TISSUE	0.0967193
MCCA0485	OPM2_HAEMATOPOIETIC_AND_LYMPHOID_TISSUE	0.0880747
MCCA0486	OPM2_HAEMATOPOIETIC_AND_LYMPHOID_TISSUE	0.107474
MCCA0487	OPM2_HAEMATOPOIETIC_AND_LYMPHOID_TISSUE	0.0977531
MCCA0488	OPM2_HAEMATOPOIETIC_AND_LYMPHOID_TISSUE	0.0932
MCCA0489	OPM2_HAEMATOPOIETIC_AND_LYMPHOID_TISSUE	0.0988036
MCCA0490	OPM2_HAEMATOPOIETIC_AND_LYMPHOID_TISSUE	0.0875522
MCCA0491	OPM2_HAEMATOPOIETIC_AND_LYMPHOID_TISSUE	0.0558697
MCCA0492	OPM2_HAEMATOPOIETIC_AND_LYMPHOID_TISSUE	0.110369
MCCA0493	OPM2_HAEMATOPOIETIC_AND_LYMPHOID_TISSUE	0.0547656
MCCA0494	OPM2_HAEMATOPOIETIC_AND_LYMPHOID_TISSUE	0.0725029
MCCA0478	OPM2_HAEMATOPOIETIC_AND_LYMPHOID_TISSUE	0.165484
MCCA0495	OPM2_HAEMATOPOIETIC_AND_LYMPHOID_TISSUE	0.107596
MCCA0476	OPM2_HAEMATOPOIETIC_AND_LYMPHOID_TISSUE	0.305386
MCCA0475	OPM2_HAEMATOPOIETIC_AND_LYMPHOID_TISSUE	0.131245
MCCA0477	OPM2_HAEMATOPOIETIC_AND_LYMPHOID_TISSUE	0.315742
MCCA0479	OPM2_HAEMATOPOIETIC_AND_LYMPHOID_TISSUE	0.0434638
MCCA0474	OPM2_HAEMATOPOIETIC_AND_LYMPHOID_TISSUE	0.199654
MCCA0496	OPM2_HAEMATOPOIETIC_AND_LYMPHOID_TISSUE	0.0318797
MCCA0480	P12ICHIKAWA_HAEMATOPOIETIC_AND_LYMPHOID_TISSUE	0.355277
MCCA0481	P12ICHIKAWA_HAEMATOPOIETIC_AND_LYMPHOID_TISSUE	0.317932
MCCA0482	P12ICHIKAWA_HAEMATOPOIETIC_AND_LYMPHOID_TISSUE	0.352726
MCCA0483	P12ICHIKAWA_HAEMATOPOIETIC_AND_LYMPHOID_TISSUE	0.347443
MCCA0484	P12ICHIKAWA_HAEMATOPOIETIC_AND_LYMPHOID_TISSUE	0.361015
MCCA0485	P12ICHIKAWA_HAEMATOPOIETIC_AND_LYMPHOID_TISSUE	0.323853
MCCA0486	P12ICHIKAWA_HAEMATOPOIETIC_AND_LYMPHOID_TISSUE	0.354082
MCCA0487	P12ICHIKAWA_HAEMATOPOIETIC_AND_LYMPHOID_TISSUE	0.385075
MCCA0488	P12ICHIKAWA_HAEMATOPOIETIC_AND_LYMPHOID_TISSUE	0.333321
MCCA0489	P12ICHIKAWA_HAEMATOPOIETIC_AND_LYMPHOID_TISSUE	0.366085
MCCA0490	P12ICHIKAWA_HAEMATOPOIETIC_AND_LYMPHOID_TISSUE	0.35374
MCCA0491	P12ICHIKAWA_HAEMATOPOIETIC_AND_LYMPHOID_TISSUE	0.382084
MCCA0492	P12ICHIKAWA_HAEMATOPOIETIC_AND_LYMPHOID_TISSUE	0.345931
MCCA0493	P12ICHIKAWA_HAEMATOPOIETIC_AND_LYMPHOID_TISSUE	0.318409
MCCA0494	P12ICHIKAWA_HAEMATOPOIETIC_AND_LYMPHOID_TISSUE	0.346122
MCCA0478	P12ICHIKAWA_HAEMATOPOIETIC_AND_LYMPHOID_TISSUE	0.0600628
MCCA0495	P12ICHIKAWA_HAEMATOPOIETIC_AND_LYMPHOID_TISSUE	0.322307
MCCA0476	P12ICHIKAWA_HAEMATOPOIETIC_AND_LYMPHOID_TISSUE	-0.00532348
MCCA0475	P12ICHIKAWA_HAEMATOPOIETIC_AND_LYMPHOID_TISSUE	0.120752
MCCA0477	P12ICHIKAWA_HAEMATOPOIETIC_AND_LYMPHOID_TISSUE	-0.0143036
MCCA0479	P12ICHIKAWA_HAEMATOPOIETIC_AND_LYMPHOID_TISSUE	0.379379
MCCA0474	P12ICHIKAWA_HAEMATOPOIETIC_AND_LYMPHOID_TISSUE	0.0354185
MCCA0496	P12ICHIKAWA_HAEMATOPOIETIC_AND_LYMPHOID_TISSUE	0.329037
MCCA0480	P3HR1_HAEMATOPOIETIC_AND_LYMPHOID_TISSUE	0.0385454
MCCA0481	P3HR1_HAEMATOPOIETIC_AND_LYMPHOID_TISSUE	0.0511689
MCCA0482	P3HR1_HAEMATOPOIETIC_AND_LYMPHOID_TISSUE	0.0713161
MCCA0483	P3HR1_HAEMATOPOIETIC_AND_LYMPHOID_TISSUE	0.0716381
MCCA0484	P3HR1_HAEMATOPOIETIC_AND_LYMPHOID_TISSUE	0.0355363
MCCA0485	P3HR1_HAEMATOPOIETIC_AND_LYMPHOID_TISSUE	0.0204927
MCCA0486	P3HR1_HAEMATOPOIETIC_AND_LYMPHOID_TISSUE	0.0326466
MCCA0487	P3HR1_HAEMATOPOIETIC_AND_LYMPHOID_TISSUE	0.0605626
MCCA0488	P3HR1_HAEMATOPOIETIC_AND_LYMPHOID_TISSUE	0.0118013
MCCA0489	P3HR1_HAEMATOPOIETIC_AND_LYMPHOID_TISSUE	0.0256813
MCCA0490	P3HR1_HAEMATOPOIETIC_AND_LYMPHOID_TISSUE	0.0640656
MCCA0491	P3HR1_HAEMATOPOIETIC_AND_LYMPHOID_TISSUE	0.032595
MCCA0492	P3HR1_HAEMATOPOIETIC_AND_LYMPHOID_TISSUE	-0.000167178
MCCA0493	P3HR1_HAEMATOPOIETIC_AND_LYMPHOID_TISSUE	-0.000557057
MCCA0494	P3HR1_HAEMATOPOIETIC_AND_LYMPHOID_TISSUE	0.0338344
MCCA0478	P3HR1_HAEMATOPOIETIC_AND_LYMPHOID_TISSUE	0.419488
MCCA0495	P3HR1_HAEMATOPOIETIC_AND_LYMPHOID_TISSUE	0.161528
MCCA0476	P3HR1_HAEMATOPOIETIC_AND_LYMPHOID_TISSUE	0.159815
MCCA0475	P3HR1_HAEMATOPOIETIC_AND_LYMPHOID_TISSUE	0.312009
MCCA0477	P3HR1_HAEMATOPOIETIC_AND_LYMPHOID_TISSUE	0.185586
MCCA0479	P3HR1_HAEMATOPOIETIC_AND_LYMPHOID_TISSUE	0.0950641
MCCA0474	P3HR1_HAEMATOPOIETIC_AND_LYMPHOID_TISSUE	0.238416
MCCA0496	P3HR1_HAEMATOPOIETIC_AND_LYMPHOID_TISSUE	0.171213
MCCA0480	PEER_HAEMATOPOIETIC_AND_LYMPHOID_TISSUE	0.409799
MCCA0481	PEER_HAEMATOPOIETIC_AND_LYMPHOID_TISSUE	0.357985
MCCA0482	PEER_HAEMATOPOIETIC_AND_LYMPHOID_TISSUE	0.388393
MCCA0483	PEER_HAEMATOPOIETIC_AND_LYMPHOID_TISSUE	0.380084
MCCA0484	PEER_HAEMATOPOIETIC_AND_LYMPHOID_TISSUE	0.444426
MCCA0485	PEER_HAEMATOPOIETIC_AND_LYMPHOID_TISSUE	0.407304
MCCA0486	PEER_HAEMATOPOIETIC_AND_LYMPHOID_TISSUE	0.416181
MCCA0487	PEER_HAEMATOPOIETIC_AND_LYMPHOID_TISSUE	0.427586
MCCA0488	PEER_HAEMATOPOIETIC_AND_LYMPHOID_TISSUE	0.427518
MCCA0489	PEER_HAEMATOPOIETIC_AND_LYMPHOID_TISSUE	0.421775
MCCA0490	PEER_HAEMATOPOIETIC_AND_LYMPHOID_TISSUE	0.42292
MCCA0491	PEER_HAEMATOPOIETIC_AND_LYMPHOID_TISSUE	0.442543
MCCA0492	PEER_HAEMATOPOIETIC_AND_LYMPHOID_TISSUE	0.396251
MCCA0493	PEER_HAEMATOPOIETIC_AND_LYMPHOID_TISSUE	0.407734
MCCA0494	PEER_HAEMATOPOIETIC_AND_LYMPHOID_TISSUE	0.424461
MCCA0478	PEER_HAEMATOPOIETIC_AND_LYMPHOID_TISSUE	0.117055
MCCA0495	PEER_HAEMATOPOIETIC_AND_LYMPHOID_TISSUE	0.338356
MCCA0476	PEER_HAEMATOPOIETIC_AND_LYMPHOID_TISSUE	0.0315291
MCCA0475	PEER_HAEMATOPOIETIC_AND_LYMPHOID_TISSUE	0.199038
MCCA0477	PEER_HAEMATOPOIETIC_AND_LYMPHOID_TISSUE	0.042656
MCCA0479	PEER_HAEMATOPOIETIC_AND_LYMPHOID_TISSUE	0.448864
MCCA0474	PEER_HAEMATOPOIETIC_AND_LYMPHOID_TISSUE	0.12505
MCCA0496	PEER_HAEMATOPOIETIC_AND_LYMPHOID_TISSUE	0.372727
MCCA0480	PF382_HAEMATOPOIETIC_AND_LYMPHOID_TISSUE	0.418344
MCCA0481	PF382_HAEMATOPOIETIC_AND_LYMPHOID_TISSUE	0.345985
MCCA0482	PF382_HAEMATOPOIETIC_AND_LYMPHOID_TISSUE	0.401376
MCCA0483	PF382_HAEMATOPOIETIC_AND_LYMPHOID_TISSUE	0.398709
MCCA0484	PF382_HAEMATOPOIETIC_AND_LYMPHOID_TISSUE	0.445477
MCCA0485	PF382_HAEMATOPOIETIC_AND_LYMPHOID_TISSUE	0.405017
MCCA0486	PF382_HAEMATOPOIETIC_AND_LYMPHOID_TISSUE	0.428211
MCCA0487	PF382_HAEMATOPOIETIC_AND_LYMPHOID_TISSUE	0.445131
MCCA0488	PF382_HAEMATOPOIETIC_AND_LYMPHOID_TISSUE	0.418642
MCCA0489	PF382_HAEMATOPOIETIC_AND_LYMPHOID_TISSUE	0.435576
MCCA0490	PF382_HAEMATOPOIETIC_AND_LYMPHOID_TISSUE	0.437194
MCCA0491	PF382_HAEMATOPOIETIC_AND_LYMPHOID_TISSUE	0.427597
MCCA0492	PF382_HAEMATOPOIETIC_AND_LYMPHOID_TISSUE	0.432925
MCCA0493	PF382_HAEMATOPOIETIC_AND_LYMPHOID_TISSUE	0.399196
MCCA0494	PF382_HAEMATOPOIETIC_AND_LYMPHOID_TISSUE	0.409137
MCCA0478	PF382_HAEMATOPOIETIC_AND_LYMPHOID_TISSUE	0.0494255
MCCA0495	PF382_HAEMATOPOIETIC_AND_LYMPHOID_TISSUE	0.310414
MCCA0476	PF382_HAEMATOPOIETIC_AND_LYMPHOID_TISSUE	-0.0203549
MCCA0475	PF382_HAEMATOPOIETIC_AND_LYMPHOID_TISSUE	0.118794
MCCA0477	PF382_HAEMATOPOIETIC_AND_LYMPHOID_TISSUE	-0.00877396
MCCA0479	PF382_HAEMATOPOIETIC_AND_LYMPHOID_TISSUE	0.420405
MCCA0474	PF382_HAEMATOPOIETIC_AND_LYMPHOID_TISSUE	0.0302012
MCCA0496	PF382_HAEMATOPOIETIC_AND_LYMPHOID_TISSUE	0.367122
MCCA0480	PFEIFFER_HAEMATOPOIETIC_AND_LYMPHOID_TISSUE	0.049452
MCCA0481	PFEIFFER_HAEMATOPOIETIC_AND_LYMPHOID_TISSUE	0.0855826
MCCA0482	PFEIFFER_HAEMATOPOIETIC_AND_LYMPHOID_TISSUE	0.0796617
MCCA0483	PFEIFFER_HAEMATOPOIETIC_AND_LYMPHOID_TISSUE	0.0768431
MCCA0484	PFEIFFER_HAEMATOPOIETIC_AND_LYMPHOID_TISSUE	0.0765451
MCCA0485	PFEIFFER_HAEMATOPOIETIC_AND_LYMPHOID_TISSUE	0.0552849
MCCA0486	PFEIFFER_HAEMATOPOIETIC_AND_LYMPHOID_TISSUE	0.071664
MCCA0487	PFEIFFER_HAEMATOPOIETIC_AND_LYMPHOID_TISSUE	0.0683564
MCCA0488	PFEIFFER_HAEMATOPOIETIC_AND_LYMPHOID_TISSUE	0.0831502
MCCA0489	PFEIFFER_HAEMATOPOIETIC_AND_LYMPHOID_TISSUE	0.0579209
MCCA0490	PFEIFFER_HAEMATOPOIETIC_AND_LYMPHOID_TISSUE	0.0902903
MCCA0491	PFEIFFER_HAEMATOPOIETIC_AND_LYMPHOID_TISSUE	0.0254674
MCCA0492	PFEIFFER_HAEMATOPOIETIC_AND_LYMPHOID_TISSUE	0.0512124
MCCA0493	PFEIFFER_HAEMATOPOIETIC_AND_LYMPHOID_TISSUE	0.0324131
MCCA0494	PFEIFFER_HAEMATOPOIETIC_AND_LYMPHOID_TISSUE	0.048363
MCCA0478	PFEIFFER_HAEMATOPOIETIC_AND_LYMPHOID_TISSUE	0.343009
MCCA0495	PFEIFFER_HAEMATOPOIETIC_AND_LYMPHOID_TISSUE	0.134062
MCCA0476	PFEIFFER_HAEMATOPOIETIC_AND_LYMPHOID_TISSUE	0.135579
MCCA0475	PFEIFFER_HAEMATOPOIETIC_AND_LYMPHOID_TISSUE	0.195602
MCCA0477	PFEIFFER_HAEMATOPOIETIC_AND_LYMPHOID_TISSUE	0.183763
MCCA0479	PFEIFFER_HAEMATOPOIETIC_AND_LYMPHOID_TISSUE	0.121287
MCCA0474	PFEIFFER_HAEMATOPOIETIC_AND_LYMPHOID_TISSUE	0.198151
MCCA0496	PFEIFFER_HAEMATOPOIETIC_AND_LYMPHOID_TISSUE	0.132165
MCCA0480	RAJI_HAEMATOPOIETIC_AND_LYMPHOID_TISSUE	-0.0282761
MCCA0481	RAJI_HAEMATOPOIETIC_AND_LYMPHOID_TISSUE	0.0117332
MCCA0482	RAJI_HAEMATOPOIETIC_AND_LYMPHOID_TISSUE	0.0205671
MCCA0483	RAJI_HAEMATOPOIETIC_AND_LYMPHOID_TISSUE	0.0167248
MCCA0484	RAJI_HAEMATOPOIETIC_AND_LYMPHOID_TISSUE	-0.0131482
MCCA0485	RAJI_HAEMATOPOIETIC_AND_LYMPHOID_TISSUE	-0.036738
MCCA0486	RAJI_HAEMATOPOIETIC_AND_LYMPHOID_TISSUE	-0.0247979
MCCA0487	RAJI_HAEMATOPOIETIC_AND_LYMPHOID_TISSUE	0.0085492
MCCA0488	RAJI_HAEMATOPOIETIC_AND_LYMPHOID_TISSUE	-0.0398741
MCCA0489	RAJI_HAEMATOPOIETIC_AND_LYMPHOID_TISSUE	-0.0483916
MCCA0490	RAJI_HAEMATOPOIETIC_AND_LYMPHOID_TISSUE	-0.0191641
MCCA0491	RAJI_HAEMATOPOIETIC_AND_LYMPHOID_TISSUE	-0.0130899
MCCA0492	RAJI_HAEMATOPOIETIC_AND_LYMPHOID_TISSUE	-0.0625631
MCCA0493	RAJI_HAEMATOPOIETIC_AND_LYMPHOID_TISSUE	-0.0628222
MCCA0494	RAJI_HAEMATOPOIETIC_AND_LYMPHOID_TISSUE	-0.0294295
MCCA0478	RAJI_HAEMATOPOIETIC_AND_LYMPHOID_TISSUE	0.439988
MCCA0495	RAJI_HAEMATOPOIETIC_AND_LYMPHOID_TISSUE	0.122557
MCCA0476	RAJI_HAEMATOPOIETIC_AND_LYMPHOID_TISSUE	0.150318
MCCA0475	RAJI_HAEMATOPOIETIC_AND_LYMPHOID_TISSUE	0.278012
MCCA0477	RAJI_HAEMATOPOIETIC_AND_LYMPHOID_TISSUE	0.192083
MCCA0479	RAJI_HAEMATOPOIETIC_AND_LYMPHOID_TISSUE	0.0493892
MCCA0474	RAJI_HAEMATOPOIETIC_AND_LYMPHOID_TISSUE	0.314154
MCCA0496	RAJI_HAEMATOPOIETIC_AND_LYMPHOID_TISSUE	0.133108
MCCA0480	RCHACV_HAEMATOPOIETIC_AND_LYMPHOID_TISSUE	0.190555
MCCA0481	RCHACV_HAEMATOPOIETIC_AND_LYMPHOID_TISSUE	0.177093
MCCA0482	RCHACV_HAEMATOPOIETIC_AND_LYMPHOID_TISSUE	0.175341
MCCA0483	RCHACV_HAEMATOPOIETIC_AND_LYMPHOID_TISSUE	0.0737925
MCCA0484	RCHACV_HAEMATOPOIETIC_AND_LYMPHOID_TISSUE	0.195521
MCCA0485	RCHACV_HAEMATOPOIETIC_AND_LYMPHOID_TISSUE	0.163029
MCCA0486	RCHACV_HAEMATOPOIETIC_AND_LYMPHOID_TISSUE	0.179073
MCCA0487	RCHACV_HAEMATOPOIETIC_AND_LYMPHOID_TISSUE	0.203839
MCCA0488	RCHACV_HAEMATOPOIETIC_AND_LYMPHOID_TISSUE	0.218908
MCCA0489	RCHACV_HAEMATOPOIETIC_AND_LYMPHOID_TISSUE	0.215761
MCCA0490	RCHACV_HAEMATOPOIETIC_AND_LYMPHOID_TISSUE	0.177857
MCCA0491	RCHACV_HAEMATOPOIETIC_AND_LYMPHOID_TISSUE	0.191534
MCCA0492	RCHACV_HAEMATOPOIETIC_AND_LYMPHOID_TISSUE	0.192827
MCCA0493	RCHACV_HAEMATOPOIETIC_AND_LYMPHOID_TISSUE	0.17771
MCCA0494	RCHACV_HAEMATOPOIETIC_AND_LYMPHOID_TISSUE	0.205734
MCCA0478	RCHACV_HAEMATOPOIETIC_AND_LYMPHOID_TISSUE	0.236475
MCCA0495	RCHACV_HAEMATOPOIETIC_AND_LYMPHOID_TISSUE	0.108914
MCCA0476	RCHACV_HAEMATOPOIETIC_AND_LYMPHOID_TISSUE	0.164376
MCCA0475	RCHACV_HAEMATOPOIETIC_AND_LYMPHOID_TISSUE	0.327385
MCCA0477	RCHACV_HAEMATOPOIETIC_AND_LYMPHOID_TISSUE	0.141624
MCCA0479	RCHACV_HAEMATOPOIETIC_AND_LYMPHOID_TISSUE	0.168253
MCCA0474	RCHACV_HAEMATOPOIETIC_AND_LYMPHOID_TISSUE	0.194633
MCCA0496	RCHACV_HAEMATOPOIETIC_AND_LYMPHOID_TISSUE	0.165788
MCCA0480	REH_HAEMATOPOIETIC_AND_LYMPHOID_TISSUE	0.184382
MCCA0481	REH_HAEMATOPOIETIC_AND_LYMPHOID_TISSUE	0.199815
MCCA0482	REH_HAEMATOPOIETIC_AND_LYMPHOID_TISSUE	0.185912
MCCA0483	REH_HAEMATOPOIETIC_AND_LYMPHOID_TISSUE	0.136803
MCCA0484	REH_HAEMATOPOIETIC_AND_LYMPHOID_TISSUE	0.199827
MCCA0485	REH_HAEMATOPOIETIC_AND_LYMPHOID_TISSUE	0.130924
MCCA0486	REH_HAEMATOPOIETIC_AND_LYMPHOID_TISSUE	0.150188
MCCA0487	REH_HAEMATOPOIETIC_AND_LYMPHOID_TISSUE	0.186908
MCCA0488	REH_HAEMATOPOIETIC_AND_LYMPHOID_TISSUE	0.183082
MCCA0489	REH_HAEMATOPOIETIC_AND_LYMPHOID_TISSUE	0.178807
MCCA0490	REH_HAEMATOPOIETIC_AND_LYMPHOID_TISSUE	0.195995
MCCA0491	REH_HAEMATOPOIETIC_AND_LYMPHOID_TISSUE	0.165707
MCCA0492	REH_HAEMATOPOIETIC_AND_LYMPHOID_TISSUE	0.164599
MCCA0493	REH_HAEMATOPOIETIC_AND_LYMPHOID_TISSUE	0.16477
MCCA0494	REH_HAEMATOPOIETIC_AND_LYMPHOID_TISSUE	0.170642
MCCA0478	REH_HAEMATOPOIETIC_AND_LYMPHOID_TISSUE	0.335567
MCCA0495	REH_HAEMATOPOIETIC_AND_LYMPHOID_TISSUE	0.140745
MCCA0476	REH_HAEMATOPOIETIC_AND_LYMPHOID_TISSUE	0.17877
MCCA0475	REH_HAEMATOPOIETIC_AND_LYMPHOID_TISSUE	0.39266
MCCA0477	REH_HAEMATOPOIETIC_AND_LYMPHOID_TISSUE	0.217393
MCCA0479	REH_HAEMATOPOIETIC_AND_LYMPHOID_TISSUE	0.177457
MCCA0474	REH_HAEMATOPOIETIC_AND_LYMPHOID_TISSUE	0.281692
MCCA0496	REH_HAEMATOPOIETIC_AND_LYMPHOID_TISSUE	0.177009
MCCA0480	RL_HAEMATOPOIETIC_AND_LYMPHOID_TISSUE	-0.00338714
MCCA0481	RL_HAEMATOPOIETIC_AND_LYMPHOID_TISSUE	0.0272003
MCCA0482	RL_HAEMATOPOIETIC_AND_LYMPHOID_TISSUE	0.0362741
MCCA0483	RL_HAEMATOPOIETIC_AND_LYMPHOID_TISSUE	0.055138
MCCA0484	RL_HAEMATOPOIETIC_AND_LYMPHOID_TISSUE	0.00245342
MCCA0485	RL_HAEMATOPOIETIC_AND_LYMPHOID_TISSUE	-0.0172327
MCCA0486	RL_HAEMATOPOIETIC_AND_LYMPHOID_TISSUE	0.0168144
MCCA0487	RL_HAEMATOPOIETIC_AND_LYMPHOID_TISSUE	0.0386336
MCCA0488	RL_HAEMATOPOIETIC_AND_LYMPHOID_TISSUE	-0.019483
MCCA0489	RL_HAEMATOPOIETIC_AND_LYMPHOID_TISSUE	-0.00916797
MCCA0490	RL_HAEMATOPOIETIC_AND_LYMPHOID_TISSUE	0.040129
MCCA0491	RL_HAEMATOPOIETIC_AND_LYMPHOID_TISSUE	0.0231266
MCCA0492	RL_HAEMATOPOIETIC_AND_LYMPHOID_TISSUE	-0.0437629
MCCA0493	RL_HAEMATOPOIETIC_AND_LYMPHOID_TISSUE	-0.0331554
MCCA0494	RL_HAEMATOPOIETIC_AND_LYMPHOID_TISSUE	0.00789204
MCCA0478	RL_HAEMATOPOIETIC_AND_LYMPHOID_TISSUE	0.396708
MCCA0495	RL_HAEMATOPOIETIC_AND_LYMPHOID_TISSUE	0.154491
MCCA0476	RL_HAEMATOPOIETIC_AND_LYMPHOID_TISSUE	0.163868
MCCA0475	RL_HAEMATOPOIETIC_AND_LYMPHOID_TISSUE	0.310309
MCCA0477	RL_HAEMATOPOIETIC_AND_LYMPHOID_TISSUE	0.180387
MCCA0479	RL_HAEMATOPOIETIC_AND_LYMPHOID_TISSUE	0.0965777
MCCA0474	RL_HAEMATOPOIETIC_AND_LYMPHOID_TISSUE	0.274934
MCCA0496	RL_HAEMATOPOIETIC_AND_LYMPHOID_TISSUE	0.149702
MCCA0480	RPMI8226_HAEMATOPOIETIC_AND_LYMPHOID_TISSUE	0.0357822
MCCA0481	RPMI8226_HAEMATOPOIETIC_AND_LYMPHOID_TISSUE	0.0698457
MCCA0482	RPMI8226_HAEMATOPOIETIC_AND_LYMPHOID_TISSUE	0.0874525
MCCA0483	RPMI8226_HAEMATOPOIETIC_AND_LYMPHOID_TISSUE	0.0714256
MCCA0484	RPMI8226_HAEMATOPOIETIC_AND_LYMPHOID_TISSUE	0.0615588
MCCA0485	RPMI8226_HAEMATOPOIETIC_AND_LYMPHOID_TISSUE	0.0341916
MCCA0486	RPMI8226_HAEMATOPOIETIC_AND_LYMPHOID_TISSUE	0.0677603
MCCA0487	RPMI8226_HAEMATOPOIETIC_AND_LYMPHOID_TISSUE	0.0627209
MCCA0488	RPMI8226_HAEMATOPOIETIC_AND_LYMPHOID_TISSUE	0.0466277
MCCA0489	RPMI8226_HAEMATOPOIETIC_AND_LYMPHOID_TISSUE	0.0200448
MCCA0490	RPMI8226_HAEMATOPOIETIC_AND_LYMPHOID_TISSUE	0.0876437
MCCA0491	RPMI8226_HAEMATOPOIETIC_AND_LYMPHOID_TISSUE	0.0177779
MCCA0492	RPMI8226_HAEMATOPOIETIC_AND_LYMPHOID_TISSUE	0.022425
MCCA0493	RPMI8226_HAEMATOPOIETIC_AND_LYMPHOID_TISSUE	-0.00741014
MCCA0494	RPMI8226_HAEMATOPOIETIC_AND_LYMPHOID_TISSUE	0.00520098
MCCA0478	RPMI8226_HAEMATOPOIETIC_AND_LYMPHOID_TISSUE	0.296372
MCCA0495	RPMI8226_HAEMATOPOIETIC_AND_LYMPHOID_TISSUE	0.073727
MCCA0476	RPMI8226_HAEMATOPOIETIC_AND_LYMPHOID_TISSUE	0.348341
MCCA0475	RPMI8226_HAEMATOPOIETIC_AND_LYMPHOID_TISSUE	0.234144
MCCA0477	RPMI8226_HAEMATOPOIETIC_AND_LYMPHOID_TISSUE	0.373038
MCCA0479	RPMI8226_HAEMATOPOIETIC_AND_LYMPHOID_TISSUE	0.0970564
MCCA0474	RPMI8226_HAEMATOPOIETIC_AND_LYMPHOID_TISSUE	0.289258
MCCA0496	RPMI8226_HAEMATOPOIETIC_AND_LYMPHOID_TISSUE	0.112686
MCCA0480	RPMI8402_HAEMATOPOIETIC_AND_LYMPHOID_TISSUE	0.371206
MCCA0481	RPMI8402_HAEMATOPOIETIC_AND_LYMPHOID_TISSUE	0.316914
MCCA0482	RPMI8402_HAEMATOPOIETIC_AND_LYMPHOID_TISSUE	0.340958
MCCA0483	RPMI8402_HAEMATOPOIETIC_AND_LYMPHOID_TISSUE	0.284323
MCCA0484	RPMI8402_HAEMATOPOIETIC_AND_LYMPHOID_TISSUE	0.382403
MCCA0485	RPMI8402_HAEMATOPOIETIC_AND_LYMPHOID_TISSUE	0.35095
MCCA0486	RPMI8402_HAEMATOPOIETIC_AND_LYMPHOID_TISSUE	0.372866
MCCA0487	RPMI8402_HAEMATOPOIETIC_AND_LYMPHOID_TISSUE	0.392691
MCCA0488	RPMI8402_HAEMATOPOIETIC_AND_LYMPHOID_TISSUE	0.39758
MCCA0489	RPMI8402_HAEMATOPOIETIC_AND_LYMPHOID_TISSUE	0.392591
MCCA0490	RPMI8402_HAEMATOPOIETIC_AND_LYMPHOID_TISSUE	0.371934
MCCA0491	RPMI8402_HAEMATOPOIETIC_AND_LYMPHOID_TISSUE	0.394326
MCCA0492	RPMI8402_HAEMATOPOIETIC_AND_LYMPHOID_TISSUE	0.366654
MCCA0493	RPMI8402_HAEMATOPOIETIC_AND_LYMPHOID_TISSUE	0.348807
MCCA0494	RPMI8402_HAEMATOPOIETIC_AND_LYMPHOID_TISSUE	0.385343
MCCA0478	RPMI8402_HAEMATOPOIETIC_AND_LYMPHOID_TISSUE	0.0371482
MCCA0495	RPMI8402_HAEMATOPOIETIC_AND_LYMPHOID_TISSUE	0.230865
MCCA0476	RPMI8402_HAEMATOPOIETIC_AND_LYMPHOID_TISSUE	0.0187947
MCCA0475	RPMI8402_HAEMATOPOIETIC_AND_LYMPHOID_TISSUE	0.12118
MCCA0477	RPMI8402_HAEMATOPOIETIC_AND_LYMPHOID_TISSUE	0.012452
MCCA0479	RPMI8402_HAEMATOPOIETIC_AND_LYMPHOID_TISSUE	0.388169
MCCA0474	RPMI8402_HAEMATOPOIETIC_AND_LYMPHOID_TISSUE	0.0488052
MCCA0496	RPMI8402_HAEMATOPOIETIC_AND_LYMPHOID_TISSUE	0.299471
MCCA0480	RS411_HAEMATOPOIETIC_AND_LYMPHOID_TISSUE	0.211602
MCCA0481	RS411_HAEMATOPOIETIC_AND_LYMPHOID_TISSUE	0.234948
MCCA0482	RS411_HAEMATOPOIETIC_AND_LYMPHOID_TISSUE	0.22953
MCCA0483	RS411_HAEMATOPOIETIC_AND_LYMPHOID_TISSUE	0.157617
MCCA0484	RS411_HAEMATOPOIETIC_AND_LYMPHOID_TISSUE	0.21231
MCCA0485	RS411_HAEMATOPOIETIC_AND_LYMPHOID_TISSUE	0.171321
MCCA0486	RS411_HAEMATOPOIETIC_AND_LYMPHOID_TISSUE	0.212615
MCCA0487	RS411_HAEMATOPOIETIC_AND_LYMPHOID_TISSUE	0.202916
MCCA0488	RS411_HAEMATOPOIETIC_AND_LYMPHOID_TISSUE	0.211316
MCCA0489	RS411_HAEMATOPOIETIC_AND_LYMPHOID_TISSUE	0.214472
MCCA0490	RS411_HAEMATOPOIETIC_AND_LYMPHOID_TISSUE	0.207819
MCCA0491	RS411_HAEMATOPOIETIC_AND_LYMPHOID_TISSUE	0.222595
MCCA0492	RS411_HAEMATOPOIETIC_AND_LYMPHOID_TISSUE	0.188694
MCCA0493	RS411_HAEMATOPOIETIC_AND_LYMPHOID_TISSUE	0.173556
MCCA0494	RS411_HAEMATOPOIETIC_AND_LYMPHOID_TISSUE	0.2153
MCCA0478	RS411_HAEMATOPOIETIC_AND_LYMPHOID_TISSUE	0.356967
MCCA0495	RS411_HAEMATOPOIETIC_AND_LYMPHOID_TISSUE	0.238093
MCCA0476	RS411_HAEMATOPOIETIC_AND_LYMPHOID_TISSUE	0.211656
MCCA0475	RS411_HAEMATOPOIETIC_AND_LYMPHOID_TISSUE	0.467531
MCCA0477	RS411_HAEMATOPOIETIC_AND_LYMPHOID_TISSUE	0.243223
MCCA0479	RS411_HAEMATOPOIETIC_AND_LYMPHOID_TISSUE	0.234977
MCCA0474	RS411_HAEMATOPOIETIC_AND_LYMPHOID_TISSUE	0.307285
MCCA0496	RS411_HAEMATOPOIETIC_AND_LYMPHOID_TISSUE	0.233098
MCCA0480	S697_HAEMATOPOIETIC_AND_LYMPHOID_TISSUE	0.164941
MCCA0481	S697_HAEMATOPOIETIC_AND_LYMPHOID_TISSUE	0.202183
MCCA0482	S697_HAEMATOPOIETIC_AND_LYMPHOID_TISSUE	0.150035
MCCA0483	S697_HAEMATOPOIETIC_AND_LYMPHOID_TISSUE	0.103601
MCCA0484	S697_HAEMATOPOIETIC_AND_LYMPHOID_TISSUE	0.188637
MCCA0485	S697_HAEMATOPOIETIC_AND_LYMPHOID_TISSUE	0.14706
MCCA0486	S697_HAEMATOPOIETIC_AND_LYMPHOID_TISSUE	0.170418
MCCA0487	S697_HAEMATOPOIETIC_AND_LYMPHOID_TISSUE	0.199463
MCCA0488	S697_HAEMATOPOIETIC_AND_LYMPHOID_TISSUE	0.195125
MCCA0489	S697_HAEMATOPOIETIC_AND_LYMPHOID_TISSUE	0.202444
MCCA0490	S697_HAEMATOPOIETIC_AND_LYMPHOID_TISSUE	0.186664
MCCA0491	S697_HAEMATOPOIETIC_AND_LYMPHOID_TISSUE	0.171013
MCCA0492	S697_HAEMATOPOIETIC_AND_LYMPHOID_TISSUE	0.162434
MCCA0493	S697_HAEMATOPOIETIC_AND_LYMPHOID_TISSUE	0.164231
MCCA0494	S697_HAEMATOPOIETIC_AND_LYMPHOID_TISSUE	0.177884
MCCA0478	S697_HAEMATOPOIETIC_AND_LYMPHOID_TISSUE	0.183474
MCCA0495	S697_HAEMATOPOIETIC_AND_LYMPHOID_TISSUE	0.0989903
MCCA0476	S697_HAEMATOPOIETIC_AND_LYMPHOID_TISSUE	0.0820035
MCCA0475	S697_HAEMATOPOIETIC_AND_LYMPHOID_TISSUE	0.271354
MCCA0477	S697_HAEMATOPOIETIC_AND_LYMPHOID_TISSUE	0.0987237
MCCA0479	S697_HAEMATOPOIETIC_AND_LYMPHOID_TISSUE	0.150551
MCCA0474	S697_HAEMATOPOIETIC_AND_LYMPHOID_TISSUE	0.15385
MCCA0496	S697_HAEMATOPOIETIC_AND_LYMPHOID_TISSUE	0.165688
MCCA0480	SEM_HAEMATOPOIETIC_AND_LYMPHOID_TISSUE	0.168668
MCCA0481	SEM_HAEMATOPOIETIC_AND_LYMPHOID_TISSUE	0.169572
MCCA0482	SEM_HAEMATOPOIETIC_AND_LYMPHOID_TISSUE	0.182239
MCCA0483	SEM_HAEMATOPOIETIC_AND_LYMPHOID_TISSUE	0.12325
MCCA0484	SEM_HAEMATOPOIETIC_AND_LYMPHOID_TISSUE	0.164518
MCCA0485	SEM_HAEMATOPOIETIC_AND_LYMPHOID_TISSUE	0.133831
MCCA0486	SEM_HAEMATOPOIETIC_AND_LYMPHOID_TISSUE	0.182667
MCCA0487	SEM_HAEMATOPOIETIC_AND_LYMPHOID_TISSUE	0.173014
MCCA0488	SEM_HAEMATOPOIETIC_AND_LYMPHOID_TISSUE	0.168552
MCCA0489	SEM_HAEMATOPOIETIC_AND_LYMPHOID_TISSUE	0.189515
MCCA0490	SEM_HAEMATOPOIETIC_AND_LYMPHOID_TISSUE	0.156483
MCCA0491	SEM_HAEMATOPOIETIC_AND_LYMPHOID_TISSUE	0.147684
MCCA0492	SEM_HAEMATOPOIETIC_AND_LYMPHOID_TISSUE	0.149939
MCCA0493	SEM_HAEMATOPOIETIC_AND_LYMPHOID_TISSUE	0.149541
MCCA0494	SEM_HAEMATOPOIETIC_AND_LYMPHOID_TISSUE	0.1544
MCCA0478	SEM_HAEMATOPOIETIC_AND_LYMPHOID_TISSUE	0.295509
MCCA0495	SEM_HAEMATOPOIETIC_AND_LYMPHOID_TISSUE	0.216085
MCCA0476	SEM_HAEMATOPOIETIC_AND_LYMPHOID_TISSUE	0.174879
MCCA0475	SEM_HAEMATOPOIETIC_AND_LYMPHOID_TISSUE	0.351369
MCCA0477	SEM_HAEMATOPOIETIC_AND_LYMPHOID_TISSUE	0.187297
MCCA0479	SEM_HAEMATOPOIETIC_AND_LYMPHOID_TISSUE	0.154557
MCCA0474	SEM_HAEMATOPOIETIC_AND_LYMPHOID_TISSUE	0.271372
MCCA0496	SEM_HAEMATOPOIETIC_AND_LYMPHOID_TISSUE	0.140464
MCCA0480	SKMM2_HAEMATOPOIETIC_AND_LYMPHOID_TISSUE	0.073343
MCCA0481	SKMM2_HAEMATOPOIETIC_AND_LYMPHOID_TISSUE	0.0684086
MCCA0482	SKMM2_HAEMATOPOIETIC_AND_LYMPHOID_TISSUE	0.109709
MCCA0483	SKMM2_HAEMATOPOIETIC_AND_LYMPHOID_TISSUE	0.0666483
MCCA0484	SKMM2_HAEMATOPOIETIC_AND_LYMPHOID_TISSUE	0.078182
MCCA0485	SKMM2_HAEMATOPOIETIC_AND_LYMPHOID_TISSUE	0.075065
MCCA0486	SKMM2_HAEMATOPOIETIC_AND_LYMPHOID_TISSUE	0.0926558
MCCA0487	SKMM2_HAEMATOPOIETIC_AND_LYMPHOID_TISSUE	0.0660208
MCCA0488	SKMM2_HAEMATOPOIETIC_AND_LYMPHOID_TISSUE	0.0824514
MCCA0489	SKMM2_HAEMATOPOIETIC_AND_LYMPHOID_TISSUE	0.0731701
MCCA0490	SKMM2_HAEMATOPOIETIC_AND_LYMPHOID_TISSUE	0.0691467
MCCA0491	SKMM2_HAEMATOPOIETIC_AND_LYMPHOID_TISSUE	0.032
MCCA0492	SKMM2_HAEMATOPOIETIC_AND_LYMPHOID_TISSUE	0.0719198
MCCA0493	SKMM2_HAEMATOPOIETIC_AND_LYMPHOID_TISSUE	0.0602958
MCCA0494	SKMM2_HAEMATOPOIETIC_AND_LYMPHOID_TISSUE	0.068995
MCCA0478	SKMM2_HAEMATOPOIETIC_AND_LYMPHOID_TISSUE	0.209248
MCCA0495	SKMM2_HAEMATOPOIETIC_AND_LYMPHOID_TISSUE	0.128106
MCCA0476	SKMM2_HAEMATOPOIETIC_AND_LYMPHOID_TISSUE	0.342868
MCCA0475	SKMM2_HAEMATOPOIETIC_AND_LYMPHOID_TISSUE	0.168064
MCCA0477	SKMM2_HAEMATOPOIETIC_AND_LYMPHOID_TISSUE	0.325373
MCCA0479	SKMM2_HAEMATOPOIETIC_AND_LYMPHOID_TISSUE	0.0419586
MCCA0474	SKMM2_HAEMATOPOIETIC_AND_LYMPHOID_TISSUE	0.233596
MCCA0496	SKMM2_HAEMATOPOIETIC_AND_LYMPHOID_TISSUE	0.0563644
MCCA0480	ST486_HAEMATOPOIETIC_AND_LYMPHOID_TISSUE	0.160207
MCCA0481	ST486_HAEMATOPOIETIC_AND_LYMPHOID_TISSUE	0.160695
MCCA0482	ST486_HAEMATOPOIETIC_AND_LYMPHOID_TISSUE	0.191157
MCCA0483	ST486_HAEMATOPOIETIC_AND_LYMPHOID_TISSUE	0.138998
MCCA0484	ST486_HAEMATOPOIETIC_AND_LYMPHOID_TISSUE	0.168209
MCCA0485	ST486_HAEMATOPOIETIC_AND_LYMPHOID_TISSUE	0.143675
MCCA0486	ST486_HAEMATOPOIETIC_AND_LYMPHOID_TISSUE	0.163153
MCCA0487	ST486_HAEMATOPOIETIC_AND_LYMPHOID_TISSUE	0.173478
MCCA0488	ST486_HAEMATOPOIETIC_AND_LYMPHOID_TISSUE	0.186087
MCCA0489	ST486_HAEMATOPOIETIC_AND_LYMPHOID_TISSUE	0.1654
MCCA0490	ST486_HAEMATOPOIETIC_AND_LYMPHOID_TISSUE	0.174977
MCCA0491	ST486_HAEMATOPOIETIC_AND_LYMPHOID_TISSUE	0.151535
MCCA0492	ST486_HAEMATOPOIETIC_AND_LYMPHOID_TISSUE	0.164717
MCCA0493	ST486_HAEMATOPOIETIC_AND_LYMPHOID_TISSUE	0.139471
MCCA0494	ST486_HAEMATOPOIETIC_AND_LYMPHOID_TISSUE	0.161415
MCCA0478	ST486_HAEMATOPOIETIC_AND_LYMPHOID_TISSUE	0.385912
MCCA0495	ST486_HAEMATOPOIETIC_AND_LYMPHOID_TISSUE	0.209323
MCCA0476	ST486_HAEMATOPOIETIC_AND_LYMPHOID_TISSUE	0.286368
MCCA0475	ST486_HAEMATOPOIETIC_AND_LYMPHOID_TISSUE	0.327037
MCCA0477	ST486_HAEMATOPOIETIC_AND_LYMPHOID_TISSUE	0.286119
MCCA0479	ST486_HAEMATOPOIETIC_AND_LYMPHOID_TISSUE	0.163306
MCCA0474	ST486_HAEMATOPOIETIC_AND_LYMPHOID_TISSUE	0.283216
MCCA0496	ST486_HAEMATOPOIETIC_AND_LYMPHOID_TISSUE	0.166716
MCCA0480	SUDHL10_HAEMATOPOIETIC_AND_LYMPHOID_TISSUE	-0.0402325
MCCA0481	SUDHL10_HAEMATOPOIETIC_AND_LYMPHOID_TISSUE	-0.0227108
MCCA0482	SUDHL10_HAEMATOPOIETIC_AND_LYMPHOID_TISSUE	0.00719062
MCCA0483	SUDHL10_HAEMATOPOIETIC_AND_LYMPHOID_TISSUE	0.036578
MCCA0484	SUDHL10_HAEMATOPOIETIC_AND_LYMPHOID_TISSUE	-0.0144946
MCCA0485	SUDHL10_HAEMATOPOIETIC_AND_LYMPHOID_TISSUE	-0.0537363
MCCA0486	SUDHL10_HAEMATOPOIETIC_AND_LYMPHOID_TISSUE	-0.0176359
MCCA0487	SUDHL10_HAEMATOPOIETIC_AND_LYMPHOID_TISSUE	0.00575092
MCCA0488	SUDHL10_HAEMATOPOIETIC_AND_LYMPHOID_TISSUE	-0.0362426
MCCA0489	SUDHL10_HAEMATOPOIETIC_AND_LYMPHOID_TISSUE	-0.0456705
MCCA0490	SUDHL10_HAEMATOPOIETIC_AND_LYMPHOID_TISSUE	0.00625215
MCCA0491	SUDHL10_HAEMATOPOIETIC_AND_LYMPHOID_TISSUE	-0.0108223
MCCA0492	SUDHL10_HAEMATOPOIETIC_AND_LYMPHOID_TISSUE	-0.0862371
MCCA0493	SUDHL10_HAEMATOPOIETIC_AND_LYMPHOID_TISSUE	-0.0645271
MCCA0494	SUDHL10_HAEMATOPOIETIC_AND_LYMPHOID_TISSUE	-0.0432845
MCCA0478	SUDHL10_HAEMATOPOIETIC_AND_LYMPHOID_TISSUE	0.363131
MCCA0495	SUDHL10_HAEMATOPOIETIC_AND_LYMPHOID_TISSUE	0.0910022
MCCA0476	SUDHL10_HAEMATOPOIETIC_AND_LYMPHOID_TISSUE	0.114919
MCCA0475	SUDHL10_HAEMATOPOIETIC_AND_LYMPHOID_TISSUE	0.237737
MCCA0477	SUDHL10_HAEMATOPOIETIC_AND_LYMPHOID_TISSUE	0.145992
MCCA0479	SUDHL10_HAEMATOPOIETIC_AND_LYMPHOID_TISSUE	0.0655226
MCCA0474	SUDHL10_HAEMATOPOIETIC_AND_LYMPHOID_TISSUE	0.217376
MCCA0496	SUDHL10_HAEMATOPOIETIC_AND_LYMPHOID_TISSUE	0.105853
MCCA0480	SUDHL4_HAEMATOPOIETIC_AND_LYMPHOID_TISSUE	-0.00722477
MCCA0481	SUDHL4_HAEMATOPOIETIC_AND_LYMPHOID_TISSUE	0.0117704
MCCA0482	SUDHL4_HAEMATOPOIETIC_AND_LYMPHOID_TISSUE	0.0446518
MCCA0483	SUDHL4_HAEMATOPOIETIC_AND_LYMPHOID_TISSUE	0.0656516
MCCA0484	SUDHL4_HAEMATOPOIETIC_AND_LYMPHOID_TISSUE	0.00599257
MCCA0485	SUDHL4_HAEMATOPOIETIC_AND_LYMPHOID_TISSUE	-0.0422971
MCCA0486	SUDHL4_HAEMATOPOIETIC_AND_LYMPHOID_TISSUE	0.0104753
MCCA0487	SUDHL4_HAEMATOPOIETIC_AND_LYMPHOID_TISSUE	0.0232636
MCCA0488	SUDHL4_HAEMATOPOIETIC_AND_LYMPHOID_TISSUE	-0.00913753
MCCA0489	SUDHL4_HAEMATOPOIETIC_AND_LYMPHOID_TISSUE	-0.0206285
MCCA0490	SUDHL4_HAEMATOPOIETIC_AND_LYMPHOID_TISSUE	0.0221861
MCCA0491	SUDHL4_HAEMATOPOIETIC_AND_LYMPHOID_TISSUE	0.0134321
MCCA0492	SUDHL4_HAEMATOPOIETIC_AND_LYMPHOID_TISSUE	-0.028935
MCCA0493	SUDHL4_HAEMATOPOIETIC_AND_LYMPHOID_TISSUE	-0.0410761
MCCA0494	SUDHL4_HAEMATOPOIETIC_AND_LYMPHOID_TISSUE	-0.00476699
MCCA0478	SUDHL4_HAEMATOPOIETIC_AND_LYMPHOID_TISSUE	0.333948
MCCA0495	SUDHL4_HAEMATOPOIETIC_AND_LYMPHOID_TISSUE	0.117485
MCCA0476	SUDHL4_HAEMATOPOIETIC_AND_LYMPHOID_TISSUE	0.167652
MCCA0475	SUDHL4_HAEMATOPOIETIC_AND_LYMPHOID_TISSUE	0.240431
MCCA0477	SUDHL4_HAEMATOPOIETIC_AND_LYMPHOID_TISSUE	0.149646
MCCA0479	SUDHL4_HAEMATOPOIETIC_AND_LYMPHOID_TISSUE	0.0889753
MCCA0474	SUDHL4_HAEMATOPOIETIC_AND_LYMPHOID_TISSUE	0.200584
MCCA0496	SUDHL4_HAEMATOPOIETIC_AND_LYMPHOID_TISSUE	0.128937
MCCA0480	SUDHL5_HAEMATOPOIETIC_AND_LYMPHOID_TISSUE	0.0170909
MCCA0481	SUDHL5_HAEMATOPOIETIC_AND_LYMPHOID_TISSUE	0.0377744
MCCA0482	SUDHL5_HAEMATOPOIETIC_AND_LYMPHOID_TISSUE	0.0438275
MCCA0483	SUDHL5_HAEMATOPOIETIC_AND_LYMPHOID_TISSUE	0.0340554
MCCA0484	SUDHL5_HAEMATOPOIETIC_AND_LYMPHOID_TISSUE	0.0254056
MCCA0485	SUDHL5_HAEMATOPOIETIC_AND_LYMPHOID_TISSUE	0.0234129
MCCA0486	SUDHL5_HAEMATOPOIETIC_AND_LYMPHOID_TISSUE	0.0315307
MCCA0487	SUDHL5_HAEMATOPOIETIC_AND_LYMPHOID_TISSUE	0.053942
MCCA0488	SUDHL5_HAEMATOPOIETIC_AND_LYMPHOID_TISSUE	0.030575
MCCA0489	SUDHL5_HAEMATOPOIETIC_AND_LYMPHOID_TISSUE	0.0234276
MCCA0490	SUDHL5_HAEMATOPOIETIC_AND_LYMPHOID_TISSUE	0.0344368
MCCA0491	SUDHL5_HAEMATOPOIETIC_AND_LYMPHOID_TISSUE	0.0499535
MCCA0492	SUDHL5_HAEMATOPOIETIC_AND_LYMPHOID_TISSUE	0.00613224
MCCA0493	SUDHL5_HAEMATOPOIETIC_AND_LYMPHOID_TISSUE	0.0259107
MCCA0494	SUDHL5_HAEMATOPOIETIC_AND_LYMPHOID_TISSUE	0.0582555
MCCA0478	SUDHL5_HAEMATOPOIETIC_AND_LYMPHOID_TISSUE	0.413362
MCCA0495	SUDHL5_HAEMATOPOIETIC_AND_LYMPHOID_TISSUE	0.198555
MCCA0476	SUDHL5_HAEMATOPOIETIC_AND_LYMPHOID_TISSUE	0.16708
MCCA0475	SUDHL5_HAEMATOPOIETIC_AND_LYMPHOID_TISSUE	0.260006
MCCA0477	SUDHL5_HAEMATOPOIETIC_AND_LYMPHOID_TISSUE	0.212035
MCCA0479	SUDHL5_HAEMATOPOIETIC_AND_LYMPHOID_TISSUE	0.0908412
MCCA0474	SUDHL5_HAEMATOPOIETIC_AND_LYMPHOID_TISSUE	0.258481
MCCA0496	SUDHL5_HAEMATOPOIETIC_AND_LYMPHOID_TISSUE	0.147145
MCCA0480	SUDHL6_HAEMATOPOIETIC_AND_LYMPHOID_TISSUE	0.00446971
MCCA0481	SUDHL6_HAEMATOPOIETIC_AND_LYMPHOID_TISSUE	0.0391283
MCCA0482	SUDHL6_HAEMATOPOIETIC_AND_LYMPHOID_TISSUE	0.0661308
MCCA0483	SUDHL6_HAEMATOPOIETIC_AND_LYMPHOID_TISSUE	0.0598418
MCCA0484	SUDHL6_HAEMATOPOIETIC_AND_LYMPHOID_TISSUE	0.00985726
MCCA0485	SUDHL6_HAEMATOPOIETIC_AND_LYMPHOID_TISSUE	-0.0245653
MCCA0486	SUDHL6_HAEMATOPOIETIC_AND_LYMPHOID_TISSUE	0.0182202
MCCA0487	SUDHL6_HAEMATOPOIETIC_AND_LYMPHOID_TISSUE	0.0246639
MCCA0488	SUDHL6_HAEMATOPOIETIC_AND_LYMPHOID_TISSUE	0.0188241
MCCA0489	SUDHL6_HAEMATOPOIETIC_AND_LYMPHOID_TISSUE	0.00812554
MCCA0490	SUDHL6_HAEMATOPOIETIC_AND_LYMPHOID_TISSUE	0.0297531
MCCA0491	SUDHL6_HAEMATOPOIETIC_AND_LYMPHOID_TISSUE	0.0239846
MCCA0492	SUDHL6_HAEMATOPOIETIC_AND_LYMPHOID_TISSUE	-0.0164469
MCCA0493	SUDHL6_HAEMATOPOIETIC_AND_LYMPHOID_TISSUE	-0.00329553
MCCA0494	SUDHL6_HAEMATOPOIETIC_AND_LYMPHOID_TISSUE	0.0196506
MCCA0478	SUDHL6_HAEMATOPOIETIC_AND_LYMPHOID_TISSUE	0.392213
MCCA0495	SUDHL6_HAEMATOPOIETIC_AND_LYMPHOID_TISSUE	0.138248
MCCA0476	SUDHL6_HAEMATOPOIETIC_AND_LYMPHOID_TISSUE	0.141377
MCCA0475	SUDHL6_HAEMATOPOIETIC_AND_LYMPHOID_TISSUE	0.23791
MCCA0477	SUDHL6_HAEMATOPOIETIC_AND_LYMPHOID_TISSUE	0.164887
MCCA0479	SUDHL6_HAEMATOPOIETIC_AND_LYMPHOID_TISSUE	0.080321
MCCA0474	SUDHL6_HAEMATOPOIETIC_AND_LYMPHOID_TISSUE	0.253747
MCCA0496	SUDHL6_HAEMATOPOIETIC_AND_LYMPHOID_TISSUE	0.118649
MCCA0480	SUDHL8_HAEMATOPOIETIC_AND_LYMPHOID_TISSUE	0.0125549
MCCA0481	SUDHL8_HAEMATOPOIETIC_AND_LYMPHOID_TISSUE	0.0285602
MCCA0482	SUDHL8_HAEMATOPOIETIC_AND_LYMPHOID_TISSUE	0.0317152
MCCA0483	SUDHL8_HAEMATOPOIETIC_AND_LYMPHOID_TISSUE	0.0347819
MCCA0484	SUDHL8_HAEMATOPOIETIC_AND_LYMPHOID_TISSUE	0.0309605
MCCA0485	SUDHL8_HAEMATOPOIETIC_AND_LYMPHOID_TISSUE	-0.00752331
MCCA0486	SUDHL8_HAEMATOPOIETIC_AND_LYMPHOID_TISSUE	0.0276765
MCCA0487	SUDHL8_HAEMATOPOIETIC_AND_LYMPHOID_TISSUE	0.0406548
MCCA0488	SUDHL8_HAEMATOPOIETIC_AND_LYMPHOID_TISSUE	0.0134036
MCCA0489	SUDHL8_HAEMATOPOIETIC_AND_LYMPHOID_TISSUE	0.0262762
MCCA0490	SUDHL8_HAEMATOPOIETIC_AND_LYMPHOID_TISSUE	0.0404062
MCCA0491	SUDHL8_HAEMATOPOIETIC_AND_LYMPHOID_TISSUE	0.0251529
MCCA0492	SUDHL8_HAEMATOPOIETIC_AND_LYMPHOID_TISSUE	0.0109862
MCCA0493	SUDHL8_HAEMATOPOIETIC_AND_LYMPHOID_TISSUE	-0.024638
MCCA0494	SUDHL8_HAEMATOPOIETIC_AND_LYMPHOID_TISSUE	-0.0116631
MCCA0478	SUDHL8_HAEMATOPOIETIC_AND_LYMPHOID_TISSUE	0.304586
MCCA0495	SUDHL8_HAEMATOPOIETIC_AND_LYMPHOID_TISSUE	0.106281
MCCA0476	SUDHL8_HAEMATOPOIETIC_AND_LYMPHOID_TISSUE	0.133433
MCCA0475	SUDHL8_HAEMATOPOIETIC_AND_LYMPHOID_TISSUE	0.335768
MCCA0477	SUDHL8_HAEMATOPOIETIC_AND_LYMPHOID_TISSUE	0.169378
MCCA0479	SUDHL8_HAEMATOPOIETIC_AND_LYMPHOID_TISSUE	0.0661072
MCCA0474	SUDHL8_HAEMATOPOIETIC_AND_LYMPHOID_TISSUE	0.306015
MCCA0496	SUDHL8_HAEMATOPOIETIC_AND_LYMPHOID_TISSUE	0.156713
MCCA0480	SUPB15_HAEMATOPOIETIC_AND_LYMPHOID_TISSUE	0.147617
MCCA0481	SUPB15_HAEMATOPOIETIC_AND_LYMPHOID_TISSUE	0.175246
MCCA0482	SUPB15_HAEMATOPOIETIC_AND_LYMPHOID_TISSUE	0.166127
MCCA0483	SUPB15_HAEMATOPOIETIC_AND_LYMPHOID_TISSUE	0.115157
MCCA0484	SUPB15_HAEMATOPOIETIC_AND_LYMPHOID_TISSUE	0.179119
MCCA0485	SUPB15_HAEMATOPOIETIC_AND_LYMPHOID_TISSUE	0.121836
MCCA0486	SUPB15_HAEMATOPOIETIC_AND_LYMPHOID_TISSUE	0.154704
MCCA0487	SUPB15_HAEMATOPOIETIC_AND_LYMPHOID_TISSUE	0.170726
MCCA0488	SUPB15_HAEMATOPOIETIC_AND_LYMPHOID_TISSUE	0.15622
MCCA0489	SUPB15_HAEMATOPOIETIC_AND_LYMPHOID_TISSUE	0.177775
MCCA0490	SUPB15_HAEMATOPOIETIC_AND_LYMPHOID_TISSUE	0.152147
MCCA0491	SUPB15_HAEMATOPOIETIC_AND_LYMPHOID_TISSUE	0.150254
MCCA0492	SUPB15_HAEMATOPOIETIC_AND_LYMPHOID_TISSUE	0.137134
MCCA0493	SUPB15_HAEMATOPOIETIC_AND_LYMPHOID_TISSUE	0.125648
MCCA0494	SUPB15_HAEMATOPOIETIC_AND_LYMPHOID_TISSUE	0.16042
MCCA0478	SUPB15_HAEMATOPOIETIC_AND_LYMPHOID_TISSUE	0.33089
MCCA0495	SUPB15_HAEMATOPOIETIC_AND_LYMPHOID_TISSUE	0.165299
MCCA0476	SUPB15_HAEMATOPOIETIC_AND_LYMPHOID_TISSUE	0.183467
MCCA0475	SUPB15_HAEMATOPOIETIC_AND_LYMPHOID_TISSUE	0.406579
MCCA0477	SUPB15_HAEMATOPOIETIC_AND_LYMPHOID_TISSUE	0.18394
MCCA0479	SUPB15_HAEMATOPOIETIC_AND_LYMPHOID_TISSUE	0.130274
MCCA0474	SUPB15_HAEMATOPOIETIC_AND_LYMPHOID_TISSUE	0.278046
MCCA0496	SUPB15_HAEMATOPOIETIC_AND_LYMPHOID_TISSUE	0.157952
MCCA0480	SUPT11_HAEMATOPOIETIC_AND_LYMPHOID_TISSUE	0.349681
MCCA0481	SUPT11_HAEMATOPOIETIC_AND_LYMPHOID_TISSUE	0.289945
MCCA0482	SUPT11_HAEMATOPOIETIC_AND_LYMPHOID_TISSUE	0.366159
MCCA0483	SUPT11_HAEMATOPOIETIC_AND_LYMPHOID_TISSUE	0.376751
MCCA0484	SUPT11_HAEMATOPOIETIC_AND_LYMPHOID_TISSUE	0.360246
MCCA0485	SUPT11_HAEMATOPOIETIC_AND_LYMPHOID_TISSUE	0.316729
MCCA0486	SUPT11_HAEMATOPOIETIC_AND_LYMPHOID_TISSUE	0.347321
MCCA0487	SUPT11_HAEMATOPOIETIC_AND_LYMPHOID_TISSUE	0.352095
MCCA0488	SUPT11_HAEMATOPOIETIC_AND_LYMPHOID_TISSUE	0.339673
MCCA0489	SUPT11_HAEMATOPOIETIC_AND_LYMPHOID_TISSUE	0.348535
MCCA0490	SUPT11_HAEMATOPOIETIC_AND_LYMPHOID_TISSUE	0.333272
MCCA0491	SUPT11_HAEMATOPOIETIC_AND_LYMPHOID_TISSUE	0.346905
MCCA0492	SUPT11_HAEMATOPOIETIC_AND_LYMPHOID_TISSUE	0.332402
MCCA0493	SUPT11_HAEMATOPOIETIC_AND_LYMPHOID_TISSUE	0.314549
MCCA0494	SUPT11_HAEMATOPOIETIC_AND_LYMPHOID_TISSUE	0.339216
MCCA0478	SUPT11_HAEMATOPOIETIC_AND_LYMPHOID_TISSUE	0.116419
MCCA0495	SUPT11_HAEMATOPOIETIC_AND_LYMPHOID_TISSUE	0.351156
MCCA0476	SUPT11_HAEMATOPOIETIC_AND_LYMPHOID_TISSUE	0.0633781
MCCA0475	SUPT11_HAEMATOPOIETIC_AND_LYMPHOID_TISSUE	0.171137
MCCA0477	SUPT11_HAEMATOPOIETIC_AND_LYMPHOID_TISSUE	0.0960224
MCCA0479	SUPT11_HAEMATOPOIETIC_AND_LYMPHOID_TISSUE	0.32206
MCCA0474	SUPT11_HAEMATOPOIETIC_AND_LYMPHOID_TISSUE	0.137056
MCCA0496	SUPT11_HAEMATOPOIETIC_AND_LYMPHOID_TISSUE	0.362182
MCCA0480	SUPT1_HAEMATOPOIETIC_AND_LYMPHOID_TISSUE	0.415349
MCCA0481	SUPT1_HAEMATOPOIETIC_AND_LYMPHOID_TISSUE	0.349856
MCCA0482	SUPT1_HAEMATOPOIETIC_AND_LYMPHOID_TISSUE	0.40993
MCCA0483	SUPT1_HAEMATOPOIETIC_AND_LYMPHOID_TISSUE	0.378572
MCCA0484	SUPT1_HAEMATOPOIETIC_AND_LYMPHOID_TISSUE	0.455409
MCCA0485	SUPT1_HAEMATOPOIETIC_AND_LYMPHOID_TISSUE	0.428917
MCCA0486	SUPT1_HAEMATOPOIETIC_AND_LYMPHOID_TISSUE	0.439762
MCCA0487	SUPT1_HAEMATOPOIETIC_AND_LYMPHOID_TISSUE	0.438883
MCCA0488	SUPT1_HAEMATOPOIETIC_AND_LYMPHOID_TISSUE	0.440894
MCCA0489	SUPT1_HAEMATOPOIETIC_AND_LYMPHOID_TISSUE	0.434366
MCCA0490	SUPT1_HAEMATOPOIETIC_AND_LYMPHOID_TISSUE	0.464896
MCCA0491	SUPT1_HAEMATOPOIETIC_AND_LYMPHOID_TISSUE	0.403464
MCCA0492	SUPT1_HAEMATOPOIETIC_AND_LYMPHOID_TISSUE	0.436585
MCCA0493	SUPT1_HAEMATOPOIETIC_AND_LYMPHOID_TISSUE	0.401753
MCCA0494	SUPT1_HAEMATOPOIETIC_AND_LYMPHOID_TISSUE	0.412087
MCCA0478	SUPT1_HAEMATOPOIETIC_AND_LYMPHOID_TISSUE	0.035478
MCCA0495	SUPT1_HAEMATOPOIETIC_AND_LYMPHOID_TISSUE	0.276487
MCCA0476	SUPT1_HAEMATOPOIETIC_AND_LYMPHOID_TISSUE	0.00963459
MCCA0475	SUPT1_HAEMATOPOIETIC_AND_LYMPHOID_TISSUE	0.0596879
MCCA0477	SUPT1_HAEMATOPOIETIC_AND_LYMPHOID_TISSUE	0.0349313
[truncated: 95 more rows]

## Sheet: Myeloid neoplasms
Supplementary Table 4. Cross-species comparison of MCCA and CCLE transcriptomes
MCCA-ID	CCLE-ID	PearsonCorrelation
MCCA0497	AML193_HAEMATOPOIETIC_AND_LYMPHOID_TISSUE	0.285533
MCCA0498	AML193_HAEMATOPOIETIC_AND_LYMPHOID_TISSUE	-0.0535153
MCCA0502	AML193_HAEMATOPOIETIC_AND_LYMPHOID_TISSUE	0.266655
MCCA0503	AML193_HAEMATOPOIETIC_AND_LYMPHOID_TISSUE	0.395768
MCCA0499	AML193_HAEMATOPOIETIC_AND_LYMPHOID_TISSUE	-0.0178931
MCCA0504	AML193_HAEMATOPOIETIC_AND_LYMPHOID_TISSUE	0.363778
MCCA0505	AML193_HAEMATOPOIETIC_AND_LYMPHOID_TISSUE	0.363136
MCCA0497	BV173_HAEMATOPOIETIC_AND_LYMPHOID_TISSUE	0.160705
MCCA0498	BV173_HAEMATOPOIETIC_AND_LYMPHOID_TISSUE	0.0119733
MCCA0502	BV173_HAEMATOPOIETIC_AND_LYMPHOID_TISSUE	0.252624
MCCA0503	BV173_HAEMATOPOIETIC_AND_LYMPHOID_TISSUE	0.196417
MCCA0499	BV173_HAEMATOPOIETIC_AND_LYMPHOID_TISSUE	-0.0201968
MCCA0504	BV173_HAEMATOPOIETIC_AND_LYMPHOID_TISSUE	0.164276
MCCA0505	BV173_HAEMATOPOIETIC_AND_LYMPHOID_TISSUE	0.111817
MCCA0497	CMLT1_HAEMATOPOIETIC_AND_LYMPHOID_TISSUE	0.21569
MCCA0498	CMLT1_HAEMATOPOIETIC_AND_LYMPHOID_TISSUE	0.0598288
MCCA0502	CMLT1_HAEMATOPOIETIC_AND_LYMPHOID_TISSUE	0.210311
MCCA0503	CMLT1_HAEMATOPOIETIC_AND_LYMPHOID_TISSUE	0.246292
MCCA0499	CMLT1_HAEMATOPOIETIC_AND_LYMPHOID_TISSUE	0.071287
MCCA0504	CMLT1_HAEMATOPOIETIC_AND_LYMPHOID_TISSUE	0.180097
MCCA0505	CMLT1_HAEMATOPOIETIC_AND_LYMPHOID_TISSUE	0.175076
MCCA0497	EM2_HAEMATOPOIETIC_AND_LYMPHOID_TISSUE	0.338787
MCCA0498	EM2_HAEMATOPOIETIC_AND_LYMPHOID_TISSUE	8.60209e-05
MCCA0502	EM2_HAEMATOPOIETIC_AND_LYMPHOID_TISSUE	0.209637
MCCA0503	EM2_HAEMATOPOIETIC_AND_LYMPHOID_TISSUE	0.343215
MCCA0499	EM2_HAEMATOPOIETIC_AND_LYMPHOID_TISSUE	0.0342436
MCCA0504	EM2_HAEMATOPOIETIC_AND_LYMPHOID_TISSUE	0.363005
MCCA0505	EM2_HAEMATOPOIETIC_AND_LYMPHOID_TISSUE	0.340161
MCCA0497	GDM1_HAEMATOPOIETIC_AND_LYMPHOID_TISSUE	0.0743511
MCCA0498	GDM1_HAEMATOPOIETIC_AND_LYMPHOID_TISSUE	-0.00977764
MCCA0502	GDM1_HAEMATOPOIETIC_AND_LYMPHOID_TISSUE	0.304436
MCCA0503	GDM1_HAEMATOPOIETIC_AND_LYMPHOID_TISSUE	0.352861
MCCA0499	GDM1_HAEMATOPOIETIC_AND_LYMPHOID_TISSUE	-0.0225645
MCCA0504	GDM1_HAEMATOPOIETIC_AND_LYMPHOID_TISSUE	0.224382
MCCA0505	GDM1_HAEMATOPOIETIC_AND_LYMPHOID_TISSUE	0.128549
MCCA0497	HDMYZ_HAEMATOPOIETIC_AND_LYMPHOID_TISSUE	0.0293784
MCCA0498	HDMYZ_HAEMATOPOIETIC_AND_LYMPHOID_TISSUE	0.25409
MCCA0502	HDMYZ_HAEMATOPOIETIC_AND_LYMPHOID_TISSUE	0.11817
MCCA0503	HDMYZ_HAEMATOPOIETIC_AND_LYMPHOID_TISSUE	-0.0635179
MCCA0499	HDMYZ_HAEMATOPOIETIC_AND_LYMPHOID_TISSUE	0.152828
MCCA0504	HDMYZ_HAEMATOPOIETIC_AND_LYMPHOID_TISSUE	0.052303
MCCA0505	HDMYZ_HAEMATOPOIETIC_AND_LYMPHOID_TISSUE	0.0388479
MCCA0497	HEL9217_HAEMATOPOIETIC_AND_LYMPHOID_TISSUE	-0.0821047
MCCA0498	HEL9217_HAEMATOPOIETIC_AND_LYMPHOID_TISSUE	0.288304
MCCA0502	HEL9217_HAEMATOPOIETIC_AND_LYMPHOID_TISSUE	0.0732312
MCCA0503	HEL9217_HAEMATOPOIETIC_AND_LYMPHOID_TISSUE	0.043329
MCCA0499	HEL9217_HAEMATOPOIETIC_AND_LYMPHOID_TISSUE	0.247789
MCCA0504	HEL9217_HAEMATOPOIETIC_AND_LYMPHOID_TISSUE	0.00738519
MCCA0505	HEL9217_HAEMATOPOIETIC_AND_LYMPHOID_TISSUE	-0.000197203
MCCA0497	HEL_HAEMATOPOIETIC_AND_LYMPHOID_TISSUE	-0.0616349
MCCA0498	HEL_HAEMATOPOIETIC_AND_LYMPHOID_TISSUE	0.287364
MCCA0502	HEL_HAEMATOPOIETIC_AND_LYMPHOID_TISSUE	0.0579602
MCCA0503	HEL_HAEMATOPOIETIC_AND_LYMPHOID_TISSUE	0.0597194
MCCA0499	HEL_HAEMATOPOIETIC_AND_LYMPHOID_TISSUE	0.268527
MCCA0504	HEL_HAEMATOPOIETIC_AND_LYMPHOID_TISSUE	0.0187777
MCCA0505	HEL_HAEMATOPOIETIC_AND_LYMPHOID_TISSUE	0.044016
MCCA0497	HL60_HAEMATOPOIETIC_AND_LYMPHOID_TISSUE	0.345864
MCCA0498	HL60_HAEMATOPOIETIC_AND_LYMPHOID_TISSUE	-0.0917924
MCCA0502	HL60_HAEMATOPOIETIC_AND_LYMPHOID_TISSUE	0.283593
MCCA0503	HL60_HAEMATOPOIETIC_AND_LYMPHOID_TISSUE	0.425491
MCCA0499	HL60_HAEMATOPOIETIC_AND_LYMPHOID_TISSUE	-0.0681673
MCCA0504	HL60_HAEMATOPOIETIC_AND_LYMPHOID_TISSUE	0.379451
MCCA0505	HL60_HAEMATOPOIETIC_AND_LYMPHOID_TISSUE	0.368248
MCCA0497	HNT34_HAEMATOPOIETIC_AND_LYMPHOID_TISSUE	0.0741414
MCCA0498	HNT34_HAEMATOPOIETIC_AND_LYMPHOID_TISSUE	-0.0293438
MCCA0502	HNT34_HAEMATOPOIETIC_AND_LYMPHOID_TISSUE	0.319511
MCCA0503	HNT34_HAEMATOPOIETIC_AND_LYMPHOID_TISSUE	0.323871
MCCA0499	HNT34_HAEMATOPOIETIC_AND_LYMPHOID_TISSUE	-0.0112849
MCCA0504	HNT34_HAEMATOPOIETIC_AND_LYMPHOID_TISSUE	0.239194
MCCA0505	HNT34_HAEMATOPOIETIC_AND_LYMPHOID_TISSUE	0.134626
MCCA0497	JK1_HAEMATOPOIETIC_AND_LYMPHOID_TISSUE	-0.0526959
MCCA0498	JK1_HAEMATOPOIETIC_AND_LYMPHOID_TISSUE	0.433011
MCCA0502	JK1_HAEMATOPOIETIC_AND_LYMPHOID_TISSUE	0.0955729
MCCA0503	JK1_HAEMATOPOIETIC_AND_LYMPHOID_TISSUE	0.0386682
MCCA0499	JK1_HAEMATOPOIETIC_AND_LYMPHOID_TISSUE	0.435704
MCCA0504	JK1_HAEMATOPOIETIC_AND_LYMPHOID_TISSUE	0.031783
MCCA0505	JK1_HAEMATOPOIETIC_AND_LYMPHOID_TISSUE	-0.0425219
MCCA0497	JURLMK1_HAEMATOPOIETIC_AND_LYMPHOID_TISSUE	0.00210018
MCCA0498	JURLMK1_HAEMATOPOIETIC_AND_LYMPHOID_TISSUE	0.329673
MCCA0502	JURLMK1_HAEMATOPOIETIC_AND_LYMPHOID_TISSUE	0.0558579
MCCA0503	JURLMK1_HAEMATOPOIETIC_AND_LYMPHOID_TISSUE	-0.0340832
MCCA0499	JURLMK1_HAEMATOPOIETIC_AND_LYMPHOID_TISSUE	0.267008
MCCA0504	JURLMK1_HAEMATOPOIETIC_AND_LYMPHOID_TISSUE	0.0551046
MCCA0505	JURLMK1_HAEMATOPOIETIC_AND_LYMPHOID_TISSUE	0.0356255
MCCA0497	K562_HAEMATOPOIETIC_AND_LYMPHOID_TISSUE	-0.0323655
MCCA0498	K562_HAEMATOPOIETIC_AND_LYMPHOID_TISSUE	0.362044
MCCA0502	K562_HAEMATOPOIETIC_AND_LYMPHOID_TISSUE	0.0315787
MCCA0503	K562_HAEMATOPOIETIC_AND_LYMPHOID_TISSUE	-0.0768936
MCCA0499	K562_HAEMATOPOIETIC_AND_LYMPHOID_TISSUE	0.334598
MCCA0504	K562_HAEMATOPOIETIC_AND_LYMPHOID_TISSUE	-0.015869
MCCA0505	K562_HAEMATOPOIETIC_AND_LYMPHOID_TISSUE	0.00295047
MCCA0497	KASUMI1_HAEMATOPOIETIC_AND_LYMPHOID_TISSUE	0.243688
MCCA0498	KASUMI1_HAEMATOPOIETIC_AND_LYMPHOID_TISSUE	0.0193356
MCCA0502	KASUMI1_HAEMATOPOIETIC_AND_LYMPHOID_TISSUE	0.275523
MCCA0503	KASUMI1_HAEMATOPOIETIC_AND_LYMPHOID_TISSUE	0.336073
MCCA0499	KASUMI1_HAEMATOPOIETIC_AND_LYMPHOID_TISSUE	-0.00704838
MCCA0504	KASUMI1_HAEMATOPOIETIC_AND_LYMPHOID_TISSUE	0.321587
MCCA0505	KASUMI1_HAEMATOPOIETIC_AND_LYMPHOID_TISSUE	0.244777
MCCA0497	KASUMI6_HAEMATOPOIETIC_AND_LYMPHOID_TISSUE	0.14424
MCCA0498	KASUMI6_HAEMATOPOIETIC_AND_LYMPHOID_TISSUE	-0.0493284
MCCA0502	KASUMI6_HAEMATOPOIETIC_AND_LYMPHOID_TISSUE	0.294653
MCCA0503	KASUMI6_HAEMATOPOIETIC_AND_LYMPHOID_TISSUE	0.319313
MCCA0499	KASUMI6_HAEMATOPOIETIC_AND_LYMPHOID_TISSUE	-0.0452378
MCCA0504	KASUMI6_HAEMATOPOIETIC_AND_LYMPHOID_TISSUE	0.295434
MCCA0505	KASUMI6_HAEMATOPOIETIC_AND_LYMPHOID_TISSUE	0.205557
MCCA0497	KCL22_HAEMATOPOIETIC_AND_LYMPHOID_TISSUE	0.212307
MCCA0498	KCL22_HAEMATOPOIETIC_AND_LYMPHOID_TISSUE	0.089879
MCCA0502	KCL22_HAEMATOPOIETIC_AND_LYMPHOID_TISSUE	0.236034
MCCA0503	KCL22_HAEMATOPOIETIC_AND_LYMPHOID_TISSUE	0.263804
MCCA0499	KCL22_HAEMATOPOIETIC_AND_LYMPHOID_TISSUE	0.0910114
MCCA0504	KCL22_HAEMATOPOIETIC_AND_LYMPHOID_TISSUE	0.263475
MCCA0505	KCL22_HAEMATOPOIETIC_AND_LYMPHOID_TISSUE	0.217618
MCCA0497	KG1_HAEMATOPOIETIC_AND_LYMPHOID_TISSUE	0.1559
MCCA0498	KG1_HAEMATOPOIETIC_AND_LYMPHOID_TISSUE	-0.00057224
MCCA0502	KG1_HAEMATOPOIETIC_AND_LYMPHOID_TISSUE	0.388736
MCCA0503	KG1_HAEMATOPOIETIC_AND_LYMPHOID_TISSUE	0.411498
MCCA0499	KG1_HAEMATOPOIETIC_AND_LYMPHOID_TISSUE	-0.0259078
MCCA0504	KG1_HAEMATOPOIETIC_AND_LYMPHOID_TISSUE	0.295096
MCCA0505	KG1_HAEMATOPOIETIC_AND_LYMPHOID_TISSUE	0.191564
MCCA0497	KO52_HAEMATOPOIETIC_AND_LYMPHOID_TISSUE	0.15023
MCCA0498	KO52_HAEMATOPOIETIC_AND_LYMPHOID_TISSUE	-0.00267954
MCCA0502	KO52_HAEMATOPOIETIC_AND_LYMPHOID_TISSUE	0.274582
MCCA0503	KO52_HAEMATOPOIETIC_AND_LYMPHOID_TISSUE	0.358273
MCCA0499	KO52_HAEMATOPOIETIC_AND_LYMPHOID_TISSUE	0.00719672
MCCA0504	KO52_HAEMATOPOIETIC_AND_LYMPHOID_TISSUE	0.275128
MCCA0505	KO52_HAEMATOPOIETIC_AND_LYMPHOID_TISSUE	0.17545
MCCA0497	KU812_HAEMATOPOIETIC_AND_LYMPHOID_TISSUE	-0.0471072
MCCA0498	KU812_HAEMATOPOIETIC_AND_LYMPHOID_TISSUE	0.368325
MCCA0502	KU812_HAEMATOPOIETIC_AND_LYMPHOID_TISSUE	0.0962045
MCCA0503	KU812_HAEMATOPOIETIC_AND_LYMPHOID_TISSUE	0.0226087
MCCA0499	KU812_HAEMATOPOIETIC_AND_LYMPHOID_TISSUE	0.363508
MCCA0504	KU812_HAEMATOPOIETIC_AND_LYMPHOID_TISSUE	0.0555643
MCCA0505	KU812_HAEMATOPOIETIC_AND_LYMPHOID_TISSUE	-0.00493824
MCCA0497	KYO1_HAEMATOPOIETIC_AND_LYMPHOID_TISSUE	0.0495295
MCCA0498	KYO1_HAEMATOPOIETIC_AND_LYMPHOID_TISSUE	0.428787
MCCA0502	KYO1_HAEMATOPOIETIC_AND_LYMPHOID_TISSUE	0.0869719
MCCA0503	KYO1_HAEMATOPOIETIC_AND_LYMPHOID_TISSUE	-0.0217665
MCCA0499	KYO1_HAEMATOPOIETIC_AND_LYMPHOID_TISSUE	0.399778
MCCA0504	KYO1_HAEMATOPOIETIC_AND_LYMPHOID_TISSUE	0.0765423
MCCA0505	KYO1_HAEMATOPOIETIC_AND_LYMPHOID_TISSUE	0.0351268
MCCA0497	LAMA84_HAEMATOPOIETIC_AND_LYMPHOID_TISSUE	0.0688396
MCCA0498	LAMA84_HAEMATOPOIETIC_AND_LYMPHOID_TISSUE	0.285841
MCCA0502	LAMA84_HAEMATOPOIETIC_AND_LYMPHOID_TISSUE	0.106638
MCCA0503	LAMA84_HAEMATOPOIETIC_AND_LYMPHOID_TISSUE	0.0808004
MCCA0499	LAMA84_HAEMATOPOIETIC_AND_LYMPHOID_TISSUE	0.277531
MCCA0504	LAMA84_HAEMATOPOIETIC_AND_LYMPHOID_TISSUE	0.106368
MCCA0505	LAMA84_HAEMATOPOIETIC_AND_LYMPHOID_TISSUE	0.0886762
MCCA0497	ME1_HAEMATOPOIETIC_AND_LYMPHOID_TISSUE	0.165226
MCCA0498	ME1_HAEMATOPOIETIC_AND_LYMPHOID_TISSUE	-0.00271269
MCCA0502	ME1_HAEMATOPOIETIC_AND_LYMPHOID_TISSUE	0.270597
MCCA0503	ME1_HAEMATOPOIETIC_AND_LYMPHOID_TISSUE	0.343818
MCCA0499	ME1_HAEMATOPOIETIC_AND_LYMPHOID_TISSUE	0.00859322
MCCA0504	ME1_HAEMATOPOIETIC_AND_LYMPHOID_TISSUE	0.309823
MCCA0505	ME1_HAEMATOPOIETIC_AND_LYMPHOID_TISSUE	0.20779
MCCA0497	MEG01_HAEMATOPOIETIC_AND_LYMPHOID_TISSUE	-0.0139602
MCCA0498	MEG01_HAEMATOPOIETIC_AND_LYMPHOID_TISSUE	0.33207
MCCA0502	MEG01_HAEMATOPOIETIC_AND_LYMPHOID_TISSUE	0.0497071
MCCA0503	MEG01_HAEMATOPOIETIC_AND_LYMPHOID_TISSUE	-0.0534774
MCCA0499	MEG01_HAEMATOPOIETIC_AND_LYMPHOID_TISSUE	0.311085
MCCA0504	MEG01_HAEMATOPOIETIC_AND_LYMPHOID_TISSUE	0.0273374
MCCA0505	MEG01_HAEMATOPOIETIC_AND_LYMPHOID_TISSUE	-0.0288605
MCCA0497	MOLM13_HAEMATOPOIETIC_AND_LYMPHOID_TISSUE	0.274307
MCCA0498	MOLM13_HAEMATOPOIETIC_AND_LYMPHOID_TISSUE	-0.116521
MCCA0502	MOLM13_HAEMATOPOIETIC_AND_LYMPHOID_TISSUE	0.285864
MCCA0503	MOLM13_HAEMATOPOIETIC_AND_LYMPHOID_TISSUE	0.358507
MCCA0499	MOLM13_HAEMATOPOIETIC_AND_LYMPHOID_TISSUE	-0.050951
MCCA0504	MOLM13_HAEMATOPOIETIC_AND_LYMPHOID_TISSUE	0.364511
MCCA0505	MOLM13_HAEMATOPOIETIC_AND_LYMPHOID_TISSUE	0.290326
MCCA0497	MOLM16_HAEMATOPOIETIC_AND_LYMPHOID_TISSUE	0.000961321
MCCA0498	MOLM16_HAEMATOPOIETIC_AND_LYMPHOID_TISSUE	0.369189
MCCA0502	MOLM16_HAEMATOPOIETIC_AND_LYMPHOID_TISSUE	0.101473
MCCA0503	MOLM16_HAEMATOPOIETIC_AND_LYMPHOID_TISSUE	0.0561945
MCCA0499	MOLM16_HAEMATOPOIETIC_AND_LYMPHOID_TISSUE	0.361344
MCCA0504	MOLM16_HAEMATOPOIETIC_AND_LYMPHOID_TISSUE	0.114985
MCCA0505	MOLM16_HAEMATOPOIETIC_AND_LYMPHOID_TISSUE	0.0550567
MCCA0497	MOLM6_HAEMATOPOIETIC_AND_LYMPHOID_TISSUE	0.215863
MCCA0498	MOLM6_HAEMATOPOIETIC_AND_LYMPHOID_TISSUE	0.00130075
MCCA0502	MOLM6_HAEMATOPOIETIC_AND_LYMPHOID_TISSUE	0.358105
MCCA0503	MOLM6_HAEMATOPOIETIC_AND_LYMPHOID_TISSUE	0.395281
MCCA0499	MOLM6_HAEMATOPOIETIC_AND_LYMPHOID_TISSUE	0.00394482
MCCA0504	MOLM6_HAEMATOPOIETIC_AND_LYMPHOID_TISSUE	0.336291
MCCA0505	MOLM6_HAEMATOPOIETIC_AND_LYMPHOID_TISSUE	0.248264
MCCA0497	MUTZ3_HAEMATOPOIETIC_AND_LYMPHOID_TISSUE	0.169875
MCCA0498	MUTZ3_HAEMATOPOIETIC_AND_LYMPHOID_TISSUE	-0.128961
MCCA0502	MUTZ3_HAEMATOPOIETIC_AND_LYMPHOID_TISSUE	0.31134
MCCA0503	MUTZ3_HAEMATOPOIETIC_AND_LYMPHOID_TISSUE	0.382352
MCCA0499	MUTZ3_HAEMATOPOIETIC_AND_LYMPHOID_TISSUE	-0.115459
MCCA0504	MUTZ3_HAEMATOPOIETIC_AND_LYMPHOID_TISSUE	0.255591
MCCA0505	MUTZ3_HAEMATOPOIETIC_AND_LYMPHOID_TISSUE	0.1816
MCCA0497	MV411_HAEMATOPOIETIC_AND_LYMPHOID_TISSUE	0.220075
MCCA0498	MV411_HAEMATOPOIETIC_AND_LYMPHOID_TISSUE	-0.114239
MCCA0502	MV411_HAEMATOPOIETIC_AND_LYMPHOID_TISSUE	0.281103
MCCA0503	MV411_HAEMATOPOIETIC_AND_LYMPHOID_TISSUE	0.303428
MCCA0499	MV411_HAEMATOPOIETIC_AND_LYMPHOID_TISSUE	-0.0594516
MCCA0504	MV411_HAEMATOPOIETIC_AND_LYMPHOID_TISSUE	0.290569
MCCA0505	MV411_HAEMATOPOIETIC_AND_LYMPHOID_TISSUE	0.285933
MCCA0497	NALM1_HAEMATOPOIETIC_AND_LYMPHOID_TISSUE	0.17908
MCCA0498	NALM1_HAEMATOPOIETIC_AND_LYMPHOID_TISSUE	0.00634669
MCCA0502	NALM1_HAEMATOPOIETIC_AND_LYMPHOID_TISSUE	0.324407
MCCA0503	NALM1_HAEMATOPOIETIC_AND_LYMPHOID_TISSUE	0.301835
MCCA0499	NALM1_HAEMATOPOIETIC_AND_LYMPHOID_TISSUE	0.00768894
MCCA0504	NALM1_HAEMATOPOIETIC_AND_LYMPHOID_TISSUE	0.227775
MCCA0505	NALM1_HAEMATOPOIETIC_AND_LYMPHOID_TISSUE	0.178028
MCCA0497	NB4_HAEMATOPOIETIC_AND_LYMPHOID_TISSUE	0.320021
MCCA0498	NB4_HAEMATOPOIETIC_AND_LYMPHOID_TISSUE	-0.0776145
MCCA0502	NB4_HAEMATOPOIETIC_AND_LYMPHOID_TISSUE	0.196927
MCCA0503	NB4_HAEMATOPOIETIC_AND_LYMPHOID_TISSUE	0.314061
MCCA0499	NB4_HAEMATOPOIETIC_AND_LYMPHOID_TISSUE	-0.0419054
MCCA0504	NB4_HAEMATOPOIETIC_AND_LYMPHOID_TISSUE	0.326263
MCCA0505	NB4_HAEMATOPOIETIC_AND_LYMPHOID_TISSUE	0.275617
MCCA0497	NCO2_HAEMATOPOIETIC_AND_LYMPHOID_TISSUE	-0.0329972
MCCA0498	NCO2_HAEMATOPOIETIC_AND_LYMPHOID_TISSUE	0.394619
MCCA0502	NCO2_HAEMATOPOIETIC_AND_LYMPHOID_TISSUE	0.113311
MCCA0503	NCO2_HAEMATOPOIETIC_AND_LYMPHOID_TISSUE	0.0426683
MCCA0499	NCO2_HAEMATOPOIETIC_AND_LYMPHOID_TISSUE	0.355294
MCCA0504	NCO2_HAEMATOPOIETIC_AND_LYMPHOID_TISSUE	0.0433719
MCCA0505	NCO2_HAEMATOPOIETIC_AND_LYMPHOID_TISSUE	-0.00219722
MCCA0497	OCIAML2_HAEMATOPOIETIC_AND_LYMPHOID_TISSUE	0.218916
MCCA0498	OCIAML2_HAEMATOPOIETIC_AND_LYMPHOID_TISSUE	-0.155003
MCCA0502	OCIAML2_HAEMATOPOIETIC_AND_LYMPHOID_TISSUE	0.249441
MCCA0503	OCIAML2_HAEMATOPOIETIC_AND_LYMPHOID_TISSUE	0.269408
MCCA0499	OCIAML2_HAEMATOPOIETIC_AND_LYMPHOID_TISSUE	-0.113251
MCCA0504	OCIAML2_HAEMATOPOIETIC_AND_LYMPHOID_TISSUE	0.231209
MCCA0505	OCIAML2_HAEMATOPOIETIC_AND_LYMPHOID_TISSUE	0.253275
MCCA0497	OCIAML3_HAEMATOPOIETIC_AND_LYMPHOID_TISSUE	0.256624
MCCA0498	OCIAML3_HAEMATOPOIETIC_AND_LYMPHOID_TISSUE	-0.0621157
MCCA0502	OCIAML3_HAEMATOPOIETIC_AND_LYMPHOID_TISSUE	0.317163
MCCA0503	OCIAML3_HAEMATOPOIETIC_AND_LYMPHOID_TISSUE	0.26141
MCCA0499	OCIAML3_HAEMATOPOIETIC_AND_LYMPHOID_TISSUE	0.00291875
MCCA0504	OCIAML3_HAEMATOPOIETIC_AND_LYMPHOID_TISSUE	0.245559
MCCA0505	OCIAML3_HAEMATOPOIETIC_AND_LYMPHOID_TISSUE	0.256852
MCCA0497	OCIAML5_HAEMATOPOIETIC_AND_LYMPHOID_TISSUE	0.203089
MCCA0498	OCIAML5_HAEMATOPOIETIC_AND_LYMPHOID_TISSUE	-0.0530988
MCCA0502	OCIAML5_HAEMATOPOIETIC_AND_LYMPHOID_TISSUE	0.285934
MCCA0503	OCIAML5_HAEMATOPOIETIC_AND_LYMPHOID_TISSUE	0.309323
MCCA0499	OCIAML5_HAEMATOPOIETIC_AND_LYMPHOID_TISSUE	-0.035945
MCCA0504	OCIAML5_HAEMATOPOIETIC_AND_LYMPHOID_TISSUE	0.297668
MCCA0505	OCIAML5_HAEMATOPOIETIC_AND_LYMPHOID_TISSUE	0.274175
MCCA0497	OCIM1_HAEMATOPOIETIC_AND_LYMPHOID_TISSUE	-0.0123652
MCCA0498	OCIM1_HAEMATOPOIETIC_AND_LYMPHOID_TISSUE	0.382981
MCCA0502	OCIM1_HAEMATOPOIETIC_AND_LYMPHOID_TISSUE	0.0810343
MCCA0503	OCIM1_HAEMATOPOIETIC_AND_LYMPHOID_TISSUE	-0.0392386
MCCA0499	OCIM1_HAEMATOPOIETIC_AND_LYMPHOID_TISSUE	0.342063
MCCA0504	OCIM1_HAEMATOPOIETIC_AND_LYMPHOID_TISSUE	0.0104269
MCCA0505	OCIM1_HAEMATOPOIETIC_AND_LYMPHOID_TISSUE	-0.0216228
MCCA0497	P31FUJ_HAEMATOPOIETIC_AND_LYMPHOID_TISSUE	0.185961
MCCA0498	P31FUJ_HAEMATOPOIETIC_AND_LYMPHOID_TISSUE	-0.131776
MCCA0502	P31FUJ_HAEMATOPOIETIC_AND_LYMPHOID_TISSUE	0.246094
MCCA0503	P31FUJ_HAEMATOPOIETIC_AND_LYMPHOID_TISSUE	0.258785
MCCA0499	P31FUJ_HAEMATOPOIETIC_AND_LYMPHOID_TISSUE	-0.102467
MCCA0504	P31FUJ_HAEMATOPOIETIC_AND_LYMPHOID_TISSUE	0.232784
MCCA0505	P31FUJ_HAEMATOPOIETIC_AND_LYMPHOID_TISSUE	0.236853
MCCA0497	PL21_HAEMATOPOIETIC_AND_LYMPHOID_TISSUE	0.307572
MCCA0498	PL21_HAEMATOPOIETIC_AND_LYMPHOID_TISSUE	-0.166312
MCCA0502	PL21_HAEMATOPOIETIC_AND_LYMPHOID_TISSUE	0.277056
MCCA0503	PL21_HAEMATOPOIETIC_AND_LYMPHOID_TISSUE	0.373223
MCCA0499	PL21_HAEMATOPOIETIC_AND_LYMPHOID_TISSUE	-0.0798477
MCCA0504	PL21_HAEMATOPOIETIC_AND_LYMPHOID_TISSUE	0.305156
MCCA0505	PL21_HAEMATOPOIETIC_AND_LYMPHOID_TISSUE	0.324291
MCCA0497	PLB985_HAEMATOPOIETIC_AND_LYMPHOID_TISSUE	0.25179
MCCA0498	PLB985_HAEMATOPOIETIC_AND_LYMPHOID_TISSUE	-0.113313
MCCA0502	PLB985_HAEMATOPOIETIC_AND_LYMPHOID_TISSUE	0.21857
MCCA0503	PLB985_HAEMATOPOIETIC_AND_LYMPHOID_TISSUE	0.351417
MCCA0499	PLB985_HAEMATOPOIETIC_AND_LYMPHOID_TISSUE	-0.064674
MCCA0504	PLB985_HAEMATOPOIETIC_AND_LYMPHOID_TISSUE	0.286558
MCCA0505	PLB985_HAEMATOPOIETIC_AND_LYMPHOID_TISSUE	0.292883
MCCA0497	SKM1_HAEMATOPOIETIC_AND_LYMPHOID_TISSUE	0.309037
MCCA0498	SKM1_HAEMATOPOIETIC_AND_LYMPHOID_TISSUE	-0.0395382
MCCA0502	SKM1_HAEMATOPOIETIC_AND_LYMPHOID_TISSUE	0.268714
MCCA0503	SKM1_HAEMATOPOIETIC_AND_LYMPHOID_TISSUE	0.347504
MCCA0499	SKM1_HAEMATOPOIETIC_AND_LYMPHOID_TISSUE	0.00492659
MCCA0504	SKM1_HAEMATOPOIETIC_AND_LYMPHOID_TISSUE	0.314339
MCCA0505	SKM1_HAEMATOPOIETIC_AND_LYMPHOID_TISSUE	0.231849
MCCA0497	SKNO1_HAEMATOPOIETIC_AND_LYMPHOID_TISSUE	0.176147
MCCA0498	SKNO1_HAEMATOPOIETIC_AND_LYMPHOID_TISSUE	0.0968549
MCCA0502	SKNO1_HAEMATOPOIETIC_AND_LYMPHOID_TISSUE	0.243786
MCCA0503	SKNO1_HAEMATOPOIETIC_AND_LYMPHOID_TISSUE	0.257553
MCCA0499	SKNO1_HAEMATOPOIETIC_AND_LYMPHOID_TISSUE	0.0290516
MCCA0504	SKNO1_HAEMATOPOIETIC_AND_LYMPHOID_TISSUE	0.280088
MCCA0505	SKNO1_HAEMATOPOIETIC_AND_LYMPHOID_TISSUE	0.221188
MCCA0497	TF1_HAEMATOPOIETIC_AND_LYMPHOID_TISSUE	0.00948924
MCCA0498	TF1_HAEMATOPOIETIC_AND_LYMPHOID_TISSUE	0.313584
MCCA0502	TF1_HAEMATOPOIETIC_AND_LYMPHOID_TISSUE	0.134913
MCCA0503	TF1_HAEMATOPOIETIC_AND_LYMPHOID_TISSUE	0.0690036
MCCA0499	TF1_HAEMATOPOIETIC_AND_LYMPHOID_TISSUE	0.2937
MCCA0504	TF1_HAEMATOPOIETIC_AND_LYMPHOID_TISSUE	0.116005
MCCA0505	TF1_HAEMATOPOIETIC_AND_LYMPHOID_TISSUE	0.0548128
MCCA0497	THP1_HAEMATOPOIETIC_AND_LYMPHOID_TISSUE	0.259145
MCCA0498	THP1_HAEMATOPOIETIC_AND_LYMPHOID_TISSUE	-0.0360361
MCCA0502	THP1_HAEMATOPOIETIC_AND_LYMPHOID_TISSUE	0.251676
MCCA0503	THP1_HAEMATOPOIETIC_AND_LYMPHOID_TISSUE	0.266335
MCCA0499	THP1_HAEMATOPOIETIC_AND_LYMPHOID_TISSUE	0.000846957
MCCA0504	THP1_HAEMATOPOIETIC_AND_LYMPHOID_TISSUE	0.262705
MCCA0505	THP1_HAEMATOPOIETIC_AND_LYMPHOID_TISSUE	0.29752
MCCA0497	U937_HAEMATOPOIETIC_AND_LYMPHOID_TISSUE	0.275127
MCCA0498	U937_HAEMATOPOIETIC_AND_LYMPHOID_TISSUE	-0.142272
MCCA0502	U937_HAEMATOPOIETIC_AND_LYMPHOID_TISSUE	0.29954
MCCA0503	U937_HAEMATOPOIETIC_AND_LYMPHOID_TISSUE	0.270077
MCCA0499	U937_HAEMATOPOIETIC_AND_LYMPHOID_TISSUE	-0.0428131
MCCA0504	U937_HAEMATOPOIETIC_AND_LYMPHOID_TISSUE	0.269051
MCCA0505	U937_HAEMATOPOIETIC_AND_LYMPHOID_TISSUE	0.335984

## Sheet: Nervous system neoplasms
Supplementary Table 4. Cross-species comparison of MCCA and CCLE transcriptomes
MCCA-ID	CCLE-ID	PearsonCorrelation
MCCA0506	A1207_CENTRAL_NERVOUS_SYSTEM	0.43957
MCCA0507	A1207_CENTRAL_NERVOUS_SYSTEM	0.0518507
MCCA0508	A1207_CENTRAL_NERVOUS_SYSTEM	0.116999
MCCA0509	A1207_CENTRAL_NERVOUS_SYSTEM	0.406097
MCCA0510	A1207_CENTRAL_NERVOUS_SYSTEM	0.215468
MCCA0511	A1207_CENTRAL_NERVOUS_SYSTEM	0.192771
MCCA0506	A172_CENTRAL_NERVOUS_SYSTEM	0.408784
MCCA0507	A172_CENTRAL_NERVOUS_SYSTEM	0.0345001
MCCA0508	A172_CENTRAL_NERVOUS_SYSTEM	0.0814744
MCCA0509	A172_CENTRAL_NERVOUS_SYSTEM	0.38313
MCCA0510	A172_CENTRAL_NERVOUS_SYSTEM	0.231342
MCCA0511	A172_CENTRAL_NERVOUS_SYSTEM	0.200809
MCCA0506	AM38_CENTRAL_NERVOUS_SYSTEM	0.43374
MCCA0507	AM38_CENTRAL_NERVOUS_SYSTEM	0.0399582
MCCA0508	AM38_CENTRAL_NERVOUS_SYSTEM	0.0934763
MCCA0509	AM38_CENTRAL_NERVOUS_SYSTEM	0.33764
MCCA0510	AM38_CENTRAL_NERVOUS_SYSTEM	0.139854
MCCA0511	AM38_CENTRAL_NERVOUS_SYSTEM	0.159655
MCCA0506	CAS1_CENTRAL_NERVOUS_SYSTEM	0.425232
MCCA0507	CAS1_CENTRAL_NERVOUS_SYSTEM	-0.00574507
MCCA0508	CAS1_CENTRAL_NERVOUS_SYSTEM	0.0664813
MCCA0509	CAS1_CENTRAL_NERVOUS_SYSTEM	0.332977
MCCA0510	CAS1_CENTRAL_NERVOUS_SYSTEM	0.123728
MCCA0511	CAS1_CENTRAL_NERVOUS_SYSTEM	0.111674
MCCA0506	CHP126_AUTONOMIC_GANGLIA	-0.347485
MCCA0507	CHP126_AUTONOMIC_GANGLIA	0.277602
MCCA0508	CHP126_AUTONOMIC_GANGLIA	0.0452329
MCCA0509	CHP126_AUTONOMIC_GANGLIA	-0.069347
MCCA0510	CHP126_AUTONOMIC_GANGLIA	0.169093
MCCA0511	CHP126_AUTONOMIC_GANGLIA	0.231908
MCCA0506	CHP212_AUTONOMIC_GANGLIA	0.249902
MCCA0507	CHP212_AUTONOMIC_GANGLIA	0.116408
MCCA0508	CHP212_AUTONOMIC_GANGLIA	0.115525
MCCA0509	CHP212_AUTONOMIC_GANGLIA	0.321103
MCCA0510	CHP212_AUTONOMIC_GANGLIA	0.251708
MCCA0511	CHP212_AUTONOMIC_GANGLIA	0.259893
MCCA0506	D283MED_CENTRAL_NERVOUS_SYSTEM	0.0398962
MCCA0507	D283MED_CENTRAL_NERVOUS_SYSTEM	0.151027
MCCA0508	D283MED_CENTRAL_NERVOUS_SYSTEM	0.203424
MCCA0509	D283MED_CENTRAL_NERVOUS_SYSTEM	0.224935
MCCA0510	D283MED_CENTRAL_NERVOUS_SYSTEM	0.0955985
MCCA0511	D283MED_CENTRAL_NERVOUS_SYSTEM	0.0898687
MCCA0506	D341MED_CENTRAL_NERVOUS_SYSTEM	-0.224126
MCCA0507	D341MED_CENTRAL_NERVOUS_SYSTEM	0.338528
MCCA0508	D341MED_CENTRAL_NERVOUS_SYSTEM	0.24832
MCCA0509	D341MED_CENTRAL_NERVOUS_SYSTEM	0.072681
MCCA0510	D341MED_CENTRAL_NERVOUS_SYSTEM	0.0770923
MCCA0511	D341MED_CENTRAL_NERVOUS_SYSTEM	0.0954257
MCCA0506	DAOY_CENTRAL_NERVOUS_SYSTEM	0.365244
MCCA0507	DAOY_CENTRAL_NERVOUS_SYSTEM	0.0723377
MCCA0508	DAOY_CENTRAL_NERVOUS_SYSTEM	0.153808
MCCA0509	DAOY_CENTRAL_NERVOUS_SYSTEM	0.419574
MCCA0510	DAOY_CENTRAL_NERVOUS_SYSTEM	0.129868
MCCA0511	DAOY_CENTRAL_NERVOUS_SYSTEM	0.127697
MCCA0506	DBTRG05MG_CENTRAL_NERVOUS_SYSTEM	0.501328
MCCA0507	DBTRG05MG_CENTRAL_NERVOUS_SYSTEM	-0.00437313
MCCA0508	DBTRG05MG_CENTRAL_NERVOUS_SYSTEM	0.113748
MCCA0509	DBTRG05MG_CENTRAL_NERVOUS_SYSTEM	0.386545
MCCA0510	DBTRG05MG_CENTRAL_NERVOUS_SYSTEM	0.135127
MCCA0511	DBTRG05MG_CENTRAL_NERVOUS_SYSTEM	0.101304
MCCA0506	DKMG_CENTRAL_NERVOUS_SYSTEM	0.521481
MCCA0507	DKMG_CENTRAL_NERVOUS_SYSTEM	-0.0749184
MCCA0508	DKMG_CENTRAL_NERVOUS_SYSTEM	0.0284431
MCCA0509	DKMG_CENTRAL_NERVOUS_SYSTEM	0.359113
MCCA0510	DKMG_CENTRAL_NERVOUS_SYSTEM	0.121755
MCCA0511	DKMG_CENTRAL_NERVOUS_SYSTEM	0.0908651
MCCA0506	GAMG_CENTRAL_NERVOUS_SYSTEM	0.398415
MCCA0507	GAMG_CENTRAL_NERVOUS_SYSTEM	0.0660605
MCCA0508	GAMG_CENTRAL_NERVOUS_SYSTEM	0.171587
MCCA0509	GAMG_CENTRAL_NERVOUS_SYSTEM	0.387405
MCCA0510	GAMG_CENTRAL_NERVOUS_SYSTEM	0.223684
MCCA0511	GAMG_CENTRAL_NERVOUS_SYSTEM	0.206198
MCCA0506	GB1_CENTRAL_NERVOUS_SYSTEM	0.457509
MCCA0507	GB1_CENTRAL_NERVOUS_SYSTEM	0.0591435
MCCA0508	GB1_CENTRAL_NERVOUS_SYSTEM	0.146493
MCCA0509	GB1_CENTRAL_NERVOUS_SYSTEM	0.370702
MCCA0510	GB1_CENTRAL_NERVOUS_SYSTEM	0.142616
MCCA0511	GB1_CENTRAL_NERVOUS_SYSTEM	0.134863
MCCA0506	GMS10_CENTRAL_NERVOUS_SYSTEM	0.522632
MCCA0507	GMS10_CENTRAL_NERVOUS_SYSTEM	-0.0637766
MCCA0508	GMS10_CENTRAL_NERVOUS_SYSTEM	0.0808398
MCCA0509	GMS10_CENTRAL_NERVOUS_SYSTEM	0.374707
MCCA0510	GMS10_CENTRAL_NERVOUS_SYSTEM	0.147905
MCCA0511	GMS10_CENTRAL_NERVOUS_SYSTEM	0.116574
MCCA0506	GOS3_CENTRAL_NERVOUS_SYSTEM	0.405713
MCCA0507	GOS3_CENTRAL_NERVOUS_SYSTEM	0.00463751
MCCA0508	GOS3_CENTRAL_NERVOUS_SYSTEM	0.0685635
MCCA0509	GOS3_CENTRAL_NERVOUS_SYSTEM	0.301073
MCCA0510	GOS3_CENTRAL_NERVOUS_SYSTEM	0.127034
MCCA0511	GOS3_CENTRAL_NERVOUS_SYSTEM	0.113681
MCCA0506	IMR32_AUTONOMIC_GANGLIA	-0.254569
MCCA0507	IMR32_AUTONOMIC_GANGLIA	0.276819
MCCA0508	IMR32_AUTONOMIC_GANGLIA	0.155606
MCCA0509	IMR32_AUTONOMIC_GANGLIA	0.0790932
MCCA0510	IMR32_AUTONOMIC_GANGLIA	0.158692
MCCA0511	IMR32_AUTONOMIC_GANGLIA	0.196408
MCCA0506	KALS1_CENTRAL_NERVOUS_SYSTEM	0.427698
MCCA0507	KALS1_CENTRAL_NERVOUS_SYSTEM	0.0022532
MCCA0508	KALS1_CENTRAL_NERVOUS_SYSTEM	0.111266
MCCA0509	KALS1_CENTRAL_NERVOUS_SYSTEM	0.381678
MCCA0510	KALS1_CENTRAL_NERVOUS_SYSTEM	0.181452
MCCA0511	KALS1_CENTRAL_NERVOUS_SYSTEM	0.159332
MCCA0506	KELLY_AUTONOMIC_GANGLIA	-0.308608
MCCA0507	KELLY_AUTONOMIC_GANGLIA	0.27861
MCCA0508	KELLY_AUTONOMIC_GANGLIA	0.083622
MCCA0509	KELLY_AUTONOMIC_GANGLIA	-0.0383532
MCCA0510	KELLY_AUTONOMIC_GANGLIA	0.236579
MCCA0511	KELLY_AUTONOMIC_GANGLIA	0.275675
MCCA0506	KNS42_CENTRAL_NERVOUS_SYSTEM	0.305386
MCCA0507	KNS42_CENTRAL_NERVOUS_SYSTEM	0.0722919
MCCA0508	KNS42_CENTRAL_NERVOUS_SYSTEM	0.122787
MCCA0509	KNS42_CENTRAL_NERVOUS_SYSTEM	0.270307
MCCA0510	KNS42_CENTRAL_NERVOUS_SYSTEM	0.064561
MCCA0511	KNS42_CENTRAL_NERVOUS_SYSTEM	0.077688
MCCA0506	KNS60_CENTRAL_NERVOUS_SYSTEM	0.426668
MCCA0507	KNS60_CENTRAL_NERVOUS_SYSTEM	0.00579438
MCCA0508	KNS60_CENTRAL_NERVOUS_SYSTEM	0.108303
MCCA0509	KNS60_CENTRAL_NERVOUS_SYSTEM	0.375714
MCCA0510	KNS60_CENTRAL_NERVOUS_SYSTEM	0.11057
MCCA0511	KNS60_CENTRAL_NERVOUS_SYSTEM	0.0838625
MCCA0506	KNS81_CENTRAL_NERVOUS_SYSTEM	0.426241
MCCA0507	KNS81_CENTRAL_NERVOUS_SYSTEM	-0.0469226
MCCA0508	KNS81_CENTRAL_NERVOUS_SYSTEM	0.0391543
MCCA0509	KNS81_CENTRAL_NERVOUS_SYSTEM	0.325107
MCCA0510	KNS81_CENTRAL_NERVOUS_SYSTEM	0.0821093
MCCA0511	KNS81_CENTRAL_NERVOUS_SYSTEM	0.0587414
MCCA0506	KPNRTBM1_AUTONOMIC_GANGLIA	-0.319298
MCCA0507	KPNRTBM1_AUTONOMIC_GANGLIA	0.313842
MCCA0508	KPNRTBM1_AUTONOMIC_GANGLIA	0.048751
MCCA0509	KPNRTBM1_AUTONOMIC_GANGLIA	-0.0707804
MCCA0510	KPNRTBM1_AUTONOMIC_GANGLIA	0.195065
MCCA0511	KPNRTBM1_AUTONOMIC_GANGLIA	0.241991
MCCA0506	KPNSI9S_AUTONOMIC_GANGLIA	0.268235
MCCA0507	KPNSI9S_AUTONOMIC_GANGLIA	0.0813457
MCCA0508	KPNSI9S_AUTONOMIC_GANGLIA	0.0778824
MCCA0509	KPNSI9S_AUTONOMIC_GANGLIA	0.264055
MCCA0510	KPNSI9S_AUTONOMIC_GANGLIA	0.294904
MCCA0511	KPNSI9S_AUTONOMIC_GANGLIA	0.300473
MCCA0506	KPNYN_AUTONOMIC_GANGLIA	-0.352669
MCCA0507	KPNYN_AUTONOMIC_GANGLIA	0.281667
MCCA0508	KPNYN_AUTONOMIC_GANGLIA	0.055963
MCCA0509	KPNYN_AUTONOMIC_GANGLIA	-0.0799147
MCCA0510	KPNYN_AUTONOMIC_GANGLIA	0.170096
MCCA0511	KPNYN_AUTONOMIC_GANGLIA	0.231928
MCCA0506	KS1_CENTRAL_NERVOUS_SYSTEM	0.491408
MCCA0507	KS1_CENTRAL_NERVOUS_SYSTEM	-0.0842332
MCCA0508	KS1_CENTRAL_NERVOUS_SYSTEM	0.0485407
MCCA0509	KS1_CENTRAL_NERVOUS_SYSTEM	0.314437
MCCA0510	KS1_CENTRAL_NERVOUS_SYSTEM	0.0983079
MCCA0511	KS1_CENTRAL_NERVOUS_SYSTEM	0.0791132
MCCA0506	LN18_CENTRAL_NERVOUS_SYSTEM	0.396843
MCCA0507	LN18_CENTRAL_NERVOUS_SYSTEM	-0.00792867
MCCA0508	LN18_CENTRAL_NERVOUS_SYSTEM	0.0696533
MCCA0509	LN18_CENTRAL_NERVOUS_SYSTEM	0.387406
MCCA0510	LN18_CENTRAL_NERVOUS_SYSTEM	0.153486
MCCA0511	LN18_CENTRAL_NERVOUS_SYSTEM	0.14225
MCCA0506	LN215_CENTRAL_NERVOUS_SYSTEM	0.468598
MCCA0507	LN215_CENTRAL_NERVOUS_SYSTEM	-0.0404701
MCCA0508	LN215_CENTRAL_NERVOUS_SYSTEM	0.0797416
MCCA0509	LN215_CENTRAL_NERVOUS_SYSTEM	0.400277
MCCA0510	LN215_CENTRAL_NERVOUS_SYSTEM	0.189333
MCCA0511	LN215_CENTRAL_NERVOUS_SYSTEM	0.15994
MCCA0506	LN229_CENTRAL_NERVOUS_SYSTEM	0.523989
MCCA0507	LN229_CENTRAL_NERVOUS_SYSTEM	-0.0559957
MCCA0508	LN229_CENTRAL_NERVOUS_SYSTEM	0.0642229
MCCA0509	LN229_CENTRAL_NERVOUS_SYSTEM	0.34033
MCCA0510	LN229_CENTRAL_NERVOUS_SYSTEM	0.0856331
MCCA0511	LN229_CENTRAL_NERVOUS_SYSTEM	0.0661365
MCCA0506	LN340_CENTRAL_NERVOUS_SYSTEM	0.461286
MCCA0507	LN340_CENTRAL_NERVOUS_SYSTEM	-0.0924831
MCCA0508	LN340_CENTRAL_NERVOUS_SYSTEM	-0.0109384
MCCA0509	LN340_CENTRAL_NERVOUS_SYSTEM	0.330619
MCCA0510	LN340_CENTRAL_NERVOUS_SYSTEM	0.117542
MCCA0511	LN340_CENTRAL_NERVOUS_SYSTEM	0.082519
MCCA0506	LN382_CENTRAL_NERVOUS_SYSTEM	0.476664
MCCA0507	LN382_CENTRAL_NERVOUS_SYSTEM	-0.0287163
MCCA0508	LN382_CENTRAL_NERVOUS_SYSTEM	0.0642636
MCCA0509	LN382_CENTRAL_NERVOUS_SYSTEM	0.338482
MCCA0510	LN382_CENTRAL_NERVOUS_SYSTEM	0.111598
MCCA0511	LN382_CENTRAL_NERVOUS_SYSTEM	0.11335
MCCA0506	LN428_CENTRAL_NERVOUS_SYSTEM	0.449071
MCCA0507	LN428_CENTRAL_NERVOUS_SYSTEM	-0.0201552
MCCA0508	LN428_CENTRAL_NERVOUS_SYSTEM	0.0939982
MCCA0509	LN428_CENTRAL_NERVOUS_SYSTEM	0.343131
MCCA0510	LN428_CENTRAL_NERVOUS_SYSTEM	0.195777
MCCA0511	LN428_CENTRAL_NERVOUS_SYSTEM	0.177419
MCCA0506	LN443_CENTRAL_NERVOUS_SYSTEM	0.388927
MCCA0507	LN443_CENTRAL_NERVOUS_SYSTEM	0.0496739
MCCA0508	LN443_CENTRAL_NERVOUS_SYSTEM	0.0963162
MCCA0509	LN443_CENTRAL_NERVOUS_SYSTEM	0.350367
MCCA0510	LN443_CENTRAL_NERVOUS_SYSTEM	0.138172
MCCA0511	LN443_CENTRAL_NERVOUS_SYSTEM	0.142654
MCCA0506	LN464_CENTRAL_NERVOUS_SYSTEM	0.527738
MCCA0507	LN464_CENTRAL_NERVOUS_SYSTEM	-0.0383591
MCCA0508	LN464_CENTRAL_NERVOUS_SYSTEM	0.126135
MCCA0509	LN464_CENTRAL_NERVOUS_SYSTEM	0.347238
MCCA0510	LN464_CENTRAL_NERVOUS_SYSTEM	0.113012
MCCA0511	LN464_CENTRAL_NERVOUS_SYSTEM	0.10589
MCCA0506	LNZ308_CENTRAL_NERVOUS_SYSTEM	0.41768
MCCA0507	LNZ308_CENTRAL_NERVOUS_SYSTEM	0.043452
MCCA0508	LNZ308_CENTRAL_NERVOUS_SYSTEM	0.117796
MCCA0509	LNZ308_CENTRAL_NERVOUS_SYSTEM	0.437133
MCCA0510	LNZ308_CENTRAL_NERVOUS_SYSTEM	0.112945
MCCA0511	LNZ308_CENTRAL_NERVOUS_SYSTEM	0.0864278
MCCA0506	M059K_CENTRAL_NERVOUS_SYSTEM	0.489225
MCCA0507	M059K_CENTRAL_NERVOUS_SYSTEM	-0.0740198
MCCA0508	M059K_CENTRAL_NERVOUS_SYSTEM	0.0462249
MCCA0509	M059K_CENTRAL_NERVOUS_SYSTEM	0.342136
MCCA0510	M059K_CENTRAL_NERVOUS_SYSTEM	0.13368
MCCA0511	M059K_CENTRAL_NERVOUS_SYSTEM	0.116941
MCCA0506	MHHNB11_AUTONOMIC_GANGLIA	-0.226955
MCCA0507	MHHNB11_AUTONOMIC_GANGLIA	0.285753
MCCA0508	MHHNB11_AUTONOMIC_GANGLIA	0.0975612
MCCA0509	MHHNB11_AUTONOMIC_GANGLIA	0.00959867
MCCA0510	MHHNB11_AUTONOMIC_GANGLIA	0.319209
MCCA0511	MHHNB11_AUTONOMIC_GANGLIA	0.342471
MCCA0506	NB1_AUTONOMIC_GANGLIA	-0.043665
MCCA0507	NB1_AUTONOMIC_GANGLIA	0.214883
MCCA0508	NB1_AUTONOMIC_GANGLIA	0.116881
MCCA0509	NB1_AUTONOMIC_GANGLIA	0.171454
MCCA0510	NB1_AUTONOMIC_GANGLIA	0.224394
MCCA0511	NB1_AUTONOMIC_GANGLIA	0.286368
MCCA0506	NH6_AUTONOMIC_GANGLIA	-0.204166
MCCA0507	NH6_AUTONOMIC_GANGLIA	0.286605
MCCA0508	NH6_AUTONOMIC_GANGLIA	0.0761088
MCCA0509	NH6_AUTONOMIC_GANGLIA	0.0245092
MCCA0510	NH6_AUTONOMIC_GANGLIA	0.239108
MCCA0511	NH6_AUTONOMIC_GANGLIA	0.287167
MCCA0506	NMCG1_CENTRAL_NERVOUS_SYSTEM	0.418644
MCCA0507	NMCG1_CENTRAL_NERVOUS_SYSTEM	0.0599942
MCCA0508	NMCG1_CENTRAL_NERVOUS_SYSTEM	0.126274
MCCA0509	NMCG1_CENTRAL_NERVOUS_SYSTEM	0.377971
MCCA0510	NMCG1_CENTRAL_NERVOUS_SYSTEM	0.140908
MCCA0511	NMCG1_CENTRAL_NERVOUS_SYSTEM	0.139437
MCCA0506	ONS76_CENTRAL_NERVOUS_SYSTEM	0.422302
MCCA0507	ONS76_CENTRAL_NERVOUS_SYSTEM	-0.00234474
MCCA0508	ONS76_CENTRAL_NERVOUS_SYSTEM	0.107812
MCCA0509	ONS76_CENTRAL_NERVOUS_SYSTEM	0.373704
MCCA0510	ONS76_CENTRAL_NERVOUS_SYSTEM	0.139433
MCCA0511	ONS76_CENTRAL_NERVOUS_SYSTEM	0.0834184
MCCA0506	S42MGBA_CENTRAL_NERVOUS_SYSTEM	0.432825
MCCA0507	S42MGBA_CENTRAL_NERVOUS_SYSTEM	-0.0171252
MCCA0508	S42MGBA_CENTRAL_NERVOUS_SYSTEM	0.102138
MCCA0509	S42MGBA_CENTRAL_NERVOUS_SYSTEM	0.40525
MCCA0510	S42MGBA_CENTRAL_NERVOUS_SYSTEM	0.17565
MCCA0511	S42MGBA_CENTRAL_NERVOUS_SYSTEM	0.158601
MCCA0506	S8MGBA_CENTRAL_NERVOUS_SYSTEM	0.423641
MCCA0507	S8MGBA_CENTRAL_NERVOUS_SYSTEM	0.0370097
MCCA0508	S8MGBA_CENTRAL_NERVOUS_SYSTEM	0.155374
MCCA0509	S8MGBA_CENTRAL_NERVOUS_SYSTEM	0.407411
MCCA0510	S8MGBA_CENTRAL_NERVOUS_SYSTEM	0.180544
MCCA0511	S8MGBA_CENTRAL_NERVOUS_SYSTEM	0.170115
MCCA0506	SF126_CENTRAL_NERVOUS_SYSTEM	0.45944
MCCA0507	SF126_CENTRAL_NERVOUS_SYSTEM	-0.0926609
MCCA0508	SF126_CENTRAL_NERVOUS_SYSTEM	0.0524188
MCCA0509	SF126_CENTRAL_NERVOUS_SYSTEM	0.339586
MCCA0510	SF126_CENTRAL_NERVOUS_SYSTEM	0.161941
MCCA0511	SF126_CENTRAL_NERVOUS_SYSTEM	0.126705
MCCA0506	SF172_CENTRAL_NERVOUS_SYSTEM	0.501696
MCCA0507	SF172_CENTRAL_NERVOUS_SYSTEM	0.013162
MCCA0508	SF172_CENTRAL_NERVOUS_SYSTEM	0.163043
MCCA0509	SF172_CENTRAL_NERVOUS_SYSTEM	0.407044
MCCA0510	SF172_CENTRAL_NERVOUS_SYSTEM	0.276881
MCCA0511	SF172_CENTRAL_NERVOUS_SYSTEM	0.217375
MCCA0506	SF295_CENTRAL_NERVOUS_SYSTEM	0.432706
MCCA0507	SF295_CENTRAL_NERVOUS_SYSTEM	-0.021212
MCCA0508	SF295_CENTRAL_NERVOUS_SYSTEM	0.0871471
MCCA0509	SF295_CENTRAL_NERVOUS_SYSTEM	0.38953
MCCA0510	SF295_CENTRAL_NERVOUS_SYSTEM	0.158388
MCCA0511	SF295_CENTRAL_NERVOUS_SYSTEM	0.151368
MCCA0506	SIMA_AUTONOMIC_GANGLIA	-0.281413
MCCA0507	SIMA_AUTONOMIC_GANGLIA	0.273712
MCCA0508	SIMA_AUTONOMIC_GANGLIA	0.0759756
MCCA0509	SIMA_AUTONOMIC_GANGLIA	-0.0486029
MCCA0510	SIMA_AUTONOMIC_GANGLIA	0.243202
MCCA0511	SIMA_AUTONOMIC_GANGLIA	0.273702
MCCA0506	SKNAS_AUTONOMIC_GANGLIA	0.162545
MCCA0507	SKNAS_AUTONOMIC_GANGLIA	0.145118
MCCA0508	SKNAS_AUTONOMIC_GANGLIA	0.146909
MCCA0509	SKNAS_AUTONOMIC_GANGLIA	0.222524
MCCA0510	SKNAS_AUTONOMIC_GANGLIA	0.345473
MCCA0511	SKNAS_AUTONOMIC_GANGLIA	0.360458
MCCA0506	SKNBE2_AUTONOMIC_GANGLIA	-0.272263
MCCA0507	SKNBE2_AUTONOMIC_GANGLIA	0.292638
MCCA0508	SKNBE2_AUTONOMIC_GANGLIA	0.0645643
MCCA0509	SKNBE2_AUTONOMIC_GANGLIA	-0.022599
MCCA0510	SKNBE2_AUTONOMIC_GANGLIA	0.240684
MCCA0511	SKNBE2_AUTONOMIC_GANGLIA	0.284976
MCCA0506	SKNDZ_AUTONOMIC_GANGLIA	-0.240903
MCCA0507	SKNDZ_AUTONOMIC_GANGLIA	0.236677
MCCA0508	SKNDZ_AUTONOMIC_GANGLIA	0.0802637
MCCA0509	SKNDZ_AUTONOMIC_GANGLIA	0.0541598
MCCA0510	SKNDZ_AUTONOMIC_GANGLIA	0.17403
MCCA0511	SKNDZ_AUTONOMIC_GANGLIA	0.225099
MCCA0506	SKNFI_AUTONOMIC_GANGLIA	-0.155656
MCCA0507	SKNFI_AUTONOMIC_GANGLIA	0.191899
MCCA0508	SKNFI_AUTONOMIC_GANGLIA	0.0703534
MCCA0509	SKNFI_AUTONOMIC_GANGLIA	-0.0406779
MCCA0510	SKNFI_AUTONOMIC_GANGLIA	0.31371
MCCA0511	SKNFI_AUTONOMIC_GANGLIA	0.367913
MCCA0506	SKNSH_AUTONOMIC_GANGLIA	0.151934
MCCA0507	SKNSH_AUTONOMIC_GANGLIA	0.187036
MCCA0508	SKNSH_AUTONOMIC_GANGLIA	0.103694
MCCA0509	SKNSH_AUTONOMIC_GANGLIA	0.206707
MCCA0510	SKNSH_AUTONOMIC_GANGLIA	0.355809
MCCA0511	SKNSH_AUTONOMIC_GANGLIA	0.370609
MCCA0506	SNB75_CENTRAL_NERVOUS_SYSTEM	0.536362
MCCA0507	SNB75_CENTRAL_NERVOUS_SYSTEM	-0.081368
MCCA0508	SNB75_CENTRAL_NERVOUS_SYSTEM	0.0459969
MCCA0509	SNB75_CENTRAL_NERVOUS_SYSTEM	0.374202
MCCA0510	SNB75_CENTRAL_NERVOUS_SYSTEM	0.0999964
MCCA0511	SNB75_CENTRAL_NERVOUS_SYSTEM	0.0577272
MCCA0506	SNU1105_CENTRAL_NERVOUS_SYSTEM	0.440688
MCCA0507	SNU1105_CENTRAL_NERVOUS_SYSTEM	-0.00160963
MCCA0508	SNU1105_CENTRAL_NERVOUS_SYSTEM	0.0563504
MCCA0509	SNU1105_CENTRAL_NERVOUS_SYSTEM	0.337457
MCCA0510	SNU1105_CENTRAL_NERVOUS_SYSTEM	0.134956
MCCA0511	SNU1105_CENTRAL_NERVOUS_SYSTEM	0.115407
MCCA0506	SNU201_CENTRAL_NERVOUS_SYSTEM	0.487274
MCCA0507	SNU201_CENTRAL_NERVOUS_SYSTEM	-0.070246
MCCA0508	SNU201_CENTRAL_NERVOUS_SYSTEM	0.0200193
MCCA0509	SNU201_CENTRAL_NERVOUS_SYSTEM	0.33061
MCCA0510	SNU201_CENTRAL_NERVOUS_SYSTEM	0.0866042
MCCA0511	SNU201_CENTRAL_NERVOUS_SYSTEM	0.0537338
MCCA0506	SNU466_CENTRAL_NERVOUS_SYSTEM	0.579117
MCCA0507	SNU466_CENTRAL_NERVOUS_SYSTEM	-0.0649064
MCCA0508	SNU466_CENTRAL_NERVOUS_SYSTEM	0.0171571
MCCA0509	SNU466_CENTRAL_NERVOUS_SYSTEM	0.325131
MCCA0510	SNU466_CENTRAL_NERVOUS_SYSTEM	0.0643331
MCCA0511	SNU466_CENTRAL_NERVOUS_SYSTEM	0.015297
MCCA0506	SNU489_CENTRAL_NERVOUS_SYSTEM	0.419666
MCCA0507	SNU489_CENTRAL_NERVOUS_SYSTEM	0.0155034
MCCA0508	SNU489_CENTRAL_NERVOUS_SYSTEM	0.0874175
MCCA0509	SNU489_CENTRAL_NERVOUS_SYSTEM	0.368506
MCCA0510	SNU489_CENTRAL_NERVOUS_SYSTEM	0.199814
MCCA0511	SNU489_CENTRAL_NERVOUS_SYSTEM	0.182981
MCCA0506	SNU626_CENTRAL_NERVOUS_SYSTEM	0.414717
MCCA0507	SNU626_CENTRAL_NERVOUS_SYSTEM	-0.0361062
MCCA0508	SNU626_CENTRAL_NERVOUS_SYSTEM	0.100325
MCCA0509	SNU626_CENTRAL_NERVOUS_SYSTEM	0.321917
MCCA0510	SNU626_CENTRAL_NERVOUS_SYSTEM	0.105462
MCCA0511	SNU626_CENTRAL_NERVOUS_SYSTEM	0.0981436
MCCA0506	T98G_CENTRAL_NERVOUS_SYSTEM	0.447181
MCCA0507	T98G_CENTRAL_NERVOUS_SYSTEM	-0.00705846
MCCA0508	T98G_CENTRAL_NERVOUS_SYSTEM	0.151085
MCCA0509	T98G_CENTRAL_NERVOUS_SYSTEM	0.396365
MCCA0510	T98G_CENTRAL_NERVOUS_SYSTEM	0.210583
MCCA0511	T98G_CENTRAL_NERVOUS_SYSTEM	0.189799
MCCA0506	U343_CENTRAL_NERVOUS_SYSTEM	0.426571
MCCA0507	U343_CENTRAL_NERVOUS_SYSTEM	-0.0607259
MCCA0508	U343_CENTRAL_NERVOUS_SYSTEM	0.0424951
MCCA0509	U343_CENTRAL_NERVOUS_SYSTEM	0.318848
MCCA0510	U343_CENTRAL_NERVOUS_SYSTEM	0.159008
MCCA0511	U343_CENTRAL_NERVOUS_SYSTEM	0.128028
MCCA0506	U87MG_CENTRAL_NERVOUS_SYSTEM	0.403749
MCCA0507	U87MG_CENTRAL_NERVOUS_SYSTEM	0.015274
MCCA0508	U87MG_CENTRAL_NERVOUS_SYSTEM	0.112731
MCCA0509	U87MG_CENTRAL_NERVOUS_SYSTEM	0.342821
MCCA0510	U87MG_CENTRAL_NERVOUS_SYSTEM	0.190193
MCCA0511	U87MG_CENTRAL_NERVOUS_SYSTEM	0.173354
MCCA0506	YH13_CENTRAL_NERVOUS_SYSTEM	0.490285
MCCA0507	YH13_CENTRAL_NERVOUS_SYSTEM	-0.0349344
MCCA0508	YH13_CENTRAL_NERVOUS_SYSTEM	0.100679
MCCA0509	YH13_CENTRAL_NERVOUS_SYSTEM	0.380361
MCCA0510	YH13_CENTRAL_NERVOUS_SYSTEM	0.119721
MCCA0511	YH13_CENTRAL_NERVOUS_SYSTEM	0.0928324
MCCA0506	YKG1_CENTRAL_NERVOUS_SYSTEM	0.416685
MCCA0507	YKG1_CENTRAL_NERVOUS_SYSTEM	0.00149769
MCCA0508	YKG1_CENTRAL_NERVOUS_SYSTEM	0.136438
MCCA0509	YKG1_CENTRAL_NERVOUS_SYSTEM	0.368473
MCCA0510	YKG1_CENTRAL_NERVOUS_SYSTEM	0.187719
MCCA0511	YKG1_CENTRAL_NERVOUS_SYSTEM	0.174105

## Sheet: Intestinal cancers (2D)
Supplementary Table 4. Cross-species comparison of MCCA and CCLE transcriptomes
MCCA-ID	CCLE-ID	PearsonCorrelation
MCCA0107	C2BBE1_LARGE_INTESTINE	0.181168
MCCA0106	C2BBE1_LARGE_INTESTINE	0.136794
MCCA0038	C2BBE1_LARGE_INTESTINE	0.241323
MCCA0039	C2BBE1_LARGE_INTESTINE	0.0952291
MCCA0070	C2BBE1_LARGE_INTESTINE	0.185852
MCCA0091	C2BBE1_LARGE_INTESTINE	0.128186
MCCA0092	C2BBE1_LARGE_INTESTINE	0.153144
MCCA0093	C2BBE1_LARGE_INTESTINE	0.209871
MCCA0094	C2BBE1_LARGE_INTESTINE	0.190183
MCCA0102	C2BBE1_LARGE_INTESTINE	0.234266
MCCA0104	C2BBE1_LARGE_INTESTINE	0.176331
MCCA0107	CACO2_LARGE_INTESTINE	0.209977
MCCA0106	CACO2_LARGE_INTESTINE	0.173278
MCCA0038	CACO2_LARGE_INTESTINE	0.282164
MCCA0039	CACO2_LARGE_INTESTINE	0.14507
MCCA0070	CACO2_LARGE_INTESTINE	0.234291
MCCA0091	CACO2_LARGE_INTESTINE	0.163433
MCCA0092	CACO2_LARGE_INTESTINE	0.195855
MCCA0093	CACO2_LARGE_INTESTINE	0.261496
MCCA0094	CACO2_LARGE_INTESTINE	0.239169
MCCA0102	CACO2_LARGE_INTESTINE	0.283258
MCCA0104	CACO2_LARGE_INTESTINE	0.216398
MCCA0107	CCK81_LARGE_INTESTINE	0.268596
MCCA0106	CCK81_LARGE_INTESTINE	-0.0210076
MCCA0038	CCK81_LARGE_INTESTINE	0.178817
MCCA0039	CCK81_LARGE_INTESTINE	-0.0594892
MCCA0070	CCK81_LARGE_INTESTINE	0.0230726
MCCA0091	CCK81_LARGE_INTESTINE	0.130231
MCCA0092	CCK81_LARGE_INTESTINE	0.159605
MCCA0093	CCK81_LARGE_INTESTINE	0.305741
MCCA0094	CCK81_LARGE_INTESTINE	-0.0670444
MCCA0102	CCK81_LARGE_INTESTINE	0.30369
MCCA0104	CCK81_LARGE_INTESTINE	0.159087
MCCA0107	CL11_LARGE_INTESTINE	0.209265
MCCA0106	CL11_LARGE_INTESTINE	0.202664
MCCA0038	CL11_LARGE_INTESTINE	0.333111
MCCA0039	CL11_LARGE_INTESTINE	0.145325
MCCA0070	CL11_LARGE_INTESTINE	0.21279
MCCA0091	CL11_LARGE_INTESTINE	0.269214
MCCA0092	CL11_LARGE_INTESTINE	0.228316
MCCA0093	CL11_LARGE_INTESTINE	0.353279
MCCA0094	CL11_LARGE_INTESTINE	0.178185
MCCA0102	CL11_LARGE_INTESTINE	0.383841
MCCA0104	CL11_LARGE_INTESTINE	0.249349
MCCA0107	CL14_LARGE_INTESTINE	0.328804
MCCA0106	CL14_LARGE_INTESTINE	0.145121
MCCA0038	CL14_LARGE_INTESTINE	0.377196
MCCA0039	CL14_LARGE_INTESTINE	0.0893244
MCCA0070	CL14_LARGE_INTESTINE	0.212947
MCCA0091	CL14_LARGE_INTESTINE	0.267662
MCCA0092	CL14_LARGE_INTESTINE	0.243964
MCCA0093	CL14_LARGE_INTESTINE	0.433876
MCCA0094	CL14_LARGE_INTESTINE	0.110542
MCCA0102	CL14_LARGE_INTESTINE	0.430265
MCCA0104	CL14_LARGE_INTESTINE	0.276772
MCCA0107	CL34_LARGE_INTESTINE	0.236926
MCCA0106	CL34_LARGE_INTESTINE	-0.0198607
MCCA0038	CL34_LARGE_INTESTINE	0.281241
MCCA0039	CL34_LARGE_INTESTINE	0.0716999
MCCA0070	CL34_LARGE_INTESTINE	0.0664744
MCCA0091	CL34_LARGE_INTESTINE	0.257849
MCCA0092	CL34_LARGE_INTESTINE	0.191119
MCCA0093	CL34_LARGE_INTESTINE	0.414462
MCCA0094	CL34_LARGE_INTESTINE	-0.0194856
MCCA0102	CL34_LARGE_INTESTINE	0.415333
MCCA0104	CL34_LARGE_INTESTINE	0.298103
MCCA0107	CL40_LARGE_INTESTINE	0.247141
MCCA0106	CL40_LARGE_INTESTINE	0.0249866
MCCA0038	CL40_LARGE_INTESTINE	0.308226
MCCA0039	CL40_LARGE_INTESTINE	0.0797609
MCCA0070	CL40_LARGE_INTESTINE	0.106656
MCCA0091	CL40_LARGE_INTESTINE	0.258692
MCCA0092	CL40_LARGE_INTESTINE	0.209469
MCCA0093	CL40_LARGE_INTESTINE	0.453932
MCCA0094	CL40_LARGE_INTESTINE	-0.00857525
MCCA0102	CL40_LARGE_INTESTINE	0.42757
MCCA0104	CL40_LARGE_INTESTINE	0.305512
MCCA0107	COLO201_LARGE_INTESTINE	0.257763
MCCA0106	COLO201_LARGE_INTESTINE	0.049852
MCCA0038	COLO201_LARGE_INTESTINE	0.289085
MCCA0039	COLO201_LARGE_INTESTINE	0.0998006
MCCA0070	COLO201_LARGE_INTESTINE	0.140802
MCCA0091	COLO201_LARGE_INTESTINE	0.219296
MCCA0092	COLO201_LARGE_INTESTINE	0.168896
MCCA0093	COLO201_LARGE_INTESTINE	0.343345
MCCA0094	COLO201_LARGE_INTESTINE	0.072505
MCCA0102	COLO201_LARGE_INTESTINE	0.338706
MCCA0104	COLO201_LARGE_INTESTINE	0.203594
MCCA0107	COLO320_LARGE_INTESTINE	0.0568454
MCCA0106	COLO320_LARGE_INTESTINE	0.222756
MCCA0038	COLO320_LARGE_INTESTINE	-0.0514362
MCCA0039	COLO320_LARGE_INTESTINE	0.0882738
MCCA0070	COLO320_LARGE_INTESTINE	0.158488
MCCA0091	COLO320_LARGE_INTESTINE	0.0207914
MCCA0092	COLO320_LARGE_INTESTINE	0.129911
MCCA0093	COLO320_LARGE_INTESTINE	-0.156362
MCCA0094	COLO320_LARGE_INTESTINE	0.195467
MCCA0102	COLO320_LARGE_INTESTINE	-0.0894815
MCCA0104	COLO320_LARGE_INTESTINE	-0.0846589
MCCA0107	COLO678_LARGE_INTESTINE	0.146251
MCCA0106	COLO678_LARGE_INTESTINE	0.102304
MCCA0038	COLO678_LARGE_INTESTINE	0.233914
MCCA0039	COLO678_LARGE_INTESTINE	0.0783732
MCCA0070	COLO678_LARGE_INTESTINE	0.136261
MCCA0091	COLO678_LARGE_INTESTINE	0.10924
MCCA0092	COLO678_LARGE_INTESTINE	0.110502
MCCA0093	COLO678_LARGE_INTESTINE	0.273471
MCCA0094	COLO678_LARGE_INTESTINE	0.0645299
MCCA0102	COLO678_LARGE_INTESTINE	0.267607
MCCA0104	COLO678_LARGE_INTESTINE	0.0656669
MCCA0107	CW2_LARGE_INTESTINE	0.217973
MCCA0106	CW2_LARGE_INTESTINE	-0.0348924
MCCA0038	CW2_LARGE_INTESTINE	0.26552
MCCA0039	CW2_LARGE_INTESTINE	0.0546706
MCCA0070	CW2_LARGE_INTESTINE	0.0692564
MCCA0091	CW2_LARGE_INTESTINE	0.211804
MCCA0092	CW2_LARGE_INTESTINE	0.184469
MCCA0093	CW2_LARGE_INTESTINE	0.366163
MCCA0094	CW2_LARGE_INTESTINE	-0.00103045
MCCA0102	CW2_LARGE_INTESTINE	0.34431
MCCA0104	CW2_LARGE_INTESTINE	0.192607
MCCA0107	GP2D_LARGE_INTESTINE	0.277595
MCCA0106	GP2D_LARGE_INTESTINE	0.0314905
MCCA0038	GP2D_LARGE_INTESTINE	0.314167
MCCA0039	GP2D_LARGE_INTESTINE	-0.0090429
MCCA0070	GP2D_LARGE_INTESTINE	0.076445
MCCA0091	GP2D_LARGE_INTESTINE	0.181659
MCCA0092	GP2D_LARGE_INTESTINE	0.189934
MCCA0093	GP2D_LARGE_INTESTINE	0.365163
MCCA0094	GP2D_LARGE_INTESTINE	-0.00822032
MCCA0102	GP2D_LARGE_INTESTINE	0.371354
MCCA0104	GP2D_LARGE_INTESTINE	0.19516
MCCA0107	HCC56_LARGE_INTESTINE	0.293748
MCCA0106	HCC56_LARGE_INTESTINE	0.0306099
MCCA0038	HCC56_LARGE_INTESTINE	0.272693
MCCA0039	HCC56_LARGE_INTESTINE	-0.00525982
MCCA0070	HCC56_LARGE_INTESTINE	0.103071
MCCA0091	HCC56_LARGE_INTESTINE	0.203165
MCCA0092	HCC56_LARGE_INTESTINE	0.168045
MCCA0093	HCC56_LARGE_INTESTINE	0.356297
MCCA0094	HCC56_LARGE_INTESTINE	0.0342438
MCCA0102	HCC56_LARGE_INTESTINE	0.36343
MCCA0104	HCC56_LARGE_INTESTINE	0.211317
MCCA0107	HCT116_LARGE_INTESTINE	0.127918
MCCA0106	HCT116_LARGE_INTESTINE	0.137994
MCCA0038	HCT116_LARGE_INTESTINE	0.269989
MCCA0039	HCT116_LARGE_INTESTINE	0.11303
MCCA0070	HCT116_LARGE_INTESTINE	0.233877
MCCA0091	HCT116_LARGE_INTESTINE	0.222354
MCCA0092	HCT116_LARGE_INTESTINE	0.111346
MCCA0093	HCT116_LARGE_INTESTINE	0.26753
MCCA0094	HCT116_LARGE_INTESTINE	0.233581
MCCA0102	HCT116_LARGE_INTESTINE	0.268541
MCCA0104	HCT116_LARGE_INTESTINE	0.1474
MCCA0107	HCT15_LARGE_INTESTINE	0.20268
MCCA0106	HCT15_LARGE_INTESTINE	0.0890749
MCCA0038	HCT15_LARGE_INTESTINE	0.251389
MCCA0039	HCT15_LARGE_INTESTINE	0.0522191
MCCA0070	HCT15_LARGE_INTESTINE	0.16196
MCCA0091	HCT15_LARGE_INTESTINE	0.168443
MCCA0092	HCT15_LARGE_INTESTINE	0.122007
MCCA0093	HCT15_LARGE_INTESTINE	0.314706
MCCA0094	HCT15_LARGE_INTESTINE	0.0749851
MCCA0102	HCT15_LARGE_INTESTINE	0.31788
MCCA0104	HCT15_LARGE_INTESTINE	0.118029
MCCA0107	HT115_LARGE_INTESTINE	0.212278
MCCA0106	HT115_LARGE_INTESTINE	0.0157374
MCCA0038	HT115_LARGE_INTESTINE	0.312643
MCCA0039	HT115_LARGE_INTESTINE	0.107407
MCCA0070	HT115_LARGE_INTESTINE	0.13095
MCCA0091	HT115_LARGE_INTESTINE	0.270967
MCCA0092	HT115_LARGE_INTESTINE	0.215519
MCCA0093	HT115_LARGE_INTESTINE	0.435024
MCCA0094	HT115_LARGE_INTESTINE	0.0371321
MCCA0102	HT115_LARGE_INTESTINE	0.430433
MCCA0104	HT115_LARGE_INTESTINE	0.320489
MCCA0107	HT29_LARGE_INTESTINE	0.237024
MCCA0106	HT29_LARGE_INTESTINE	0.0404109
MCCA0038	HT29_LARGE_INTESTINE	0.279013
MCCA0039	HT29_LARGE_INTESTINE	0.0552801
MCCA0070	HT29_LARGE_INTESTINE	0.118182
MCCA0091	HT29_LARGE_INTESTINE	0.226786
MCCA0092	HT29_LARGE_INTESTINE	0.172759
MCCA0093	HT29_LARGE_INTESTINE	0.415345
MCCA0094	HT29_LARGE_INTESTINE	0.0307667
MCCA0102	HT29_LARGE_INTESTINE	0.396379
MCCA0104	HT29_LARGE_INTESTINE	0.288663
MCCA0107	HT55_LARGE_INTESTINE	0.259148
MCCA0106	HT55_LARGE_INTESTINE	0.029511
MCCA0038	HT55_LARGE_INTESTINE	0.241095
MCCA0039	HT55_LARGE_INTESTINE	-0.0240429
MCCA0070	HT55_LARGE_INTESTINE	0.0507893
MCCA0091	HT55_LARGE_INTESTINE	0.171003
MCCA0092	HT55_LARGE_INTESTINE	0.174713
MCCA0093	HT55_LARGE_INTESTINE	0.332094
MCCA0094	HT55_LARGE_INTESTINE	-0.0497857
MCCA0102	HT55_LARGE_INTESTINE	0.332967
MCCA0104	HT55_LARGE_INTESTINE	0.17154
MCCA0107	HUTU80_SMALL_INTESTINE	0.0255183
MCCA0106	HUTU80_SMALL_INTESTINE	0.214181
MCCA0038	HUTU80_SMALL_INTESTINE	-0.0134471
MCCA0039	HUTU80_SMALL_INTESTINE	0.193333
MCCA0070	HUTU80_SMALL_INTESTINE	0.19749
MCCA0091	HUTU80_SMALL_INTESTINE	0.0733806
MCCA0092	HUTU80_SMALL_INTESTINE	0.112636
MCCA0093	HUTU80_SMALL_INTESTINE	-0.114845
MCCA0094	HUTU80_SMALL_INTESTINE	0.296822
MCCA0102	HUTU80_SMALL_INTESTINE	-0.0730487
MCCA0104	HUTU80_SMALL_INTESTINE	-0.028956
MCCA0107	KM12_LARGE_INTESTINE	0.224256
MCCA0106	KM12_LARGE_INTESTINE	0.0751075
MCCA0038	KM12_LARGE_INTESTINE	0.255905
MCCA0039	KM12_LARGE_INTESTINE	0.109223
MCCA0070	KM12_LARGE_INTESTINE	0.169881
MCCA0091	KM12_LARGE_INTESTINE	0.262501
MCCA0092	KM12_LARGE_INTESTINE	0.194822
MCCA0093	KM12_LARGE_INTESTINE	0.370574
MCCA0094	KM12_LARGE_INTESTINE	0.0908272
MCCA0102	KM12_LARGE_INTESTINE	0.374266
MCCA0104	KM12_LARGE_INTESTINE	0.282197
MCCA0107	LOVO_LARGE_INTESTINE	0.194762
MCCA0106	LOVO_LARGE_INTESTINE	0.14886
MCCA0038	LOVO_LARGE_INTESTINE	0.276506
MCCA0039	LOVO_LARGE_INTESTINE	0.0802326
MCCA0070	LOVO_LARGE_INTESTINE	0.153076
MCCA0091	LOVO_LARGE_INTESTINE	0.234652
MCCA0092	LOVO_LARGE_INTESTINE	0.179759
MCCA0093	LOVO_LARGE_INTESTINE	0.310622
MCCA0094	LOVO_LARGE_INTESTINE	0.107344
MCCA0102	LOVO_LARGE_INTESTINE	0.32056
MCCA0104	LOVO_LARGE_INTESTINE	0.198684
MCCA0107	LS1034_LARGE_INTESTINE	0.244105
MCCA0106	LS1034_LARGE_INTESTINE	0.0674043
MCCA0038	LS1034_LARGE_INTESTINE	0.323361
MCCA0039	LS1034_LARGE_INTESTINE	0.0786836
MCCA0070	LS1034_LARGE_INTESTINE	0.128862
MCCA0091	LS1034_LARGE_INTESTINE	0.256726
MCCA0092	LS1034_LARGE_INTESTINE	0.189014
MCCA0093	LS1034_LARGE_INTESTINE	0.393879
MCCA0094	LS1034_LARGE_INTESTINE	0.0350212
MCCA0102	LS1034_LARGE_INTESTINE	0.3907
MCCA0104	LS1034_LARGE_INTESTINE	0.259378
MCCA0107	LS123_LARGE_INTESTINE	0.150933
MCCA0106	LS123_LARGE_INTESTINE	0.135552
MCCA0038	LS123_LARGE_INTESTINE	0.343396
MCCA0039	LS123_LARGE_INTESTINE	0.26309
MCCA0070	LS123_LARGE_INTESTINE	0.274914
MCCA0091	LS123_LARGE_INTESTINE	0.252206
MCCA0092	LS123_LARGE_INTESTINE	0.126258
MCCA0093	LS123_LARGE_INTESTINE	0.377907
MCCA0094	LS123_LARGE_INTESTINE	0.260183
MCCA0102	LS123_LARGE_INTESTINE	0.387565
MCCA0104	LS123_LARGE_INTESTINE	0.182721
MCCA0107	LS180_LARGE_INTESTINE	0.232662
MCCA0106	LS180_LARGE_INTESTINE	0.0437665
MCCA0038	LS180_LARGE_INTESTINE	0.301008
MCCA0039	LS180_LARGE_INTESTINE	0.0852859
MCCA0070	LS180_LARGE_INTESTINE	0.118803
MCCA0091	LS180_LARGE_INTESTINE	0.283262
MCCA0092	LS180_LARGE_INTESTINE	0.224572
MCCA0093	LS180_LARGE_INTESTINE	0.418359
MCCA0094	LS180_LARGE_INTESTINE	0.0592433
MCCA0102	LS180_LARGE_INTESTINE	0.396294
MCCA0104	LS180_LARGE_INTESTINE	0.286142
MCCA0107	LS411N_LARGE_INTESTINE	0.302984
MCCA0106	LS411N_LARGE_INTESTINE	0.0490134
MCCA0038	LS411N_LARGE_INTESTINE	0.241004
MCCA0039	LS411N_LARGE_INTESTINE	0.0240897
MCCA0070	LS411N_LARGE_INTESTINE	0.102678
MCCA0091	LS411N_LARGE_INTESTINE	0.208124
MCCA0092	LS411N_LARGE_INTESTINE	0.206153
MCCA0093	LS411N_LARGE_INTESTINE	0.344783
MCCA0094	LS411N_LARGE_INTESTINE	-0.00939723
MCCA0102	LS411N_LARGE_INTESTINE	0.36692
MCCA0104	LS411N_LARGE_INTESTINE	0.220095
MCCA0107	LS513_LARGE_INTESTINE	0.210138
MCCA0106	LS513_LARGE_INTESTINE	-0.0331395
MCCA0038	LS513_LARGE_INTESTINE	0.25276
MCCA0039	LS513_LARGE_INTESTINE	0.00057458
MCCA0070	LS513_LARGE_INTESTINE	0.0511189
MCCA0091	LS513_LARGE_INTESTINE	0.198255
MCCA0092	LS513_LARGE_INTESTINE	0.192065
MCCA0093	LS513_LARGE_INTESTINE	0.39751
MCCA0094	LS513_LARGE_INTESTINE	-0.0480982
MCCA0102	LS513_LARGE_INTESTINE	0.390749
MCCA0104	LS513_LARGE_INTESTINE	0.253148
MCCA0107	MDST8_LARGE_INTESTINE	-0.0535624
MCCA0106	MDST8_LARGE_INTESTINE	0.262862
MCCA0038	MDST8_LARGE_INTESTINE	0.0694918
MCCA0039	MDST8_LARGE_INTESTINE	0.361496
MCCA0070	MDST8_LARGE_INTESTINE	0.339178
MCCA0091	MDST8_LARGE_INTESTINE	0.18642
MCCA0092	MDST8_LARGE_INTESTINE	0.107626
MCCA0093	MDST8_LARGE_INTESTINE	-0.0609377
MCCA0094	MDST8_LARGE_INTESTINE	0.479339
MCCA0102	MDST8_LARGE_INTESTINE	-0.0137126
MCCA0104	MDST8_LARGE_INTESTINE	0.0442986
MCCA0107	NCIH508_LARGE_INTESTINE	0.251689
MCCA0106	NCIH508_LARGE_INTESTINE	0.0142849
MCCA0038	NCIH508_LARGE_INTESTINE	0.299861
MCCA0039	NCIH508_LARGE_INTESTINE	0.0336938
MCCA0070	NCIH508_LARGE_INTESTINE	0.115256
MCCA0091	NCIH508_LARGE_INTESTINE	0.225558
MCCA0092	NCIH508_LARGE_INTESTINE	0.167197
MCCA0093	NCIH508_LARGE_INTESTINE	0.409362
MCCA0094	NCIH508_LARGE_INTESTINE	0.041113
MCCA0102	NCIH508_LARGE_INTESTINE	0.386013
MCCA0104	NCIH508_LARGE_INTESTINE	0.252724
MCCA0107	NCIH684_LARGE_INTESTINE	0.217313
MCCA0106	NCIH684_LARGE_INTESTINE	-0.0132606
MCCA0038	NCIH684_LARGE_INTESTINE	0.288492
MCCA0039	NCIH684_LARGE_INTESTINE	0.0840827
MCCA0070	NCIH684_LARGE_INTESTINE	0.0743677
MCCA0091	NCIH684_LARGE_INTESTINE	0.220999
MCCA0092	NCIH684_LARGE_INTESTINE	0.206978
MCCA0093	NCIH684_LARGE_INTESTINE	0.41741
MCCA0094	NCIH684_LARGE_INTESTINE	0.00719168
MCCA0102	NCIH684_LARGE_INTESTINE	0.405101
MCCA0104	NCIH684_LARGE_INTESTINE	0.315005
MCCA0107	NCIH716_LARGE_INTESTINE	0.0589887
MCCA0106	NCIH716_LARGE_INTESTINE	0.168652
MCCA0038	NCIH716_LARGE_INTESTINE	0.0813106
MCCA0039	NCIH716_LARGE_INTESTINE	0.0944259
MCCA0070	NCIH716_LARGE_INTESTINE	0.149897
MCCA0091	NCIH716_LARGE_INTESTINE	0.134426
MCCA0092	NCIH716_LARGE_INTESTINE	0.1163
MCCA0093	NCIH716_LARGE_INTESTINE	0.0181777
MCCA0094	NCIH716_LARGE_INTESTINE	0.224933
MCCA0102	NCIH716_LARGE_INTESTINE	0.053662
MCCA0104	NCIH716_LARGE_INTESTINE	0.0761911
MCCA0107	NCIH747_LARGE_INTESTINE	0.131522
MCCA0106	NCIH747_LARGE_INTESTINE	0.0726742
MCCA0038	NCIH747_LARGE_INTESTINE	0.303531
MCCA0039	NCIH747_LARGE_INTESTINE	0.211128
MCCA0070	NCIH747_LARGE_INTESTINE	0.211377
MCCA0091	NCIH747_LARGE_INTESTINE	0.226587
MCCA0092	NCIH747_LARGE_INTESTINE	0.0871588
MCCA0093	NCIH747_LARGE_INTESTINE	0.380833
MCCA0094	NCIH747_LARGE_INTESTINE	0.198694
MCCA0102	NCIH747_LARGE_INTESTINE	0.348434
MCCA0104	NCIH747_LARGE_INTESTINE	0.150093
MCCA0107	NCIH854_LUNG	0.258641
MCCA0106	NCIH854_LUNG	0.0581192
MCCA0038	NCIH854_LUNG	0.218476
MCCA0039	NCIH854_LUNG	-0.0432526
MCCA0070	NCIH854_LUNG	0.0970378
MCCA0091	NCIH854_LUNG	0.164664
MCCA0092	NCIH854_LUNG	0.145038
MCCA0093	NCIH854_LUNG	0.276353
MCCA0094	NCIH854_LUNG	0.0184783
MCCA0102	NCIH854_LUNG	0.282572
MCCA0104	NCIH854_LUNG	0.160964
MCCA0107	OUMS23_LARGE_INTESTINE	0.230331
MCCA0106	OUMS23_LARGE_INTESTINE	0.193264
MCCA0038	OUMS23_LARGE_INTESTINE	0.257977
MCCA0039	OUMS23_LARGE_INTESTINE	0.0523335
MCCA0070	OUMS23_LARGE_INTESTINE	0.210121
MCCA0091	OUMS23_LARGE_INTESTINE	0.103272
MCCA0092	OUMS23_LARGE_INTESTINE	0.136977
MCCA0093	OUMS23_LARGE_INTESTINE	0.222693
MCCA0094	OUMS23_LARGE_INTESTINE	0.185275
MCCA0102	OUMS23_LARGE_INTESTINE	0.257085
MCCA0104	OUMS23_LARGE_INTESTINE	0.0821855
MCCA0107	RKO_LARGE_INTESTINE	0.0388178
MCCA0106	RKO_LARGE_INTESTINE	0.222427
MCCA0038	RKO_LARGE_INTESTINE	0.174961
MCCA0039	RKO_LARGE_INTESTINE	0.238914
MCCA0070	RKO_LARGE_INTESTINE	0.278125
MCCA0091	RKO_LARGE_INTESTINE	0.204337
MCCA0092	RKO_LARGE_INTESTINE	0.165502
MCCA0093	RKO_LARGE_INTESTINE	0.0950458
MCCA0094	RKO_LARGE_INTESTINE	0.328829
MCCA0102	RKO_LARGE_INTESTINE	0.114015
MCCA0104	RKO_LARGE_INTESTINE	0.108742
MCCA0107	SKCO1_LARGE_INTESTINE	0.249299
MCCA0106	SKCO1_LARGE_INTESTINE	0.0826262
MCCA0038	SKCO1_LARGE_INTESTINE	0.338355
MCCA0039	SKCO1_LARGE_INTESTINE	0.0996357
MCCA0070	SKCO1_LARGE_INTESTINE	0.174518
MCCA0091	SKCO1_LARGE_INTESTINE	0.279513
MCCA0092	SKCO1_LARGE_INTESTINE	0.234358
MCCA0093	SKCO1_LARGE_INTESTINE	0.453303
MCCA0094	SKCO1_LARGE_INTESTINE	0.0638628
MCCA0102	SKCO1_LARGE_INTESTINE	0.434703
MCCA0104	SKCO1_LARGE_INTESTINE	0.308393
MCCA0107	SNU1040_LARGE_INTESTINE	0.330161
MCCA0106	SNU1040_LARGE_INTESTINE	0.0668404
MCCA0038	SNU1040_LARGE_INTESTINE	0.300105
MCCA0039	SNU1040_LARGE_INTESTINE	0.0688603
MCCA0070	SNU1040_LARGE_INTESTINE	0.146317
MCCA0091	SNU1040_LARGE_INTESTINE	0.211543
MCCA0092	SNU1040_LARGE_INTESTINE	0.219206
MCCA0093	SNU1040_LARGE_INTESTINE	0.350996
MCCA0094	SNU1040_LARGE_INTESTINE	0.0799496
MCCA0102	SNU1040_LARGE_INTESTINE	0.364411
MCCA0104	SNU1040_LARGE_INTESTINE	0.232602
MCCA0107	SNU1197_LARGE_INTESTINE	0.188708
MCCA0106	SNU1197_LARGE_INTESTINE	0.144246
MCCA0038	SNU1197_LARGE_INTESTINE	0.388303
MCCA0039	SNU1197_LARGE_INTESTINE	0.284429
MCCA0070	SNU1197_LARGE_INTESTINE	0.316208
MCCA0091	SNU1197_LARGE_INTESTINE	0.306425
MCCA0092	SNU1197_LARGE_INTESTINE	0.148772
MCCA0093	SNU1197_LARGE_INTESTINE	0.437725
MCCA0094	SNU1197_LARGE_INTESTINE	0.298074
MCCA0102	SNU1197_LARGE_INTESTINE	0.421311
MCCA0104	SNU1197_LARGE_INTESTINE	0.251302
MCCA0107	SNU407_LARGE_INTESTINE	0.214351
MCCA0106	SNU407_LARGE_INTESTINE	0.0315703
MCCA0038	SNU407_LARGE_INTESTINE	0.185249
MCCA0039	SNU407_LARGE_INTESTINE	-0.0261311
MCCA0070	SNU407_LARGE_INTESTINE	0.0362784
MCCA0091	SNU407_LARGE_INTESTINE	0.106868
MCCA0092	SNU407_LARGE_INTESTINE	0.145633
MCCA0093	SNU407_LARGE_INTESTINE	0.286699
MCCA0094	SNU407_LARGE_INTESTINE	-0.0500857
MCCA0102	SNU407_LARGE_INTESTINE	0.308789
MCCA0104	SNU407_LARGE_INTESTINE	0.130382
MCCA0107	SNU81_LARGE_INTESTINE	0.232416
MCCA0106	SNU81_LARGE_INTESTINE	0.0467928
MCCA0038	SNU81_LARGE_INTESTINE	0.299794
MCCA0039	SNU81_LARGE_INTESTINE	0.100845
MCCA0070	SNU81_LARGE_INTESTINE	0.197827
MCCA0091	SNU81_LARGE_INTESTINE	0.261433
MCCA0092	SNU81_LARGE_INTESTINE	0.183793
MCCA0093	SNU81_LARGE_INTESTINE	0.431166
MCCA0094	SNU81_LARGE_INTESTINE	0.0968233
MCCA0102	SNU81_LARGE_INTESTINE	0.419786
MCCA0104	SNU81_LARGE_INTESTINE	0.268555
MCCA0107	SNUC1_LARGE_INTESTINE	0.19444
MCCA0106	SNUC1_LARGE_INTESTINE	-0.0051181
MCCA0038	SNUC1_LARGE_INTESTINE	0.242426
MCCA0039	SNUC1_LARGE_INTESTINE	0.0145516
MCCA0070	SNUC1_LARGE_INTESTINE	0.0553244
MCCA0091	SNUC1_LARGE_INTESTINE	0.189314
MCCA0092	SNUC1_LARGE_INTESTINE	0.202599
MCCA0093	SNUC1_LARGE_INTESTINE	0.385944
MCCA0094	SNUC1_LARGE_INTESTINE	-0.0212884
MCCA0102	SNUC1_LARGE_INTESTINE	0.385492
MCCA0104	SNUC1_LARGE_INTESTINE	0.2319
MCCA0107	SNUC2A_LARGE_INTESTINE	0.211747
MCCA0106	SNUC2A_LARGE_INTESTINE	0.0569532
MCCA0038	SNUC2A_LARGE_INTESTINE	0.239993
MCCA0039	SNUC2A_LARGE_INTESTINE	0.123795
MCCA0070	SNUC2A_LARGE_INTESTINE	0.18184
MCCA0091	SNUC2A_LARGE_INTESTINE	0.190477
MCCA0092	SNUC2A_LARGE_INTESTINE	0.17604
MCCA0093	SNUC2A_LARGE_INTESTINE	0.330047
MCCA0094	SNUC2A_LARGE_INTESTINE	0.139772
MCCA0102	SNUC2A_LARGE_INTESTINE	0.328675
MCCA0104	SNUC2A_LARGE_INTESTINE	0.146414
MCCA0107	SNUC4_LARGE_INTESTINE	0.194444
MCCA0106	SNUC4_LARGE_INTESTINE	-0.000901742
MCCA0038	SNUC4_LARGE_INTESTINE	0.23224
MCCA0039	SNUC4_LARGE_INTESTINE	-0.016045
MCCA0070	SNUC4_LARGE_INTESTINE	0.106533
MCCA0091	SNUC4_LARGE_INTESTINE	0.21054
MCCA0092	SNUC4_LARGE_INTESTINE	0.212299
MCCA0093	SNUC4_LARGE_INTESTINE	0.346897
MCCA0094	SNUC4_LARGE_INTESTINE	0.0031901
MCCA0102	SNUC4_LARGE_INTESTINE	0.333981
MCCA0104	SNUC4_LARGE_INTESTINE	0.200841
MCCA0107	SNUC5_LARGE_INTESTINE	0.175582
MCCA0106	SNUC5_LARGE_INTESTINE	0.116571
MCCA0038	SNUC5_LARGE_INTESTINE	0.396807
MCCA0039	SNUC5_LARGE_INTESTINE	0.214158
MCCA0070	SNUC5_LARGE_INTESTINE	0.26616
MCCA0091	SNUC5_LARGE_INTESTINE	0.317927
MCCA0092	SNUC5_LARGE_INTESTINE	0.162121
MCCA0093	SNUC5_LARGE_INTESTINE	0.468758
MCCA0094	SNUC5_LARGE_INTESTINE	0.224012
MCCA0102	SNUC5_LARGE_INTESTINE	0.444118
MCCA0104	SNUC5_LARGE_INTESTINE	0.286136
MCCA0107	SW1116_LARGE_INTESTINE	0.190742
MCCA0106	SW1116_LARGE_INTESTINE	0.0941382
MCCA0038	SW1116_LARGE_INTESTINE	0.300729
MCCA0039	SW1116_LARGE_INTESTINE	0.144693
MCCA0070	SW1116_LARGE_INTESTINE	0.165401
MCCA0091	SW1116_LARGE_INTESTINE	0.259379
MCCA0092	SW1116_LARGE_INTESTINE	0.197365
MCCA0093	SW1116_LARGE_INTESTINE	0.3949
MCCA0094	SW1116_LARGE_INTESTINE	0.112683
MCCA0102	SW1116_LARGE_INTESTINE	0.396918
MCCA0104	SW1116_LARGE_INTESTINE	0.245943
MCCA0107	SW1417_LARGE_INTESTINE	0.237554
MCCA0106	SW1417_LARGE_INTESTINE	0.107958
MCCA0038	SW1417_LARGE_INTESTINE	0.300069
MCCA0039	SW1417_LARGE_INTESTINE	0.0965578
MCCA0070	SW1417_LARGE_INTESTINE	0.173482
MCCA0091	SW1417_LARGE_INTESTINE	0.196968
MCCA0092	SW1417_LARGE_INTESTINE	0.172807
MCCA0093	SW1417_LARGE_INTESTINE	0.319453
MCCA0094	SW1417_LARGE_INTESTINE	0.165507
MCCA0102	SW1417_LARGE_INTESTINE	0.340757
MCCA0104	SW1417_LARGE_INTESTINE	0.1281
MCCA0107	SW403_LARGE_INTESTINE	0.284366
MCCA0106	SW403_LARGE_INTESTINE	0.040069
MCCA0038	SW403_LARGE_INTESTINE	0.245894
MCCA0039	SW403_LARGE_INTESTINE	0.045484
MCCA0070	SW403_LARGE_INTESTINE	0.12011
MCCA0091	SW403_LARGE_INTESTINE	0.223079
MCCA0092	SW403_LARGE_INTESTINE	0.226373
MCCA0093	SW403_LARGE_INTESTINE	0.366117
MCCA0094	SW403_LARGE_INTESTINE	0.0439671
MCCA0102	SW403_LARGE_INTESTINE	0.353396
MCCA0104	SW403_LARGE_INTESTINE	0.263587
MCCA0107	SW480_LARGE_INTESTINE	0.265246
MCCA0106	SW480_LARGE_INTESTINE	0.236799
MCCA0038	SW480_LARGE_INTESTINE	0.335669
MCCA0039	SW480_LARGE_INTESTINE	0.1527
MCCA0070	SW480_LARGE_INTESTINE	0.317055
MCCA0091	SW480_LARGE_INTESTINE	0.25239
MCCA0092	SW480_LARGE_INTESTINE	0.218134
MCCA0093	SW480_LARGE_INTESTINE	0.258337
MCCA0094	SW480_LARGE_INTESTINE	0.284811
MCCA0102	SW480_LARGE_INTESTINE	0.290938
MCCA0104	SW480_LARGE_INTESTINE	0.156797
MCCA0107	SW48_LARGE_INTESTINE	0.185225
MCCA0106	SW48_LARGE_INTESTINE	0.149298
MCCA0038	SW48_LARGE_INTESTINE	0.285319
MCCA0039	SW48_LARGE_INTESTINE	0.121206
MCCA0070	SW48_LARGE_INTESTINE	0.233556
MCCA0091	SW48_LARGE_INTESTINE	0.213817
MCCA0092	SW48_LARGE_INTESTINE	0.137159
MCCA0093	SW48_LARGE_INTESTINE	0.303195
MCCA0094	SW48_LARGE_INTESTINE	0.181906
MCCA0102	SW48_LARGE_INTESTINE	0.336764
MCCA0104	SW48_LARGE_INTESTINE	0.146368
MCCA0107	SW620_LARGE_INTESTINE	0.301408
MCCA0106	SW620_LARGE_INTESTINE	0.193359
MCCA0038	SW620_LARGE_INTESTINE	0.26231
MCCA0039	SW620_LARGE_INTESTINE	0.0866307
MCCA0070	SW620_LARGE_INTESTINE	0.217413
MCCA0091	SW620_LARGE_INTESTINE	0.179644
MCCA0092	SW620_LARGE_INTESTINE	0.191611
MCCA0093	SW620_LARGE_INTESTINE	0.152258
MCCA0094	SW620_LARGE_INTESTINE	0.157897
MCCA0102	SW620_LARGE_INTESTINE	0.22254
MCCA0104	SW620_LARGE_INTESTINE	0.142668
MCCA0107	SW948_LARGE_INTESTINE	0.201496
MCCA0106	SW948_LARGE_INTESTINE	-0.00441404
MCCA0038	SW948_LARGE_INTESTINE	0.192461
MCCA0039	SW948_LARGE_INTESTINE	-0.0506464
MCCA0070	SW948_LARGE_INTESTINE	0.0274586
MCCA0091	SW948_LARGE_INTESTINE	0.161961
MCCA0092	SW948_LARGE_INTESTINE	0.209466
MCCA0093	SW948_LARGE_INTESTINE	0.321821
MCCA0094	SW948_LARGE_INTESTINE	-0.0316354
MCCA0102	SW948_LARGE_INTESTINE	0.329888
MCCA0104	SW948_LARGE_INTESTINE	0.195265
MCCA0107	T84_LARGE_INTESTINE	0.206099
MCCA0106	T84_LARGE_INTESTINE	0.0340688
MCCA0038	T84_LARGE_INTESTINE	0.329216
MCCA0039	T84_LARGE_INTESTINE	0.0806299
MCCA0070	T84_LARGE_INTESTINE	0.130832
MCCA0091	T84_LARGE_INTESTINE	0.244329
MCCA0092	T84_LARGE_INTESTINE	0.177613
MCCA0093	T84_LARGE_INTESTINE	0.427779
MCCA0094	T84_LARGE_INTESTINE	0.0331558
MCCA0102	T84_LARGE_INTESTINE	0.420179
MCCA0104	T84_LARGE_INTESTINE	0.242916

## Sheet: Lung cancers (SCLC)
Supplementary Table 4. Cross-species comparison of MCCA and CCLE transcriptomes
MCCA-ID	CCLE-ID	PearsonCorrelation
MCCA0578	COLO668_LUNG	0.16346
MCCA0579	COLO668_LUNG	0.173814
MCCA0580	COLO668_LUNG	0.158956
MCCA0569	COLO668_LUNG	-0.0278672
MCCA0570	COLO668_LUNG	0.00101858
MCCA0568	COLO668_LUNG	-0.0102558
MCCA0573	COLO668_LUNG	-0.021345
MCCA0576	COLO668_LUNG	0.0295271
MCCA0577	COLO668_LUNG	-0.0141034
MCCA0571	COLO668_LUNG	-0.022816
MCCA0572	COLO668_LUNG	-0.0246286
MCCA0578	CORL24_LUNG	0.0896575
MCCA0579	CORL24_LUNG	0.187271
MCCA0580	CORL24_LUNG	0.169185
MCCA0569	CORL24_LUNG	-0.0727422
MCCA0570	CORL24_LUNG	-0.0763599
MCCA0568	CORL24_LUNG	-0.073531
MCCA0573	CORL24_LUNG	-0.0928517
MCCA0576	CORL24_LUNG	-0.0708312
MCCA0577	CORL24_LUNG	-0.0721687
MCCA0571	CORL24_LUNG	-0.0724531
MCCA0572	CORL24_LUNG	-0.0816814
MCCA0578	CORL279_LUNG	0.159068
MCCA0579	CORL279_LUNG	0.286567
MCCA0580	CORL279_LUNG	0.239483
MCCA0569	CORL279_LUNG	-0.0678951
MCCA0570	CORL279_LUNG	-0.0898678
MCCA0568	CORL279_LUNG	-0.106196
MCCA0573	CORL279_LUNG	-0.0955639
MCCA0576	CORL279_LUNG	-0.0635006
MCCA0577	CORL279_LUNG	-0.0770298
MCCA0571	CORL279_LUNG	-0.0702195
MCCA0572	CORL279_LUNG	-0.103105
MCCA0578	CORL311_LUNG	0.125952
MCCA0579	CORL311_LUNG	0.156624
MCCA0580	CORL311_LUNG	0.173761
MCCA0569	CORL311_LUNG	-0.141827
MCCA0570	CORL311_LUNG	-0.14233
MCCA0568	CORL311_LUNG	-0.113688
MCCA0573	CORL311_LUNG	-0.129402
MCCA0576	CORL311_LUNG	-0.066278
MCCA0577	CORL311_LUNG	-0.0470943
MCCA0571	CORL311_LUNG	-0.0923023
MCCA0572	CORL311_LUNG	-0.112942
MCCA0578	CORL47_LUNG	0.202037
MCCA0579	CORL47_LUNG	0.320792
MCCA0580	CORL47_LUNG	0.301345
MCCA0569	CORL47_LUNG	-0.0926595
MCCA0570	CORL47_LUNG	-0.0941547
MCCA0568	CORL47_LUNG	-0.113693
MCCA0573	CORL47_LUNG	-0.11029
MCCA0576	CORL47_LUNG	-0.0627777
MCCA0577	CORL47_LUNG	-0.0903586
MCCA0571	CORL47_LUNG	-0.0992108
MCCA0572	CORL47_LUNG	-0.121696
MCCA0578	CORL88_LUNG	0.210518
MCCA0579	CORL88_LUNG	0.264964
MCCA0580	CORL88_LUNG	0.277812
MCCA0569	CORL88_LUNG	0.0234113
MCCA0570	CORL88_LUNG	0.0429819
MCCA0568	CORL88_LUNG	0.0152349
MCCA0573	CORL88_LUNG	-0.00384249
MCCA0576	CORL88_LUNG	0.0314437
MCCA0577	CORL88_LUNG	0.0452979
MCCA0571	CORL88_LUNG	-0.00952196
MCCA0572	CORL88_LUNG	0.00330428
MCCA0578	CORL95_LUNG	0.236025
MCCA0579	CORL95_LUNG	0.263272
MCCA0580	CORL95_LUNG	0.298719
MCCA0569	CORL95_LUNG	-0.02975
MCCA0570	CORL95_LUNG	-0.0244092
MCCA0568	CORL95_LUNG	-0.0391513
MCCA0573	CORL95_LUNG	-0.0392539
MCCA0576	CORL95_LUNG	0.0266604
MCCA0577	CORL95_LUNG	-0.0213531
MCCA0571	CORL95_LUNG	-0.0178886
MCCA0572	CORL95_LUNG	-0.0437645
MCCA0578	DMS114_LUNG	0.150509
MCCA0579	DMS114_LUNG	0.0882139
MCCA0580	DMS114_LUNG	0.0849491
MCCA0569	DMS114_LUNG	0.216571
MCCA0570	DMS114_LUNG	0.215049
MCCA0568	DMS114_LUNG	0.263882
MCCA0573	DMS114_LUNG	0.255647
MCCA0576	DMS114_LUNG	0.207048
MCCA0577	DMS114_LUNG	0.210302
MCCA0571	DMS114_LUNG	0.188274
MCCA0572	DMS114_LUNG	0.263698
MCCA0578	DMS153_LUNG	0.178738
MCCA0579	DMS153_LUNG	0.280676
MCCA0580	DMS153_LUNG	0.229855
MCCA0569	DMS153_LUNG	-0.0236849
MCCA0570	DMS153_LUNG	-0.0196403
MCCA0568	DMS153_LUNG	-0.0209229
MCCA0573	DMS153_LUNG	-0.0346234
MCCA0576	DMS153_LUNG	-0.0166038
MCCA0577	DMS153_LUNG	-0.0127286
MCCA0571	DMS153_LUNG	-0.0129115
MCCA0572	DMS153_LUNG	-0.0575117
MCCA0578	DMS273_LUNG	0.0877989
MCCA0579	DMS273_LUNG	0.113709
MCCA0580	DMS273_LUNG	0.0790648
MCCA0569	DMS273_LUNG	0.187388
MCCA0570	DMS273_LUNG	0.142786
MCCA0568	DMS273_LUNG	0.163547
MCCA0573	DMS273_LUNG	0.178475
MCCA0576	DMS273_LUNG	0.173737
MCCA0577	DMS273_LUNG	0.229257
MCCA0571	DMS273_LUNG	0.191483
MCCA0572	DMS273_LUNG	0.214829
MCCA0578	DMS454_LUNG	0.204408
MCCA0579	DMS454_LUNG	0.218721
MCCA0580	DMS454_LUNG	0.234712
MCCA0569	DMS454_LUNG	0.00821096
MCCA0570	DMS454_LUNG	0.0330438
MCCA0568	DMS454_LUNG	-0.00361252
MCCA0573	DMS454_LUNG	-0.0116778
MCCA0576	DMS454_LUNG	0.0126329
MCCA0577	DMS454_LUNG	0.000258325
MCCA0571	DMS454_LUNG	-0.0167256
MCCA0572	DMS454_LUNG	-0.0313328
MCCA0578	DMS53_LUNG	0.154116
MCCA0579	DMS53_LUNG	0.195069
MCCA0580	DMS53_LUNG	0.135674
MCCA0569	DMS53_LUNG	0.0954397
MCCA0570	DMS53_LUNG	0.112237
MCCA0568	DMS53_LUNG	0.09316
MCCA0573	DMS53_LUNG	0.0693747
MCCA0576	DMS53_LUNG	0.103559
MCCA0577	DMS53_LUNG	0.0621065
MCCA0571	DMS53_LUNG	0.0663884
MCCA0572	DMS53_LUNG	0.063271
MCCA0578	DMS79_LUNG	0.169568
MCCA0579	DMS79_LUNG	0.244543
MCCA0580	DMS79_LUNG	0.233025
MCCA0569	DMS79_LUNG	-0.0536442
MCCA0570	DMS79_LUNG	-0.0777698
MCCA0568	DMS79_LUNG	-0.0480877
MCCA0573	DMS79_LUNG	-0.0624081
MCCA0576	DMS79_LUNG	-0.024659
MCCA0577	DMS79_LUNG	-0.0436828
MCCA0571	DMS79_LUNG	-0.0547037
MCCA0572	DMS79_LUNG	-0.0615995
MCCA0578	HCC33_LUNG	0.0920154
MCCA0579	HCC33_LUNG	0.129194
MCCA0580	HCC33_LUNG	0.172127
MCCA0569	HCC33_LUNG	-0.110944
MCCA0570	HCC33_LUNG	-0.145627
MCCA0568	HCC33_LUNG	-0.147749
MCCA0573	HCC33_LUNG	-0.138235
MCCA0576	HCC33_LUNG	-0.149286
MCCA0577	HCC33_LUNG	-0.11536
MCCA0571	HCC33_LUNG	-0.125975
MCCA0572	HCC33_LUNG	-0.144772
MCCA0578	NCIH1048_LUNG	0.0774551
MCCA0579	NCIH1048_LUNG	0.0536307
MCCA0580	NCIH1048_LUNG	0.0542346
MCCA0569	NCIH1048_LUNG	0.304175
MCCA0570	NCIH1048_LUNG	0.301041
MCCA0568	NCIH1048_LUNG	0.302968
MCCA0573	NCIH1048_LUNG	0.320081
MCCA0576	NCIH1048_LUNG	0.288766
MCCA0577	NCIH1048_LUNG	0.249062
MCCA0571	NCIH1048_LUNG	0.284866
MCCA0572	NCIH1048_LUNG	0.328524
MCCA0578	NCIH1092_LUNG	0.116821
MCCA0579	NCIH1092_LUNG	0.274048
MCCA0580	NCIH1092_LUNG	0.212854
MCCA0569	NCIH1092_LUNG	-0.298068
MCCA0570	NCIH1092_LUNG	-0.289345
MCCA0568	NCIH1092_LUNG	-0.301031
MCCA0573	NCIH1092_LUNG	-0.291917
MCCA0576	NCIH1092_LUNG	-0.184208
MCCA0577	NCIH1092_LUNG	-0.184161
MCCA0571	NCIH1092_LUNG	-0.207748
MCCA0572	NCIH1092_LUNG	-0.291076
MCCA0578	NCIH1105_LUNG	0.120939
MCCA0579	NCIH1105_LUNG	0.245816
MCCA0580	NCIH1105_LUNG	0.192855
MCCA0569	NCIH1105_LUNG	-0.151804
MCCA0570	NCIH1105_LUNG	-0.136412
MCCA0568	NCIH1105_LUNG	-0.131946
MCCA0573	NCIH1105_LUNG	-0.137629
MCCA0576	NCIH1105_LUNG	-0.0889242
MCCA0577	NCIH1105_LUNG	-0.0813218
MCCA0571	NCIH1105_LUNG	-0.0899886
MCCA0572	NCIH1105_LUNG	-0.143333
MCCA0578	NCIH1184_LUNG	0.101642
MCCA0579	NCIH1184_LUNG	0.22948
MCCA0580	NCIH1184_LUNG	0.193047
MCCA0569	NCIH1184_LUNG	-0.111279
MCCA0570	NCIH1184_LUNG	-0.14613
MCCA0568	NCIH1184_LUNG	-0.11309
MCCA0573	NCIH1184_LUNG	-0.109591
MCCA0576	NCIH1184_LUNG	-0.0735019
MCCA0577	NCIH1184_LUNG	-0.0944748
MCCA0571	NCIH1184_LUNG	-0.0893014
MCCA0572	NCIH1184_LUNG	-0.106516
MCCA0578	NCIH1341_LUNG	0.181359
MCCA0579	NCIH1341_LUNG	0.170854
MCCA0580	NCIH1341_LUNG	0.18797
MCCA0569	NCIH1341_LUNG	0.21262
MCCA0570	NCIH1341_LUNG	0.176668
MCCA0568	NCIH1341_LUNG	0.235371
MCCA0573	NCIH1341_LUNG	0.24095
MCCA0576	NCIH1341_LUNG	0.236402
MCCA0577	NCIH1341_LUNG	0.212224
MCCA0571	NCIH1341_LUNG	0.21302
MCCA0572	NCIH1341_LUNG	0.23153
MCCA0578	NCIH1436_LUNG	0.210785
MCCA0579	NCIH1436_LUNG	0.310725
MCCA0580	NCIH1436_LUNG	0.27124
MCCA0569	NCIH1436_LUNG	-0.0831788
MCCA0570	NCIH1436_LUNG	-0.0984155
MCCA0568	NCIH1436_LUNG	-0.0939355
MCCA0573	NCIH1436_LUNG	-0.0969477
MCCA0576	NCIH1436_LUNG	-0.0442413
MCCA0577	NCIH1436_LUNG	-0.0275132
MCCA0571	NCIH1436_LUNG	-0.0532843
MCCA0572	NCIH1436_LUNG	-0.0907796
MCCA0578	NCIH146_LUNG	0.190064
MCCA0579	NCIH146_LUNG	0.189645
MCCA0580	NCIH146_LUNG	0.248304
MCCA0569	NCIH146_LUNG	-0.155038
MCCA0570	NCIH146_LUNG	-0.136573
MCCA0568	NCIH146_LUNG	-0.115437
MCCA0573	NCIH146_LUNG	-0.12163
MCCA0576	NCIH146_LUNG	-0.0646722
MCCA0577	NCIH146_LUNG	-0.066495
MCCA0571	NCIH146_LUNG	-0.100023
MCCA0572	NCIH146_LUNG	-0.133748
MCCA0578	NCIH1618_LUNG	0.229155
MCCA0579	NCIH1618_LUNG	0.298279
MCCA0580	NCIH1618_LUNG	0.269193
MCCA0569	NCIH1618_LUNG	-0.0243306
MCCA0570	NCIH1618_LUNG	-0.0184713
MCCA0568	NCIH1618_LUNG	-0.026884
MCCA0573	NCIH1618_LUNG	-0.0249715
MCCA0576	NCIH1618_LUNG	0.0142912
MCCA0577	NCIH1618_LUNG	0.030485
MCCA0571	NCIH1618_LUNG	0.0162902
MCCA0572	NCIH1618_LUNG	-0.0489785
MCCA0578	NCIH1694_LUNG	0.0644881
MCCA0579	NCIH1694_LUNG	0.202699
MCCA0580	NCIH1694_LUNG	0.173139
MCCA0569	NCIH1694_LUNG	-0.130926
MCCA0570	NCIH1694_LUNG	-0.15314
MCCA0568	NCIH1694_LUNG	-0.138911
MCCA0573	NCIH1694_LUNG	-0.128289
MCCA0576	NCIH1694_LUNG	-0.0868463
MCCA0577	NCIH1694_LUNG	-0.0517318
MCCA0571	NCIH1694_LUNG	-0.0774075
MCCA0572	NCIH1694_LUNG	-0.116077
MCCA0578	NCIH1836_LUNG	0.214942
MCCA0579	NCIH1836_LUNG	0.271995
MCCA0580	NCIH1836_LUNG	0.316214
MCCA0569	NCIH1836_LUNG	0.027494
MCCA0570	NCIH1836_LUNG	0.0292923
MCCA0568	NCIH1836_LUNG	0.0205778
MCCA0573	NCIH1836_LUNG	0.0164732
MCCA0576	NCIH1836_LUNG	0.0293995
MCCA0577	NCIH1836_LUNG	0.00636022
MCCA0571	NCIH1836_LUNG	0.016738
MCCA0572	NCIH1836_LUNG	0.0199975
MCCA0578	NCIH1876_LUNG	0.176786
MCCA0579	NCIH1876_LUNG	0.236017
MCCA0580	NCIH1876_LUNG	0.229586
MCCA0569	NCIH1876_LUNG	0.147457
MCCA0570	NCIH1876_LUNG	0.101267
MCCA0568	NCIH1876_LUNG	0.115194
MCCA0573	NCIH1876_LUNG	0.119694
MCCA0576	NCIH1876_LUNG	0.133986
MCCA0577	NCIH1876_LUNG	0.101089
MCCA0571	NCIH1876_LUNG	0.142253
MCCA0572	NCIH1876_LUNG	0.110796
MCCA0578	NCIH1930_LUNG	0.184743
MCCA0579	NCIH1930_LUNG	0.181694
MCCA0580	NCIH1930_LUNG	0.194998
MCCA0569	NCIH1930_LUNG	-0.169054
MCCA0570	NCIH1930_LUNG	-0.171662
MCCA0568	NCIH1930_LUNG	-0.14107
MCCA0573	NCIH1930_LUNG	-0.155404
MCCA0576	NCIH1930_LUNG	-0.155574
MCCA0577	NCIH1930_LUNG	-0.148449
MCCA0571	NCIH1930_LUNG	-0.189261
MCCA0572	NCIH1930_LUNG	-0.193848
MCCA0578	NCIH1963_LUNG	0.0825099
MCCA0579	NCIH1963_LUNG	0.192933
MCCA0580	NCIH1963_LUNG	0.179003
MCCA0569	NCIH1963_LUNG	-0.192426
MCCA0570	NCIH1963_LUNG	-0.204567
MCCA0568	NCIH1963_LUNG	-0.204174
MCCA0573	NCIH1963_LUNG	-0.2355
MCCA0576	NCIH1963_LUNG	-0.165597
MCCA0577	NCIH1963_LUNG	-0.211345
MCCA0571	NCIH1963_LUNG	-0.211241
MCCA0572	NCIH1963_LUNG	-0.227316
MCCA0578	NCIH196_LUNG	0.190012
MCCA0579	NCIH196_LUNG	0.0722934
MCCA0580	NCIH196_LUNG	0.077881
MCCA0569	NCIH196_LUNG	0.583413
MCCA0570	NCIH196_LUNG	0.525272
MCCA0568	NCIH196_LUNG	0.590537
MCCA0573	NCIH196_LUNG	0.585896
MCCA0576	NCIH196_LUNG	0.427087
MCCA0577	NCIH196_LUNG	0.387315
MCCA0571	NCIH196_LUNG	0.471928
MCCA0572	NCIH196_LUNG	0.577823
MCCA0578	NCIH2029_LUNG	0.157942
MCCA0579	NCIH2029_LUNG	0.216324
MCCA0580	NCIH2029_LUNG	0.245336
MCCA0569	NCIH2029_LUNG	-0.079259
MCCA0570	NCIH2029_LUNG	-0.0448294
MCCA0568	NCIH2029_LUNG	-0.0889737
MCCA0573	NCIH2029_LUNG	-0.0842807
MCCA0576	NCIH2029_LUNG	-0.0289979
MCCA0577	NCIH2029_LUNG	-0.0295805
MCCA0571	NCIH2029_LUNG	-0.0184534
MCCA0572	NCIH2029_LUNG	-0.0836379
MCCA0578	NCIH2066_LUNG	0.293291
MCCA0579	NCIH2066_LUNG	0.242633
MCCA0580	NCIH2066_LUNG	0.30604
MCCA0569	NCIH2066_LUNG	0.179721
MCCA0570	NCIH2066_LUNG	0.212095
MCCA0568	NCIH2066_LUNG	0.198244
MCCA0573	NCIH2066_LUNG	0.205313
MCCA0576	NCIH2066_LUNG	0.190466
MCCA0577	NCIH2066_LUNG	0.162367
MCCA0571	NCIH2066_LUNG	0.176009
MCCA0572	NCIH2066_LUNG	0.167553
MCCA0578	NCIH2081_LUNG	0.245334
MCCA0579	NCIH2081_LUNG	0.242963
MCCA0580	NCIH2081_LUNG	0.319224
MCCA0569	NCIH2081_LUNG	-0.100064
MCCA0570	NCIH2081_LUNG	-0.0954754
MCCA0568	NCIH2081_LUNG	-0.11256
MCCA0573	NCIH2081_LUNG	-0.102058
MCCA0576	NCIH2081_LUNG	-0.00987126
MCCA0577	NCIH2081_LUNG	-0.0140808
MCCA0571	NCIH2081_LUNG	-0.0576361
MCCA0572	NCIH2081_LUNG	-0.10436
MCCA0578	NCIH209_LUNG	0.197619
MCCA0579	NCIH209_LUNG	0.28375
MCCA0580	NCIH209_LUNG	0.275624
MCCA0569	NCIH209_LUNG	-0.153061
MCCA0570	NCIH209_LUNG	-0.153516
MCCA0568	NCIH209_LUNG	-0.154789
MCCA0573	NCIH209_LUNG	-0.168906
MCCA0576	NCIH209_LUNG	-0.114979
MCCA0577	NCIH209_LUNG	-0.115994
MCCA0571	NCIH209_LUNG	-0.132414
MCCA0572	NCIH209_LUNG	-0.171539
MCCA0578	NCIH211_LUNG	0.122979
MCCA0579	NCIH211_LUNG	0.0454978
MCCA0580	NCIH211_LUNG	0.0858059
MCCA0569	NCIH211_LUNG	0.178304
MCCA0570	NCIH211_LUNG	0.182745
MCCA0568	NCIH211_LUNG	0.196324
MCCA0573	NCIH211_LUNG	0.205878
MCCA0576	NCIH211_LUNG	0.263003
MCCA0577	NCIH211_LUNG	0.203426
MCCA0571	NCIH211_LUNG	0.213868
MCCA0572	NCIH211_LUNG	0.210807
MCCA0578	NCIH2171_LUNG	0.0935629
MCCA0579	NCIH2171_LUNG	0.228624
MCCA0580	NCIH2171_LUNG	0.21051
MCCA0569	NCIH2171_LUNG	-0.0754882
MCCA0570	NCIH2171_LUNG	-0.113477
MCCA0568	NCIH2171_LUNG	-0.0767982
MCCA0573	NCIH2171_LUNG	-0.107205
MCCA0576	NCIH2171_LUNG	-0.0415662
MCCA0577	NCIH2171_LUNG	-0.0395433
MCCA0571	NCIH2171_LUNG	-0.0422364
MCCA0572	NCIH2171_LUNG	-0.0838693
MCCA0578	NCIH2196_LUNG	0.167988
MCCA0579	NCIH2196_LUNG	0.222365
MCCA0580	NCIH2196_LUNG	0.241124
MCCA0569	NCIH2196_LUNG	0.0310058
MCCA0570	NCIH2196_LUNG	0.030028
MCCA0568	NCIH2196_LUNG	0.0325018
MCCA0573	NCIH2196_LUNG	0.0174606
MCCA0576	NCIH2196_LUNG	0.00849759
MCCA0577	NCIH2196_LUNG	-0.0268039
MCCA0571	NCIH2196_LUNG	0.0316017
MCCA0572	NCIH2196_LUNG	-0.00470553
MCCA0578	NCIH2227_LUNG	0.135634
MCCA0579	NCIH2227_LUNG	0.187843
MCCA0580	NCIH2227_LUNG	0.18491
MCCA0569	NCIH2227_LUNG	-0.129487
MCCA0570	NCIH2227_LUNG	-0.169425
MCCA0568	NCIH2227_LUNG	-0.129274
MCCA0573	NCIH2227_LUNG	-0.158015
MCCA0576	NCIH2227_LUNG	-0.0914158
MCCA0577	NCIH2227_LUNG	-0.0853475
MCCA0571	NCIH2227_LUNG	-0.156793
MCCA0572	NCIH2227_LUNG	-0.150853
MCCA0578	NCIH2286_LUNG	0.314119
MCCA0579	NCIH2286_LUNG	0.1481
MCCA0580	NCIH2286_LUNG	0.169702
MCCA0569	NCIH2286_LUNG	0.517151
MCCA0570	NCIH2286_LUNG	0.507215
MCCA0568	NCIH2286_LUNG	0.537611
MCCA0573	NCIH2286_LUNG	0.553047
MCCA0576	NCIH2286_LUNG	0.424175
MCCA0577	NCIH2286_LUNG	0.367319
MCCA0571	NCIH2286_LUNG	0.394423
MCCA0572	NCIH2286_LUNG	0.489072
MCCA0578	NCIH446_LUNG	0.0716626
MCCA0579	NCIH446_LUNG	0.166807
MCCA0580	NCIH446_LUNG	0.126052
MCCA0569	NCIH446_LUNG	0.125493
MCCA0570	NCIH446_LUNG	0.0716447
MCCA0568	NCIH446_LUNG	0.0873567
MCCA0573	NCIH446_LUNG	0.0894853
MCCA0576	NCIH446_LUNG	0.0520986
MCCA0577	NCIH446_LUNG	0.0469116
MCCA0571	NCIH446_LUNG	0.0902104
MCCA0572	NCIH446_LUNG	0.0910231
MCCA0578	NCIH510_LUNG	0.168525
MCCA0579	NCIH510_LUNG	0.251365
MCCA0580	NCIH510_LUNG	0.214565
MCCA0569	NCIH510_LUNG	-0.0179093
MCCA0570	NCIH510_LUNG	0.00368487
MCCA0568	NCIH510_LUNG	-0.0136783
MCCA0573	NCIH510_LUNG	-0.00650748
MCCA0576	NCIH510_LUNG	0.0304153
MCCA0577	NCIH510_LUNG	0.016811
MCCA0571	NCIH510_LUNG	0.00361849
MCCA0572	NCIH510_LUNG	-0.0301774
MCCA0578	NCIH524_LUNG	0.034331
MCCA0579	NCIH524_LUNG	0.140905
MCCA0580	NCIH524_LUNG	0.111424
MCCA0569	NCIH524_LUNG	-0.106267
MCCA0570	NCIH524_LUNG	-0.150366
MCCA0568	NCIH524_LUNG	-0.108305
MCCA0573	NCIH524_LUNG	-0.123975
MCCA0576	NCIH524_LUNG	-0.0844737
MCCA0577	NCIH524_LUNG	-0.0708983
MCCA0571	NCIH524_LUNG	-0.0916187
MCCA0572	NCIH524_LUNG	-0.115943
MCCA0578	NCIH526_LUNG	0.152913
MCCA0579	NCIH526_LUNG	0.193651
MCCA0580	NCIH526_LUNG	0.16062
MCCA0569	NCIH526_LUNG	-0.043001
MCCA0570	NCIH526_LUNG	-0.0418852
MCCA0568	NCIH526_LUNG	-0.0273373
MCCA0573	NCIH526_LUNG	-0.0185704
MCCA0576	NCIH526_LUNG	0.0802306
MCCA0577	NCIH526_LUNG	0.0648587
MCCA0571	NCIH526_LUNG	0.0223242
MCCA0572	NCIH526_LUNG	0.00339618
MCCA0578	NCIH69_LUNG	0.166652
MCCA0579	NCIH69_LUNG	0.208846
MCCA0580	NCIH69_LUNG	0.235631
MCCA0569	NCIH69_LUNG	-0.059178
MCCA0570	NCIH69_LUNG	-0.0768076
MCCA0568	NCIH69_LUNG	-0.0596373
MCCA0573	NCIH69_LUNG	-0.0836432
MCCA0576	NCIH69_LUNG	0.00625554
MCCA0577	NCIH69_LUNG	-0.00532103
MCCA0571	NCIH69_LUNG	-0.0527071
MCCA0572	NCIH69_LUNG	-0.0666406
MCCA0578	NCIH82_LUNG	0.113352
MCCA0579	NCIH82_LUNG	0.170326
MCCA0580	NCIH82_LUNG	0.183365
MCCA0569	NCIH82_LUNG	0.03045
MCCA0570	NCIH82_LUNG	0.0313928
MCCA0568	NCIH82_LUNG	-0.0107931
MCCA0573	NCIH82_LUNG	0.00469642
MCCA0576	NCIH82_LUNG	0.000246829
MCCA0577	NCIH82_LUNG	-0.0244288
MCCA0571	NCIH82_LUNG	-0.0407979
MCCA0572	NCIH82_LUNG	-0.0223019
MCCA0578	NCIH841_LUNG	0.22271
MCCA0579	NCIH841_LUNG	0.0818582
MCCA0580	NCIH841_LUNG	0.130671
MCCA0569	NCIH841_LUNG	0.339274
MCCA0570	NCIH841_LUNG	0.342634
MCCA0568	NCIH841_LUNG	0.365256
MCCA0573	NCIH841_LUNG	0.353948
MCCA0576	NCIH841_LUNG	0.307583
MCCA0577	NCIH841_LUNG	0.289806
MCCA0571	NCIH841_LUNG	0.270537
MCCA0572	NCIH841_LUNG	0.324171
MCCA0578	NCIH889_LUNG	0.216342
MCCA0579	NCIH889_LUNG	0.263844
MCCA0580	NCIH889_LUNG	0.257644
MCCA0569	NCIH889_LUNG	-0.0122294
MCCA0570	NCIH889_LUNG	-0.0405047
MCCA0568	NCIH889_LUNG	-0.0588261
MCCA0573	NCIH889_LUNG	-0.0415133
MCCA0576	NCIH889_LUNG	-0.0127312
MCCA0577	NCIH889_LUNG	-0.0466162
MCCA0571	NCIH889_LUNG	-0.0226594
MCCA0572	NCIH889_LUNG	-0.0544935
MCCA0578	SBC5_LUNG	0.199191
MCCA0579	SBC5_LUNG	0.0872077
MCCA0580	SBC5_LUNG	0.124426
MCCA0569	SBC5_LUNG	0.303913
MCCA0570	SBC5_LUNG	0.308307
MCCA0568	SBC5_LUNG	0.29448
MCCA0573	SBC5_LUNG	0.311168
MCCA0576	SBC5_LUNG	0.246322
MCCA0577	SBC5_LUNG	0.226191
MCCA0571	SBC5_LUNG	0.227902
MCCA0572	SBC5_LUNG	0.27505
MCCA0578	SCLC21H_LUNG	0.13338
MCCA0579	SCLC21H_LUNG	0.278708
MCCA0580	SCLC21H_LUNG	0.232495
MCCA0569	SCLC21H_LUNG	-0.0877255
MCCA0570	SCLC21H_LUNG	-0.120098
MCCA0568	SCLC21H_LUNG	-0.0834979
MCCA0573	SCLC21H_LUNG	-0.0989683
MCCA0576	SCLC21H_LUNG	-0.0331469
MCCA0577	SCLC21H_LUNG	-0.0662991
MCCA0571	SCLC21H_LUNG	-0.0493126
MCCA0572	SCLC21H_LUNG	-0.105156
MCCA0578	SHP77_LUNG	0.260656
MCCA0579	SHP77_LUNG	0.308561
MCCA0580	SHP77_LUNG	0.282381
MCCA0569	SHP77_LUNG	0.0725349
MCCA0570	SHP77_LUNG	0.0799968
MCCA0568	SHP77_LUNG	0.0907384
MCCA0573	SHP77_LUNG	0.0662375
MCCA0576	SHP77_LUNG	0.0648547
MCCA0577	SHP77_LUNG	0.00628708
MCCA0571	SHP77_LUNG	0.0453559
MCCA0572	SHP77_LUNG	0.0525415
MCCA0578	SW1271_LUNG	0.346954
MCCA0579	SW1271_LUNG	0.165732
MCCA0580	SW1271_LUNG	0.234663
MCCA0569	SW1271_LUNG	0.619062
MCCA0570	SW1271_LUNG	0.600486
MCCA0568	SW1271_LUNG	0.611785
MCCA0573	SW1271_LUNG	0.633548
MCCA0576	SW1271_LUNG	0.512691
MCCA0577	SW1271_LUNG	0.456568
MCCA0571	SW1271_LUNG	0.487897
MCCA0572	SW1271_LUNG	0.556767

## Sheet: Lung cancers (NSCLC)
Supplementary Table 4. Cross-species comparison of MCCA and CCLE transcriptomes
MCCA-ID	CCLE-ID	PearsonCorrelation
MCCA0237	A427_LUNG	0.103171
MCCA0235	A427_LUNG	0.110358
MCCA0236	A427_LUNG	0.109909
MCCA0238	A427_LUNG	0.0989163
MCCA0239	A427_LUNG	0.135427
MCCA0240	A427_LUNG	0.0921167
MCCA0241	A427_LUNG	0.130759
MCCA0242	A427_LUNG	0.138276
MCCA0243	A427_LUNG	0.119454
MCCA0244	A427_LUNG	0.0841894
MCCA0245	A427_LUNG	0.125834
MCCA0246	A427_LUNG	0.0947348
MCCA0247	A427_LUNG	0.120819
MCCA0248	A427_LUNG	0.120874
MCCA0249	A427_LUNG	0.113155
MCCA0250	A427_LUNG	0.12639
MCCA0251	A427_LUNG	0.121638
MCCA0255	A427_LUNG	0.134807
MCCA0252	A427_LUNG	0.154195
MCCA0253	A427_LUNG	0.129193
MCCA0254	A427_LUNG	0.151687
MCCA0256	A427_LUNG	0.119866
MCCA0257	A427_LUNG	0.134345
MCCA0258	A427_LUNG	0.10962
MCCA0260	A427_LUNG	0.116556
MCCA0261	A427_LUNG	0.16792
MCCA0262	A427_LUNG	0.134325
MCCA0263	A427_LUNG	0.132696
MCCA0264	A427_LUNG	0.0919584
MCCA0265	A427_LUNG	0.144866
MCCA0266	A427_LUNG	0.158704
MCCA0515	A427_LUNG	0.122809
MCCA0516	A427_LUNG	0.096895
MCCA0517	A427_LUNG	0.113276
MCCA0518	A427_LUNG	0.174716
MCCA0519	A427_LUNG	0.145102
MCCA0520	A427_LUNG	0.13733
MCCA0522	A427_LUNG	0.0882858
MCCA0523	A427_LUNG	0.123538
MCCA0521	A427_LUNG	0.122584
MCCA0237	A549_LUNG	0.337793
MCCA0235	A549_LUNG	0.368312
MCCA0236	A549_LUNG	0.359786
MCCA0238	A549_LUNG	0.33103
MCCA0239	A549_LUNG	0.365422
MCCA0240	A549_LUNG	0.360661
MCCA0241	A549_LUNG	0.386162
MCCA0242	A549_LUNG	0.39164
MCCA0243	A549_LUNG	0.366903
MCCA0244	A549_LUNG	0.370507
MCCA0245	A549_LUNG	0.274609
MCCA0246	A549_LUNG	0.342346
MCCA0247	A549_LUNG	0.354911
MCCA0248	A549_LUNG	0.346592
MCCA0249	A549_LUNG	0.326582
MCCA0250	A549_LUNG	0.351436
MCCA0251	A549_LUNG	0.346813
MCCA0255	A549_LUNG	0.385465
MCCA0252	A549_LUNG	0.35228
MCCA0253	A549_LUNG	0.301522
MCCA0254	A549_LUNG	0.343544
MCCA0256	A549_LUNG	0.287516
MCCA0257	A549_LUNG	0.24798
MCCA0258	A549_LUNG	0.246166
MCCA0260	A549_LUNG	0.344758
MCCA0261	A549_LUNG	0.367485
MCCA0262	A549_LUNG	0.211652
MCCA0263	A549_LUNG	0.233393
MCCA0264	A549_LUNG	0.341771
MCCA0265	A549_LUNG	0.374817
MCCA0266	A549_LUNG	0.328935
MCCA0515	A549_LUNG	0.203155
MCCA0516	A549_LUNG	0.192856
MCCA0517	A549_LUNG	0.215436
MCCA0518	A549_LUNG	0.317956
MCCA0519	A549_LUNG	0.240583
MCCA0520	A549_LUNG	0.283995
MCCA0522	A549_LUNG	0.320195
MCCA0523	A549_LUNG	0.364676
MCCA0521	A549_LUNG	0.345394
MCCA0237	ABC1_LUNG	0.224522
MCCA0235	ABC1_LUNG	0.199758
MCCA0236	ABC1_LUNG	0.178554
MCCA0238	ABC1_LUNG	0.179471
MCCA0239	ABC1_LUNG	0.196694
MCCA0240	ABC1_LUNG	0.182774
MCCA0241	ABC1_LUNG	0.197298
MCCA0242	ABC1_LUNG	0.174685
MCCA0243	ABC1_LUNG	0.179858
MCCA0244	ABC1_LUNG	0.192427
MCCA0245	ABC1_LUNG	0.365911
MCCA0246	ABC1_LUNG	0.215933
MCCA0247	ABC1_LUNG	0.12381
MCCA0248	ABC1_LUNG	0.161223
MCCA0249	ABC1_LUNG	0.158935
MCCA0250	ABC1_LUNG	0.149426
MCCA0251	ABC1_LUNG	0.1502
MCCA0255	ABC1_LUNG	0.126383
MCCA0252	ABC1_LUNG	0.233748
MCCA0253	ABC1_LUNG	0.272717
MCCA0254	ABC1_LUNG	0.270515
MCCA0256	ABC1_LUNG	0.297675
MCCA0257	ABC1_LUNG	0.324686
MCCA0258	ABC1_LUNG	0.384755
MCCA0260	ABC1_LUNG	0.0924626
MCCA0261	ABC1_LUNG	0.178066
MCCA0262	ABC1_LUNG	0.37863
MCCA0263	ABC1_LUNG	0.291518
MCCA0264	ABC1_LUNG	0.207087
MCCA0265	ABC1_LUNG	0.170641
MCCA0266	ABC1_LUNG	0.232629
MCCA0515	ABC1_LUNG	0.35924
MCCA0516	ABC1_LUNG	0.290205
MCCA0517	ABC1_LUNG	0.266808
MCCA0518	ABC1_LUNG	0.289518
MCCA0519	ABC1_LUNG	0.317631
MCCA0520	ABC1_LUNG	0.268011
MCCA0522	ABC1_LUNG	0.113306
MCCA0523	ABC1_LUNG	0.162113
MCCA0521	ABC1_LUNG	0.237955
MCCA0237	BEN_LUNG	0.169545
MCCA0235	BEN_LUNG	0.127814
MCCA0236	BEN_LUNG	0.131206
MCCA0238	BEN_LUNG	0.119415
MCCA0239	BEN_LUNG	0.122632
MCCA0240	BEN_LUNG	0.15853
MCCA0241	BEN_LUNG	0.1312
MCCA0242	BEN_LUNG	0.114732
MCCA0243	BEN_LUNG	0.131453
MCCA0244	BEN_LUNG	0.155995
MCCA0245	BEN_LUNG	0.247096
MCCA0246	BEN_LUNG	0.148567
MCCA0247	BEN_LUNG	0.129478
MCCA0248	BEN_LUNG	0.155389
MCCA0249	BEN_LUNG	0.163416
MCCA0250	BEN_LUNG	0.128949
MCCA0251	BEN_LUNG	0.125044
MCCA0255	BEN_LUNG	0.0727242
MCCA0252	BEN_LUNG	0.167046
MCCA0253	BEN_LUNG	0.190686
MCCA0254	BEN_LUNG	0.15616
MCCA0256	BEN_LUNG	0.207131
MCCA0257	BEN_LUNG	0.232083
MCCA0258	BEN_LUNG	0.188201
MCCA0260	BEN_LUNG	-0.017184
MCCA0261	BEN_LUNG	0.116863
MCCA0262	BEN_LUNG	0.211298
MCCA0263	BEN_LUNG	0.182747
MCCA0264	BEN_LUNG	0.156348
MCCA0265	BEN_LUNG	0.0939951
MCCA0266	BEN_LUNG	0.169445
MCCA0515	BEN_LUNG	0.202944
MCCA0516	BEN_LUNG	0.159807
MCCA0517	BEN_LUNG	0.140328
MCCA0518	BEN_LUNG	0.191508
MCCA0519	BEN_LUNG	0.189455
MCCA0520	BEN_LUNG	0.196366
MCCA0522	BEN_LUNG	0.13345
MCCA0523	BEN_LUNG	0.120035
MCCA0521	BEN_LUNG	0.148824
MCCA0237	CAL12T_LUNG	0.291274
MCCA0235	CAL12T_LUNG	0.231639
MCCA0236	CAL12T_LUNG	0.203507
MCCA0238	CAL12T_LUNG	0.195105
MCCA0239	CAL12T_LUNG	0.23628
MCCA0240	CAL12T_LUNG	0.197603
MCCA0241	CAL12T_LUNG	0.227326
MCCA0242	CAL12T_LUNG	0.175537
MCCA0243	CAL12T_LUNG	0.215589
MCCA0244	CAL12T_LUNG	0.222092
MCCA0245	CAL12T_LUNG	0.442466
MCCA0246	CAL12T_LUNG	0.268877
MCCA0247	CAL12T_LUNG	0.129287
MCCA0248	CAL12T_LUNG	0.148961
MCCA0249	CAL12T_LUNG	0.124488
MCCA0250	CAL12T_LUNG	0.115645
MCCA0251	CAL12T_LUNG	0.119041
MCCA0255	CAL12T_LUNG	0.152467
MCCA0252	CAL12T_LUNG	0.30895
MCCA0253	CAL12T_LUNG	0.337313
MCCA0254	CAL12T_LUNG	0.31385
MCCA0256	CAL12T_LUNG	0.336842
MCCA0257	CAL12T_LUNG	0.403798
MCCA0258	CAL12T_LUNG	0.417889
MCCA0260	CAL12T_LUNG	0.135733
MCCA0261	CAL12T_LUNG	0.205959
MCCA0262	CAL12T_LUNG	0.442261
MCCA0263	CAL12T_LUNG	0.371349
MCCA0264	CAL12T_LUNG	0.260811
MCCA0265	CAL12T_LUNG	0.175864
MCCA0266	CAL12T_LUNG	0.266499
MCCA0515	CAL12T_LUNG	0.413337
MCCA0516	CAL12T_LUNG	0.338776
MCCA0517	CAL12T_LUNG	0.335938
MCCA0518	CAL12T_LUNG	0.349406
MCCA0519	CAL12T_LUNG	0.371021
MCCA0520	CAL12T_LUNG	0.329225
MCCA0522	CAL12T_LUNG	0.181128
MCCA0523	CAL12T_LUNG	0.183462
MCCA0521	CAL12T_LUNG	0.250368
MCCA0237	CALU1_LUNG	0.27545
MCCA0235	CALU1_LUNG	0.334492
MCCA0236	CALU1_LUNG	0.321875
MCCA0238	CALU1_LUNG	0.296322
MCCA0239	CALU1_LUNG	0.32171
MCCA0240	CALU1_LUNG	0.275712
MCCA0241	CALU1_LUNG	0.274318
MCCA0242	CALU1_LUNG	0.301726
MCCA0243	CALU1_LUNG	0.260929
MCCA0244	CALU1_LUNG	0.289109
MCCA0245	CALU1_LUNG	0.19714
MCCA0246	CALU1_LUNG	0.267556
MCCA0247	CALU1_LUNG	0.323807
MCCA0248	CALU1_LUNG	0.303072
MCCA0249	CALU1_LUNG	0.297639
MCCA0250	CALU1_LUNG	0.330884
MCCA0251	CALU1_LUNG	0.320438
MCCA0255	CALU1_LUNG	0.370816
MCCA0252	CALU1_LUNG	0.283585
MCCA0253	CALU1_LUNG	0.219833
MCCA0254	CALU1_LUNG	0.308286
MCCA0256	CALU1_LUNG	0.210382
MCCA0257	CALU1_LUNG	0.168416
MCCA0258	CALU1_LUNG	0.186445
MCCA0260	CALU1_LUNG	0.416651
MCCA0261	CALU1_LUNG	0.331362
MCCA0262	CALU1_LUNG	0.168125
MCCA0263	CALU1_LUNG	0.160855
MCCA0264	CALU1_LUNG	0.279626
MCCA0265	CALU1_LUNG	0.336003
MCCA0266	CALU1_LUNG	0.287973
MCCA0515	CALU1_LUNG	0.148676
MCCA0516	CALU1_LUNG	0.156975
MCCA0517	CALU1_LUNG	0.195153
MCCA0518	CALU1_LUNG	0.257717
MCCA0519	CALU1_LUNG	0.184136
MCCA0520	CALU1_LUNG	0.188183
MCCA0522	CALU1_LUNG	0.257602
MCCA0523	CALU1_LUNG	0.322999
MCCA0521	CALU1_LUNG	0.267633
MCCA0237	CALU3_LUNG	0.376574
MCCA0235	CALU3_LUNG	0.31621
MCCA0236	CALU3_LUNG	0.287907
MCCA0238	CALU3_LUNG	0.300457
MCCA0239	CALU3_LUNG	0.324768
MCCA0240	CALU3_LUNG	0.353315
MCCA0241	CALU3_LUNG	0.33291
MCCA0242	CALU3_LUNG	0.294115
MCCA0243	CALU3_LUNG	0.321493
MCCA0244	CALU3_LUNG	0.356671
MCCA0245	CALU3_LUNG	0.523573
MCCA0246	CALU3_LUNG	0.371369
MCCA0247	CALU3_LUNG	0.218072
MCCA0248	CALU3_LUNG	0.255397
MCCA0249	CALU3_LUNG	0.24049
MCCA0250	CALU3_LUNG	0.204875
MCCA0251	CALU3_LUNG	0.21903
MCCA0255	CALU3_LUNG	0.253216
MCCA0252	CALU3_LUNG	0.350136
MCCA0253	CALU3_LUNG	0.42529
MCCA0254	CALU3_LUNG	0.401824
MCCA0256	CALU3_LUNG	0.440965
MCCA0257	CALU3_LUNG	0.47355
MCCA0258	CALU3_LUNG	0.473161
MCCA0260	CALU3_LUNG	0.175603
MCCA0261	CALU3_LUNG	0.293451
MCCA0262	CALU3_LUNG	0.518183
MCCA0263	CALU3_LUNG	0.433321
MCCA0264	CALU3_LUNG	0.370948
MCCA0265	CALU3_LUNG	0.251489
MCCA0266	CALU3_LUNG	0.357331
MCCA0515	CALU3_LUNG	0.460036
MCCA0516	CALU3_LUNG	0.394052
MCCA0517	CALU3_LUNG	0.405769
MCCA0518	CALU3_LUNG	0.439338
MCCA0519	CALU3_LUNG	0.456645
MCCA0520	CALU3_LUNG	0.399224
MCCA0522	CALU3_LUNG	0.350538
MCCA0523	CALU3_LUNG	0.28797
MCCA0521	CALU3_LUNG	0.361794
MCCA0237	CALU6_LUNG	0.304625
MCCA0235	CALU6_LUNG	0.353051
MCCA0236	CALU6_LUNG	0.349774
MCCA0238	CALU6_LUNG	0.340016
MCCA0239	CALU6_LUNG	0.366518
MCCA0240	CALU6_LUNG	0.334417
MCCA0241	CALU6_LUNG	0.333728
MCCA0242	CALU6_LUNG	0.381787
MCCA0243	CALU6_LUNG	0.324985
MCCA0244	CALU6_LUNG	0.331435
MCCA0245	CALU6_LUNG	0.197727
MCCA0246	CALU6_LUNG	0.316295
MCCA0247	CALU6_LUNG	0.38327
MCCA0248	CALU6_LUNG	0.378302
MCCA0249	CALU6_LUNG	0.366271
MCCA0250	CALU6_LUNG	0.390386
MCCA0251	CALU6_LUNG	0.393735
MCCA0255	CALU6_LUNG	0.415752
MCCA0252	CALU6_LUNG	0.314802
MCCA0253	CALU6_LUNG	0.237899
MCCA0254	CALU6_LUNG	0.327537
MCCA0256	CALU6_LUNG	0.228916
MCCA0257	CALU6_LUNG	0.181701
MCCA0258	CALU6_LUNG	0.147875
MCCA0260	CALU6_LUNG	0.392093
MCCA0261	CALU6_LUNG	0.393055
MCCA0262	CALU6_LUNG	0.165766
MCCA0263	CALU6_LUNG	0.183551
MCCA0264	CALU6_LUNG	0.29387
MCCA0265	CALU6_LUNG	0.402196
MCCA0266	CALU6_LUNG	0.326634
MCCA0515	CALU6_LUNG	0.1821
MCCA0516	CALU6_LUNG	0.196503
MCCA0517	CALU6_LUNG	0.232725
MCCA0518	CALU6_LUNG	0.267501
MCCA0519	CALU6_LUNG	0.194486
MCCA0520	CALU6_LUNG	0.246429
MCCA0522	CALU6_LUNG	0.315902
MCCA0523	CALU6_LUNG	0.374346
MCCA0521	CALU6_LUNG	0.295724
MCCA0237	CHAGOK1_LUNG	0.21463
MCCA0235	CHAGOK1_LUNG	0.147049
MCCA0236	CHAGOK1_LUNG	0.132276
MCCA0238	CHAGOK1_LUNG	0.126803
MCCA0239	CHAGOK1_LUNG	0.158752
MCCA0240	CHAGOK1_LUNG	0.178668
MCCA0241	CHAGOK1_LUNG	0.180683
MCCA0242	CHAGOK1_LUNG	0.164456
MCCA0243	CHAGOK1_LUNG	0.147752
MCCA0244	CHAGOK1_LUNG	0.184135
MCCA0245	CHAGOK1_LUNG	0.335119
MCCA0246	CHAGOK1_LUNG	0.176996
MCCA0247	CHAGOK1_LUNG	0.103686
MCCA0248	CHAGOK1_LUNG	0.131788
MCCA0249	CHAGOK1_LUNG	0.125906
MCCA0250	CHAGOK1_LUNG	0.121798
MCCA0251	CHAGOK1_LUNG	0.122898
MCCA0255	CHAGOK1_LUNG	0.136445
MCCA0252	CHAGOK1_LUNG	0.187852
MCCA0253	CHAGOK1_LUNG	0.2354
MCCA0254	CHAGOK1_LUNG	0.203464
MCCA0256	CHAGOK1_LUNG	0.289966
MCCA0257	CHAGOK1_LUNG	0.32479
MCCA0258	CHAGOK1_LUNG	0.325594
MCCA0260	CHAGOK1_LUNG	0.0526158
MCCA0261	CHAGOK1_LUNG	0.198407
MCCA0262	CHAGOK1_LUNG	0.326129
MCCA0263	CHAGOK1_LUNG	0.277559
MCCA0264	CHAGOK1_LUNG	0.182479
MCCA0265	CHAGOK1_LUNG	0.147371
MCCA0266	CHAGOK1_LUNG	0.188004
MCCA0515	CHAGOK1_LUNG	0.309911
MCCA0516	CHAGOK1_LUNG	0.277199
MCCA0517	CHAGOK1_LUNG	0.258078
MCCA0518	CHAGOK1_LUNG	0.267724
MCCA0519	CHAGOK1_LUNG	0.260285
MCCA0520	CHAGOK1_LUNG	0.242897
MCCA0522	CHAGOK1_LUNG	0.147549
MCCA0523	CHAGOK1_LUNG	0.142738
MCCA0521	CHAGOK1_LUNG	0.180262
MCCA0237	CORL105_LUNG	0.332434
MCCA0235	CORL105_LUNG	0.291589
MCCA0236	CORL105_LUNG	0.275722
MCCA0238	CORL105_LUNG	0.243915
MCCA0239	CORL105_LUNG	0.287948
MCCA0240	CORL105_LUNG	0.311417
MCCA0241	CORL105_LUNG	0.299495
MCCA0242	CORL105_LUNG	0.273424
MCCA0243	CORL105_LUNG	0.280155
MCCA0244	CORL105_LUNG	0.275982
MCCA0245	CORL105_LUNG	0.379076
MCCA0246	CORL105_LUNG	0.296797
MCCA0247	CORL105_LUNG	0.218321
MCCA0248	CORL105_LUNG	0.241326
MCCA0249	CORL105_LUNG	0.230763
MCCA0250	CORL105_LUNG	0.239768
MCCA0251	CORL105_LUNG	0.233508
MCCA0255	CORL105_LUNG	0.274794
MCCA0252	CORL105_LUNG	0.301978
MCCA0253	CORL105_LUNG	0.322672
MCCA0254	CORL105_LUNG	0.324693
MCCA0256	CORL105_LUNG	0.343585
MCCA0257	CORL105_LUNG	0.351502
MCCA0258	CORL105_LUNG	0.358586
MCCA0260	CORL105_LUNG	0.224545
MCCA0261	CORL105_LUNG	0.270409
MCCA0262	CORL105_LUNG	0.353944
MCCA0263	CORL105_LUNG	0.328279
MCCA0264	CORL105_LUNG	0.304379
MCCA0265	CORL105_LUNG	0.266526
MCCA0266	CORL105_LUNG	0.289622
MCCA0515	CORL105_LUNG	0.345779
MCCA0516	CORL105_LUNG	0.300981
MCCA0517	CORL105_LUNG	0.311482
MCCA0518	CORL105_LUNG	0.323668
MCCA0519	CORL105_LUNG	0.318483
MCCA0520	CORL105_LUNG	0.293998
MCCA0522	CORL105_LUNG	0.261276
MCCA0523	CORL105_LUNG	0.276903
MCCA0521	CORL105_LUNG	0.288485
MCCA0237	CORL23_LUNG	0.252607
MCCA0235	CORL23_LUNG	0.206742
MCCA0236	CORL23_LUNG	0.171839
MCCA0238	CORL23_LUNG	0.192886
MCCA0239	CORL23_LUNG	0.210331
MCCA0240	CORL23_LUNG	0.188428
MCCA0241	CORL23_LUNG	0.206249
MCCA0242	CORL23_LUNG	0.159202
MCCA0243	CORL23_LUNG	0.188196
MCCA0244	CORL23_LUNG	0.217645
MCCA0245	CORL23_LUNG	0.431519
MCCA0246	CORL23_LUNG	0.232902
MCCA0247	CORL23_LUNG	0.109448
MCCA0248	CORL23_LUNG	0.127112
MCCA0249	CORL23_LUNG	0.122002
MCCA0250	CORL23_LUNG	0.0959517
MCCA0251	CORL23_LUNG	0.105321
MCCA0255	CORL23_LUNG	0.172277
MCCA0252	CORL23_LUNG	0.279484
MCCA0253	CORL23_LUNG	0.29147
MCCA0254	CORL23_LUNG	0.284709
MCCA0256	CORL23_LUNG	0.330784
MCCA0257	CORL23_LUNG	0.375394
MCCA0258	CORL23_LUNG	0.393981
MCCA0260	CORL23_LUNG	0.126777
MCCA0261	CORL23_LUNG	0.186406
MCCA0262	CORL23_LUNG	0.451215
MCCA0263	CORL23_LUNG	0.393384
MCCA0264	CORL23_LUNG	0.232024
MCCA0265	CORL23_LUNG	0.168711
MCCA0266	CORL23_LUNG	0.259446
MCCA0515	CORL23_LUNG	0.409866
MCCA0516	CORL23_LUNG	0.320853
MCCA0517	CORL23_LUNG	0.32045
MCCA0518	CORL23_LUNG	0.33113
MCCA0519	CORL23_LUNG	0.357852
MCCA0520	CORL23_LUNG	0.302074
MCCA0522	CORL23_LUNG	0.200606
MCCA0523	CORL23_LUNG	0.161629
MCCA0521	CORL23_LUNG	0.229831
MCCA0237	DV90_LUNG	0.303396
MCCA0235	DV90_LUNG	0.184377
MCCA0236	DV90_LUNG	0.188146
MCCA0238	DV90_LUNG	0.174823
MCCA0239	DV90_LUNG	0.221416
MCCA0240	DV90_LUNG	0.279521
MCCA0241	DV90_LUNG	0.238864
MCCA0242	DV90_LUNG	0.209197
MCCA0243	DV90_LUNG	0.231361
MCCA0244	DV90_LUNG	0.265541
MCCA0245	DV90_LUNG	0.436162
MCCA0246	DV90_LUNG	0.295982
MCCA0247	DV90_LUNG	0.106866
MCCA0248	DV90_LUNG	0.166951
MCCA0249	DV90_LUNG	0.134379
MCCA0250	DV90_LUNG	0.12416
MCCA0251	DV90_LUNG	0.135326
MCCA0255	DV90_LUNG	0.196913
MCCA0252	DV90_LUNG	0.267694
MCCA0253	DV90_LUNG	0.345343
MCCA0254	DV90_LUNG	0.290382
MCCA0256	DV90_LUNG	0.326781
MCCA0257	DV90_LUNG	0.391892
MCCA0258	DV90_LUNG	0.380772
MCCA0260	DV90_LUNG	0.147397
MCCA0261	DV90_LUNG	0.183915
MCCA0262	DV90_LUNG	0.436173
MCCA0263	DV90_LUNG	0.357861
MCCA0264	DV90_LUNG	0.255613
MCCA0265	DV90_LUNG	0.172346
MCCA0266	DV90_LUNG	0.244339
MCCA0515	DV90_LUNG	0.392244
MCCA0516	DV90_LUNG	0.286245
MCCA0517	DV90_LUNG	0.289468
MCCA0518	DV90_LUNG	0.342254
MCCA0519	DV90_LUNG	0.335296
MCCA0520	DV90_LUNG	0.315635
MCCA0522	DV90_LUNG	0.248926
MCCA0523	DV90_LUNG	0.197654
MCCA0521	DV90_LUNG	0.246717
MCCA0237	EBC1_LUNG	0.291658
MCCA0235	EBC1_LUNG	0.228552
MCCA0236	EBC1_LUNG	0.210245
MCCA0238	EBC1_LUNG	0.199327
MCCA0239	EBC1_LUNG	0.240814
MCCA0240	EBC1_LUNG	0.253404
MCCA0241	EBC1_LUNG	0.25895
MCCA0242	EBC1_LUNG	0.235004
MCCA0243	EBC1_LUNG	0.236337
MCCA0244	EBC1_LUNG	0.253255
MCCA0245	EBC1_LUNG	0.443807
MCCA0246	EBC1_LUNG	0.273489
MCCA0247	EBC1_LUNG	0.151568
MCCA0248	EBC1_LUNG	0.190864
MCCA0249	EBC1_LUNG	0.175204
MCCA0250	EBC1_LUNG	0.163127
MCCA0251	EBC1_LUNG	0.16975
MCCA0255	EBC1_LUNG	0.242194
MCCA0252	EBC1_LUNG	0.279052
MCCA0253	EBC1_LUNG	0.317324
MCCA0254	EBC1_LUNG	0.323896
MCCA0256	EBC1_LUNG	0.39846
MCCA0257	EBC1_LUNG	0.424061
MCCA0258	EBC1_LUNG	0.423774
MCCA0260	EBC1_LUNG	0.17856
MCCA0261	EBC1_LUNG	0.265741
MCCA0262	EBC1_LUNG	0.432824
MCCA0263	EBC1_LUNG	0.38434
MCCA0264	EBC1_LUNG	0.306654
MCCA0265	EBC1_LUNG	0.223373
MCCA0266	EBC1_LUNG	0.296237
MCCA0515	EBC1_LUNG	0.40015
MCCA0516	EBC1_LUNG	0.343559
MCCA0517	EBC1_LUNG	0.339656
MCCA0518	EBC1_LUNG	0.334169
MCCA0519	EBC1_LUNG	0.359339
MCCA0520	EBC1_LUNG	0.303903
MCCA0522	EBC1_LUNG	0.229774
MCCA0523	EBC1_LUNG	0.212251
MCCA0521	EBC1_LUNG	0.268332
MCCA0237	EKVX_LUNG	0.289786
MCCA0235	EKVX_LUNG	0.330591
MCCA0236	EKVX_LUNG	0.316756
MCCA0238	EKVX_LUNG	0.285153
MCCA0239	EKVX_LUNG	0.318574
MCCA0240	EKVX_LUNG	0.28273
MCCA0241	EKVX_LUNG	0.292085
MCCA0242	EKVX_LUNG	0.285586
MCCA0243	EKVX_LUNG	0.272651
MCCA0244	EKVX_LUNG	0.29251
MCCA0245	EKVX_LUNG	0.28139
MCCA0246	EKVX_LUNG	0.287975
MCCA0247	EKVX_LUNG	0.296386
MCCA0248	EKVX_LUNG	0.284382
MCCA0249	EKVX_LUNG	0.282932
MCCA0250	EKVX_LUNG	0.297026
MCCA0251	EKVX_LUNG	0.290754
MCCA0255	EKVX_LUNG	0.318747
MCCA0252	EKVX_LUNG	0.299504
MCCA0253	EKVX_LUNG	0.274044
MCCA0254	EKVX_LUNG	0.308948
MCCA0256	EKVX_LUNG	0.247304
MCCA0257	EKVX_LUNG	0.21517
MCCA0258	EKVX_LUNG	0.242692
MCCA0260	EKVX_LUNG	0.304376
MCCA0261	EKVX_LUNG	0.298141
MCCA0262	EKVX_LUNG	0.255186
MCCA0263	EKVX_LUNG	0.219731
MCCA0264	EKVX_LUNG	0.290561
MCCA0265	EKVX_LUNG	0.295439
MCCA0266	EKVX_LUNG	0.307711
MCCA0515	EKVX_LUNG	0.228029
MCCA0516	EKVX_LUNG	0.223625
MCCA0517	EKVX_LUNG	0.245196
MCCA0518	EKVX_LUNG	0.266499
MCCA0519	EKVX_LUNG	0.244869
MCCA0520	EKVX_LUNG	0.253461
MCCA0522	EKVX_LUNG	0.225687
MCCA0523	EKVX_LUNG	0.277549
MCCA0521	EKVX_LUNG	0.281188
MCCA0237	EPLC272H_LUNG	0.209117
MCCA0235	EPLC272H_LUNG	0.181221
MCCA0236	EPLC272H_LUNG	0.159072
MCCA0238	EPLC272H_LUNG	0.163889
MCCA0239	EPLC272H_LUNG	0.193922
MCCA0240	EPLC272H_LUNG	0.159151
MCCA0241	EPLC272H_LUNG	0.186598
MCCA0242	EPLC272H_LUNG	0.185938
MCCA0243	EPLC272H_LUNG	0.179417
MCCA0244	EPLC272H_LUNG	0.177051
MCCA0245	EPLC272H_LUNG	0.349015
MCCA0246	EPLC272H_LUNG	0.183363
MCCA0247	EPLC272H_LUNG	0.168567
MCCA0248	EPLC272H_LUNG	0.175119
MCCA0249	EPLC272H_LUNG	0.149094
MCCA0250	EPLC272H_LUNG	0.168394
MCCA0251	EPLC272H_LUNG	0.143041
MCCA0255	EPLC272H_LUNG	0.189386
MCCA0252	EPLC272H_LUNG	0.222831
MCCA0253	EPLC272H_LUNG	0.236906
MCCA0254	EPLC272H_LUNG	0.272813
MCCA0256	EPLC272H_LUNG	0.289244
MCCA0257	EPLC272H_LUNG	0.299532
MCCA0258	EPLC272H_LUNG	0.336191
MCCA0260	EPLC272H_LUNG	0.169225
MCCA0261	EPLC272H_LUNG	0.237498
MCCA0262	EPLC272H_LUNG	0.35919
MCCA0263	EPLC272H_LUNG	0.29267
MCCA0264	EPLC272H_LUNG	0.222449
MCCA0265	EPLC272H_LUNG	0.206245
MCCA0266	EPLC272H_LUNG	0.246987
MCCA0515	EPLC272H_LUNG	0.324402
MCCA0516	EPLC272H_LUNG	0.302003
MCCA0517	EPLC272H_LUNG	0.31513
MCCA0518	EPLC272H_LUNG	0.292255
MCCA0519	EPLC272H_LUNG	0.295361
MCCA0520	EPLC272H_LUNG	0.245317
MCCA0522	EPLC272H_LUNG	0.129479
MCCA0523	EPLC272H_LUNG	0.158622
MCCA0521	EPLC272H_LUNG	0.208032
MCCA0237	HARA_LUNG	0.177686
MCCA0235	HARA_LUNG	0.149418
MCCA0236	HARA_LUNG	0.118398
MCCA0238	HARA_LUNG	0.112619
MCCA0239	HARA_LUNG	0.156471
MCCA0240	HARA_LUNG	0.161805
MCCA0241	HARA_LUNG	0.182224
MCCA0242	HARA_LUNG	0.181963
MCCA0243	HARA_LUNG	0.177739
MCCA0244	HARA_LUNG	0.157061
MCCA0245	HARA_LUNG	0.300082
MCCA0246	HARA_LUNG	0.149798
MCCA0247	HARA_LUNG	0.142629
MCCA0248	HARA_LUNG	0.159186
MCCA0249	HARA_LUNG	0.14541
MCCA0250	HARA_LUNG	0.160397
MCCA0251	HARA_LUNG	0.152401
MCCA0255	HARA_LUNG	0.143377
MCCA0252	HARA_LUNG	0.169948
MCCA0253	HARA_LUNG	0.184679
MCCA0254	HARA_LUNG	0.203253
MCCA0256	HARA_LUNG	0.232925
MCCA0257	HARA_LUNG	0.268826
MCCA0258	HARA_LUNG	0.252112
MCCA0260	HARA_LUNG	0.142865
MCCA0261	HARA_LUNG	0.185523
MCCA0262	HARA_LUNG	0.269313
MCCA0263	HARA_LUNG	0.215693
MCCA0264	HARA_LUNG	0.179625
MCCA0265	HARA_LUNG	0.16316
MCCA0266	HARA_LUNG	0.158671
MCCA0515	HARA_LUNG	0.25268
MCCA0516	HARA_LUNG	0.233356
MCCA0517	HARA_LUNG	0.22712
MCCA0518	HARA_LUNG	0.231947
MCCA0519	HARA_LUNG	0.185979
MCCA0520	HARA_LUNG	0.188614
MCCA0522	HARA_LUNG	0.132687
MCCA0523	HARA_LUNG	0.149537
MCCA0521	HARA_LUNG	0.21444
MCCA0237	HCC1171_LUNG	0.266102
MCCA0235	HCC1171_LUNG	0.240476
MCCA0236	HCC1171_LUNG	0.231707
MCCA0238	HCC1171_LUNG	0.215635
MCCA0239	HCC1171_LUNG	0.234264
MCCA0240	HCC1171_LUNG	0.231727
MCCA0241	HCC1171_LUNG	0.233135
MCCA0242	HCC1171_LUNG	0.20811
MCCA0243	HCC1171_LUNG	0.217781
MCCA0244	HCC1171_LUNG	0.234265
MCCA0245	HCC1171_LUNG	0.33702
MCCA0246	HCC1171_LUNG	0.237856
MCCA0247	HCC1171_LUNG	0.199474
MCCA0248	HCC1171_LUNG	0.208484
MCCA0249	HCC1171_LUNG	0.194001
MCCA0250	HCC1171_LUNG	0.207292
MCCA0251	HCC1171_LUNG	0.200297
MCCA0255	HCC1171_LUNG	0.246798
MCCA0252	HCC1171_LUNG	0.27607
MCCA0253	HCC1171_LUNG	0.267037
MCCA0254	HCC1171_LUNG	0.300266
MCCA0256	HCC1171_LUNG	0.330797
MCCA0257	HCC1171_LUNG	0.346647
MCCA0258	HCC1171_LUNG	0.356192
MCCA0260	HCC1171_LUNG	0.195268
MCCA0261	HCC1171_LUNG	0.252684
MCCA0262	HCC1171_LUNG	0.345498
MCCA0263	HCC1171_LUNG	0.318278
MCCA0264	HCC1171_LUNG	0.272816
MCCA0265	HCC1171_LUNG	0.218453
MCCA0266	HCC1171_LUNG	0.292261
MCCA0515	HCC1171_LUNG	0.343122
MCCA0516	HCC1171_LUNG	0.243068
MCCA0517	HCC1171_LUNG	0.259194
MCCA0518	HCC1171_LUNG	0.293624
MCCA0519	HCC1171_LUNG	0.301958
MCCA0520	HCC1171_LUNG	0.256658
MCCA0522	HCC1171_LUNG	0.186841
MCCA0523	HCC1171_LUNG	0.232545
MCCA0521	HCC1171_LUNG	0.236135
MCCA0237	HCC1438_LUNG	0.229787
MCCA0235	HCC1438_LUNG	0.26487
MCCA0236	HCC1438_LUNG	0.256747
MCCA0238	HCC1438_LUNG	0.241581
MCCA0239	HCC1438_LUNG	0.259614
MCCA0240	HCC1438_LUNG	0.257111
MCCA0241	HCC1438_LUNG	0.274318
MCCA0242	HCC1438_LUNG	0.296376
MCCA0243	HCC1438_LUNG	0.269649
MCCA0244	HCC1438_LUNG	0.225049
MCCA0245	HCC1438_LUNG	0.179122
MCCA0246	HCC1438_LUNG	0.222893
MCCA0247	HCC1438_LUNG	0.318712
MCCA0248	HCC1438_LUNG	0.306529
MCCA0249	HCC1438_LUNG	0.291204
MCCA0250	HCC1438_LUNG	0.329107
MCCA0251	HCC1438_LUNG	0.299547
MCCA0255	HCC1438_LUNG	0.305034
MCCA0252	HCC1438_LUNG	0.237907
MCCA0253	HCC1438_LUNG	0.187147
MCCA0254	HCC1438_LUNG	0.252943
MCCA0256	HCC1438_LUNG	0.195181
MCCA0257	HCC1438_LUNG	0.169515
MCCA0258	HCC1438_LUNG	0.145988
MCCA0260	HCC1438_LUNG	0.26604
MCCA0261	HCC1438_LUNG	0.298763
MCCA0262	HCC1438_LUNG	0.116558
MCCA0263	HCC1438_LUNG	0.129187
MCCA0264	HCC1438_LUNG	0.207077
MCCA0265	HCC1438_LUNG	0.30701
MCCA0266	HCC1438_LUNG	0.252652
MCCA0515	HCC1438_LUNG	0.134632
MCCA0516	HCC1438_LUNG	0.113322
MCCA0517	HCC1438_LUNG	0.134728
MCCA0518	HCC1438_LUNG	0.20139
MCCA0519	HCC1438_LUNG	0.157407
MCCA0520	HCC1438_LUNG	0.177732
MCCA0522	HCC1438_LUNG	0.213134
MCCA0523	HCC1438_LUNG	0.28025
MCCA0521	HCC1438_LUNG	0.253861
MCCA0237	HCC15_LUNG	0.388952
MCCA0235	HCC15_LUNG	0.359368
MCCA0236	HCC15_LUNG	0.360567
MCCA0238	HCC15_LUNG	0.322925
MCCA0239	HCC15_LUNG	0.37273
MCCA0240	HCC15_LUNG	0.347288
MCCA0241	HCC15_LUNG	0.358986
MCCA0242	HCC15_LUNG	0.370438
MCCA0243	HCC15_LUNG	0.341026
MCCA0244	HCC15_LUNG	0.393024
MCCA0245	HCC15_LUNG	0.400232
MCCA0246	HCC15_LUNG	0.376064
MCCA0247	HCC15_LUNG	0.320724
MCCA0248	HCC15_LUNG	0.320169
MCCA0249	HCC15_LUNG	0.313191
MCCA0250	HCC15_LUNG	0.310228
MCCA0251	HCC15_LUNG	0.306913
MCCA0255	HCC15_LUNG	0.409578
MCCA0252	HCC15_LUNG	0.367501
MCCA0253	HCC15_LUNG	0.370863
MCCA0254	HCC15_LUNG	0.402312
MCCA0256	HCC15_LUNG	0.357907
MCCA0257	HCC15_LUNG	0.349608
MCCA0258	HCC15_LUNG	0.350817
MCCA0260	HCC15_LUNG	0.333544
MCCA0261	HCC15_LUNG	0.371908
MCCA0262	HCC15_LUNG	0.36179
MCCA0263	HCC15_LUNG	0.357676
MCCA0264	HCC15_LUNG	0.374678
MCCA0265	HCC15_LUNG	0.36568
MCCA0266	HCC15_LUNG	0.376349
MCCA0515	HCC15_LUNG	0.348974
MCCA0516	HCC15_LUNG	0.305876
MCCA0517	HCC15_LUNG	0.331182
MCCA0518	HCC15_LUNG	0.390762
MCCA0519	HCC15_LUNG	0.346648
MCCA0520	HCC15_LUNG	0.356198
MCCA0522	HCC15_LUNG	0.324652
MCCA0523	HCC15_LUNG	0.364384
MCCA0521	HCC15_LUNG	0.358393
MCCA0237	HCC1833_LUNG	0.131173
MCCA0235	HCC1833_LUNG	0.106676
MCCA0236	HCC1833_LUNG	0.107842
MCCA0238	HCC1833_LUNG	0.0957112
MCCA0239	HCC1833_LUNG	0.106228
MCCA0240	HCC1833_LUNG	0.156507
MCCA0241	HCC1833_LUNG	0.0986035
MCCA0242	HCC1833_LUNG	0.107638
MCCA0243	HCC1833_LUNG	0.105539
MCCA0244	HCC1833_LUNG	0.109278
MCCA0245	HCC1833_LUNG	0.200447
MCCA0246	HCC1833_LUNG	0.106288
MCCA0247	HCC1833_LUNG	0.105476
MCCA0248	HCC1833_LUNG	0.117801
MCCA0249	HCC1833_LUNG	0.129432
MCCA0250	HCC1833_LUNG	0.127631
MCCA0251	HCC1833_LUNG	0.123989
MCCA0255	HCC1833_LUNG	0.0974033
MCCA0252	HCC1833_LUNG	0.14616
MCCA0253	HCC1833_LUNG	0.161292
MCCA0254	HCC1833_LUNG	0.142426
MCCA0256	HCC1833_LUNG	0.17586
MCCA0257	HCC1833_LUNG	0.186632
MCCA0258	HCC1833_LUNG	0.169523
MCCA0260	HCC1833_LUNG	-0.00880045
MCCA0261	HCC1833_LUNG	0.117691
MCCA0262	HCC1833_LUNG	0.180603
MCCA0263	HCC1833_LUNG	0.147724
MCCA0264	HCC1833_LUNG	0.124933
MCCA0265	HCC1833_LUNG	0.0989928
MCCA0266	HCC1833_LUNG	0.137063
MCCA0515	HCC1833_LUNG	0.159325
MCCA0516	HCC1833_LUNG	0.139247
MCCA0517	HCC1833_LUNG	0.132959
MCCA0518	HCC1833_LUNG	0.15609
MCCA0519	HCC1833_LUNG	0.164623
MCCA0520	HCC1833_LUNG	0.155159
MCCA0522	HCC1833_LUNG	0.0909807
MCCA0523	HCC1833_LUNG	0.109745
MCCA0521	HCC1833_LUNG	0.126406
MCCA0237	HCC2108_LUNG	0.276178
MCCA0235	HCC2108_LUNG	0.276767
MCCA0236	HCC2108_LUNG	0.26253
MCCA0238	HCC2108_LUNG	0.260981
MCCA0239	HCC2108_LUNG	0.279167
MCCA0240	HCC2108_LUNG	0.265821
MCCA0241	HCC2108_LUNG	0.299689
MCCA0242	HCC2108_LUNG	0.326617
MCCA0243	HCC2108_LUNG	0.286009
MCCA0244	HCC2108_LUNG	0.26317
MCCA0245	HCC2108_LUNG	0.26367
MCCA0246	HCC2108_LUNG	0.285678
MCCA0247	HCC2108_LUNG	0.301354
MCCA0248	HCC2108_LUNG	0.307124
MCCA0249	HCC2108_LUNG	0.279888
MCCA0250	HCC2108_LUNG	0.297786
MCCA0251	HCC2108_LUNG	0.300328
MCCA0255	HCC2108_LUNG	0.364059
MCCA0252	HCC2108_LUNG	0.29054
MCCA0253	HCC2108_LUNG	0.23551
MCCA0254	HCC2108_LUNG	0.309065
MCCA0256	HCC2108_LUNG	0.258616
MCCA0257	HCC2108_LUNG	0.2167
MCCA0258	HCC2108_LUNG	0.237332
MCCA0260	HCC2108_LUNG	0.378927
MCCA0261	HCC2108_LUNG	0.364768
MCCA0262	HCC2108_LUNG	0.221789
MCCA0263	HCC2108_LUNG	0.228247
MCCA0264	HCC2108_LUNG	0.27922
MCCA0265	HCC2108_LUNG	0.371863
MCCA0266	HCC2108_LUNG	0.313042
MCCA0515	HCC2108_LUNG	0.218762
MCCA0516	HCC2108_LUNG	0.239926
MCCA0517	HCC2108_LUNG	0.271247
MCCA0518	HCC2108_LUNG	0.257341
MCCA0519	HCC2108_LUNG	0.24334
MCCA0520	HCC2108_LUNG	0.234015
MCCA0522	HCC2108_LUNG	0.234037
MCCA0523	HCC2108_LUNG	0.273805
MCCA0521	HCC2108_LUNG	0.263705
MCCA0237	HCC2429_LUNG	0.180428
MCCA0235	HCC2429_LUNG	0.148239
MCCA0236	HCC2429_LUNG	0.128787
MCCA0238	HCC2429_LUNG	0.148408
MCCA0239	HCC2429_LUNG	0.175151
MCCA0240	HCC2429_LUNG	0.144647
MCCA0241	HCC2429_LUNG	0.157579
MCCA0242	HCC2429_LUNG	0.142713
MCCA0243	HCC2429_LUNG	0.141253
MCCA0244	HCC2429_LUNG	0.156972
MCCA0245	HCC2429_LUNG	0.286151
MCCA0246	HCC2429_LUNG	0.165081
MCCA0247	HCC2429_LUNG	0.148727
MCCA0248	HCC2429_LUNG	0.158437
MCCA0249	HCC2429_LUNG	0.15703
MCCA0250	HCC2429_LUNG	0.138145
MCCA0251	HCC2429_LUNG	0.156455
MCCA0255	HCC2429_LUNG	0.126623
MCCA0252	HCC2429_LUNG	0.172565
MCCA0253	HCC2429_LUNG	0.192205
MCCA0254	HCC2429_LUNG	0.21426
MCCA0256	HCC2429_LUNG	0.227065
MCCA0257	HCC2429_LUNG	0.257021
MCCA0258	HCC2429_LUNG	0.229191
MCCA0260	HCC2429_LUNG	0.14026
MCCA0261	HCC2429_LUNG	0.159211
MCCA0262	HCC2429_LUNG	0.273606
MCCA0263	HCC2429_LUNG	0.259117
MCCA0264	HCC2429_LUNG	0.176603
MCCA0265	HCC2429_LUNG	0.119306
MCCA0266	HCC2429_LUNG	0.189556
MCCA0515	HCC2429_LUNG	0.251855
MCCA0516	HCC2429_LUNG	0.245402
MCCA0517	HCC2429_LUNG	0.251519
MCCA0518	HCC2429_LUNG	0.248612
MCCA0519	HCC2429_LUNG	0.241841
MCCA0520	HCC2429_LUNG	0.212499
MCCA0522	HCC2429_LUNG	0.142254
MCCA0523	HCC2429_LUNG	0.126902
MCCA0521	HCC2429_LUNG	0.191317
MCCA0237	HCC2450_LUNG	0.190717
MCCA0235	HCC2450_LUNG	0.253302
MCCA0236	HCC2450_LUNG	0.236479
MCCA0238	HCC2450_LUNG	0.226247
MCCA0239	HCC2450_LUNG	0.249556
MCCA0240	HCC2450_LUNG	0.18942
MCCA0241	HCC2450_LUNG	0.192869
MCCA0242	HCC2450_LUNG	0.242508
MCCA0243	HCC2450_LUNG	0.196588
MCCA0244	HCC2450_LUNG	0.204025
MCCA0245	HCC2450_LUNG	0.107473
MCCA0246	HCC2450_LUNG	0.191665
MCCA0247	HCC2450_LUNG	0.309954
MCCA0248	HCC2450_LUNG	0.277122
MCCA0249	HCC2450_LUNG	0.268269
MCCA0250	HCC2450_LUNG	0.320938
MCCA0251	HCC2450_LUNG	0.29683
MCCA0255	HCC2450_LUNG	0.312068
MCCA0252	HCC2450_LUNG	0.209809
MCCA0253	HCC2450_LUNG	0.133467
MCCA0254	HCC2450_LUNG	0.233346
MCCA0256	HCC2450_LUNG	0.134419
MCCA0257	HCC2450_LUNG	0.0895987
MCCA0258	HCC2450_LUNG	0.102252
MCCA0260	HCC2450_LUNG	0.40282
MCCA0261	HCC2450_LUNG	0.261587
MCCA0262	HCC2450_LUNG	0.087222
MCCA0263	HCC2450_LUNG	0.101186
MCCA0264	HCC2450_LUNG	0.187696
MCCA0265	HCC2450_LUNG	0.299439
MCCA0266	HCC2450_LUNG	0.229688
MCCA0515	HCC2450_LUNG	0.0658451
MCCA0516	HCC2450_LUNG	0.0976949
MCCA0517	HCC2450_LUNG	0.134753
MCCA0518	HCC2450_LUNG	0.177323
MCCA0519	HCC2450_LUNG	0.121813
MCCA0520	HCC2450_LUNG	0.138545
MCCA0522	HCC2450_LUNG	0.164717
MCCA0523	HCC2450_LUNG	0.24926
MCCA0521	HCC2450_LUNG	0.219478
MCCA0237	HCC2814_LUNG	0.117576
MCCA0235	HCC2814_LUNG	0.100956
MCCA0236	HCC2814_LUNG	0.0847166
MCCA0238	HCC2814_LUNG	0.0801042
MCCA0239	HCC2814_LUNG	0.111943
MCCA0240	HCC2814_LUNG	0.110445
MCCA0241	HCC2814_LUNG	0.136235
MCCA0242	HCC2814_LUNG	0.141156
MCCA0243	HCC2814_LUNG	0.120496
MCCA0244	HCC2814_LUNG	0.124461
MCCA0245	HCC2814_LUNG	0.257174
MCCA0246	HCC2814_LUNG	0.0956617
MCCA0247	HCC2814_LUNG	0.141448
MCCA0248	HCC2814_LUNG	0.154268
MCCA0249	HCC2814_LUNG	0.134015
MCCA0250	HCC2814_LUNG	0.148819
MCCA0251	HCC2814_LUNG	0.127309
MCCA0255	HCC2814_LUNG	0.147027
MCCA0252	HCC2814_LUNG	0.123099
MCCA0253	HCC2814_LUNG	0.128329
MCCA0254	HCC2814_LUNG	0.17246
MCCA0256	HCC2814_LUNG	0.199972
MCCA0257	HCC2814_LUNG	0.227511
MCCA0258	HCC2814_LUNG	0.227911
MCCA0260	HCC2814_LUNG	0.138368
MCCA0261	HCC2814_LUNG	0.170474
MCCA0262	HCC2814_LUNG	0.237651
MCCA0263	HCC2814_LUNG	0.188283
MCCA0264	HCC2814_LUNG	0.132981
MCCA0265	HCC2814_LUNG	0.156974
MCCA0266	HCC2814_LUNG	0.173278
MCCA0515	HCC2814_LUNG	0.224075
MCCA0516	HCC2814_LUNG	0.219372
MCCA0517	HCC2814_LUNG	0.203921
MCCA0518	HCC2814_LUNG	0.20277
MCCA0519	HCC2814_LUNG	0.178602
MCCA0520	HCC2814_LUNG	0.164864
MCCA0522	HCC2814_LUNG	0.0860574
MCCA0523	HCC2814_LUNG	0.112746
MCCA0521	HCC2814_LUNG	0.166187
MCCA0237	HCC2935_LUNG	0.250974
MCCA0235	HCC2935_LUNG	0.186753
MCCA0236	HCC2935_LUNG	0.170541
MCCA0238	HCC2935_LUNG	0.153469
MCCA0239	HCC2935_LUNG	0.187856
MCCA0240	HCC2935_LUNG	0.204871
MCCA0241	HCC2935_LUNG	0.170067
MCCA0242	HCC2935_LUNG	0.141845
MCCA0243	HCC2935_LUNG	0.173262
MCCA0244	HCC2935_LUNG	0.209199
MCCA0245	HCC2935_LUNG	0.410655
MCCA0246	HCC2935_LUNG	0.216687
MCCA0247	HCC2935_LUNG	0.0713696
MCCA0248	HCC2935_LUNG	0.0957869
MCCA0249	HCC2935_LUNG	0.0819866
MCCA0250	HCC2935_LUNG	0.0777726
MCCA0251	HCC2935_LUNG	0.0706322
MCCA0255	HCC2935_LUNG	0.149213
MCCA0252	HCC2935_LUNG	0.247413
MCCA0253	HCC2935_LUNG	0.287193
MCCA0254	HCC2935_LUNG	0.251835
MCCA0256	HCC2935_LUNG	0.317027
MCCA0257	HCC2935_LUNG	0.362471
MCCA0258	HCC2935_LUNG	0.380987
MCCA0260	HCC2935_LUNG	0.0778198
MCCA0261	HCC2935_LUNG	0.15784
MCCA0262	HCC2935_LUNG	0.436576
MCCA0263	HCC2935_LUNG	0.350419
MCCA0264	HCC2935_LUNG	0.224047
MCCA0265	HCC2935_LUNG	0.167862
MCCA0266	HCC2935_LUNG	0.219986
MCCA0515	HCC2935_LUNG	0.376539
MCCA0516	HCC2935_LUNG	0.304061
MCCA0517	HCC2935_LUNG	0.307606
MCCA0518	HCC2935_LUNG	0.30502
MCCA0519	HCC2935_LUNG	0.317234
MCCA0520	HCC2935_LUNG	0.273476
MCCA0522	HCC2935_LUNG	0.150705
MCCA0523	HCC2935_LUNG	0.145125
MCCA0521	HCC2935_LUNG	0.211084
MCCA0237	HCC364_LUNG	0.345456
MCCA0235	HCC364_LUNG	0.348053
MCCA0236	HCC364_LUNG	0.336651
MCCA0238	HCC364_LUNG	0.306198
MCCA0239	HCC364_LUNG	0.34401
MCCA0240	HCC364_LUNG	0.361876
MCCA0241	HCC364_LUNG	0.352218
MCCA0242	HCC364_LUNG	0.353109
MCCA0243	HCC364_LUNG	0.34772
MCCA0244	HCC364_LUNG	0.327382
MCCA0245	HCC364_LUNG	0.295643
MCCA0246	HCC364_LUNG	0.326314
MCCA0247	HCC364_LUNG	0.336659
MCCA0248	HCC364_LUNG	0.338691
MCCA0249	HCC364_LUNG	0.321148
MCCA0250	HCC364_LUNG	0.343565
MCCA0251	HCC364_LUNG	0.322674
MCCA0255	HCC364_LUNG	0.372037
MCCA0252	HCC364_LUNG	0.345923
MCCA0253	HCC364_LUNG	0.311912
MCCA0254	HCC364_LUNG	0.342219
MCCA0256	HCC364_LUNG	0.315403
MCCA0257	HCC364_LUNG	0.285001
MCCA0258	HCC364_LUNG	0.263629
MCCA0260	HCC364_LUNG	0.313004
MCCA0261	HCC364_LUNG	0.373304
MCCA0262	HCC364_LUNG	0.274267
MCCA0263	HCC364_LUNG	0.279806
MCCA0264	HCC364_LUNG	0.351104
MCCA0265	HCC364_LUNG	0.366954
MCCA0266	HCC364_LUNG	0.352586
MCCA0515	HCC364_LUNG	0.280136
MCCA0516	HCC364_LUNG	0.239094
MCCA0517	HCC364_LUNG	0.253784
MCCA0518	HCC364_LUNG	0.291624
MCCA0519	HCC364_LUNG	0.281435
MCCA0520	HCC364_LUNG	0.270169
MCCA0522	HCC364_LUNG	0.302228
MCCA0523	HCC364_LUNG	0.352601
MCCA0521	HCC364_LUNG	0.318079
MCCA0237	HCC4006_LUNG	0.248991
MCCA0235	HCC4006_LUNG	0.188113
MCCA0236	HCC4006_LUNG	0.177959
MCCA0238	HCC4006_LUNG	0.161911
MCCA0239	HCC4006_LUNG	0.200643
MCCA0240	HCC4006_LUNG	0.198211
MCCA0241	HCC4006_LUNG	0.199016
MCCA0242	HCC4006_LUNG	0.177799
MCCA0243	HCC4006_LUNG	0.194241
MCCA0244	HCC4006_LUNG	0.198902
MCCA0245	HCC4006_LUNG	0.37232
MCCA0246	HCC4006_LUNG	0.221585
MCCA0247	HCC4006_LUNG	0.143284
MCCA0248	HCC4006_LUNG	0.159753
MCCA0249	HCC4006_LUNG	0.140308
MCCA0250	HCC4006_LUNG	0.146934
MCCA0251	HCC4006_LUNG	0.130269
MCCA0255	HCC4006_LUNG	0.212367
MCCA0252	HCC4006_LUNG	0.239039
MCCA0253	HCC4006_LUNG	0.27164
MCCA0254	HCC4006_LUNG	0.271876
MCCA0256	HCC4006_LUNG	0.301929
MCCA0257	HCC4006_LUNG	0.329686
MCCA0258	HCC4006_LUNG	0.346635
MCCA0260	HCC4006_LUNG	0.174525
MCCA0261	HCC4006_LUNG	0.215004
MCCA0262	HCC4006_LUNG	0.337986
MCCA0263	HCC4006_LUNG	0.297798
MCCA0264	HCC4006_LUNG	0.246547
MCCA0265	HCC4006_LUNG	0.187902
MCCA0266	HCC4006_LUNG	0.24053
MCCA0515	HCC4006_LUNG	0.356186
MCCA0516	HCC4006_LUNG	0.284281
MCCA0517	HCC4006_LUNG	0.278629
MCCA0518	HCC4006_LUNG	0.281841
MCCA0519	HCC4006_LUNG	0.29506
MCCA0520	HCC4006_LUNG	0.245116
MCCA0522	HCC4006_LUNG	0.17146
MCCA0523	HCC4006_LUNG	0.180298
MCCA0521	HCC4006_LUNG	0.230245
MCCA0237	HCC44_LUNG	0.325546
MCCA0235	HCC44_LUNG	0.311647
MCCA0236	HCC44_LUNG	0.300009
MCCA0238	HCC44_LUNG	0.287094
MCCA0239	HCC44_LUNG	0.314724
MCCA0240	HCC44_LUNG	0.287339
MCCA0241	HCC44_LUNG	0.294386
MCCA0242	HCC44_LUNG	0.29464
MCCA0243	HCC44_LUNG	0.276986
MCCA0244	HCC44_LUNG	0.303966
MCCA0245	HCC44_LUNG	0.317842
MCCA0246	HCC44_LUNG	0.326295
MCCA0247	HCC44_LUNG	0.284106
MCCA0248	HCC44_LUNG	0.276723
MCCA0249	HCC44_LUNG	0.256429
MCCA0250	HCC44_LUNG	0.257053
MCCA0251	HCC44_LUNG	0.247948
MCCA0255	HCC44_LUNG	0.324819
MCCA0252	HCC44_LUNG	0.31742
MCCA0253	HCC44_LUNG	0.298522
MCCA0254	HCC44_LUNG	0.350659
MCCA0256	HCC44_LUNG	0.273407
MCCA0257	HCC44_LUNG	0.258151
MCCA0258	HCC44_LUNG	0.280865
MCCA0260	HCC44_LUNG	0.32802
MCCA0261	HCC44_LUNG	0.31415
MCCA0262	HCC44_LUNG	0.287164
MCCA0263	HCC44_LUNG	0.258454
MCCA0264	HCC44_LUNG	0.319254
MCCA0265	HCC44_LUNG	0.328106
MCCA0266	HCC44_LUNG	0.315794
MCCA0515	HCC44_LUNG	0.276755
MCCA0516	HCC44_LUNG	0.251207
MCCA0517	HCC44_LUNG	0.293309
MCCA0518	HCC44_LUNG	0.320688
MCCA0519	HCC44_LUNG	0.293728
MCCA0520	HCC44_LUNG	0.29627
MCCA0522	HCC44_LUNG	0.267632
MCCA0523	HCC44_LUNG	0.306556
MCCA0521	HCC44_LUNG	0.316456
MCCA0237	HCC461_LUNG	0.293516
MCCA0235	HCC461_LUNG	0.319709
MCCA0236	HCC461_LUNG	0.303534
MCCA0238	HCC461_LUNG	0.294033
MCCA0239	HCC461_LUNG	0.313687
MCCA0240	HCC461_LUNG	0.281151
MCCA0241	HCC461_LUNG	0.296341
MCCA0242	HCC461_LUNG	0.29772
MCCA0243	HCC461_LUNG	0.276021
MCCA0244	HCC461_LUNG	0.289806
MCCA0245	HCC461_LUNG	0.224409
MCCA0246	HCC461_LUNG	0.282151
MCCA0247	HCC461_LUNG	0.325058
MCCA0248	HCC461_LUNG	0.311524
MCCA0249	HCC461_LUNG	0.301167
MCCA0250	HCC461_LUNG	0.335896
MCCA0251	HCC461_LUNG	0.321871
MCCA0255	HCC461_LUNG	0.365524
MCCA0252	HCC461_LUNG	0.281538
MCCA0253	HCC461_LUNG	0.225371
MCCA0254	HCC461_LUNG	0.32207
MCCA0256	HCC461_LUNG	0.23849
MCCA0257	HCC461_LUNG	0.203842
MCCA0258	HCC461_LUNG	0.217535
MCCA0260	HCC461_LUNG	0.381021
MCCA0261	HCC461_LUNG	0.33626
MCCA0262	HCC461_LUNG	0.196877
MCCA0263	HCC461_LUNG	0.185962
MCCA0264	HCC461_LUNG	0.30163
MCCA0265	HCC461_LUNG	0.345173
MCCA0266	HCC461_LUNG	0.300863
MCCA0515	HCC461_LUNG	0.206339
MCCA0516	HCC461_LUNG	0.205894
MCCA0517	HCC461_LUNG	0.244821
MCCA0518	HCC461_LUNG	0.248592
MCCA0519	HCC461_LUNG	0.223555
MCCA0520	HCC461_LUNG	0.202153
MCCA0522	HCC461_LUNG	0.260037
MCCA0523	HCC461_LUNG	0.312482
MCCA0521	HCC461_LUNG	0.291022
MCCA0237	HCC515_LUNG	0.364448
MCCA0235	HCC515_LUNG	0.308788
MCCA0236	HCC515_LUNG	0.2953
MCCA0238	HCC515_LUNG	0.275015
MCCA0239	HCC515_LUNG	0.319824
MCCA0240	HCC515_LUNG	0.327255
MCCA0241	HCC515_LUNG	0.335011
MCCA0242	HCC515_LUNG	0.302324
MCCA0243	HCC515_LUNG	0.306422
MCCA0244	HCC515_LUNG	0.337468
MCCA0245	HCC515_LUNG	0.436209
MCCA0246	HCC515_LUNG	0.340758
MCCA0247	HCC515_LUNG	0.269652
MCCA0248	HCC515_LUNG	0.286601
MCCA0249	HCC515_LUNG	0.283225
MCCA0250	HCC515_LUNG	0.273564
MCCA0251	HCC515_LUNG	0.276904
MCCA0255	HCC515_LUNG	0.310394
MCCA0252	HCC515_LUNG	0.351059
MCCA0253	HCC515_LUNG	0.383694
MCCA0254	HCC515_LUNG	0.370875
MCCA0256	HCC515_LUNG	0.36744
MCCA0257	HCC515_LUNG	0.37462
MCCA0258	HCC515_LUNG	0.40018
MCCA0260	HCC515_LUNG	0.244601
MCCA0261	HCC515_LUNG	0.306632
MCCA0262	HCC515_LUNG	0.423215
MCCA0263	HCC515_LUNG	0.36423
MCCA0264	HCC515_LUNG	0.341799
MCCA0265	HCC515_LUNG	0.314314
MCCA0266	HCC515_LUNG	0.348287
MCCA0515	HCC515_LUNG	0.374516
MCCA0516	HCC515_LUNG	0.346151
MCCA0517	HCC515_LUNG	0.356804
MCCA0518	HCC515_LUNG	0.3793
MCCA0519	HCC515_LUNG	0.373124
MCCA0520	HCC515_LUNG	0.366825
MCCA0522	HCC515_LUNG	0.276795
MCCA0523	HCC515_LUNG	0.299386
MCCA0521	HCC515_LUNG	0.351058
MCCA0237	HCC78_LUNG	0.294991
MCCA0235	HCC78_LUNG	0.230945
MCCA0236	HCC78_LUNG	0.208306
MCCA0238	HCC78_LUNG	0.208706
MCCA0239	HCC78_LUNG	0.232174
MCCA0240	HCC78_LUNG	0.227892
MCCA0241	HCC78_LUNG	0.220764
MCCA0242	HCC78_LUNG	0.192242
MCCA0243	HCC78_LUNG	0.209152
MCCA0244	HCC78_LUNG	0.249385
MCCA0245	HCC78_LUNG	0.459038
MCCA0246	HCC78_LUNG	0.270719
MCCA0247	HCC78_LUNG	0.112113
MCCA0248	HCC78_LUNG	0.142197
MCCA0249	HCC78_LUNG	0.119545
MCCA0250	HCC78_LUNG	0.110613
MCCA0251	HCC78_LUNG	0.11901
MCCA0255	HCC78_LUNG	0.188585
MCCA0252	HCC78_LUNG	0.296988
MCCA0253	HCC78_LUNG	0.338766
MCCA0254	HCC78_LUNG	0.316705
MCCA0256	HCC78_LUNG	0.361297
MCCA0257	HCC78_LUNG	0.401311
MCCA0258	HCC78_LUNG	0.418697
MCCA0260	HCC78_LUNG	0.190164
MCCA0261	HCC78_LUNG	0.218104
MCCA0262	HCC78_LUNG	0.480386
MCCA0263	HCC78_LUNG	0.394461
MCCA0264	HCC78_LUNG	0.284213
MCCA0265	HCC78_LUNG	0.200733
MCCA0266	HCC78_LUNG	0.284418
MCCA0515	HCC78_LUNG	0.426809
MCCA0516	HCC78_LUNG	0.339039
MCCA0517	HCC78_LUNG	0.355122
MCCA0518	HCC78_LUNG	0.365368
MCCA0519	HCC78_LUNG	0.381337
MCCA0520	HCC78_LUNG	0.305675
MCCA0522	HCC78_LUNG	0.20246
MCCA0523	HCC78_LUNG	0.190591
MCCA0521	HCC78_LUNG	0.269567
MCCA0237	HCC827GR5_LUNG	0.328052
MCCA0235	HCC827GR5_LUNG	0.240344
MCCA0236	HCC827GR5_LUNG	0.221006
MCCA0238	HCC827GR5_LUNG	0.215277
MCCA0239	HCC827GR5_LUNG	0.251333
MCCA0240	HCC827GR5_LUNG	0.238742
MCCA0241	HCC827GR5_LUNG	0.252344
MCCA0242	HCC827GR5_LUNG	0.209747
MCCA0243	HCC827GR5_LUNG	0.249933
MCCA0244	HCC827GR5_LUNG	0.265448
MCCA0245	HCC827GR5_LUNG	0.482216
MCCA0246	HCC827GR5_LUNG	0.312818
MCCA0247	HCC827GR5_LUNG	0.125245
MCCA0248	HCC827GR5_LUNG	0.159288
MCCA0249	HCC827GR5_LUNG	0.141346
MCCA0250	HCC827GR5_LUNG	0.127165
MCCA0251	HCC827GR5_LUNG	0.129712
MCCA0255	HCC827GR5_LUNG	0.209456
MCCA0252	HCC827GR5_LUNG	0.321565
MCCA0253	HCC827GR5_LUNG	0.373339
MCCA0254	HCC827GR5_LUNG	0.336415
MCCA0256	HCC827GR5_LUNG	0.391144
MCCA0257	HCC827GR5_LUNG	0.4325
MCCA0258	HCC827GR5_LUNG	0.45789
MCCA0260	HCC827GR5_LUNG	0.122326
MCCA0261	HCC827GR5_LUNG	0.228028
MCCA0262	HCC827GR5_LUNG	0.486315
MCCA0263	HCC827GR5_LUNG	0.437309
MCCA0264	HCC827GR5_LUNG	0.3016
MCCA0265	HCC827GR5_LUNG	0.200808
MCCA0266	HCC827GR5_LUNG	0.29557
MCCA0515	HCC827GR5_LUNG	0.433754
MCCA0516	HCC827GR5_LUNG	0.361387
MCCA0517	HCC827GR5_LUNG	0.351883
MCCA0518	HCC827GR5_LUNG	0.379218
MCCA0519	HCC827GR5_LUNG	0.403553
MCCA0520	HCC827GR5_LUNG	0.360802
MCCA0522	HCC827GR5_LUNG	0.243829
MCCA0523	HCC827GR5_LUNG	0.232767
MCCA0521	HCC827GR5_LUNG	0.279876
MCCA0237	HCC827_LUNG	0.264177
MCCA0235	HCC827_LUNG	0.230999
MCCA0236	HCC827_LUNG	0.213784
MCCA0238	HCC827_LUNG	0.205304
MCCA0239	HCC827_LUNG	0.224356
MCCA0240	HCC827_LUNG	0.180237
MCCA0241	HCC827_LUNG	0.20957
MCCA0242	HCC827_LUNG	0.165594
MCCA0243	HCC827_LUNG	0.196455
MCCA0244	HCC827_LUNG	0.206938
MCCA0245	HCC827_LUNG	0.382243
MCCA0246	HCC827_LUNG	0.249372
MCCA0247	HCC827_LUNG	0.16257
MCCA0248	HCC827_LUNG	0.161848
MCCA0249	HCC827_LUNG	0.158627
MCCA0250	HCC827_LUNG	0.161803
MCCA0251	HCC827_LUNG	0.14172
MCCA0255	HCC827_LUNG	0.195131
MCCA0252	HCC827_LUNG	0.276427
MCCA0253	HCC827_LUNG	0.290945
MCCA0254	HCC827_LUNG	0.304816
MCCA0256	HCC827_LUNG	0.32765
MCCA0257	HCC827_LUNG	0.363966
MCCA0258	HCC827_LUNG	0.377024
MCCA0260	HCC827_LUNG	0.178846
MCCA0261	HCC827_LUNG	0.199051
MCCA0262	HCC827_LUNG	0.384706
MCCA0263	HCC827_LUNG	0.330264
MCCA0264	HCC827_LUNG	0.242733
MCCA0265	HCC827_LUNG	0.173244
MCCA0266	HCC827_LUNG	0.273449
MCCA0515	HCC827_LUNG	0.360342
MCCA0516	HCC827_LUNG	0.287524
MCCA0517	HCC827_LUNG	0.289904
MCCA0518	HCC827_LUNG	0.316776
MCCA0519	HCC827_LUNG	0.342457
MCCA0520	HCC827_LUNG	0.290237
MCCA0522	HCC827_LUNG	0.182581
MCCA0523	HCC827_LUNG	0.201046
MCCA0521	HCC827_LUNG	0.23915
MCCA0237	HCC95_LUNG	0.188287
MCCA0235	HCC95_LUNG	0.186758
MCCA0236	HCC95_LUNG	0.162765
MCCA0238	HCC95_LUNG	0.154008
MCCA0239	HCC95_LUNG	0.191242
MCCA0240	HCC95_LUNG	0.177601
MCCA0241	HCC95_LUNG	0.203729
MCCA0242	HCC95_LUNG	0.195322
MCCA0243	HCC95_LUNG	0.174961
MCCA0244	HCC95_LUNG	0.194593
MCCA0245	HCC95_LUNG	0.313173
MCCA0246	HCC95_LUNG	0.160257
MCCA0247	HCC95_LUNG	0.205176
MCCA0248	HCC95_LUNG	0.204825
MCCA0249	HCC95_LUNG	0.194275
MCCA0250	HCC95_LUNG	0.208061
MCCA0251	HCC95_LUNG	0.19022
MCCA0255	HCC95_LUNG	0.184445
MCCA0252	HCC95_LUNG	0.195714
MCCA0253	HCC95_LUNG	0.210176
MCCA0254	HCC95_LUNG	0.241495
MCCA0256	HCC95_LUNG	0.252911
MCCA0257	HCC95_LUNG	0.289271
MCCA0258	HCC95_LUNG	0.299116
MCCA0260	HCC95_LUNG	0.19132
MCCA0261	HCC95_LUNG	0.207986
MCCA0262	HCC95_LUNG	0.294414
MCCA0263	HCC95_LUNG	0.256967
MCCA0264	HCC95_LUNG	0.181678
MCCA0265	HCC95_LUNG	0.181495
MCCA0266	HCC95_LUNG	0.222885
MCCA0515	HCC95_LUNG	0.295553
MCCA0516	HCC95_LUNG	0.24178
MCCA0517	HCC95_LUNG	0.243207
MCCA0518	HCC95_LUNG	0.264034
MCCA0519	HCC95_LUNG	0.235076
MCCA0520	HCC95_LUNG	0.228875
MCCA0522	HCC95_LUNG	0.158007
MCCA0523	HCC95_LUNG	0.171968
MCCA0521	HCC95_LUNG	0.220408
MCCA0237	HOP62_LUNG	0.234971
MCCA0235	HOP62_LUNG	0.295262
MCCA0236	HOP62_LUNG	0.29603
MCCA0238	HOP62_LUNG	0.277071
MCCA0239	HOP62_LUNG	0.304008
MCCA0240	HOP62_LUNG	0.257842
MCCA0241	HOP62_LUNG	0.26761
MCCA0242	HOP62_LUNG	0.30815
MCCA0243	HOP62_LUNG	0.244833
MCCA0244	HOP62_LUNG	0.255622
MCCA0245	HOP62_LUNG	0.12011
MCCA0246	HOP62_LUNG	0.242214
MCCA0247	HOP62_LUNG	0.373835
MCCA0248	HOP62_LUNG	0.354869
MCCA0249	HOP62_LUNG	0.322204
MCCA0250	HOP62_LUNG	0.385605
MCCA0251	HOP62_LUNG	0.377881
MCCA0255	HOP62_LUNG	0.373584
MCCA0252	HOP62_LUNG	0.251659
MCCA0253	HOP62_LUNG	0.173152
MCCA0254	HOP62_LUNG	0.290526
MCCA0256	HOP62_LUNG	0.140572
MCCA0257	HOP62_LUNG	0.0889984
MCCA0258	HOP62_LUNG	0.103915
MCCA0260	HOP62_LUNG	0.434406
MCCA0261	HOP62_LUNG	0.331956
MCCA0262	HOP62_LUNG	0.0764043
MCCA0263	HOP62_LUNG	0.0966051
MCCA0264	HOP62_LUNG	0.223797
MCCA0265	HOP62_LUNG	0.342266
MCCA0266	HOP62_LUNG	0.277459
MCCA0515	HOP62_LUNG	0.0887314
MCCA0516	HOP62_LUNG	0.125891
MCCA0517	HOP62_LUNG	0.176513
MCCA0518	HOP62_LUNG	0.213489
MCCA0519	HOP62_LUNG	0.122165
MCCA0520	HOP62_LUNG	0.168081
MCCA0522	HOP62_LUNG	0.253562
MCCA0523	HOP62_LUNG	0.320732
MCCA0521	HOP62_LUNG	0.246375
MCCA0237	HOP92_LUNG	0.28331
MCCA0235	HOP92_LUNG	0.328456
MCCA0236	HOP92_LUNG	0.334256
MCCA0238	HOP92_LUNG	0.297914
MCCA0239	HOP92_LUNG	0.331421
MCCA0240	HOP92_LUNG	0.278587
MCCA0241	HOP92_LUNG	0.285913
MCCA0242	HOP92_LUNG	0.311977
MCCA0243	HOP92_LUNG	0.275696
MCCA0244	HOP92_LUNG	0.305363
MCCA0245	HOP92_LUNG	0.194123
MCCA0246	HOP92_LUNG	0.286249
MCCA0247	HOP92_LUNG	0.349155
MCCA0248	HOP92_LUNG	0.326225
MCCA0249	HOP92_LUNG	0.30756
MCCA0250	HOP92_LUNG	0.33278
MCCA0251	HOP92_LUNG	0.333387
MCCA0255	HOP92_LUNG	0.401936
MCCA0252	HOP92_LUNG	0.290873
MCCA0253	HOP92_LUNG	0.207305
MCCA0254	HOP92_LUNG	0.30747
MCCA0256	HOP92_LUNG	0.232174
MCCA0257	HOP92_LUNG	0.181562
MCCA0258	HOP92_LUNG	0.189648
MCCA0260	HOP92_LUNG	0.421413
MCCA0261	HOP92_LUNG	0.340452
MCCA0262	HOP92_LUNG	0.190705
MCCA0263	HOP92_LUNG	0.203104
MCCA0264	HOP92_LUNG	0.272933
MCCA0265	HOP92_LUNG	0.337864
MCCA0266	HOP92_LUNG	0.315493
MCCA0515	HOP92_LUNG	0.18115
MCCA0516	HOP92_LUNG	0.139753
MCCA0517	HOP92_LUNG	0.196526
MCCA0518	HOP92_LUNG	0.246515
MCCA0519	HOP92_LUNG	0.195956
MCCA0520	HOP92_LUNG	0.212522
MCCA0522	HOP92_LUNG	0.282133
MCCA0523	HOP92_LUNG	0.319856
MCCA0521	HOP92_LUNG	0.262815
MCCA0237	IALM_LUNG	0.291861
MCCA0235	IALM_LUNG	0.349346
MCCA0236	IALM_LUNG	0.339779
MCCA0238	IALM_LUNG	0.331671
MCCA0239	IALM_LUNG	0.343907
MCCA0240	IALM_LUNG	0.288719
MCCA0241	IALM_LUNG	0.314774
MCCA0242	IALM_LUNG	0.320458
MCCA0243	IALM_LUNG	0.303213
MCCA0244	IALM_LUNG	0.280719
MCCA0245	IALM_LUNG	0.23137
MCCA0246	IALM_LUNG	0.285443
MCCA0247	IALM_LUNG	0.354762
MCCA0248	IALM_LUNG	0.32583
MCCA0249	IALM_LUNG	0.320207
MCCA0250	IALM_LUNG	0.345212
MCCA0251	IALM_LUNG	0.317831
MCCA0255	IALM_LUNG	0.353177
MCCA0252	IALM_LUNG	0.338825
MCCA0253	IALM_LUNG	0.264425
MCCA0254	IALM_LUNG	0.337414
MCCA0256	IALM_LUNG	0.261024
MCCA0257	IALM_LUNG	0.219372
MCCA0258	IALM_LUNG	0.223411
MCCA0260	IALM_LUNG	0.363029
MCCA0261	IALM_LUNG	0.334776
MCCA0262	IALM_LUNG	0.231496
MCCA0263	IALM_LUNG	0.231333
MCCA0264	IALM_LUNG	0.272413
MCCA0265	IALM_LUNG	0.349409
MCCA0266	IALM_LUNG	0.327924
MCCA0515	IALM_LUNG	0.21991
MCCA0516	IALM_LUNG	0.200512
MCCA0517	IALM_LUNG	0.227132
MCCA0518	IALM_LUNG	0.279895
MCCA0519	IALM_LUNG	0.257617
MCCA0520	IALM_LUNG	0.272298
MCCA0522	IALM_LUNG	0.261577
MCCA0523	IALM_LUNG	0.326442
MCCA0521	IALM_LUNG	0.286146
MCCA0237	KNS62_LUNG	0.278468
MCCA0235	KNS62_LUNG	0.236916
MCCA0236	KNS62_LUNG	0.205717
MCCA0238	KNS62_LUNG	0.188723
MCCA0239	KNS62_LUNG	0.246867
MCCA0240	KNS62_LUNG	0.233457
MCCA0241	KNS62_LUNG	0.256795
MCCA0242	KNS62_LUNG	0.229665
MCCA0243	KNS62_LUNG	0.244199
MCCA0244	KNS62_LUNG	0.245174
MCCA0245	KNS62_LUNG	0.403618
MCCA0246	KNS62_LUNG	0.236288
MCCA0247	KNS62_LUNG	0.206483
MCCA0248	KNS62_LUNG	0.229835
MCCA0249	KNS62_LUNG	0.216453
MCCA0250	KNS62_LUNG	0.223333
MCCA0251	KNS62_LUNG	0.214087
MCCA0255	KNS62_LUNG	0.227074
MCCA0252	KNS62_LUNG	0.258316
MCCA0253	KNS62_LUNG	0.277284
MCCA0254	KNS62_LUNG	0.299686
MCCA0256	KNS62_LUNG	0.322746
MCCA0257	KNS62_LUNG	0.374793
MCCA0258	KNS62_LUNG	0.375685
MCCA0260	KNS62_LUNG	0.16115
MCCA0261	KNS62_LUNG	0.264158
MCCA0262	KNS62_LUNG	0.405882
MCCA0263	KNS62_LUNG	0.335271
MCCA0264	KNS62_LUNG	0.273877
MCCA0265	KNS62_LUNG	0.237892
MCCA0266	KNS62_LUNG	0.274952
MCCA0515	KNS62_LUNG	0.384844
MCCA0516	KNS62_LUNG	0.318852
MCCA0517	KNS62_LUNG	0.315742
MCCA0518	KNS62_LUNG	0.322714
MCCA0519	KNS62_LUNG	0.32559
MCCA0520	KNS62_LUNG	0.294083
MCCA0522	KNS62_LUNG	0.208517
MCCA0523	KNS62_LUNG	0.217542
MCCA0521	KNS62_LUNG	0.283854
MCCA0237	LC1F_LUNG	0.184429
MCCA0235	LC1F_LUNG	0.123629
MCCA0236	LC1F_LUNG	0.118181
MCCA0238	LC1F_LUNG	0.113598
MCCA0239	LC1F_LUNG	0.147686
MCCA0240	LC1F_LUNG	0.201609
MCCA0241	LC1F_LUNG	0.205189
MCCA0242	LC1F_LUNG	0.211638
MCCA0243	LC1F_LUNG	0.196122
MCCA0244	LC1F_LUNG	0.168663
MCCA0245	LC1F_LUNG	0.267867
MCCA0246	LC1F_LUNG	0.133133
MCCA0247	LC1F_LUNG	0.177938
MCCA0248	LC1F_LUNG	0.214173
MCCA0249	LC1F_LUNG	0.18338
MCCA0250	LC1F_LUNG	0.190302
MCCA0251	LC1F_LUNG	0.189374
MCCA0255	LC1F_LUNG	0.178033
MCCA0252	LC1F_LUNG	0.165274
MCCA0253	LC1F_LUNG	0.168923
MCCA0254	LC1F_LUNG	0.184203
MCCA0256	LC1F_LUNG	0.25875
MCCA0257	LC1F_LUNG	0.276259
MCCA0258	LC1F_LUNG	0.262494
MCCA0260	LC1F_LUNG	0.081103
MCCA0261	LC1F_LUNG	0.231301
MCCA0262	LC1F_LUNG	0.238339
MCCA0263	LC1F_LUNG	0.202266
MCCA0264	LC1F_LUNG	0.182402
MCCA0265	LC1F_LUNG	0.205453
MCCA0266	LC1F_LUNG	0.20782
MCCA0515	LC1F_LUNG	0.25222
MCCA0516	LC1F_LUNG	0.213226
MCCA0517	LC1F_LUNG	0.17887
MCCA0518	LC1F_LUNG	0.217999
MCCA0519	LC1F_LUNG	0.197966
MCCA0520	LC1F_LUNG	0.207283
MCCA0522	LC1F_LUNG	0.15953
MCCA0523	LC1F_LUNG	0.185598
MCCA0521	LC1F_LUNG	0.185201
MCCA0237	LCLC103H_LUNG	0.217559
MCCA0235	LCLC103H_LUNG	0.258079
MCCA0236	LCLC103H_LUNG	0.249972
MCCA0238	LCLC103H_LUNG	0.235952
MCCA0239	LCLC103H_LUNG	0.246018
MCCA0240	LCLC103H_LUNG	0.22586
MCCA0241	LCLC103H_LUNG	0.21798
MCCA0242	LCLC103H_LUNG	0.221137
MCCA0243	LCLC103H_LUNG	0.214582
MCCA0244	LCLC103H_LUNG	0.240265
MCCA0245	LCLC103H_LUNG	0.159614
MCCA0246	LCLC103H_LUNG	0.204726
MCCA0247	LCLC103H_LUNG	0.27531
MCCA0248	LCLC103H_LUNG	0.248961
MCCA0249	LCLC103H_LUNG	0.233034
MCCA0250	LCLC103H_LUNG	0.27214
MCCA0251	LCLC103H_LUNG	0.255838
MCCA0255	LCLC103H_LUNG	0.282543
MCCA0252	LCLC103H_LUNG	0.228199
MCCA0253	LCLC103H_LUNG	0.167257
MCCA0254	LCLC103H_LUNG	0.237495
MCCA0256	LCLC103H_LUNG	0.176898
MCCA0257	LCLC103H_LUNG	0.150532
MCCA0258	LCLC103H_LUNG	0.15564
MCCA0260	LCLC103H_LUNG	0.312896
MCCA0261	LCLC103H_LUNG	0.250115
MCCA0262	LCLC103H_LUNG	0.157942
MCCA0263	LCLC103H_LUNG	0.141471
MCCA0264	LCLC103H_LUNG	0.20107
MCCA0265	LCLC103H_LUNG	0.258814
MCCA0266	LCLC103H_LUNG	0.221516
MCCA0515	LCLC103H_LUNG	0.154765
MCCA0516	LCLC103H_LUNG	0.114972
MCCA0517	LCLC103H_LUNG	0.149776
MCCA0518	LCLC103H_LUNG	0.210362
MCCA0519	LCLC103H_LUNG	0.151568
MCCA0520	LCLC103H_LUNG	0.173604
MCCA0522	LCLC103H_LUNG	0.188999
MCCA0523	LCLC103H_LUNG	0.228068
MCCA0521	LCLC103H_LUNG	0.185173
MCCA0237	LCLC97TM1_LUNG	0.25242
MCCA0235	LCLC97TM1_LUNG	0.170216
MCCA0236	LCLC97TM1_LUNG	0.155124
MCCA0238	LCLC97TM1_LUNG	0.15677
MCCA0239	LCLC97TM1_LUNG	0.180127
MCCA0240	LCLC97TM1_LUNG	0.198423
MCCA0241	LCLC97TM1_LUNG	0.19413
MCCA0242	LCLC97TM1_LUNG	0.173976
MCCA0243	LCLC97TM1_LUNG	0.189852
MCCA0244	LCLC97TM1_LUNG	0.215986
MCCA0245	LCLC97TM1_LUNG	0.40501
MCCA0246	LCLC97TM1_LUNG	0.245373
MCCA0247	LCLC97TM1_LUNG	0.104237
MCCA0248	LCLC97TM1_LUNG	0.132351
MCCA0249	LCLC97TM1_LUNG	0.11381
MCCA0250	LCLC97TM1_LUNG	0.105622
MCCA0251	LCLC97TM1_LUNG	0.106567
MCCA0255	LCLC97TM1_LUNG	0.174619
MCCA0252	LCLC97TM1_LUNG	0.241942
MCCA0253	LCLC97TM1_LUNG	0.292812
MCCA0254	LCLC97TM1_LUNG	0.26259
MCCA0256	LCLC97TM1_LUNG	0.337045
MCCA0257	LCLC97TM1_LUNG	0.362599
MCCA0258	LCLC97TM1_LUNG	0.368834
MCCA0260	LCLC97TM1_LUNG	0.105082
MCCA0261	LCLC97TM1_LUNG	0.187058
MCCA0262	LCLC97TM1_LUNG	0.424478
MCCA0263	LCLC97TM1_LUNG	0.356314
MCCA0264	LCLC97TM1_LUNG	0.239052
MCCA0265	LCLC97TM1_LUNG	0.16614
MCCA0266	LCLC97TM1_LUNG	0.252423
MCCA0515	LCLC97TM1_LUNG	0.375177
MCCA0516	LCLC97TM1_LUNG	0.322008
MCCA0517	LCLC97TM1_LUNG	0.31642
MCCA0518	LCLC97TM1_LUNG	0.310333
MCCA0519	LCLC97TM1_LUNG	0.34733
MCCA0520	LCLC97TM1_LUNG	0.274418
MCCA0522	LCLC97TM1_LUNG	0.194757
MCCA0523	LCLC97TM1_LUNG	0.166594
MCCA0521	LCLC97TM1_LUNG	0.229353
MCCA0237	LK2_LUNG	0.0680443
MCCA0235	LK2_LUNG	0.0780748
MCCA0236	LK2_LUNG	0.084244
MCCA0238	LK2_LUNG	0.063966
MCCA0239	LK2_LUNG	0.086937
MCCA0240	LK2_LUNG	0.104059
MCCA0241	LK2_LUNG	0.104581
MCCA0242	LK2_LUNG	0.137654
MCCA0243	LK2_LUNG	0.0936371
MCCA0244	LK2_LUNG	0.0782825
MCCA0245	LK2_LUNG	0.117616
MCCA0246	LK2_LUNG	0.050755
MCCA0247	LK2_LUNG	0.160233
MCCA0248	LK2_LUNG	0.180303
MCCA0249	LK2_LUNG	0.171629
MCCA0250	LK2_LUNG	0.186972
MCCA0251	LK2_LUNG	0.186071
MCCA0255	LK2_LUNG	0.112177
MCCA0252	LK2_LUNG	0.0761145
MCCA0253	LK2_LUNG	0.0642649
MCCA0254	LK2_LUNG	0.10622
MCCA0256	LK2_LUNG	0.0963189
MCCA0257	LK2_LUNG	0.118368
MCCA0258	LK2_LUNG	0.0766631
MCCA0260	LK2_LUNG	0.0687831
MCCA0261	LK2_LUNG	0.125679
MCCA0262	LK2_LUNG	0.0741576
MCCA0263	LK2_LUNG	0.0670801
MCCA0264	LK2_LUNG	0.0438446
MCCA0265	LK2_LUNG	0.104002
MCCA0266	LK2_LUNG	0.117534
MCCA0515	LK2_LUNG	0.105258
MCCA0516	LK2_LUNG	0.104163
MCCA0517	LK2_LUNG	0.115122
MCCA0518	LK2_LUNG	0.11157
MCCA0519	LK2_LUNG	0.0714102
MCCA0520	LK2_LUNG	0.0959004
MCCA0522	LK2_LUNG	0.0856069
MCCA0523	LK2_LUNG	0.111474
MCCA0521	LK2_LUNG	0.112889
MCCA0237	LOUNH91_LUNG	0.198155
MCCA0235	LOUNH91_LUNG	0.213478
MCCA0236	LOUNH91_LUNG	0.215086
MCCA0238	LOUNH91_LUNG	0.183498
MCCA0239	LOUNH91_LUNG	0.229351
MCCA0240	LOUNH91_LUNG	0.185124
MCCA0241	LOUNH91_LUNG	0.190643
MCCA0242	LOUNH91_LUNG	0.207519
MCCA0243	LOUNH91_LUNG	0.180954
MCCA0244	LOUNH91_LUNG	0.17625
MCCA0245	LOUNH91_LUNG	0.109288
MCCA0246	LOUNH91_LUNG	0.178309
MCCA0247	LOUNH91_LUNG	0.247741
MCCA0248	LOUNH91_LUNG	0.215614
MCCA0249	LOUNH91_LUNG	0.217471
MCCA0250	LOUNH91_LUNG	0.251389
MCCA0251	LOUNH91_LUNG	0.224908
MCCA0255	LOUNH91_LUNG	0.272824
MCCA0252	LOUNH91_LUNG	0.19473
MCCA0253	LOUNH91_LUNG	0.13889
MCCA0254	LOUNH91_LUNG	0.240393
MCCA0256	LOUNH91_LUNG	0.139878
MCCA0257	LOUNH91_LUNG	0.120235
MCCA0258	LOUNH91_LUNG	0.146686
MCCA0260	LOUNH91_LUNG	0.303619
MCCA0261	LOUNH91_LUNG	0.252366
MCCA0262	LOUNH91_LUNG	0.100904
MCCA0263	LOUNH91_LUNG	0.0988301
MCCA0264	LOUNH91_LUNG	0.18785
MCCA0265	LOUNH91_LUNG	0.268992
MCCA0266	LOUNH91_LUNG	0.203838
MCCA0515	LOUNH91_LUNG	0.0986667
MCCA0516	LOUNH91_LUNG	0.0945238
MCCA0517	LOUNH91_LUNG	0.123649
MCCA0518	LOUNH91_LUNG	0.157918
MCCA0519	LOUNH91_LUNG	0.125113
MCCA0520	LOUNH91_LUNG	0.121911
MCCA0522	LOUNH91_LUNG	0.14021
MCCA0523	LOUNH91_LUNG	0.202783
MCCA0521	LOUNH91_LUNG	0.163107
MCCA0237	LUDLU1_LUNG	0.217195
MCCA0235	LUDLU1_LUNG	0.173713
MCCA0236	LUDLU1_LUNG	0.146428
MCCA0238	LUDLU1_LUNG	0.126854
MCCA0239	LUDLU1_LUNG	0.173306
MCCA0240	LUDLU1_LUNG	0.186391
MCCA0241	LUDLU1_LUNG	0.195104
MCCA0242	LUDLU1_LUNG	0.158392
MCCA0243	LUDLU1_LUNG	0.179902
MCCA0244	LUDLU1_LUNG	0.210695
MCCA0245	LUDLU1_LUNG	0.388729
MCCA0246	LUDLU1_LUNG	0.189649
MCCA0247	LUDLU1_LUNG	0.109538
MCCA0248	LUDLU1_LUNG	0.148069
MCCA0249	LUDLU1_LUNG	0.122396
MCCA0250	LUDLU1_LUNG	0.115619
MCCA0251	LUDLU1_LUNG	0.0998298
MCCA0255	LUDLU1_LUNG	0.148805
MCCA0252	LUDLU1_LUNG	0.18611
MCCA0253	LUDLU1_LUNG	0.251272
MCCA0254	LUDLU1_LUNG	0.229618
MCCA0256	LUDLU1_LUNG	0.29968
MCCA0257	LUDLU1_LUNG	0.356101
MCCA0258	LUDLU1_LUNG	0.374916
MCCA0260	LUDLU1_LUNG	0.074397
MCCA0261	LUDLU1_LUNG	0.176
MCCA0262	LUDLU1_LUNG	0.389341
MCCA0263	LUDLU1_LUNG	0.313965
MCCA0264	LUDLU1_LUNG	0.215188
MCCA0265	LUDLU1_LUNG	0.153448
MCCA0266	LUDLU1_LUNG	0.222148
MCCA0515	LUDLU1_LUNG	0.370581
MCCA0516	LUDLU1_LUNG	0.303508
MCCA0517	LUDLU1_LUNG	0.280908
MCCA0518	LUDLU1_LUNG	0.292272
MCCA0519	LUDLU1_LUNG	0.307024
MCCA0520	LUDLU1_LUNG	0.271264
MCCA0522	LUDLU1_LUNG	0.190977
MCCA0523	LUDLU1_LUNG	0.159807
MCCA0521	LUDLU1_LUNG	0.228154
MCCA0237	LXF289_LUNG	0.250116
MCCA0235	LXF289_LUNG	0.310248
MCCA0236	LXF289_LUNG	0.302512
MCCA0238	LXF289_LUNG	0.274872
MCCA0239	LXF289_LUNG	0.306775
MCCA0240	LXF289_LUNG	0.262956
MCCA0241	LXF289_LUNG	0.276503
MCCA0242	LXF289_LUNG	0.311258
MCCA0243	LXF289_LUNG	0.254341
MCCA0244	LXF289_LUNG	0.285886
MCCA0245	LXF289_LUNG	0.197552
MCCA0246	LXF289_LUNG	0.249736
MCCA0247	LXF289_LUNG	0.341507
MCCA0248	LXF289_LUNG	0.311927
MCCA0249	LXF289_LUNG	0.302312
MCCA0250	LXF289_LUNG	0.348333
MCCA0251	LXF289_LUNG	0.325687
MCCA0255	LXF289_LUNG	0.366894
MCCA0252	LXF289_LUNG	0.251036
MCCA0253	LXF289_LUNG	0.192185
MCCA0254	LXF289_LUNG	0.295615
MCCA0256	LXF289_LUNG	0.193924
MCCA0257	LXF289_LUNG	0.154672
MCCA0258	LXF289_LUNG	0.147497
MCCA0260	LXF289_LUNG	0.375099
MCCA0261	LXF289_LUNG	0.317886
MCCA0262	LXF289_LUNG	0.132546
MCCA0263	LXF289_LUNG	0.141787
MCCA0264	LXF289_LUNG	0.266748
MCCA0265	LXF289_LUNG	0.337076
MCCA0266	LXF289_LUNG	0.271051
MCCA0515	LXF289_LUNG	0.150408
MCCA0516	LXF289_LUNG	0.162924
MCCA0517	LXF289_LUNG	0.197462
MCCA0518	LXF289_LUNG	0.216458
MCCA0519	LXF289_LUNG	0.157605
MCCA0520	LXF289_LUNG	0.184864
MCCA0522	LXF289_LUNG	0.235948
MCCA0523	LXF289_LUNG	0.302076
MCCA0521	LXF289_LUNG	0.257348
MCCA0237	MORCPR_LUNG	0.254267
MCCA0235	MORCPR_LUNG	0.155926
MCCA0236	MORCPR_LUNG	0.143341
MCCA0238	MORCPR_LUNG	0.142616
MCCA0239	MORCPR_LUNG	0.172189
MCCA0240	MORCPR_LUNG	0.245614
MCCA0241	MORCPR_LUNG	0.218261
MCCA0242	MORCPR_LUNG	0.202377
MCCA0243	MORCPR_LUNG	0.204478
MCCA0244	MORCPR_LUNG	0.228781
MCCA0245	MORCPR_LUNG	0.4353
MCCA0246	MORCPR_LUNG	0.228968
MCCA0247	MORCPR_LUNG	0.111226
MCCA0248	MORCPR_LUNG	0.162642
MCCA0249	MORCPR_LUNG	0.146946
MCCA0250	MORCPR_LUNG	0.131885
MCCA0251	MORCPR_LUNG	0.137379
MCCA0255	MORCPR_LUNG	0.155832
MCCA0252	MORCPR_LUNG	0.252155
MCCA0253	MORCPR_LUNG	0.299989
MCCA0254	MORCPR_LUNG	0.254819
MCCA0256	MORCPR_LUNG	0.335993
MCCA0257	MORCPR_LUNG	0.391781
MCCA0258	MORCPR_LUNG	0.385279
MCCA0260	MORCPR_LUNG	0.0309152
MCCA0261	MORCPR_LUNG	0.200298
MCCA0262	MORCPR_LUNG	0.413409
MCCA0263	MORCPR_LUNG	0.353789
MCCA0264	MORCPR_LUNG	0.227648
MCCA0265	MORCPR_LUNG	0.164969
MCCA0266	MORCPR_LUNG	0.24768
MCCA0515	MORCPR_LUNG	0.401676
MCCA0516	MORCPR_LUNG	0.350461
MCCA0517	MORCPR_LUNG	0.317544
MCCA0518	MORCPR_LUNG	0.317542
MCCA0519	MORCPR_LUNG	0.332817
MCCA0520	MORCPR_LUNG	0.307917
MCCA0522	MORCPR_LUNG	0.184114
MCCA0523	MORCPR_LUNG	0.188096
MCCA0521	MORCPR_LUNG	0.239936
MCCA0237	NCIH1155_LUNG	-0.0105941
MCCA0235	NCIH1155_LUNG	0.0711228
MCCA0236	NCIH1155_LUNG	0.091233
MCCA0238	NCIH1155_LUNG	0.0590827
MCCA0239	NCIH1155_LUNG	0.0735222
MCCA0240	NCIH1155_LUNG	0.0486108
MCCA0241	NCIH1155_LUNG	0.0467927
MCCA0242	NCIH1155_LUNG	0.0894928
MCCA0243	NCIH1155_LUNG	0.0600513
MCCA0244	NCIH1155_LUNG	0.0327943
MCCA0245	NCIH1155_LUNG	-0.0528946
MCCA0246	NCIH1155_LUNG	0.00326748
MCCA0247	NCIH1155_LUNG	0.181865
MCCA0248	NCIH1155_LUNG	0.162059
MCCA0249	NCIH1155_LUNG	0.173513
MCCA0250	NCIH1155_LUNG	0.180153
MCCA0251	NCIH1155_LUNG	0.177512
MCCA0255	NCIH1155_LUNG	0.105167
MCCA0252	NCIH1155_LUNG	0.0399311
MCCA0253	NCIH1155_LUNG	-0.0194552
MCCA0254	NCIH1155_LUNG	0.0269247
MCCA0256	NCIH1155_LUNG	-0.0215282
MCCA0257	NCIH1155_LUNG	-0.059855
MCCA0258	NCIH1155_LUNG	-0.0949145
MCCA0260	NCIH1155_LUNG	0.0731101
MCCA0261	NCIH1155_LUNG	0.0958507
MCCA0262	NCIH1155_LUNG	-0.0857343
MCCA0263	NCIH1155_LUNG	-0.0713007
MCCA0264	NCIH1155_LUNG	-0.0145451
MCCA0265	NCIH1155_LUNG	0.0722892
MCCA0266	NCIH1155_LUNG	0.0759919
MCCA0515	NCIH1155_LUNG	-0.0703357
MCCA0516	NCIH1155_LUNG	-0.0567436
MCCA0517	NCIH1155_LUNG	-0.0678346
MCCA0518	NCIH1155_LUNG	-0.00719827
MCCA0519	NCIH1155_LUNG	-0.0553175
MCCA0520	NCIH1155_LUNG	0.00633974
MCCA0522	NCIH1155_LUNG	0.0432462
MCCA0523	NCIH1155_LUNG	0.108466
MCCA0521	NCIH1155_LUNG	0.0263227
MCCA0237	NCIH1299_LUNG	0.177652
MCCA0235	NCIH1299_LUNG	0.250869
MCCA0236	NCIH1299_LUNG	0.25272
MCCA0238	NCIH1299_LUNG	0.227704
MCCA0239	NCIH1299_LUNG	0.248917
MCCA0240	NCIH1299_LUNG	0.208436
MCCA0241	NCIH1299_LUNG	0.247832
MCCA0242	NCIH1299_LUNG	0.25624
MCCA0243	NCIH1299_LUNG	0.225082
MCCA0244	NCIH1299_LUNG	0.195207
MCCA0245	NCIH1299_LUNG	0.0870656
MCCA0246	NCIH1299_LUNG	0.182848
MCCA0247	NCIH1299_LUNG	0.343824
MCCA0248	NCIH1299_LUNG	0.318318
MCCA0249	NCIH1299_LUNG	0.304647
MCCA0250	NCIH1299_LUNG	0.344277
MCCA0251	NCIH1299_LUNG	0.337094
MCCA0255	NCIH1299_LUNG	0.288754
MCCA0252	NCIH1299_LUNG	0.215195
MCCA0253	NCIH1299_LUNG	0.136897
MCCA0254	NCIH1299_LUNG	0.219473
MCCA0256	NCIH1299_LUNG	0.129001
MCCA0257	NCIH1299_LUNG	0.0945358
MCCA0258	NCIH1299_LUNG	0.0618304
MCCA0260	NCIH1299_LUNG	0.259111
MCCA0261	NCIH1299_LUNG	0.315558
MCCA0262	NCIH1299_LUNG	0.0666545
MCCA0263	NCIH1299_LUNG	0.100163
MCCA0264	NCIH1299_LUNG	0.166956
MCCA0265	NCIH1299_LUNG	0.28323
MCCA0266	NCIH1299_LUNG	0.247522
MCCA0515	NCIH1299_LUNG	0.057145
MCCA0516	NCIH1299_LUNG	0.0871883
MCCA0517	NCIH1299_LUNG	0.0931841
MCCA0518	NCIH1299_LUNG	0.17505
MCCA0519	NCIH1299_LUNG	0.129776
MCCA0520	NCIH1299_LUNG	0.16066
MCCA0522	NCIH1299_LUNG	0.217714
MCCA0523	NCIH1299_LUNG	0.264198
MCCA0521	NCIH1299_LUNG	0.219635
MCCA0237	NCIH1355_LUNG	0.31521
MCCA0235	NCIH1355_LUNG	0.28212
MCCA0236	NCIH1355_LUNG	0.273277
MCCA0238	NCIH1355_LUNG	0.258555
MCCA0239	NCIH1355_LUNG	0.300609
MCCA0240	NCIH1355_LUNG	0.315971
MCCA0241	NCIH1355_LUNG	0.322247
MCCA0242	NCIH1355_LUNG	0.322523
MCCA0243	NCIH1355_LUNG	0.313515
MCCA0244	NCIH1355_LUNG	0.310329
MCCA0245	NCIH1355_LUNG	0.313049
MCCA0246	NCIH1355_LUNG	0.290615
MCCA0247	NCIH1355_LUNG	0.330748
MCCA0248	NCIH1355_LUNG	0.323176
MCCA0249	NCIH1355_LUNG	0.319612
MCCA0250	NCIH1355_LUNG	0.327316
MCCA0251	NCIH1355_LUNG	0.317707
MCCA0255	NCIH1355_LUNG	0.357624
MCCA0252	NCIH1355_LUNG	0.299257
MCCA0253	NCIH1355_LUNG	0.301057
MCCA0254	NCIH1355_LUNG	0.312107
MCCA0256	NCIH1355_LUNG	0.288413
MCCA0257	NCIH1355_LUNG	0.257931
MCCA0258	NCIH1355_LUNG	0.246391
MCCA0260	NCIH1355_LUNG	0.268295
MCCA0261	NCIH1355_LUNG	0.340886
MCCA0262	NCIH1355_LUNG	0.242046
MCCA0263	NCIH1355_LUNG	0.246989
MCCA0264	NCIH1355_LUNG	0.30468
MCCA0265	NCIH1355_LUNG	0.340491
MCCA0266	NCIH1355_LUNG	0.303673
MCCA0515	NCIH1355_LUNG	0.232428
MCCA0516	NCIH1355_LUNG	0.226778
MCCA0517	NCIH1355_LUNG	0.239651
MCCA0518	NCIH1355_LUNG	0.289314
MCCA0519	NCIH1355_LUNG	0.267026
MCCA0520	NCIH1355_LUNG	0.300819
MCCA0522	NCIH1355_LUNG	0.282427
MCCA0523	NCIH1355_LUNG	0.304781
MCCA0521	NCIH1355_LUNG	0.317983
MCCA0237	NCIH1373_LUNG	0.326386
MCCA0235	NCIH1373_LUNG	0.270711
MCCA0236	NCIH1373_LUNG	0.250588
MCCA0238	NCIH1373_LUNG	0.248481
MCCA0239	NCIH1373_LUNG	0.276909
MCCA0240	NCIH1373_LUNG	0.262942
MCCA0241	NCIH1373_LUNG	0.278788
MCCA0242	NCIH1373_LUNG	0.242295
MCCA0243	NCIH1373_LUNG	0.259017
MCCA0244	NCIH1373_LUNG	0.273428
MCCA0245	NCIH1373_LUNG	0.426497
MCCA0246	NCIH1373_LUNG	0.304909
MCCA0247	NCIH1373_LUNG	0.212848
MCCA0248	NCIH1373_LUNG	0.223548
MCCA0249	NCIH1373_LUNG	0.209929
MCCA0250	NCIH1373_LUNG	0.209294
MCCA0251	NCIH1373_LUNG	0.209458
MCCA0255	NCIH1373_LUNG	0.28856
MCCA0252	NCIH1373_LUNG	0.313072
MCCA0253	NCIH1373_LUNG	0.322722
MCCA0254	NCIH1373_LUNG	0.3456
MCCA0256	NCIH1373_LUNG	0.35999
MCCA0257	NCIH1373_LUNG	0.377972
MCCA0258	NCIH1373_LUNG	0.389603
MCCA0260	NCIH1373_LUNG	0.260946
MCCA0261	NCIH1373_LUNG	0.296117
MCCA0262	NCIH1373_LUNG	0.417579
MCCA0263	NCIH1373_LUNG	0.365644
MCCA0264	NCIH1373_LUNG	0.313375
MCCA0265	NCIH1373_LUNG	0.27218
MCCA0266	NCIH1373_LUNG	0.317606
MCCA0515	NCIH1373_LUNG	0.38346
MCCA0516	NCIH1373_LUNG	0.318639
MCCA0517	NCIH1373_LUNG	0.336782
MCCA0518	NCIH1373_LUNG	0.351904
MCCA0519	NCIH1373_LUNG	0.353196
MCCA0520	NCIH1373_LUNG	0.313456
MCCA0522	NCIH1373_LUNG	0.249021
[truncated: 2,922 more rows]

## Sheet: Liver cancers (HCC)
Supplementary Table 4. Cross-species comparison of MCCA and CCLE transcriptomes
MCCA-ID	CCLE-ID	PearsonCorrelation
MCCA0162	HEP3B217_LIVER	0.209606
MCCA0163	HEP3B217_LIVER	0.245224
MCCA0164	HEP3B217_LIVER	0.166435
MCCA0165	HEP3B217_LIVER	0.202744
MCCA0166	HEP3B217_LIVER	0.0540931
MCCA0167	HEP3B217_LIVER	0.244122
MCCA0168	HEP3B217_LIVER	0.24518
MCCA0169	HEP3B217_LIVER	0.0125163
MCCA0170	HEP3B217_LIVER	0.132822
MCCA0173	HEP3B217_LIVER	0.049028
MCCA0174	HEP3B217_LIVER	0.236767
MCCA0175	HEP3B217_LIVER	0.22508
MCCA0171	HEP3B217_LIVER	0.280466
MCCA0172	HEP3B217_LIVER	0.24252
MCCA0185	HEP3B217_LIVER	0.206089
MCCA0176	HEP3B217_LIVER	0.213135
MCCA0177	HEP3B217_LIVER	0.216702
MCCA0178	HEP3B217_LIVER	0.149874
MCCA0179	HEP3B217_LIVER	0.174243
MCCA0180	HEP3B217_LIVER	0.252347
MCCA0181	HEP3B217_LIVER	0.213719
MCCA0182	HEP3B217_LIVER	0.215461
MCCA0183	HEP3B217_LIVER	0.224348
MCCA0184	HEP3B217_LIVER	0.267017
MCCA0162	HLF_LIVER	0.138708
MCCA0163	HLF_LIVER	0.0776535
MCCA0164	HLF_LIVER	0.184668
MCCA0165	HLF_LIVER	0.177837
MCCA0166	HLF_LIVER	0.341145
MCCA0167	HLF_LIVER	0.0923802
MCCA0168	HLF_LIVER	0.0937477
MCCA0169	HLF_LIVER	0.197453
MCCA0170	HLF_LIVER	0.200767
MCCA0173	HLF_LIVER	0.268824
MCCA0174	HLF_LIVER	0.0586462
MCCA0175	HLF_LIVER	0.0914107
MCCA0171	HLF_LIVER	0.0520138
MCCA0172	HLF_LIVER	0.0527679
MCCA0185	HLF_LIVER	0.137807
MCCA0176	HLF_LIVER	0.149136
MCCA0177	HLF_LIVER	0.12843
MCCA0178	HLF_LIVER	0.230703
MCCA0179	HLF_LIVER	0.2018
MCCA0180	HLF_LIVER	0.122016
MCCA0181	HLF_LIVER	0.109646
MCCA0182	HLF_LIVER	0.0738671
MCCA0183	HLF_LIVER	0.134608
MCCA0184	HLF_LIVER	0.0248841
MCCA0162	HUH1_LIVER	0.301792
MCCA0163	HUH1_LIVER	0.332661
MCCA0164	HUH1_LIVER	0.238442
MCCA0165	HUH1_LIVER	0.300716
MCCA0166	HUH1_LIVER	0.132141
MCCA0167	HUH1_LIVER	0.279848
MCCA0168	HUH1_LIVER	0.297344
MCCA0169	HUH1_LIVER	0.140188
MCCA0170	HUH1_LIVER	0.266546
MCCA0173	HUH1_LIVER	0.152865
MCCA0174	HUH1_LIVER	0.314984
MCCA0175	HUH1_LIVER	0.316129
MCCA0171	HUH1_LIVER	0.377814
MCCA0172	HUH1_LIVER	0.333115
MCCA0185	HUH1_LIVER	0.313267
MCCA0176	HUH1_LIVER	0.287282
MCCA0177	HUH1_LIVER	0.305637
MCCA0178	HUH1_LIVER	0.231157
MCCA0179	HUH1_LIVER	0.26551
MCCA0180	HUH1_LIVER	0.338826
MCCA0181	HUH1_LIVER	0.25077
MCCA0182	HUH1_LIVER	0.246617
MCCA0183	HUH1_LIVER	0.282862
MCCA0184	HUH1_LIVER	0.32865
MCCA0162	HUH7_LIVER	0.208602
MCCA0163	HUH7_LIVER	0.232162
MCCA0164	HUH7_LIVER	0.148322
MCCA0165	HUH7_LIVER	0.186893
MCCA0166	HUH7_LIVER	0.173076
MCCA0167	HUH7_LIVER	0.181691
MCCA0168	HUH7_LIVER	0.189886
MCCA0169	HUH7_LIVER	0.0743163
MCCA0170	HUH7_LIVER	0.161199
MCCA0173	HUH7_LIVER	0.111742
MCCA0174	HUH7_LIVER	0.194758
MCCA0175	HUH7_LIVER	0.186002
MCCA0171	HUH7_LIVER	0.258975
MCCA0172	HUH7_LIVER	0.197094
MCCA0185	HUH7_LIVER	0.189181
MCCA0176	HUH7_LIVER	0.167272
MCCA0177	HUH7_LIVER	0.180777
MCCA0178	HUH7_LIVER	0.164798
MCCA0179	HUH7_LIVER	0.16773
MCCA0180	HUH7_LIVER	0.214957
MCCA0181	HUH7_LIVER	0.170228
MCCA0182	HUH7_LIVER	0.174226
MCCA0183	HUH7_LIVER	0.176837
MCCA0184	HUH7_LIVER	0.275757
MCCA0162	JHH1_LIVER	0.105695
MCCA0163	JHH1_LIVER	0.110004
MCCA0164	JHH1_LIVER	0.104878
MCCA0165	JHH1_LIVER	0.133198
MCCA0166	JHH1_LIVER	0.189591
MCCA0167	JHH1_LIVER	0.174088
MCCA0168	JHH1_LIVER	0.205297
MCCA0169	JHH1_LIVER	0.13873
MCCA0170	JHH1_LIVER	0.10454
MCCA0173	JHH1_LIVER	0.145042
MCCA0174	JHH1_LIVER	0.133583
MCCA0175	JHH1_LIVER	0.143001
MCCA0171	JHH1_LIVER	0.159607
MCCA0172	JHH1_LIVER	0.146973
MCCA0185	JHH1_LIVER	0.106654
MCCA0176	JHH1_LIVER	0.147024
MCCA0177	JHH1_LIVER	0.134315
MCCA0178	JHH1_LIVER	0.186993
MCCA0179	JHH1_LIVER	0.167458
MCCA0180	JHH1_LIVER	0.127981
MCCA0181	JHH1_LIVER	0.134782
MCCA0182	JHH1_LIVER	0.112973
MCCA0183	JHH1_LIVER	0.183058
MCCA0184	JHH1_LIVER	0.104428
MCCA0162	JHH2_LIVER	0.129819
MCCA0163	JHH2_LIVER	0.0684517
MCCA0164	JHH2_LIVER	0.100422
MCCA0165	JHH2_LIVER	0.133248
MCCA0166	JHH2_LIVER	0.276634
MCCA0167	JHH2_LIVER	0.122853
MCCA0168	JHH2_LIVER	0.114291
MCCA0169	JHH2_LIVER	0.159234
MCCA0170	JHH2_LIVER	0.222109
MCCA0173	JHH2_LIVER	0.191107
MCCA0174	JHH2_LIVER	0.0680546
MCCA0175	JHH2_LIVER	0.0962378
MCCA0171	JHH2_LIVER	0.101348
MCCA0172	JHH2_LIVER	0.106832
MCCA0185	JHH2_LIVER	0.127841
MCCA0176	JHH2_LIVER	0.127988
MCCA0177	JHH2_LIVER	0.0985064
MCCA0178	JHH2_LIVER	0.202492
MCCA0179	JHH2_LIVER	0.191138
MCCA0180	JHH2_LIVER	0.0985497
MCCA0181	JHH2_LIVER	0.114652
MCCA0182	JHH2_LIVER	0.0677711
MCCA0183	JHH2_LIVER	0.11733
MCCA0184	JHH2_LIVER	0.125047
MCCA0162	JHH4_LIVER	0.166207
MCCA0163	JHH4_LIVER	0.148387
MCCA0164	JHH4_LIVER	0.148827
MCCA0165	JHH4_LIVER	0.174122
MCCA0166	JHH4_LIVER	0.217954
MCCA0167	JHH4_LIVER	0.186291
MCCA0168	JHH4_LIVER	0.181211
MCCA0169	JHH4_LIVER	0.147048
MCCA0170	JHH4_LIVER	0.199621
MCCA0173	JHH4_LIVER	0.1935
MCCA0174	JHH4_LIVER	0.107913
MCCA0175	JHH4_LIVER	0.151768
MCCA0171	JHH4_LIVER	0.143954
MCCA0172	JHH4_LIVER	0.126243
MCCA0185	JHH4_LIVER	0.148036
MCCA0176	JHH4_LIVER	0.175719
MCCA0177	JHH4_LIVER	0.163016
MCCA0178	JHH4_LIVER	0.176433
MCCA0179	JHH4_LIVER	0.16366
MCCA0180	JHH4_LIVER	0.187952
MCCA0181	JHH4_LIVER	0.188485
MCCA0182	JHH4_LIVER	0.166723
MCCA0183	JHH4_LIVER	0.187162
MCCA0184	JHH4_LIVER	0.144407
MCCA0162	JHH5_LIVER	0.279282
MCCA0163	JHH5_LIVER	0.357987
MCCA0164	JHH5_LIVER	0.217693
MCCA0165	JHH5_LIVER	0.27008
MCCA0166	JHH5_LIVER	-0.064709
MCCA0167	JHH5_LIVER	0.286739
MCCA0168	JHH5_LIVER	0.292522
MCCA0169	JHH5_LIVER	0.0604113
MCCA0170	JHH5_LIVER	0.202638
MCCA0173	JHH5_LIVER	0.043198
MCCA0174	JHH5_LIVER	0.324206
MCCA0175	JHH5_LIVER	0.292738
MCCA0171	JHH5_LIVER	0.363891
MCCA0172	JHH5_LIVER	0.326448
MCCA0185	JHH5_LIVER	0.27161
MCCA0176	JHH5_LIVER	0.251136
MCCA0177	JHH5_LIVER	0.289309
MCCA0178	JHH5_LIVER	0.164432
MCCA0179	JHH5_LIVER	0.201114
MCCA0180	JHH5_LIVER	0.326878
MCCA0181	JHH5_LIVER	0.238321
MCCA0182	JHH5_LIVER	0.260356
MCCA0183	JHH5_LIVER	0.269899
MCCA0184	JHH5_LIVER	0.341583
MCCA0162	JHH6_LIVER	0.063293
MCCA0163	JHH6_LIVER	0.0401011
MCCA0164	JHH6_LIVER	0.0718956
MCCA0165	JHH6_LIVER	0.109855
MCCA0166	JHH6_LIVER	0.299654
MCCA0167	JHH6_LIVER	0.0840952
MCCA0168	JHH6_LIVER	0.070514
MCCA0169	JHH6_LIVER	0.181758
MCCA0170	JHH6_LIVER	0.197687
MCCA0173	JHH6_LIVER	0.207479
MCCA0174	JHH6_LIVER	0.022376
MCCA0175	JHH6_LIVER	0.0356226
MCCA0171	JHH6_LIVER	0.0716274
MCCA0172	JHH6_LIVER	0.0610317
MCCA0185	JHH6_LIVER	0.090616
MCCA0176	JHH6_LIVER	0.0793534
MCCA0177	JHH6_LIVER	0.0554467
MCCA0178	JHH6_LIVER	0.158172
MCCA0179	JHH6_LIVER	0.141125
MCCA0180	JHH6_LIVER	0.0709713
MCCA0181	JHH6_LIVER	0.0713144
MCCA0182	JHH6_LIVER	0.0323129
MCCA0183	JHH6_LIVER	0.0864867
MCCA0184	JHH6_LIVER	0.110804
MCCA0162	JHH7_LIVER	0.091089
MCCA0163	JHH7_LIVER	0.185979
MCCA0164	JHH7_LIVER	0.0764399
MCCA0165	JHH7_LIVER	0.110762
MCCA0166	JHH7_LIVER	-0.0683948
MCCA0167	JHH7_LIVER	0.153836
MCCA0168	JHH7_LIVER	0.160274
MCCA0169	JHH7_LIVER	0.0081575
MCCA0170	JHH7_LIVER	0.04625
MCCA0173	JHH7_LIVER	-0.0503673
MCCA0174	JHH7_LIVER	0.190341
MCCA0175	JHH7_LIVER	0.156133
MCCA0171	JHH7_LIVER	0.198457
MCCA0172	JHH7_LIVER	0.163397
MCCA0185	JHH7_LIVER	0.112777
MCCA0176	JHH7_LIVER	0.128512
MCCA0177	JHH7_LIVER	0.13997
MCCA0178	JHH7_LIVER	0.0491584
MCCA0179	JHH7_LIVER	0.0531095
MCCA0180	JHH7_LIVER	0.162635
MCCA0181	JHH7_LIVER	0.125266
MCCA0182	JHH7_LIVER	0.131368
MCCA0183	JHH7_LIVER	0.119263
MCCA0184	JHH7_LIVER	0.230533
MCCA0162	LI7_LIVER	0.259065
MCCA0163	LI7_LIVER	0.322423
MCCA0164	LI7_LIVER	0.223683
MCCA0165	LI7_LIVER	0.272905
MCCA0166	LI7_LIVER	0.0234859
MCCA0167	LI7_LIVER	0.324733
MCCA0168	LI7_LIVER	0.327381
MCCA0169	LI7_LIVER	0.0953762
MCCA0170	LI7_LIVER	0.280397
MCCA0173	LI7_LIVER	0.164963
MCCA0174	LI7_LIVER	0.294222
MCCA0175	LI7_LIVER	0.26552
MCCA0171	LI7_LIVER	0.292001
MCCA0172	LI7_LIVER	0.305082
MCCA0185	LI7_LIVER	0.253963
MCCA0176	LI7_LIVER	0.27699
MCCA0177	LI7_LIVER	0.289495
MCCA0178	LI7_LIVER	0.236217
MCCA0179	LI7_LIVER	0.26735
MCCA0180	LI7_LIVER	0.314501
MCCA0181	LI7_LIVER	0.282315
MCCA0182	LI7_LIVER	0.285308
MCCA0183	LI7_LIVER	0.312809
MCCA0184	LI7_LIVER	0.266235
MCCA0162	PLCPRF5_LIVER	0.272041
MCCA0163	PLCPRF5_LIVER	0.322413
MCCA0164	PLCPRF5_LIVER	0.253683
MCCA0165	PLCPRF5_LIVER	0.277372
MCCA0166	PLCPRF5_LIVER	0.0954519
MCCA0167	PLCPRF5_LIVER	0.27921
MCCA0168	PLCPRF5_LIVER	0.289182
MCCA0169	PLCPRF5_LIVER	0.127626
MCCA0170	PLCPRF5_LIVER	0.213093
MCCA0173	PLCPRF5_LIVER	0.138016
MCCA0174	PLCPRF5_LIVER	0.246357
MCCA0175	PLCPRF5_LIVER	0.279662
MCCA0171	PLCPRF5_LIVER	0.325304
MCCA0172	PLCPRF5_LIVER	0.304821
MCCA0185	PLCPRF5_LIVER	0.266545
MCCA0176	PLCPRF5_LIVER	0.277491
MCCA0177	PLCPRF5_LIVER	0.278777
MCCA0178	PLCPRF5_LIVER	0.223556
MCCA0179	PLCPRF5_LIVER	0.265132
MCCA0180	PLCPRF5_LIVER	0.323128
MCCA0181	PLCPRF5_LIVER	0.240781
MCCA0182	PLCPRF5_LIVER	0.233458
MCCA0183	PLCPRF5_LIVER	0.302336
MCCA0184	PLCPRF5_LIVER	0.298917
MCCA0162	SKHEP1_LIVER	0.171956
MCCA0163	SKHEP1_LIVER	0.122665
MCCA0164	SKHEP1_LIVER	0.213321
MCCA0165	SKHEP1_LIVER	0.206487
MCCA0166	SKHEP1_LIVER	0.385847
MCCA0167	SKHEP1_LIVER	0.165041
MCCA0168	SKHEP1_LIVER	0.157168
MCCA0169	SKHEP1_LIVER	0.215967
MCCA0170	SKHEP1_LIVER	0.263059
MCCA0173	SKHEP1_LIVER	0.275853
MCCA0174	SKHEP1_LIVER	0.103823
MCCA0175	SKHEP1_LIVER	0.123899
MCCA0171	SKHEP1_LIVER	0.114803
MCCA0172	SKHEP1_LIVER	0.109594
MCCA0185	SKHEP1_LIVER	0.153849
MCCA0176	SKHEP1_LIVER	0.201385
MCCA0177	SKHEP1_LIVER	0.159745
MCCA0178	SKHEP1_LIVER	0.290879
MCCA0179	SKHEP1_LIVER	0.270567
MCCA0180	SKHEP1_LIVER	0.15603
MCCA0181	SKHEP1_LIVER	0.12912
MCCA0182	SKHEP1_LIVER	0.073351
MCCA0183	SKHEP1_LIVER	0.166838
MCCA0184	SKHEP1_LIVER	0.0830876
MCCA0162	SNU182_LIVER	0.0654449
MCCA0163	SNU182_LIVER	0.0044039
MCCA0164	SNU182_LIVER	0.134399
MCCA0165	SNU182_LIVER	0.113201
MCCA0166	SNU182_LIVER	0.387001
MCCA0167	SNU182_LIVER	0.0274808
MCCA0168	SNU182_LIVER	0.0346004
MCCA0169	SNU182_LIVER	0.0787045
MCCA0170	SNU182_LIVER	0.156563
MCCA0173	SNU182_LIVER	0.218592
MCCA0174	SNU182_LIVER	-0.0163396
MCCA0175	SNU182_LIVER	0.019281
MCCA0171	SNU182_LIVER	-0.034246
MCCA0172	SNU182_LIVER	0.0154835
MCCA0185	SNU182_LIVER	0.0751992
MCCA0176	SNU182_LIVER	0.0859005
MCCA0177	SNU182_LIVER	0.0280932
MCCA0178	SNU182_LIVER	0.193499
MCCA0179	SNU182_LIVER	0.143805
MCCA0180	SNU182_LIVER	0.0449985
MCCA0181	SNU182_LIVER	0.0521111
MCCA0182	SNU182_LIVER	-0.0284797
MCCA0183	SNU182_LIVER	0.0566787
MCCA0184	SNU182_LIVER	-0.0140862
MCCA0162	SNU387_LIVER	0.082725
MCCA0163	SNU387_LIVER	0.0251859
MCCA0164	SNU387_LIVER	0.0549025
MCCA0165	SNU387_LIVER	0.103213
MCCA0166	SNU387_LIVER	0.470736
MCCA0167	SNU387_LIVER	0.0795335
MCCA0168	SNU387_LIVER	0.0651328
MCCA0169	SNU387_LIVER	0.261164
MCCA0170	SNU387_LIVER	0.212054
MCCA0173	SNU387_LIVER	0.225881
MCCA0174	SNU387_LIVER	0.017211
MCCA0175	SNU387_LIVER	0.0400319
MCCA0171	SNU387_LIVER	0.0693886
MCCA0172	SNU387_LIVER	0.0487709
MCCA0185	SNU387_LIVER	0.0823848
MCCA0176	SNU387_LIVER	0.0820374
MCCA0177	SNU387_LIVER	0.0746198
MCCA0178	SNU387_LIVER	0.187605
MCCA0179	SNU387_LIVER	0.161684
MCCA0180	SNU387_LIVER	0.0498075
MCCA0181	SNU387_LIVER	0.0661286
MCCA0182	SNU387_LIVER	0.0101625
MCCA0183	SNU387_LIVER	0.071633
MCCA0184	SNU387_LIVER	0.0950856
MCCA0162	SNU398_LIVER	0.0204911
MCCA0163	SNU398_LIVER	-0.0358348
MCCA0164	SNU398_LIVER	0.120098
MCCA0165	SNU398_LIVER	0.0484187
MCCA0166	SNU398_LIVER	0.187657
MCCA0167	SNU398_LIVER	-0.0522881
MCCA0168	SNU398_LIVER	-0.0251118
MCCA0169	SNU398_LIVER	0.103034
MCCA0170	SNU398_LIVER	0.0572368
MCCA0173	SNU398_LIVER	0.175315
MCCA0174	SNU398_LIVER	-0.0512698
MCCA0175	SNU398_LIVER	-0.0451619
MCCA0171	SNU398_LIVER	-0.108186
MCCA0172	SNU398_LIVER	-0.062987
MCCA0185	SNU398_LIVER	0.00763724
MCCA0176	SNU398_LIVER	-0.00156906
MCCA0177	SNU398_LIVER	-0.0335875
MCCA0178	SNU398_LIVER	0.0788498
MCCA0179	SNU398_LIVER	0.0475867
MCCA0180	SNU398_LIVER	-0.0124162
MCCA0181	SNU398_LIVER	-0.00487781
MCCA0182	SNU398_LIVER	-0.0651146
MCCA0183	SNU398_LIVER	-0.0211892
MCCA0184	SNU398_LIVER	-0.0754686
MCCA0162	SNU423_LIVER	0.110978
MCCA0163	SNU423_LIVER	0.0326952
MCCA0164	SNU423_LIVER	0.151227
MCCA0165	SNU423_LIVER	0.151398
MCCA0166	SNU423_LIVER	0.403784
MCCA0167	SNU423_LIVER	0.0943773
MCCA0168	SNU423_LIVER	0.0661255
MCCA0169	SNU423_LIVER	0.204175
MCCA0170	SNU423_LIVER	0.216271
MCCA0173	SNU423_LIVER	0.228584
MCCA0174	SNU423_LIVER	0.0443471
MCCA0175	SNU423_LIVER	0.0602376
MCCA0171	SNU423_LIVER	0.0145405
MCCA0172	SNU423_LIVER	0.035966
MCCA0185	SNU423_LIVER	0.126205
MCCA0176	SNU423_LIVER	0.110642
MCCA0177	SNU423_LIVER	0.0784514
MCCA0178	SNU423_LIVER	0.199743
MCCA0179	SNU423_LIVER	0.173749
MCCA0180	SNU423_LIVER	0.0790466
MCCA0181	SNU423_LIVER	0.106512
MCCA0182	SNU423_LIVER	0.0526631
MCCA0183	SNU423_LIVER	0.0928981
MCCA0184	SNU423_LIVER	-0.0139388
MCCA0162	SNU449_LIVER	0.208547
MCCA0163	SNU449_LIVER	0.190114
MCCA0164	SNU449_LIVER	0.230307
MCCA0165	SNU449_LIVER	0.242241
MCCA0166	SNU449_LIVER	0.287987
MCCA0167	SNU449_LIVER	0.200779
MCCA0168	SNU449_LIVER	0.225009
MCCA0169	SNU449_LIVER	0.138792
MCCA0170	SNU449_LIVER	0.267377
MCCA0173	SNU449_LIVER	0.260406
MCCA0174	SNU449_LIVER	0.155915
MCCA0175	SNU449_LIVER	0.188635
MCCA0171	SNU449_LIVER	0.184494
MCCA0172	SNU449_LIVER	0.166175
MCCA0185	SNU449_LIVER	0.195148
MCCA0176	SNU449_LIVER	0.21684
MCCA0177	SNU449_LIVER	0.197348
MCCA0178	SNU449_LIVER	0.267789
MCCA0179	SNU449_LIVER	0.24713
MCCA0180	SNU449_LIVER	0.200562
MCCA0181	SNU449_LIVER	0.210358
MCCA0182	SNU449_LIVER	0.169274
MCCA0183	SNU449_LIVER	0.224763
MCCA0184	SNU449_LIVER	0.116307
MCCA0162	SNU475_LIVER	0.0918812
MCCA0163	SNU475_LIVER	0.0348656
MCCA0164	SNU475_LIVER	0.130154
MCCA0165	SNU475_LIVER	0.133501
MCCA0166	SNU475_LIVER	0.444343
MCCA0167	SNU475_LIVER	0.0618345
MCCA0168	SNU475_LIVER	0.0663411
MCCA0169	SNU475_LIVER	0.2688
MCCA0170	SNU475_LIVER	0.252234
MCCA0173	SNU475_LIVER	0.25267
MCCA0174	SNU475_LIVER	0.0226885
MCCA0175	SNU475_LIVER	0.0404488
MCCA0171	SNU475_LIVER	0.00262347
MCCA0172	SNU475_LIVER	0.0486994
MCCA0185	SNU475_LIVER	0.0813933
MCCA0176	SNU475_LIVER	0.0892055
MCCA0177	SNU475_LIVER	0.0651399
MCCA0178	SNU475_LIVER	0.179867
MCCA0179	SNU475_LIVER	0.143225
MCCA0180	SNU475_LIVER	0.06809
MCCA0181	SNU475_LIVER	0.0862004
MCCA0182	SNU475_LIVER	0.0331857
MCCA0183	SNU475_LIVER	0.0612135
MCCA0184	SNU475_LIVER	0.016199
MCCA0162	SNU761_LIVER	0.237536
MCCA0163	SNU761_LIVER	0.249619
MCCA0164	SNU761_LIVER	0.200054
MCCA0165	SNU761_LIVER	0.250651
MCCA0166	SNU761_LIVER	0.143715
MCCA0167	SNU761_LIVER	0.337528
MCCA0168	SNU761_LIVER	0.345083
MCCA0169	SNU761_LIVER	0.128672
MCCA0170	SNU761_LIVER	0.264247
MCCA0173	SNU761_LIVER	0.136429
MCCA0174	SNU761_LIVER	0.279771
MCCA0175	SNU761_LIVER	0.252811
MCCA0171	SNU761_LIVER	0.281138
MCCA0172	SNU761_LIVER	0.278337
MCCA0185	SNU761_LIVER	0.231915
MCCA0176	SNU761_LIVER	0.258722
MCCA0177	SNU761_LIVER	0.269581
MCCA0178	SNU761_LIVER	0.211018
MCCA0179	SNU761_LIVER	0.23525
MCCA0180	SNU761_LIVER	0.26805
MCCA0181	SNU761_LIVER	0.301863
MCCA0182	SNU761_LIVER	0.301724
MCCA0183	SNU761_LIVER	0.287753
MCCA0184	SNU761_LIVER	0.262893
MCCA0162	SNU878_LIVER	0.202476
MCCA0163	SNU878_LIVER	0.221488
MCCA0164	SNU878_LIVER	0.178314
MCCA0165	SNU878_LIVER	0.214634
MCCA0166	SNU878_LIVER	0.20236
MCCA0167	SNU878_LIVER	0.237029
MCCA0168	SNU878_LIVER	0.254053
MCCA0169	SNU878_LIVER	0.221454
MCCA0170	SNU878_LIVER	0.24409
MCCA0173	SNU878_LIVER	0.150271
MCCA0174	SNU878_LIVER	0.200608
MCCA0175	SNU878_LIVER	0.208421
MCCA0171	SNU878_LIVER	0.240399
MCCA0172	SNU878_LIVER	0.231092
MCCA0185	SNU878_LIVER	0.189186
MCCA0176	SNU878_LIVER	0.181101
MCCA0177	SNU878_LIVER	0.214877
MCCA0178	SNU878_LIVER	0.192615
MCCA0179	SNU878_LIVER	0.212282
MCCA0180	SNU878_LIVER	0.225203
MCCA0181	SNU878_LIVER	0.201319
MCCA0182	SNU878_LIVER	0.200232
MCCA0183	SNU878_LIVER	0.222749
MCCA0184	SNU878_LIVER	0.256432
MCCA0162	SNU886_LIVER	0.195856
MCCA0163	SNU886_LIVER	0.166716
MCCA0164	SNU886_LIVER	0.179612
MCCA0165	SNU886_LIVER	0.216963
MCCA0166	SNU886_LIVER	0.259975
MCCA0167	SNU886_LIVER	0.200086
MCCA0168	SNU886_LIVER	0.180408
MCCA0169	SNU886_LIVER	0.180776
MCCA0170	SNU886_LIVER	0.270819
MCCA0173	SNU886_LIVER	0.169032
MCCA0174	SNU886_LIVER	0.159864
MCCA0175	SNU886_LIVER	0.145891
MCCA0171	SNU886_LIVER	0.162699
MCCA0172	SNU886_LIVER	0.170651
MCCA0185	SNU886_LIVER	0.197641
MCCA0176	SNU886_LIVER	0.167639
MCCA0177	SNU886_LIVER	0.163359
MCCA0178	SNU886_LIVER	0.202248
MCCA0179	SNU886_LIVER	0.194009
MCCA0180	SNU886_LIVER	0.194986
MCCA0181	SNU886_LIVER	0.204519
MCCA0182	SNU886_LIVER	0.175417
MCCA0183	SNU886_LIVER	0.164643
MCCA0184	SNU886_LIVER	0.203268

## Sheet: Stomach cancers
Supplementary Table 4. Cross-species comparison of MCCA and CCLE transcriptomes
MCCA-ID	CCLE-ID	PearsonCorrelation
MCCA0444	AGS_STOMACH	0.23286
MCCA0445	AGS_STOMACH	0.21315
MCCA0446	AGS_STOMACH	0.0859595
MCCA0447	AGS_STOMACH	0.0595379
MCCA0448	AGS_STOMACH	0.0408585
MCCA0449	AGS_STOMACH	0.0337232
MCCA0450	AGS_STOMACH	0.283119
MCCA0444	FU97_STOMACH	0.0703614
MCCA0445	FU97_STOMACH	0.0102148
MCCA0446	FU97_STOMACH	0.241407
MCCA0447	FU97_STOMACH	0.209891
MCCA0448	FU97_STOMACH	0.185369
MCCA0449	FU97_STOMACH	0.228928
MCCA0450	FU97_STOMACH	0.167098
MCCA0444	GCIY_STOMACH	0.0879907
MCCA0445	GCIY_STOMACH	0.0266159
MCCA0446	GCIY_STOMACH	0.158369
MCCA0447	GCIY_STOMACH	0.144235
MCCA0448	GCIY_STOMACH	0.11939
MCCA0449	GCIY_STOMACH	0.13993
MCCA0450	GCIY_STOMACH	0.0900194
MCCA0444	GSS_STOMACH	0.182676
MCCA0445	GSS_STOMACH	0.0841461
MCCA0446	GSS_STOMACH	0.0594903
MCCA0447	GSS_STOMACH	0.024302
MCCA0448	GSS_STOMACH	0.018014
MCCA0449	GSS_STOMACH	0.0521301
MCCA0450	GSS_STOMACH	0.173761
MCCA0444	GSU_STOMACH	0.2965
MCCA0445	GSU_STOMACH	0.289887
MCCA0446	GSU_STOMACH	-0.0449785
MCCA0447	GSU_STOMACH	-0.0962688
MCCA0448	GSU_STOMACH	-0.11625
MCCA0449	GSU_STOMACH	-0.113421
MCCA0450	GSU_STOMACH	0.343375
MCCA0444	HGC27_STOMACH	-0.0552987
MCCA0445	HGC27_STOMACH	-0.0807864
MCCA0446	HGC27_STOMACH	0.249492
MCCA0447	HGC27_STOMACH	0.330595
MCCA0448	HGC27_STOMACH	0.291958
MCCA0449	HGC27_STOMACH	0.258426
MCCA0450	HGC27_STOMACH	-0.161016
MCCA0444	HS746T_STOMACH	0.0339378
MCCA0445	HS746T_STOMACH	-0.00464236
MCCA0446	HS746T_STOMACH	0.392852
MCCA0447	HS746T_STOMACH	0.383393
MCCA0448	HS746T_STOMACH	0.396025
MCCA0449	HS746T_STOMACH	0.337149
MCCA0450	HS746T_STOMACH	0.0513703
MCCA0444	HUG1N_STOMACH	0.253758
MCCA0445	HUG1N_STOMACH	0.216427
MCCA0446	HUG1N_STOMACH	0.00545502
MCCA0447	HUG1N_STOMACH	-0.015298
MCCA0448	HUG1N_STOMACH	-0.0421004
MCCA0449	HUG1N_STOMACH	-0.0152619
MCCA0450	HUG1N_STOMACH	0.328831
MCCA0444	IM95_STOMACH	0.236742
MCCA0445	IM95_STOMACH	0.243317
MCCA0446	IM95_STOMACH	-0.025708
MCCA0447	IM95_STOMACH	-0.0523278
MCCA0448	IM95_STOMACH	-0.0743773
MCCA0449	IM95_STOMACH	-0.0646413
MCCA0450	IM95_STOMACH	0.287817
MCCA0444	KE39_STOMACH	0.289613
MCCA0445	KE39_STOMACH	0.212685
MCCA0446	KE39_STOMACH	0.0207398
MCCA0447	KE39_STOMACH	0.00611337
MCCA0448	KE39_STOMACH	-0.00814583
MCCA0449	KE39_STOMACH	-0.02077
MCCA0450	KE39_STOMACH	0.258463
MCCA0444	LMSU_STOMACH	0.0224389
MCCA0445	LMSU_STOMACH	-0.00178327
MCCA0446	LMSU_STOMACH	0.497955
MCCA0447	LMSU_STOMACH	0.518095
MCCA0448	LMSU_STOMACH	0.51997
MCCA0449	LMSU_STOMACH	0.40197
MCCA0450	LMSU_STOMACH	0.016564
MCCA0444	MKN45_STOMACH	0.281118
MCCA0445	MKN45_STOMACH	0.277472
MCCA0446	MKN45_STOMACH	0.00237615
MCCA0447	MKN45_STOMACH	-0.0413396
MCCA0448	MKN45_STOMACH	-0.0766189
MCCA0449	MKN45_STOMACH	-0.00838686
MCCA0450	MKN45_STOMACH	0.325933
MCCA0444	MKN74_STOMACH	0.225904
MCCA0445	MKN74_STOMACH	0.204039
MCCA0446	MKN74_STOMACH	0.039501
MCCA0447	MKN74_STOMACH	0.00977459
MCCA0448	MKN74_STOMACH	0.00114451
MCCA0449	MKN74_STOMACH	-0.0106237
MCCA0450	MKN74_STOMACH	0.273508
MCCA0444	MKN7_STOMACH	0.173159
MCCA0445	MKN7_STOMACH	0.180187
MCCA0446	MKN7_STOMACH	0.152884
MCCA0447	MKN7_STOMACH	0.101841
MCCA0448	MKN7_STOMACH	0.0687066
MCCA0449	MKN7_STOMACH	0.0653047
MCCA0450	MKN7_STOMACH	0.250567
MCCA0444	NCCSTCK140_STOMACH	0.181643
MCCA0445	NCCSTCK140_STOMACH	0.236688
MCCA0446	NCCSTCK140_STOMACH	0.0194727
MCCA0447	NCCSTCK140_STOMACH	0.0112461
MCCA0448	NCCSTCK140_STOMACH	0.00081312
MCCA0449	NCCSTCK140_STOMACH	-0.0203769
MCCA0450	NCCSTCK140_STOMACH	0.145709
MCCA0444	NCIN87_STOMACH	0.319401
MCCA0445	NCIN87_STOMACH	0.32365
MCCA0446	NCIN87_STOMACH	0.0942759
MCCA0447	NCIN87_STOMACH	0.0393327
MCCA0448	NCIN87_STOMACH	-0.00640851
MCCA0449	NCIN87_STOMACH	0.00388435
MCCA0450	NCIN87_STOMACH	0.323745
MCCA0444	NUGC2_STOMACH	0.24188
MCCA0445	NUGC2_STOMACH	0.349573
MCCA0446	NUGC2_STOMACH	0.158385
MCCA0447	NUGC2_STOMACH	0.155781
MCCA0448	NUGC2_STOMACH	0.0955193
MCCA0449	NUGC2_STOMACH	0.0933354
MCCA0450	NUGC2_STOMACH	0.23633
MCCA0444	NUGC3_STOMACH	0.257111
MCCA0445	NUGC3_STOMACH	0.255731
MCCA0446	NUGC3_STOMACH	0.188749
MCCA0447	NUGC3_STOMACH	0.157327
MCCA0448	NUGC3_STOMACH	0.132269
MCCA0449	NUGC3_STOMACH	0.143861
MCCA0450	NUGC3_STOMACH	0.374251
MCCA0444	NUGC4_STOMACH	0.264333
MCCA0445	NUGC4_STOMACH	0.199157
MCCA0446	NUGC4_STOMACH	-0.0179754
MCCA0447	NUGC4_STOMACH	-0.0571313
MCCA0448	NUGC4_STOMACH	-0.0676474
MCCA0449	NUGC4_STOMACH	-0.0628254
MCCA0450	NUGC4_STOMACH	0.2793
MCCA0444	OCUM1_STOMACH	0.304354
MCCA0445	OCUM1_STOMACH	0.290087
MCCA0446	OCUM1_STOMACH	0.058283
MCCA0447	OCUM1_STOMACH	0.0141008
MCCA0448	OCUM1_STOMACH	-0.0109193
MCCA0449	OCUM1_STOMACH	0.00470293
MCCA0450	OCUM1_STOMACH	0.3267
MCCA0444	RERFGC1B_STOMACH	0.119305
MCCA0445	RERFGC1B_STOMACH	0.166214
MCCA0446	RERFGC1B_STOMACH	0.130759
MCCA0447	RERFGC1B_STOMACH	0.131487
MCCA0448	RERFGC1B_STOMACH	0.121902
MCCA0449	RERFGC1B_STOMACH	0.0889889
MCCA0450	RERFGC1B_STOMACH	0.104021
MCCA0444	S2313287_STOMACH	0.288187
MCCA0445	S2313287_STOMACH	0.246175
MCCA0446	S2313287_STOMACH	0.0100484
MCCA0447	S2313287_STOMACH	-0.0148935
MCCA0448	S2313287_STOMACH	-0.0399678
MCCA0449	S2313287_STOMACH	-0.0364806
MCCA0450	S2313287_STOMACH	0.326764
MCCA0444	SNU16_STOMACH	0.249085
MCCA0445	SNU16_STOMACH	0.246426
MCCA0446	SNU16_STOMACH	-0.0237886
MCCA0447	SNU16_STOMACH	-0.0602316
MCCA0448	SNU16_STOMACH	-0.080316
MCCA0449	SNU16_STOMACH	-0.0716789
MCCA0450	SNU16_STOMACH	0.339679
MCCA0444	SNU1_STOMACH	0.0355225
MCCA0445	SNU1_STOMACH	0.0534257
MCCA0446	SNU1_STOMACH	0.219494
MCCA0447	SNU1_STOMACH	0.185384
MCCA0448	SNU1_STOMACH	0.170892
MCCA0449	SNU1_STOMACH	0.224259
MCCA0450	SNU1_STOMACH	0.0594643
MCCA0444	SNU216_STOMACH	0.264706
MCCA0445	SNU216_STOMACH	0.235573
MCCA0446	SNU216_STOMACH	0.199056
MCCA0447	SNU216_STOMACH	0.144207
MCCA0448	SNU216_STOMACH	0.135981
MCCA0449	SNU216_STOMACH	0.133725
MCCA0450	SNU216_STOMACH	0.307842
MCCA0444	SNU520_STOMACH	0.301748
MCCA0445	SNU520_STOMACH	0.272715
MCCA0446	SNU520_STOMACH	0.0233567
MCCA0447	SNU520_STOMACH	-0.0190294
MCCA0448	SNU520_STOMACH	-0.0335166
MCCA0449	SNU520_STOMACH	-0.0314283
MCCA0450	SNU520_STOMACH	0.356272
MCCA0444	SNU5_STOMACH	0.206102
MCCA0445	SNU5_STOMACH	0.247527
MCCA0446	SNU5_STOMACH	0.244851
MCCA0447	SNU5_STOMACH	0.199327
MCCA0448	SNU5_STOMACH	0.172642
MCCA0449	SNU5_STOMACH	0.211226
MCCA0450	SNU5_STOMACH	0.291118
MCCA0444	SNU620_STOMACH	0.28797
MCCA0445	SNU620_STOMACH	0.285158
MCCA0446	SNU620_STOMACH	-0.00232707
MCCA0447	SNU620_STOMACH	-0.0400489
MCCA0448	SNU620_STOMACH	-0.0680581
MCCA0449	SNU620_STOMACH	-0.080332
MCCA0450	SNU620_STOMACH	0.304891
MCCA0444	SNU668_STOMACH	0.135724
MCCA0445	SNU668_STOMACH	0.114467
MCCA0446	SNU668_STOMACH	0.327162
MCCA0447	SNU668_STOMACH	0.338152
MCCA0448	SNU668_STOMACH	0.285446
MCCA0449	SNU668_STOMACH	0.266326
MCCA0450	SNU668_STOMACH	0.0936138
MCCA0444	SNU719_STOMACH	0.239236
MCCA0445	SNU719_STOMACH	0.261772
MCCA0446	SNU719_STOMACH	-0.0117719
MCCA0447	SNU719_STOMACH	-0.0422262
MCCA0448	SNU719_STOMACH	-0.0769265
MCCA0449	SNU719_STOMACH	-0.0791149
MCCA0450	SNU719_STOMACH	0.262626
MCCA0444	TGBC11TKB_STOMACH	0.260271
MCCA0445	TGBC11TKB_STOMACH	0.235435
MCCA0446	TGBC11TKB_STOMACH	0.109032
MCCA0447	TGBC11TKB_STOMACH	0.0938414
MCCA0448	TGBC11TKB_STOMACH	0.0672131
MCCA0449	TGBC11TKB_STOMACH	0.0555336
MCCA0450	TGBC11TKB_STOMACH	0.283044

## Sheet: Pancreatic cancers (PDAC)
Supplementary Table 4. Cross-species comparison of MCCA and CCLE transcriptomes
MCCA-ID	KrasG12D-Status	MicroscopicMorphologyDetailed	MicroscopicMorphology	MesClustered (EDF 3i)	CCLE-ID	KRASMUT-Status	Morphology (Transcriptome-based)	MesClustered (EDF 3i)	PearsonCorrelation
MCCA0290	HET	2D-QM	2D-EPI	No	ASPC1_PANCREAS	iGD	Mes-like	No	0.235557
MCCA0292	HET	2D-QM	2D-EPI	No	ASPC1_PANCREAS	iGD	Mes-like	No	0.230356
MCCA0293	iGD	2D-MESlow	2D-MES	No	ASPC1_PANCREAS	iGD	Mes-like	No	0.183295
MCCA0294	iGD	2D-MEShigh	2D-MES	Yes	ASPC1_PANCREAS	iGD	Mes-like	No	0.0880806
MCCA0271	HET	2D-EPI	2D-EPI	No	ASPC1_PANCREAS	iGD	Mes-like	No	0.238435
MCCA0295	HET	2D-EPI	2D-EPI	No	ASPC1_PANCREAS	iGD	Mes-like	No	0.187144
MCCA0296	iGD	2D-QM	2D-EPI	No	ASPC1_PANCREAS	iGD	Mes-like	No	0.260463
MCCA0272	iGD	2D-QM	2D-EPI	No	ASPC1_PANCREAS	iGD	Mes-like	No	0.233961
MCCA0297	iGD	2D-MESlow	2D-MES	No	ASPC1_PANCREAS	iGD	Mes-like	No	0.121231
MCCA0298	iGD	2D-EPI	2D-EPI	No	ASPC1_PANCREAS	iGD	Mes-like	No	0.257257
MCCA0299	HET	2D-QM	2D-EPI	No	ASPC1_PANCREAS	iGD	Mes-like	No	0.242299
MCCA0273	iGD	2D-MESlow	2D-MES	Yes	ASPC1_PANCREAS	iGD	Mes-like	No	0.0747514
MCCA0300	iGD	2D-EPI	2D-EPI	No	ASPC1_PANCREAS	iGD	Mes-like	No	0.281077
MCCA0301	iGD	2D-QM	2D-EPI	No	ASPC1_PANCREAS	iGD	Mes-like	No	0.26814
MCCA0302	iGD	2D-MEShigh	2D-MES	Yes	ASPC1_PANCREAS	iGD	Mes-like	No	0.0668166
MCCA0303	iGD	2D-EPI	2D-EPI	No	ASPC1_PANCREAS	iGD	Mes-like	No	0.253435
MCCA0304	HET	2D-EPI	2D-EPI	No	ASPC1_PANCREAS	iGD	Mes-like	No	0.248952
MCCA0305	iGD	2D-EPI	2D-EPI	No	ASPC1_PANCREAS	iGD	Mes-like	No	0.231091
MCCA0306	iGD	2D-EPI	2D-EPI	No	ASPC1_PANCREAS	iGD	Mes-like	No	0.310656
MCCA0307	HET	2D-EPI	2D-EPI	No	ASPC1_PANCREAS	iGD	Mes-like	No	0.193036
MCCA0308	iGD	2D-MESlow	2D-MES	Yes	ASPC1_PANCREAS	iGD	Mes-like	No	0.129559
MCCA0309	iGD	2D-QM	2D-EPI	No	ASPC1_PANCREAS	iGD	Mes-like	No	0.285394
MCCA0310	HET	2D-MESlow	2D-MES	Yes	ASPC1_PANCREAS	iGD	Mes-like	No	0.0602784
MCCA0311	iGD	2D-MESlow	2D-MES	Yes	ASPC1_PANCREAS	iGD	Mes-like	No	0.0795999
MCCA0312	HET	2D-EPI	2D-EPI	No	ASPC1_PANCREAS	iGD	Mes-like	No	0.140186
MCCA0313	iGD	2D-EPI	2D-EPI	No	ASPC1_PANCREAS	iGD	Mes-like	No	0.290877
MCCA0314	iGD	2D-QM	2D-EPI	No	ASPC1_PANCREAS	iGD	Mes-like	No	0.221297
MCCA0315	HET	2D-QM	2D-EPI	No	ASPC1_PANCREAS	iGD	Mes-like	No	0.206988
MCCA0316	iGD	2D-QM	2D-EPI	No	ASPC1_PANCREAS	iGD	Mes-like	No	0.253344
MCCA0317	iGD	2D-QM	2D-EPI	No	ASPC1_PANCREAS	iGD	Mes-like	No	0.228782
MCCA0318	iGD	2D-MESlow	2D-MES	Yes	ASPC1_PANCREAS	iGD	Mes-like	No	0.147434
MCCA0319	HET	2D-EPI	2D-EPI	No	ASPC1_PANCREAS	iGD	Mes-like	No	0.255832
MCCA0320	iGD	2D-EPI	2D-EPI	No	ASPC1_PANCREAS	iGD	Mes-like	No	0.294341
MCCA0322	iGD	2D-EPI	2D-EPI	No	ASPC1_PANCREAS	iGD	Mes-like	No	0.324567
MCCA0323	iGD	2D-QM	2D-EPI	No	ASPC1_PANCREAS	iGD	Mes-like	No	0.262068
MCCA0274	iGD	2D-MEShigh	2D-MES	Yes	ASPC1_PANCREAS	iGD	Mes-like	No	0.0626715
MCCA0324	iGD	2D-QM	2D-EPI	Yes	ASPC1_PANCREAS	iGD	Mes-like	No	0.112402
MCCA0325	iGD	2D-QM	2D-EPI	No	ASPC1_PANCREAS	iGD	Mes-like	No	0.231678
MCCA0326	HET	2D-QM	2D-EPI	No	ASPC1_PANCREAS	iGD	Mes-like	No	0.291305
MCCA0327	iGD	2D-QM	2D-EPI	No	ASPC1_PANCREAS	iGD	Mes-like	No	0.173666
MCCA0275	HET	2D-MESlow	2D-MES	No	ASPC1_PANCREAS	iGD	Mes-like	No	0.226229
MCCA0328	iGD	2D-QM	2D-EPI	No	ASPC1_PANCREAS	iGD	Mes-like	No	0.267403
MCCA0329	HET	2D-EPI	2D-EPI	No	ASPC1_PANCREAS	iGD	Mes-like	No	0.191447
MCCA0331	HET	2D-QM	2D-EPI	No	ASPC1_PANCREAS	iGD	Mes-like	No	0.235243
MCCA0333	HET	2D-QM	2D-EPI	No	ASPC1_PANCREAS	iGD	Mes-like	No	0.220671
MCCA0334	HET	2D-MESlow	2D-MES	No	ASPC1_PANCREAS	iGD	Mes-like	No	0.146588
MCCA0335	HET	2D-MESlow	2D-MES	No	ASPC1_PANCREAS	iGD	Mes-like	No	0.141068
MCCA0336	NA	2D-EPI	2D-EPI	No	ASPC1_PANCREAS	iGD	Mes-like	No	0.28215
MCCA0337	HET	2D-EPI	2D-EPI	No	ASPC1_PANCREAS	iGD	Mes-like	No	0.231909
MCCA0338	iGD	2D-MESlow	2D-MES	Yes	ASPC1_PANCREAS	iGD	Mes-like	No	0.0616793
MCCA0339	iGD	2D-MESlow	2D-MES	No	ASPC1_PANCREAS	iGD	Mes-like	No	0.201582
MCCA0340	iGD	2D-MEShigh	2D-MES	Yes	ASPC1_PANCREAS	iGD	Mes-like	No	0.111381
MCCA0341	HET	2D-QM	2D-EPI	No	ASPC1_PANCREAS	iGD	Mes-like	No	0.154189
MCCA0342	iGD	2D-MEShigh	2D-MES	Yes	ASPC1_PANCREAS	iGD	Mes-like	No	0.111055
MCCA0343	HET	2D-EPI	2D-EPI	No	ASPC1_PANCREAS	iGD	Mes-like	No	0.204491
MCCA0344	iGD	2D-MESlow	2D-MES	No	ASPC1_PANCREAS	iGD	Mes-like	No	0.232648
MCCA0345	iGD	2D-EPI	2D-EPI	No	ASPC1_PANCREAS	iGD	Mes-like	No	0.294106
MCCA0346	NA	2D-QM	2D-EPI	No	ASPC1_PANCREAS	iGD	Mes-like	No	0.213411
MCCA0347	iGD	2D-MESlow	2D-MES	No	ASPC1_PANCREAS	iGD	Mes-like	No	0.212954
MCCA0348	iGD	2D-MESlow	2D-MES	Yes	ASPC1_PANCREAS	iGD	Mes-like	No	0.137618
MCCA0349	iGD	2D-EPI	2D-EPI	No	ASPC1_PANCREAS	iGD	Mes-like	No	0.283611
MCCA0350	iGD	2D-MEShigh	2D-MES	Yes	ASPC1_PANCREAS	iGD	Mes-like	No	0.101502
MCCA0351	HET	2D-EPI	2D-EPI	No	ASPC1_PANCREAS	iGD	Mes-like	No	0.218166
MCCA0352	iGD	2D-EPI	2D-EPI	No	ASPC1_PANCREAS	iGD	Mes-like	No	0.279313
MCCA0353	iGD	2D-EPI	2D-EPI	No	ASPC1_PANCREAS	iGD	Mes-like	No	0.312165
MCCA0354	iGD	2D-MEShigh	2D-MES	No	ASPC1_PANCREAS	iGD	Mes-like	No	0.17803
MCCA0355	HET	2D-QM	2D-EPI	No	ASPC1_PANCREAS	iGD	Mes-like	No	0.241556
MCCA0538	iGD	2D-MESlow	2D-MES	No	ASPC1_PANCREAS	iGD	Mes-like	No	0.274069
MCCA0356	iGD	2D-MEShigh	2D-MES	Yes	ASPC1_PANCREAS	iGD	Mes-like	No	0.180798
MCCA0539	iGD	2D-QM	2D-EPI	No	ASPC1_PANCREAS	iGD	Mes-like	No	0.247006
MCCA0540	iGD	2D-QM	2D-EPI	No	ASPC1_PANCREAS	iGD	Mes-like	No	0.267869
MCCA0541	iGD	2D-EPI	2D-EPI	No	ASPC1_PANCREAS	iGD	Mes-like	No	0.26809
MCCA0542	iGD	2D-MESlow	2D-MES	No	ASPC1_PANCREAS	iGD	Mes-like	No	0.197178
MCCA0543	iGD	2D-QM	2D-EPI	No	ASPC1_PANCREAS	iGD	Mes-like	No	0.215391
MCCA0544	iGD	2D-QM	2D-EPI	No	ASPC1_PANCREAS	iGD	Mes-like	No	0.261316
MCCA0545	iGD	2D-QM	2D-EPI	No	ASPC1_PANCREAS	iGD	Mes-like	No	0.237742
MCCA0546	iGD	2D-MESlow	2D-MES	No	ASPC1_PANCREAS	iGD	Mes-like	No	0.236553
MCCA0547	iGD	2D-EPI	2D-EPI	No	ASPC1_PANCREAS	iGD	Mes-like	No	0.236818
MCCA0548	iGD	2D-QM	2D-EPI	No	ASPC1_PANCREAS	iGD	Mes-like	No	0.260792
MCCA0549	iGD	2D-MESlow	2D-MES	No	ASPC1_PANCREAS	iGD	Mes-like	No	0.239456
MCCA0537	iGD	2D-MEShigh	2D-MES	Yes	ASPC1_PANCREAS	iGD	Mes-like	No	0.200348
MCCA0357	iGD	2D-EPI	2D-EPI	No	ASPC1_PANCREAS	iGD	Mes-like	No	0.277625
MCCA0550	iGD	2D-MEShigh	2D-MES	Yes	ASPC1_PANCREAS	iGD	Mes-like	No	0.147692
MCCA0551	iGD	2D-EPI	2D-EPI	No	ASPC1_PANCREAS	iGD	Mes-like	No	0.269717
MCCA0552	iGD	2D-EPI	2D-EPI	No	ASPC1_PANCREAS	iGD	Mes-like	No	0.256824
MCCA0358	iGD	2D-EPI	2D-EPI	No	ASPC1_PANCREAS	iGD	Mes-like	No	0.253021
MCCA0359	iGD	2D-EPI	2D-EPI	No	ASPC1_PANCREAS	iGD	Mes-like	No	0.29692
MCCA0360	iGD	2D-QM	2D-EPI	No	ASPC1_PANCREAS	iGD	Mes-like	No	0.236446
MCCA0276	iGD	2D-QM	2D-EPI	No	ASPC1_PANCREAS	iGD	Mes-like	No	0.283846
MCCA0361	iGD	2D-MESlow	2D-MES	No	ASPC1_PANCREAS	iGD	Mes-like	No	0.279899
MCCA0363	iGD	2D-MESlow	2D-MES	Yes	ASPC1_PANCREAS	iGD	Mes-like	No	0.0297832
MCCA0559	iGD	2D-EPI	2D-EPI	No	ASPC1_PANCREAS	iGD	Mes-like	No	0.292207
MCCA0277	HET	2D-QM	2D-EPI	No	ASPC1_PANCREAS	iGD	Mes-like	No	0.221388
MCCA0365	iGD	2D-MESlow	2D-MES	No	ASPC1_PANCREAS	iGD	Mes-like	No	0.262999
MCCA0368	iGD	2D-MESlow	2D-MES	Yes	ASPC1_PANCREAS	iGD	Mes-like	No	0.0560002
MCCA0279	iGD	2D-MEShigh	2D-MES	Yes	ASPC1_PANCREAS	iGD	Mes-like	No	0.117123
MCCA0369	iGD	2D-MEShigh	2D-MES	Yes	ASPC1_PANCREAS	iGD	Mes-like	No	0.114326
MCCA0372	iGD	2D-QM	2D-EPI	No	ASPC1_PANCREAS	iGD	Mes-like	No	0.255894
MCCA0280	iGD	2D-EPI	2D-EPI	No	ASPC1_PANCREAS	iGD	Mes-like	No	0.242119
MCCA0373	iGD	2D-EPI	2D-EPI	No	ASPC1_PANCREAS	iGD	Mes-like	No	0.280892
MCCA0374	HET	2D-MESlow	2D-MES	No	ASPC1_PANCREAS	iGD	Mes-like	No	0.19335
MCCA0375	iGD	2D-EPI	2D-EPI	No	ASPC1_PANCREAS	iGD	Mes-like	No	0.285795
MCCA0376	iGD	2D-MESlow	2D-MES	No	ASPC1_PANCREAS	iGD	Mes-like	No	0.20891
MCCA0379	iGD	2D-EPI	2D-EPI	No	ASPC1_PANCREAS	iGD	Mes-like	No	0.30329
MCCA0380	iGD	2D-MESlow	2D-MES	No	ASPC1_PANCREAS	iGD	Mes-like	No	0.18219
MCCA0381	HET	2D-MESlow	2D-MES	No	ASPC1_PANCREAS	iGD	Mes-like	No	0.167824
MCCA0382	iGD	2D-MESlow	2D-MES	No	ASPC1_PANCREAS	iGD	Mes-like	No	0.16662
MCCA0383	HET	2D-QM	2D-EPI	No	ASPC1_PANCREAS	iGD	Mes-like	No	0.214513
MCCA0384	iGD	2D-MESlow	2D-MES	Yes	ASPC1_PANCREAS	iGD	Mes-like	No	0.120321
MCCA0385	iGD	2D-QM	2D-EPI	No	ASPC1_PANCREAS	iGD	Mes-like	No	0.289319
MCCA0386	HET	2D-QM	2D-EPI	No	ASPC1_PANCREAS	iGD	Mes-like	No	0.183314
MCCA0560	HET	2D-MESlow	2D-MES	No	ASPC1_PANCREAS	iGD	Mes-like	No	0.176277
MCCA0387	iGD	2D-QM	2D-EPI	No	ASPC1_PANCREAS	iGD	Mes-like	No	0.24319
MCCA0388	iGD	2D-QM	2D-EPI	No	ASPC1_PANCREAS	iGD	Mes-like	No	0.276286
MCCA0389	HET	2D-EPI	2D-EPI	No	ASPC1_PANCREAS	iGD	Mes-like	No	0.284206
MCCA0554	iGD	2D-QM	2D-EPI	No	ASPC1_PANCREAS	iGD	Mes-like	No	0.247329
MCCA0561	HET	2D-MESlow	2D-MES	No	ASPC1_PANCREAS	iGD	Mes-like	No	0.246021
MCCA0281	HET	2D-EPI	2D-EPI	No	ASPC1_PANCREAS	iGD	Mes-like	No	0.251383
MCCA0390	HET	2D-EPI	2D-EPI	No	ASPC1_PANCREAS	iGD	Mes-like	No	0.261737
MCCA0391	HET	2D-EPI	2D-EPI	No	ASPC1_PANCREAS	iGD	Mes-like	No	0.236915
MCCA0555	HET	2D-EPI	2D-EPI	No	ASPC1_PANCREAS	iGD	Mes-like	No	0.239036
MCCA0556	HET	2D-QM	2D-EPI	No	ASPC1_PANCREAS	iGD	Mes-like	No	0.266912
MCCA0557	HET	2D-MESlow	2D-MES	No	ASPC1_PANCREAS	iGD	Mes-like	No	0.234758
MCCA0392	iGD	2D-EPI	2D-EPI	No	ASPC1_PANCREAS	iGD	Mes-like	No	0.277349
MCCA0393	iGD	2D-MEShigh	2D-MES	Yes	ASPC1_PANCREAS	iGD	Mes-like	No	0.0556469
MCCA0394	iGD	2D-MEShigh	2D-MES	Yes	ASPC1_PANCREAS	iGD	Mes-like	No	0.0706502
MCCA0282	iGD	2D-MESlow	2D-MES	Yes	ASPC1_PANCREAS	iGD	Mes-like	No	0.0911459
MCCA0397	iGD	2D-MESlow	2D-MES	Yes	ASPC1_PANCREAS	iGD	Mes-like	No	0.083697
MCCA0398	iGD	2D-QM	2D-EPI	No	ASPC1_PANCREAS	iGD	Mes-like	No	0.299218
MCCA0401	iGD	2D-EPI	2D-EPI	No	ASPC1_PANCREAS	iGD	Mes-like	No	0.250986
MCCA0558	HET	2D-QM	2D-EPI	No	ASPC1_PANCREAS	iGD	Mes-like	No	0.231221
MCCA0402	iGD	2D-QM	2D-EPI	No	ASPC1_PANCREAS	iGD	Mes-like	No	0.331489
MCCA0403	iGD	2D-QM	2D-EPI	No	ASPC1_PANCREAS	iGD	Mes-like	No	0.246991
MCCA0404	iGD	2D-EPI	2D-EPI	No	ASPC1_PANCREAS	iGD	Mes-like	No	0.278455
MCCA0553	iGD	2D-MEShigh	2D-MES	No	ASPC1_PANCREAS	iGD	Mes-like	No	0.209889
MCCA0405	iGD	2D-EPI	2D-EPI	No	ASPC1_PANCREAS	iGD	Mes-like	No	0.32507
MCCA0406	HET	2D-MESlow	2D-MES	Yes	ASPC1_PANCREAS	iGD	Mes-like	No	0.0690743
MCCA0412	iGD	2D-EPI	2D-EPI	No	ASPC1_PANCREAS	iGD	Mes-like	No	0.330365
MCCA0413	iGD	2D-EPI	2D-EPI	No	ASPC1_PANCREAS	iGD	Mes-like	No	0.275755
MCCA0283	HET	2D-QM	2D-EPI	No	ASPC1_PANCREAS	iGD	Mes-like	No	0.29839
MCCA0414	iGD	2D-EPI	2D-EPI	No	ASPC1_PANCREAS	iGD	Mes-like	No	0.286394
MCCA0415	iGD	2D-EPI	2D-EPI	No	ASPC1_PANCREAS	iGD	Mes-like	No	0.241673
MCCA0416	HET	2D-MESlow	2D-MES	Yes	ASPC1_PANCREAS	iGD	Mes-like	No	0.0690735
MCCA0417	iGD	2D-MESlow	2D-MES	No	ASPC1_PANCREAS	iGD	Mes-like	No	0.221802
MCCA0284	iGD	2D-QM	2D-EPI	No	ASPC1_PANCREAS	iGD	Mes-like	No	0.211621
MCCA0418	iGD	2D-QM	2D-EPI	No	ASPC1_PANCREAS	iGD	Mes-like	No	0.234302
MCCA0419	HET	2D-EPI	2D-EPI	No	ASPC1_PANCREAS	iGD	Mes-like	No	0.283747
MCCA0420	iGD	2D-MEShigh	2D-MES	Yes	ASPC1_PANCREAS	iGD	Mes-like	No	0.169992
MCCA0422	NA	2D-QM	2D-EPI	No	ASPC1_PANCREAS	iGD	Mes-like	No	0.14942
MCCA0285	HET	2D-QM	2D-EPI	No	ASPC1_PANCREAS	iGD	Mes-like	No	0.284739
MCCA0423	HET	2D-EPI	2D-EPI	No	ASPC1_PANCREAS	iGD	Mes-like	No	0.293833
MCCA0424	iGD	2D-QM	2D-EPI	No	ASPC1_PANCREAS	iGD	Mes-like	No	0.326264
MCCA0425	HET	2D-QM	2D-EPI	No	ASPC1_PANCREAS	iGD	Mes-like	No	0.284483
MCCA0286	iGD	2D-QM	2D-EPI	No	ASPC1_PANCREAS	iGD	Mes-like	No	0.283136
MCCA0426	iGD	2D-EPI	2D-EPI	No	ASPC1_PANCREAS	iGD	Mes-like	No	0.27642
MCCA0427	iGD	2D-QM	2D-EPI	No	ASPC1_PANCREAS	iGD	Mes-like	No	0.285284
MCCA0428	iGD	2D-MESlow	2D-MES	No	ASPC1_PANCREAS	iGD	Mes-like	No	0.186574
MCCA0429	iGD	2D-MESlow	2D-MES	No	ASPC1_PANCREAS	iGD	Mes-like	No	0.172436
MCCA0430	HET	2D-MESlow	2D-MES	Yes	ASPC1_PANCREAS	iGD	Mes-like	No	0.093939
MCCA0431	HET	2D-MESlow	2D-MES	No	ASPC1_PANCREAS	iGD	Mes-like	No	0.24041
MCCA0432	iGD	2D-MESlow	2D-MES	Yes	ASPC1_PANCREAS	iGD	Mes-like	No	0.145551
MCCA0287	iGD	2D-QM	2D-EPI	No	ASPC1_PANCREAS	iGD	Mes-like	No	0.267562
MCCA0433	iGD	2D-QM	2D-EPI	No	ASPC1_PANCREAS	iGD	Mes-like	No	0.243832
MCCA0434	HET	2D-MESlow	2D-MES	Yes	ASPC1_PANCREAS	iGD	Mes-like	No	0.128815
MCCA0288	iGD	2D-EPI	2D-EPI	No	ASPC1_PANCREAS	iGD	Mes-like	No	0.305032
MCCA0435	iGD	2D-QM	2D-EPI	No	ASPC1_PANCREAS	iGD	Mes-like	No	0.293308
MCCA0436	HET	2D-EPI	2D-EPI	No	ASPC1_PANCREAS	iGD	Mes-like	No	0.125352
MCCA0437	iGD	2D-EPI	2D-EPI	No	ASPC1_PANCREAS	iGD	Mes-like	No	0.240958
MCCA0290	HET	2D-QM	2D-EPI	No	BXPC3_PANCREAS	NA	Epi	No	0.00574971
MCCA0292	HET	2D-QM	2D-EPI	No	BXPC3_PANCREAS	NA	Epi	No	0.18092
MCCA0293	iGD	2D-MESlow	2D-MES	No	BXPC3_PANCREAS	NA	Epi	No	0.180008
MCCA0294	iGD	2D-MEShigh	2D-MES	Yes	BXPC3_PANCREAS	NA	Epi	No	0.117727
MCCA0271	HET	2D-EPI	2D-EPI	No	BXPC3_PANCREAS	NA	Epi	No	0.0860035
MCCA0295	HET	2D-EPI	2D-EPI	No	BXPC3_PANCREAS	NA	Epi	No	0.150019
MCCA0296	iGD	2D-QM	2D-EPI	No	BXPC3_PANCREAS	NA	Epi	No	0.178093
MCCA0272	iGD	2D-QM	2D-EPI	No	BXPC3_PANCREAS	NA	Epi	No	0.23908
MCCA0297	iGD	2D-MESlow	2D-MES	No	BXPC3_PANCREAS	NA	Epi	No	0.111326
MCCA0298	iGD	2D-EPI	2D-EPI	No	BXPC3_PANCREAS	NA	Epi	No	0.15575
MCCA0299	HET	2D-QM	2D-EPI	No	BXPC3_PANCREAS	NA	Epi	No	0.0969703
MCCA0273	iGD	2D-MESlow	2D-MES	Yes	BXPC3_PANCREAS	NA	Epi	No	0.107564
MCCA0300	iGD	2D-EPI	2D-EPI	No	BXPC3_PANCREAS	NA	Epi	No	0.178917
MCCA0301	iGD	2D-QM	2D-EPI	No	BXPC3_PANCREAS	NA	Epi	No	0.0852832
MCCA0302	iGD	2D-MEShigh	2D-MES	Yes	BXPC3_PANCREAS	NA	Epi	No	0.153734
MCCA0303	iGD	2D-EPI	2D-EPI	No	BXPC3_PANCREAS	NA	Epi	No	0.0941836
MCCA0304	HET	2D-EPI	2D-EPI	No	BXPC3_PANCREAS	NA	Epi	No	0.231056
MCCA0305	iGD	2D-EPI	2D-EPI	No	BXPC3_PANCREAS	NA	Epi	No	0.0981386
MCCA0306	iGD	2D-EPI	2D-EPI	No	BXPC3_PANCREAS	NA	Epi	No	0.204945
MCCA0307	HET	2D-EPI	2D-EPI	No	BXPC3_PANCREAS	NA	Epi	No	0.0461887
MCCA0308	iGD	2D-MESlow	2D-MES	Yes	BXPC3_PANCREAS	NA	Epi	No	0.193198
MCCA0309	iGD	2D-QM	2D-EPI	No	BXPC3_PANCREAS	NA	Epi	No	0.209744
MCCA0310	HET	2D-MESlow	2D-MES	Yes	BXPC3_PANCREAS	NA	Epi	No	0.138903
MCCA0311	iGD	2D-MESlow	2D-MES	Yes	BXPC3_PANCREAS	NA	Epi	No	0.16177
MCCA0312	HET	2D-EPI	2D-EPI	No	BXPC3_PANCREAS	NA	Epi	No	0.0447342
MCCA0313	iGD	2D-EPI	2D-EPI	No	BXPC3_PANCREAS	NA	Epi	No	0.170027
MCCA0314	iGD	2D-QM	2D-EPI	No	BXPC3_PANCREAS	NA	Epi	No	0.178919
MCCA0315	HET	2D-QM	2D-EPI	No	BXPC3_PANCREAS	NA	Epi	No	0.169617
MCCA0316	iGD	2D-QM	2D-EPI	No	BXPC3_PANCREAS	NA	Epi	No	0.238306
MCCA0317	iGD	2D-QM	2D-EPI	No	BXPC3_PANCREAS	NA	Epi	No	0.187515
MCCA0318	iGD	2D-MESlow	2D-MES	Yes	BXPC3_PANCREAS	NA	Epi	No	0.175753
MCCA0319	HET	2D-EPI	2D-EPI	No	BXPC3_PANCREAS	NA	Epi	No	0.0840828
MCCA0320	iGD	2D-EPI	2D-EPI	No	BXPC3_PANCREAS	NA	Epi	No	0.166744
MCCA0322	iGD	2D-EPI	2D-EPI	No	BXPC3_PANCREAS	NA	Epi	No	0.189817
MCCA0323	iGD	2D-QM	2D-EPI	No	BXPC3_PANCREAS	NA	Epi	No	0.211609
MCCA0274	iGD	2D-MEShigh	2D-MES	Yes	BXPC3_PANCREAS	NA	Epi	No	0.142889
MCCA0324	iGD	2D-QM	2D-EPI	Yes	BXPC3_PANCREAS	NA	Epi	No	0.152192
MCCA0325	iGD	2D-QM	2D-EPI	No	BXPC3_PANCREAS	NA	Epi	No	0.23518
MCCA0326	HET	2D-QM	2D-EPI	No	BXPC3_PANCREAS	NA	Epi	No	0.0176563
MCCA0327	iGD	2D-QM	2D-EPI	No	BXPC3_PANCREAS	NA	Epi	No	0.106908
MCCA0275	HET	2D-MESlow	2D-MES	No	BXPC3_PANCREAS	NA	Epi	No	0.15999
MCCA0328	iGD	2D-QM	2D-EPI	No	BXPC3_PANCREAS	NA	Epi	No	0.182312
MCCA0329	HET	2D-EPI	2D-EPI	No	BXPC3_PANCREAS	NA	Epi	No	0.0536369
MCCA0331	HET	2D-QM	2D-EPI	No	BXPC3_PANCREAS	NA	Epi	No	0.203337
MCCA0333	HET	2D-QM	2D-EPI	No	BXPC3_PANCREAS	NA	Epi	No	0.06088
MCCA0334	HET	2D-MESlow	2D-MES	No	BXPC3_PANCREAS	NA	Epi	No	0.0660724
MCCA0335	HET	2D-MESlow	2D-MES	No	BXPC3_PANCREAS	NA	Epi	No	0.0746806
MCCA0336	NA	2D-EPI	2D-EPI	No	BXPC3_PANCREAS	NA	Epi	No	0.23067
MCCA0337	HET	2D-EPI	2D-EPI	No	BXPC3_PANCREAS	NA	Epi	No	0.152615
MCCA0338	iGD	2D-MESlow	2D-MES	Yes	BXPC3_PANCREAS	NA	Epi	No	0.136815
MCCA0339	iGD	2D-MESlow	2D-MES	No	BXPC3_PANCREAS	NA	Epi	No	0.228684
MCCA0340	iGD	2D-MEShigh	2D-MES	Yes	BXPC3_PANCREAS	NA	Epi	No	0.183026
MCCA0341	HET	2D-QM	2D-EPI	No	BXPC3_PANCREAS	NA	Epi	No	0.0665169
MCCA0342	iGD	2D-MEShigh	2D-MES	Yes	BXPC3_PANCREAS	NA	Epi	No	0.181398
MCCA0343	HET	2D-EPI	2D-EPI	No	BXPC3_PANCREAS	NA	Epi	No	0.133854
MCCA0344	iGD	2D-MESlow	2D-MES	No	BXPC3_PANCREAS	NA	Epi	No	0.120733
MCCA0345	iGD	2D-EPI	2D-EPI	No	BXPC3_PANCREAS	NA	Epi	No	0.149525
MCCA0346	NA	2D-QM	2D-EPI	No	BXPC3_PANCREAS	NA	Epi	No	0.141115
MCCA0347	iGD	2D-MESlow	2D-MES	No	BXPC3_PANCREAS	NA	Epi	No	0.150831
MCCA0348	iGD	2D-MESlow	2D-MES	Yes	BXPC3_PANCREAS	NA	Epi	No	0.191497
MCCA0349	iGD	2D-EPI	2D-EPI	No	BXPC3_PANCREAS	NA	Epi	No	0.20239
MCCA0350	iGD	2D-MEShigh	2D-MES	Yes	BXPC3_PANCREAS	NA	Epi	No	0.166093
MCCA0351	HET	2D-EPI	2D-EPI	No	BXPC3_PANCREAS	NA	Epi	No	0.117135
MCCA0352	iGD	2D-EPI	2D-EPI	No	BXPC3_PANCREAS	NA	Epi	No	0.150557
MCCA0353	iGD	2D-EPI	2D-EPI	No	BXPC3_PANCREAS	NA	Epi	No	0.0468942
MCCA0354	iGD	2D-MEShigh	2D-MES	No	BXPC3_PANCREAS	NA	Epi	No	0.147314
MCCA0355	HET	2D-QM	2D-EPI	No	BXPC3_PANCREAS	NA	Epi	No	0.131407
MCCA0538	iGD	2D-MESlow	2D-MES	No	BXPC3_PANCREAS	NA	Epi	No	0.190423
MCCA0356	iGD	2D-MEShigh	2D-MES	Yes	BXPC3_PANCREAS	NA	Epi	No	0.207985
MCCA0539	iGD	2D-QM	2D-EPI	No	BXPC3_PANCREAS	NA	Epi	No	0.194861
MCCA0540	iGD	2D-QM	2D-EPI	No	BXPC3_PANCREAS	NA	Epi	No	0.172782
MCCA0541	iGD	2D-EPI	2D-EPI	No	BXPC3_PANCREAS	NA	Epi	No	0.155889
MCCA0542	iGD	2D-MESlow	2D-MES	No	BXPC3_PANCREAS	NA	Epi	No	0.127873
MCCA0543	iGD	2D-QM	2D-EPI	No	BXPC3_PANCREAS	NA	Epi	No	0.131032
MCCA0544	iGD	2D-QM	2D-EPI	No	BXPC3_PANCREAS	NA	Epi	No	0.153487
MCCA0545	iGD	2D-QM	2D-EPI	No	BXPC3_PANCREAS	NA	Epi	No	0.100078
MCCA0546	iGD	2D-MESlow	2D-MES	No	BXPC3_PANCREAS	NA	Epi	No	0.180741
MCCA0547	iGD	2D-EPI	2D-EPI	No	BXPC3_PANCREAS	NA	Epi	No	0.229369
MCCA0548	iGD	2D-QM	2D-EPI	No	BXPC3_PANCREAS	NA	Epi	No	0.167714
MCCA0549	iGD	2D-MESlow	2D-MES	No	BXPC3_PANCREAS	NA	Epi	No	0.136754
MCCA0537	iGD	2D-MEShigh	2D-MES	Yes	BXPC3_PANCREAS	NA	Epi	No	0.204678
MCCA0357	iGD	2D-EPI	2D-EPI	No	BXPC3_PANCREAS	NA	Epi	No	0.165879
MCCA0550	iGD	2D-MEShigh	2D-MES	Yes	BXPC3_PANCREAS	NA	Epi	No	0.160362
MCCA0551	iGD	2D-EPI	2D-EPI	No	BXPC3_PANCREAS	NA	Epi	No	0.179477
MCCA0552	iGD	2D-EPI	2D-EPI	No	BXPC3_PANCREAS	NA	Epi	No	0.163566
MCCA0358	iGD	2D-EPI	2D-EPI	No	BXPC3_PANCREAS	NA	Epi	No	0.0760027
MCCA0359	iGD	2D-EPI	2D-EPI	No	BXPC3_PANCREAS	NA	Epi	No	0.133118
MCCA0360	iGD	2D-QM	2D-EPI	No	BXPC3_PANCREAS	NA	Epi	No	0.253862
MCCA0276	iGD	2D-QM	2D-EPI	No	BXPC3_PANCREAS	NA	Epi	No	0.276605
MCCA0361	iGD	2D-MESlow	2D-MES	No	BXPC3_PANCREAS	NA	Epi	No	0.313333
MCCA0363	iGD	2D-MESlow	2D-MES	Yes	BXPC3_PANCREAS	NA	Epi	No	0.15671
MCCA0559	iGD	2D-EPI	2D-EPI	No	BXPC3_PANCREAS	NA	Epi	No	0.1065
MCCA0277	HET	2D-QM	2D-EPI	No	BXPC3_PANCREAS	NA	Epi	No	0.216686
MCCA0365	iGD	2D-MESlow	2D-MES	No	BXPC3_PANCREAS	NA	Epi	No	0.250639
MCCA0368	iGD	2D-MESlow	2D-MES	Yes	BXPC3_PANCREAS	NA	Epi	No	0.101808
MCCA0279	iGD	2D-MEShigh	2D-MES	Yes	BXPC3_PANCREAS	NA	Epi	No	0.176761
MCCA0369	iGD	2D-MEShigh	2D-MES	Yes	BXPC3_PANCREAS	NA	Epi	No	0.170415
MCCA0372	iGD	2D-QM	2D-EPI	No	BXPC3_PANCREAS	NA	Epi	No	0.296438
MCCA0280	iGD	2D-EPI	2D-EPI	No	BXPC3_PANCREAS	NA	Epi	No	0.160548
MCCA0373	iGD	2D-EPI	2D-EPI	No	BXPC3_PANCREAS	NA	Epi	No	0.175258
MCCA0374	HET	2D-MESlow	2D-MES	No	BXPC3_PANCREAS	NA	Epi	No	0.131386
MCCA0375	iGD	2D-EPI	2D-EPI	No	BXPC3_PANCREAS	NA	Epi	No	0.08578
MCCA0376	iGD	2D-MESlow	2D-MES	No	BXPC3_PANCREAS	NA	Epi	No	0.153264
MCCA0379	iGD	2D-EPI	2D-EPI	No	BXPC3_PANCREAS	NA	Epi	No	0.160005
MCCA0380	iGD	2D-MESlow	2D-MES	No	BXPC3_PANCREAS	NA	Epi	No	0.223196
MCCA0381	HET	2D-MESlow	2D-MES	No	BXPC3_PANCREAS	NA	Epi	No	0.124265
MCCA0382	iGD	2D-MESlow	2D-MES	No	BXPC3_PANCREAS	NA	Epi	No	0.147345
MCCA0383	HET	2D-QM	2D-EPI	No	BXPC3_PANCREAS	NA	Epi	No	0.0833675
MCCA0384	iGD	2D-MESlow	2D-MES	Yes	BXPC3_PANCREAS	NA	Epi	No	0.178806
MCCA0385	iGD	2D-QM	2D-EPI	No	BXPC3_PANCREAS	NA	Epi	No	0.138025
MCCA0386	HET	2D-QM	2D-EPI	No	BXPC3_PANCREAS	NA	Epi	No	0.11589
MCCA0560	HET	2D-MESlow	2D-MES	No	BXPC3_PANCREAS	NA	Epi	No	0.187413
MCCA0387	iGD	2D-QM	2D-EPI	No	BXPC3_PANCREAS	NA	Epi	No	0.262504
MCCA0388	iGD	2D-QM	2D-EPI	No	BXPC3_PANCREAS	NA	Epi	No	0.199726
MCCA0389	HET	2D-EPI	2D-EPI	No	BXPC3_PANCREAS	NA	Epi	No	0.147441
MCCA0554	iGD	2D-QM	2D-EPI	No	BXPC3_PANCREAS	NA	Epi	No	0.159381
MCCA0561	HET	2D-MESlow	2D-MES	No	BXPC3_PANCREAS	NA	Epi	No	0.121254
MCCA0281	HET	2D-EPI	2D-EPI	No	BXPC3_PANCREAS	NA	Epi	No	0.0682407
MCCA0390	HET	2D-EPI	2D-EPI	No	BXPC3_PANCREAS	NA	Epi	No	0.11358
MCCA0391	HET	2D-EPI	2D-EPI	No	BXPC3_PANCREAS	NA	Epi	No	0.152457
MCCA0555	HET	2D-EPI	2D-EPI	No	BXPC3_PANCREAS	NA	Epi	No	0.134209
MCCA0556	HET	2D-QM	2D-EPI	No	BXPC3_PANCREAS	NA	Epi	No	0.128259
MCCA0557	HET	2D-MESlow	2D-MES	No	BXPC3_PANCREAS	NA	Epi	No	0.180432
MCCA0392	iGD	2D-EPI	2D-EPI	No	BXPC3_PANCREAS	NA	Epi	No	0.114306
MCCA0393	iGD	2D-MEShigh	2D-MES	Yes	BXPC3_PANCREAS	NA	Epi	No	0.156344
MCCA0394	iGD	2D-MEShigh	2D-MES	Yes	BXPC3_PANCREAS	NA	Epi	No	0.134452
MCCA0282	iGD	2D-MESlow	2D-MES	Yes	BXPC3_PANCREAS	NA	Epi	No	0.179331
MCCA0397	iGD	2D-MESlow	2D-MES	Yes	BXPC3_PANCREAS	NA	Epi	No	0.129734
MCCA0398	iGD	2D-QM	2D-EPI	No	BXPC3_PANCREAS	NA	Epi	No	0.158844
MCCA0401	iGD	2D-EPI	2D-EPI	No	BXPC3_PANCREAS	NA	Epi	No	0.0891188
MCCA0558	HET	2D-QM	2D-EPI	No	BXPC3_PANCREAS	NA	Epi	No	0.107681
MCCA0402	iGD	2D-QM	2D-EPI	No	BXPC3_PANCREAS	NA	Epi	No	0.196931
MCCA0403	iGD	2D-QM	2D-EPI	No	BXPC3_PANCREAS	NA	Epi	No	0.160299
MCCA0404	iGD	2D-EPI	2D-EPI	No	BXPC3_PANCREAS	NA	Epi	No	0.156262
MCCA0553	iGD	2D-MEShigh	2D-MES	No	BXPC3_PANCREAS	NA	Epi	No	0.192669
MCCA0405	iGD	2D-EPI	2D-EPI	No	BXPC3_PANCREAS	NA	Epi	No	0.0942254
MCCA0406	HET	2D-MESlow	2D-MES	Yes	BXPC3_PANCREAS	NA	Epi	No	0.155125
MCCA0412	iGD	2D-EPI	2D-EPI	No	BXPC3_PANCREAS	NA	Epi	No	0.125076
MCCA0413	iGD	2D-EPI	2D-EPI	No	BXPC3_PANCREAS	NA	Epi	No	0.147876
MCCA0283	HET	2D-QM	2D-EPI	No	BXPC3_PANCREAS	NA	Epi	No	0.123569
MCCA0414	iGD	2D-EPI	2D-EPI	No	BXPC3_PANCREAS	NA	Epi	No	0.201318
MCCA0415	iGD	2D-EPI	2D-EPI	No	BXPC3_PANCREAS	NA	Epi	No	0.119208
MCCA0416	HET	2D-MESlow	2D-MES	Yes	BXPC3_PANCREAS	NA	Epi	No	0.164853
MCCA0417	iGD	2D-MESlow	2D-MES	No	BXPC3_PANCREAS	NA	Epi	No	0.132963
MCCA0284	iGD	2D-QM	2D-EPI	No	BXPC3_PANCREAS	NA	Epi	No	0.19522
MCCA0418	iGD	2D-QM	2D-EPI	No	BXPC3_PANCREAS	NA	Epi	No	0.197698
MCCA0419	HET	2D-EPI	2D-EPI	No	BXPC3_PANCREAS	NA	Epi	No	0.158182
MCCA0420	iGD	2D-MEShigh	2D-MES	Yes	BXPC3_PANCREAS	NA	Epi	No	0.219282
MCCA0422	NA	2D-QM	2D-EPI	No	BXPC3_PANCREAS	NA	Epi	No	0.124198
MCCA0285	HET	2D-QM	2D-EPI	No	BXPC3_PANCREAS	NA	Epi	No	0.133729
MCCA0423	HET	2D-EPI	2D-EPI	No	BXPC3_PANCREAS	NA	Epi	No	0.18793
MCCA0424	iGD	2D-QM	2D-EPI	No	BXPC3_PANCREAS	NA	Epi	No	0.119104
MCCA0425	HET	2D-QM	2D-EPI	No	BXPC3_PANCREAS	NA	Epi	No	0.221761
MCCA0286	iGD	2D-QM	2D-EPI	No	BXPC3_PANCREAS	NA	Epi	No	0.099644
MCCA0426	iGD	2D-EPI	2D-EPI	No	BXPC3_PANCREAS	NA	Epi	No	0.0961193
MCCA0427	iGD	2D-QM	2D-EPI	No	BXPC3_PANCREAS	NA	Epi	No	0.154215
MCCA0428	iGD	2D-MESlow	2D-MES	No	BXPC3_PANCREAS	NA	Epi	No	0.146922
MCCA0429	iGD	2D-MESlow	2D-MES	No	BXPC3_PANCREAS	NA	Epi	No	0.177707
MCCA0430	HET	2D-MESlow	2D-MES	Yes	BXPC3_PANCREAS	NA	Epi	No	0.163155
MCCA0431	HET	2D-MESlow	2D-MES	No	BXPC3_PANCREAS	NA	Epi	No	0.21791
MCCA0432	iGD	2D-MESlow	2D-MES	Yes	BXPC3_PANCREAS	NA	Epi	No	0.200843
MCCA0287	iGD	2D-QM	2D-EPI	No	BXPC3_PANCREAS	NA	Epi	No	0.101343
MCCA0433	iGD	2D-QM	2D-EPI	No	BXPC3_PANCREAS	NA	Epi	No	0.118474
MCCA0434	HET	2D-MESlow	2D-MES	Yes	BXPC3_PANCREAS	NA	Epi	No	0.158
MCCA0288	iGD	2D-EPI	2D-EPI	No	BXPC3_PANCREAS	NA	Epi	No	0.198718
MCCA0435	iGD	2D-QM	2D-EPI	No	BXPC3_PANCREAS	NA	Epi	No	0.188928
MCCA0436	HET	2D-EPI	2D-EPI	No	BXPC3_PANCREAS	NA	Epi	No	0.0585484
MCCA0437	iGD	2D-EPI	2D-EPI	No	BXPC3_PANCREAS	NA	Epi	No	0.121098
MCCA0290	HET	2D-QM	2D-EPI	No	CAPAN1_PANCREAS	iGD	Epi	No	0.185874
MCCA0292	HET	2D-QM	2D-EPI	No	CAPAN1_PANCREAS	iGD	Epi	No	0.207203
MCCA0293	iGD	2D-MESlow	2D-MES	No	CAPAN1_PANCREAS	iGD	Epi	No	0.153999
MCCA0294	iGD	2D-MEShigh	2D-MES	Yes	CAPAN1_PANCREAS	iGD	Epi	No	-0.00610326
MCCA0271	HET	2D-EPI	2D-EPI	No	CAPAN1_PANCREAS	iGD	Epi	No	0.224958
MCCA0295	HET	2D-EPI	2D-EPI	No	CAPAN1_PANCREAS	iGD	Epi	No	0.187154
MCCA0296	iGD	2D-QM	2D-EPI	No	CAPAN1_PANCREAS	iGD	Epi	No	0.235769
MCCA0272	iGD	2D-QM	2D-EPI	No	CAPAN1_PANCREAS	iGD	Epi	No	0.220402
MCCA0297	iGD	2D-MESlow	2D-MES	No	CAPAN1_PANCREAS	iGD	Epi	No	0.0608086
MCCA0298	iGD	2D-EPI	2D-EPI	No	CAPAN1_PANCREAS	iGD	Epi	No	0.211801
MCCA0299	HET	2D-QM	2D-EPI	No	CAPAN1_PANCREAS	iGD	Epi	No	0.174987
MCCA0273	iGD	2D-MESlow	2D-MES	Yes	CAPAN1_PANCREAS	iGD	Epi	No	-0.031192
MCCA0300	iGD	2D-EPI	2D-EPI	No	CAPAN1_PANCREAS	iGD	Epi	No	0.246635
MCCA0301	iGD	2D-QM	2D-EPI	No	CAPAN1_PANCREAS	iGD	Epi	No	0.190948
MCCA0302	iGD	2D-MEShigh	2D-MES	Yes	CAPAN1_PANCREAS	iGD	Epi	No	-0.035566
MCCA0303	iGD	2D-EPI	2D-EPI	No	CAPAN1_PANCREAS	iGD	Epi	No	0.172606
MCCA0304	HET	2D-EPI	2D-EPI	No	CAPAN1_PANCREAS	iGD	Epi	No	0.244263
MCCA0305	iGD	2D-EPI	2D-EPI	No	CAPAN1_PANCREAS	iGD	Epi	No	0.133267
MCCA0306	iGD	2D-EPI	2D-EPI	No	CAPAN1_PANCREAS	iGD	Epi	No	0.247237
MCCA0307	HET	2D-EPI	2D-EPI	No	CAPAN1_PANCREAS	iGD	Epi	No	0.133183
MCCA0308	iGD	2D-MESlow	2D-MES	Yes	CAPAN1_PANCREAS	iGD	Epi	No	0.0593421
MCCA0309	iGD	2D-QM	2D-EPI	No	CAPAN1_PANCREAS	iGD	Epi	No	0.278996
MCCA0310	HET	2D-MESlow	2D-MES	Yes	CAPAN1_PANCREAS	iGD	Epi	No	-0.0252192
MCCA0311	iGD	2D-MESlow	2D-MES	Yes	CAPAN1_PANCREAS	iGD	Epi	No	-0.033011
MCCA0312	HET	2D-EPI	2D-EPI	No	CAPAN1_PANCREAS	iGD	Epi	No	0.0585396
MCCA0313	iGD	2D-EPI	2D-EPI	No	CAPAN1_PANCREAS	iGD	Epi	No	0.239867
MCCA0314	iGD	2D-QM	2D-EPI	No	CAPAN1_PANCREAS	iGD	Epi	No	0.191722
MCCA0315	HET	2D-QM	2D-EPI	No	CAPAN1_PANCREAS	iGD	Epi	No	0.21744
MCCA0316	iGD	2D-QM	2D-EPI	No	CAPAN1_PANCREAS	iGD	Epi	No	0.229724
MCCA0317	iGD	2D-QM	2D-EPI	No	CAPAN1_PANCREAS	iGD	Epi	No	0.199778
MCCA0318	iGD	2D-MESlow	2D-MES	Yes	CAPAN1_PANCREAS	iGD	Epi	No	0.0599809
MCCA0319	HET	2D-EPI	2D-EPI	No	CAPAN1_PANCREAS	iGD	Epi	No	0.198299
MCCA0320	iGD	2D-EPI	2D-EPI	No	CAPAN1_PANCREAS	iGD	Epi	No	0.22722
MCCA0322	iGD	2D-EPI	2D-EPI	No	CAPAN1_PANCREAS	iGD	Epi	No	0.289259
MCCA0323	iGD	2D-QM	2D-EPI	No	CAPAN1_PANCREAS	iGD	Epi	No	0.277565
MCCA0274	iGD	2D-MEShigh	2D-MES	Yes	CAPAN1_PANCREAS	iGD	Epi	No	0.0215652
MCCA0324	iGD	2D-QM	2D-EPI	Yes	CAPAN1_PANCREAS	iGD	Epi	No	0.0513082
MCCA0325	iGD	2D-QM	2D-EPI	No	CAPAN1_PANCREAS	iGD	Epi	No	0.24183
MCCA0326	HET	2D-QM	2D-EPI	No	CAPAN1_PANCREAS	iGD	Epi	No	0.20387
MCCA0327	iGD	2D-QM	2D-EPI	No	CAPAN1_PANCREAS	iGD	Epi	No	0.121065
MCCA0275	HET	2D-MESlow	2D-MES	No	CAPAN1_PANCREAS	iGD	Epi	No	0.190936
MCCA0328	iGD	2D-QM	2D-EPI	No	CAPAN1_PANCREAS	iGD	Epi	No	0.236779
MCCA0329	HET	2D-EPI	2D-EPI	No	CAPAN1_PANCREAS	iGD	Epi	No	0.126698
MCCA0331	HET	2D-QM	2D-EPI	No	CAPAN1_PANCREAS	iGD	Epi	No	0.198325
MCCA0333	HET	2D-QM	2D-EPI	No	CAPAN1_PANCREAS	iGD	Epi	No	0.137444
MCCA0334	HET	2D-MESlow	2D-MES	No	CAPAN1_PANCREAS	iGD	Epi	No	0.0694113
MCCA0335	HET	2D-MESlow	2D-MES	No	CAPAN1_PANCREAS	iGD	Epi	No	0.0682152
MCCA0336	NA	2D-EPI	2D-EPI	No	CAPAN1_PANCREAS	iGD	Epi	No	0.248608
MCCA0337	HET	2D-EPI	2D-EPI	No	CAPAN1_PANCREAS	iGD	Epi	No	0.246708
MCCA0338	iGD	2D-MESlow	2D-MES	Yes	CAPAN1_PANCREAS	iGD	Epi	No	-0.0385875
MCCA0339	iGD	2D-MESlow	2D-MES	No	CAPAN1_PANCREAS	iGD	Epi	No	0.207937
MCCA0340	iGD	2D-MEShigh	2D-MES	Yes	CAPAN1_PANCREAS	iGD	Epi	No	0.0196951
MCCA0341	HET	2D-QM	2D-EPI	No	CAPAN1_PANCREAS	iGD	Epi	No	0.110082
MCCA0342	iGD	2D-MEShigh	2D-MES	Yes	CAPAN1_PANCREAS	iGD	Epi	No	0.0188101
MCCA0343	HET	2D-EPI	2D-EPI	No	CAPAN1_PANCREAS	iGD	Epi	No	0.194201
MCCA0344	iGD	2D-MESlow	2D-MES	No	CAPAN1_PANCREAS	iGD	Epi	No	0.198161
MCCA0345	iGD	2D-EPI	2D-EPI	No	CAPAN1_PANCREAS	iGD	Epi	No	0.271496
MCCA0346	NA	2D-QM	2D-EPI	No	CAPAN1_PANCREAS	iGD	Epi	No	0.167796
MCCA0347	iGD	2D-MESlow	2D-MES	No	CAPAN1_PANCREAS	iGD	Epi	No	0.181383
MCCA0348	iGD	2D-MESlow	2D-MES	Yes	CAPAN1_PANCREAS	iGD	Epi	No	0.0644108
MCCA0349	iGD	2D-EPI	2D-EPI	No	CAPAN1_PANCREAS	iGD	Epi	No	0.258883
MCCA0350	iGD	2D-MEShigh	2D-MES	Yes	CAPAN1_PANCREAS	iGD	Epi	No	-0.00243349
MCCA0351	HET	2D-EPI	2D-EPI	No	CAPAN1_PANCREAS	iGD	Epi	No	0.185931
MCCA0352	iGD	2D-EPI	2D-EPI	No	CAPAN1_PANCREAS	iGD	Epi	No	0.230245
MCCA0353	iGD	2D-EPI	2D-EPI	No	CAPAN1_PANCREAS	iGD	Epi	No	0.201916
MCCA0354	iGD	2D-MEShigh	2D-MES	No	CAPAN1_PANCREAS	iGD	Epi	No	0.0989086
MCCA0355	HET	2D-QM	2D-EPI	No	CAPAN1_PANCREAS	iGD	Epi	No	0.193084
MCCA0538	iGD	2D-MESlow	2D-MES	No	CAPAN1_PANCREAS	iGD	Epi	No	0.204455
MCCA0356	iGD	2D-MEShigh	2D-MES	Yes	CAPAN1_PANCREAS	iGD	Epi	No	0.0957291
MCCA0539	iGD	2D-QM	2D-EPI	No	CAPAN1_PANCREAS	iGD	Epi	No	0.206126
MCCA0540	iGD	2D-QM	2D-EPI	No	CAPAN1_PANCREAS	iGD	Epi	No	0.187495
MCCA0541	iGD	2D-EPI	2D-EPI	No	CAPAN1_PANCREAS	iGD	Epi	No	0.192172
MCCA0542	iGD	2D-MESlow	2D-MES	No	CAPAN1_PANCREAS	iGD	Epi	No	0.156468
MCCA0543	iGD	2D-QM	2D-EPI	No	CAPAN1_PANCREAS	iGD	Epi	No	0.179053
MCCA0544	iGD	2D-QM	2D-EPI	No	CAPAN1_PANCREAS	iGD	Epi	No	0.171948
MCCA0545	iGD	2D-QM	2D-EPI	No	CAPAN1_PANCREAS	iGD	Epi	No	0.144724
MCCA0546	iGD	2D-MESlow	2D-MES	No	CAPAN1_PANCREAS	iGD	Epi	No	0.155277
MCCA0547	iGD	2D-EPI	2D-EPI	No	CAPAN1_PANCREAS	iGD	Epi	No	0.238726
MCCA0548	iGD	2D-QM	2D-EPI	No	CAPAN1_PANCREAS	iGD	Epi	No	0.226326
MCCA0549	iGD	2D-MESlow	2D-MES	No	CAPAN1_PANCREAS	iGD	Epi	No	0.163998
MCCA0537	iGD	2D-MEShigh	2D-MES	Yes	CAPAN1_PANCREAS	iGD	Epi	No	0.121789
MCCA0357	iGD	2D-EPI	2D-EPI	No	CAPAN1_PANCREAS	iGD	Epi	No	0.259469
MCCA0550	iGD	2D-MEShigh	2D-MES	Yes	CAPAN1_PANCREAS	iGD	Epi	No	0.0441094
MCCA0551	iGD	2D-EPI	2D-EPI	No	CAPAN1_PANCREAS	iGD	Epi	No	0.227999
MCCA0552	iGD	2D-EPI	2D-EPI	No	CAPAN1_PANCREAS	iGD	Epi	No	0.189856
MCCA0358	iGD	2D-EPI	2D-EPI	No	CAPAN1_PANCREAS	iGD	Epi	No	0.242298
MCCA0359	iGD	2D-EPI	2D-EPI	No	CAPAN1_PANCREAS	iGD	Epi	No	0.236552
MCCA0360	iGD	2D-QM	2D-EPI	No	CAPAN1_PANCREAS	iGD	Epi	No	0.212571
MCCA0276	iGD	2D-QM	2D-EPI	No	CAPAN1_PANCREAS	iGD	Epi	No	0.277114
MCCA0361	iGD	2D-MESlow	2D-MES	No	CAPAN1_PANCREAS	iGD	Epi	No	0.31669
MCCA0363	iGD	2D-MESlow	2D-MES	Yes	CAPAN1_PANCREAS	iGD	Epi	No	-0.0448489
MCCA0559	iGD	2D-EPI	2D-EPI	No	CAPAN1_PANCREAS	iGD	Epi	No	0.247624
MCCA0277	HET	2D-QM	2D-EPI	No	CAPAN1_PANCREAS	iGD	Epi	No	0.195698
MCCA0365	iGD	2D-MESlow	2D-MES	No	CAPAN1_PANCREAS	iGD	Epi	No	0.219076
MCCA0368	iGD	2D-MESlow	2D-MES	Yes	CAPAN1_PANCREAS	iGD	Epi	No	-0.00109475
MCCA0279	iGD	2D-MEShigh	2D-MES	Yes	CAPAN1_PANCREAS	iGD	Epi	No	0.0113812
MCCA0369	iGD	2D-MEShigh	2D-MES	Yes	CAPAN1_PANCREAS	iGD	Epi	No	0.00742085
MCCA0372	iGD	2D-QM	2D-EPI	No	CAPAN1_PANCREAS	iGD	Epi	No	0.267094
MCCA0280	iGD	2D-EPI	2D-EPI	No	CAPAN1_PANCREAS	iGD	Epi	No	0.246305
MCCA0373	iGD	2D-EPI	2D-EPI	No	CAPAN1_PANCREAS	iGD	Epi	No	0.259906
MCCA0374	HET	2D-MESlow	2D-MES	No	CAPAN1_PANCREAS	iGD	Epi	No	0.14864
MCCA0375	iGD	2D-EPI	2D-EPI	No	CAPAN1_PANCREAS	iGD	Epi	No	0.238062
MCCA0376	iGD	2D-MESlow	2D-MES	No	CAPAN1_PANCREAS	iGD	Epi	No	0.131502
MCCA0379	iGD	2D-EPI	2D-EPI	No	CAPAN1_PANCREAS	iGD	Epi	No	0.263458
MCCA0380	iGD	2D-MESlow	2D-MES	No	CAPAN1_PANCREAS	iGD	Epi	No	0.188309
MCCA0381	HET	2D-MESlow	2D-MES	No	CAPAN1_PANCREAS	iGD	Epi	No	0.115896
MCCA0382	iGD	2D-MESlow	2D-MES	No	CAPAN1_PANCREAS	iGD	Epi	No	0.131758
MCCA0383	HET	2D-QM	2D-EPI	No	CAPAN1_PANCREAS	iGD	Epi	No	0.212301
MCCA0384	iGD	2D-MESlow	2D-MES	Yes	CAPAN1_PANCREAS	iGD	Epi	No	0.0657017
MCCA0385	iGD	2D-QM	2D-EPI	No	CAPAN1_PANCREAS	iGD	Epi	No	0.232989
MCCA0386	HET	2D-QM	2D-EPI	No	CAPAN1_PANCREAS	iGD	Epi	No	0.157093
MCCA0560	HET	2D-MESlow	2D-MES	No	CAPAN1_PANCREAS	iGD	Epi	No	0.178114
MCCA0387	iGD	2D-QM	2D-EPI	No	CAPAN1_PANCREAS	iGD	Epi	No	0.222939
MCCA0388	iGD	2D-QM	2D-EPI	No	CAPAN1_PANCREAS	iGD	Epi	No	0.217188
MCCA0389	HET	2D-EPI	2D-EPI	No	CAPAN1_PANCREAS	iGD	Epi	No	0.243811
MCCA0554	iGD	2D-QM	2D-EPI	No	CAPAN1_PANCREAS	iGD	Epi	No	0.193086
MCCA0561	HET	2D-MESlow	2D-MES	No	CAPAN1_PANCREAS	iGD	Epi	No	0.194827
MCCA0281	HET	2D-EPI	2D-EPI	No	CAPAN1_PANCREAS	iGD	Epi	No	0.18149
MCCA0390	HET	2D-EPI	2D-EPI	No	CAPAN1_PANCREAS	iGD	Epi	No	0.218896
MCCA0391	HET	2D-EPI	2D-EPI	No	CAPAN1_PANCREAS	iGD	Epi	No	0.199344
MCCA0555	HET	2D-EPI	2D-EPI	No	CAPAN1_PANCREAS	iGD	Epi	No	0.186302
MCCA0556	HET	2D-QM	2D-EPI	No	CAPAN1_PANCREAS	iGD	Epi	No	0.208481
MCCA0557	HET	2D-MESlow	2D-MES	No	CAPAN1_PANCREAS	iGD	Epi	No	0.200655
MCCA0392	iGD	2D-EPI	2D-EPI	No	CAPAN1_PANCREAS	iGD	Epi	No	0.222183
MCCA0393	iGD	2D-MEShigh	2D-MES	Yes	CAPAN1_PANCREAS	iGD	Epi	No	-0.0249972
MCCA0394	iGD	2D-MEShigh	2D-MES	Yes	CAPAN1_PANCREAS	iGD	Epi	No	0.0116561
MCCA0282	iGD	2D-MESlow	2D-MES	Yes	CAPAN1_PANCREAS	iGD	Epi	No	0.00626691
MCCA0397	iGD	2D-MESlow	2D-MES	Yes	CAPAN1_PANCREAS	iGD	Epi	No	-0.0282355
MCCA0398	iGD	2D-QM	2D-EPI	No	CAPAN1_PANCREAS	iGD	Epi	No	0.276771
MCCA0401	iGD	2D-EPI	2D-EPI	No	CAPAN1_PANCREAS	iGD	Epi	No	0.19673
MCCA0558	HET	2D-QM	2D-EPI	No	CAPAN1_PANCREAS	iGD	Epi	No	0.179853
MCCA0402	iGD	2D-QM	2D-EPI	No	CAPAN1_PANCREAS	iGD	Epi	No	0.275055
MCCA0403	iGD	2D-QM	2D-EPI	No	CAPAN1_PANCREAS	iGD	Epi	No	0.230757
MCCA0404	iGD	2D-EPI	2D-EPI	No	CAPAN1_PANCREAS	iGD	Epi	No	0.258601
MCCA0553	iGD	2D-MEShigh	2D-MES	No	CAPAN1_PANCREAS	iGD	Epi	No	0.159927
MCCA0405	iGD	2D-EPI	2D-EPI	No	CAPAN1_PANCREAS	iGD	Epi	No	0.226342
MCCA0406	HET	2D-MESlow	2D-MES	Yes	CAPAN1_PANCREAS	iGD	Epi	No	-0.0263308
MCCA0412	iGD	2D-EPI	2D-EPI	No	CAPAN1_PANCREAS	iGD	Epi	No	0.267325
MCCA0413	iGD	2D-EPI	2D-EPI	No	CAPAN1_PANCREAS	iGD	Epi	No	0.247988
MCCA0283	HET	2D-QM	2D-EPI	No	CAPAN1_PANCREAS	iGD	Epi	No	0.302401
MCCA0414	iGD	2D-EPI	2D-EPI	No	CAPAN1_PANCREAS	iGD	Epi	No	0.318558
MCCA0415	iGD	2D-EPI	2D-EPI	No	CAPAN1_PANCREAS	iGD	Epi	No	0.208118
MCCA0416	HET	2D-MESlow	2D-MES	Yes	CAPAN1_PANCREAS	iGD	Epi	No	-0.0259476
MCCA0417	iGD	2D-MESlow	2D-MES	No	CAPAN1_PANCREAS	iGD	Epi	No	0.114015
MCCA0284	iGD	2D-QM	2D-EPI	No	CAPAN1_PANCREAS	iGD	Epi	No	0.206407
MCCA0418	iGD	2D-QM	2D-EPI	No	CAPAN1_PANCREAS	iGD	Epi	No	0.228643
MCCA0419	HET	2D-EPI	2D-EPI	No	CAPAN1_PANCREAS	iGD	Epi	No	0.232681
MCCA0420	iGD	2D-MEShigh	2D-MES	Yes	CAPAN1_PANCREAS	iGD	Epi	No	0.0720948
MCCA0422	NA	2D-QM	2D-EPI	No	CAPAN1_PANCREAS	iGD	Epi	No	0.0978725
MCCA0285	HET	2D-QM	2D-EPI	No	CAPAN1_PANCREAS	iGD	Epi	No	0.217211
MCCA0423	HET	2D-EPI	2D-EPI	No	CAPAN1_PANCREAS	iGD	Epi	No	0.264714
MCCA0424	iGD	2D-QM	2D-EPI	No	CAPAN1_PANCREAS	iGD	Epi	No	0.261669
MCCA0425	HET	2D-QM	2D-EPI	No	CAPAN1_PANCREAS	iGD	Epi	No	0.249803
MCCA0286	iGD	2D-QM	2D-EPI	No	CAPAN1_PANCREAS	iGD	Epi	No	0.199347
MCCA0426	iGD	2D-EPI	2D-EPI	No	CAPAN1_PANCREAS	iGD	Epi	No	0.200497
MCCA0427	iGD	2D-QM	2D-EPI	No	CAPAN1_PANCREAS	iGD	Epi	No	0.24616
MCCA0428	iGD	2D-MESlow	2D-MES	No	CAPAN1_PANCREAS	iGD	Epi	No	0.136065
MCCA0429	iGD	2D-MESlow	2D-MES	No	CAPAN1_PANCREAS	iGD	Epi	No	0.115311
MCCA0430	HET	2D-MESlow	2D-MES	Yes	CAPAN1_PANCREAS	iGD	Epi	No	0.0228574
MCCA0431	HET	2D-MESlow	2D-MES	No	CAPAN1_PANCREAS	iGD	Epi	No	0.206348
MCCA0432	iGD	2D-MESlow	2D-MES	Yes	CAPAN1_PANCREAS	iGD	Epi	No	0.0956434
MCCA0287	iGD	2D-QM	2D-EPI	No	CAPAN1_PANCREAS	iGD	Epi	No	0.209357
MCCA0433	iGD	2D-QM	2D-EPI	No	CAPAN1_PANCREAS	iGD	Epi	No	0.219596
MCCA0434	HET	2D-MESlow	2D-MES	Yes	CAPAN1_PANCREAS	iGD	Epi	No	0.0292875
MCCA0288	iGD	2D-EPI	2D-EPI	No	CAPAN1_PANCREAS	iGD	Epi	No	0.264859
MCCA0435	iGD	2D-QM	2D-EPI	No	CAPAN1_PANCREAS	iGD	Epi	No	0.268599
MCCA0436	HET	2D-EPI	2D-EPI	No	CAPAN1_PANCREAS	iGD	Epi	No	0.117332
MCCA0437	iGD	2D-EPI	2D-EPI	No	CAPAN1_PANCREAS	iGD	Epi	No	0.21066
MCCA0290	HET	2D-QM	2D-EPI	No	CAPAN2_PANCREAS	HET	Epi	No	0.0741369
MCCA0292	HET	2D-QM	2D-EPI	No	CAPAN2_PANCREAS	HET	Epi	No	0.18347
MCCA0293	iGD	2D-MESlow	2D-MES	No	CAPAN2_PANCREAS	HET	Epi	No	0.170635
MCCA0294	iGD	2D-MEShigh	2D-MES	Yes	CAPAN2_PANCREAS	HET	Epi	No	0.0769168
MCCA0271	HET	2D-EPI	2D-EPI	No	CAPAN2_PANCREAS	HET	Epi	No	0.114577
MCCA0295	HET	2D-EPI	2D-EPI	No	CAPAN2_PANCREAS	HET	Epi	No	0.155878
MCCA0296	iGD	2D-QM	2D-EPI	No	CAPAN2_PANCREAS	HET	Epi	No	0.189537
MCCA0272	iGD	2D-QM	2D-EPI	No	CAPAN2_PANCREAS	HET	Epi	No	0.269542
MCCA0297	iGD	2D-MESlow	2D-MES	No	CAPAN2_PANCREAS	HET	Epi	No	0.11863
MCCA0298	iGD	2D-EPI	2D-EPI	No	CAPAN2_PANCREAS	HET	Epi	No	0.177358
MCCA0299	HET	2D-QM	2D-EPI	No	CAPAN2_PANCREAS	HET	Epi	No	0.106125
MCCA0273	iGD	2D-MESlow	2D-MES	Yes	CAPAN2_PANCREAS	HET	Epi	No	0.0444227
MCCA0300	iGD	2D-EPI	2D-EPI	No	CAPAN2_PANCREAS	HET	Epi	No	0.182736
MCCA0301	iGD	2D-QM	2D-EPI	No	CAPAN2_PANCREAS	HET	Epi	No	0.128961
MCCA0302	iGD	2D-MEShigh	2D-MES	Yes	CAPAN2_PANCREAS	HET	Epi	No	0.0917888
MCCA0303	iGD	2D-EPI	2D-EPI	No	CAPAN2_PANCREAS	HET	Epi	No	0.112577
MCCA0304	HET	2D-EPI	2D-EPI	No	CAPAN2_PANCREAS	HET	Epi	No	0.202364
MCCA0305	iGD	2D-EPI	2D-EPI	No	CAPAN2_PANCREAS	HET	Epi	No	0.116864
MCCA0306	iGD	2D-EPI	2D-EPI	No	CAPAN2_PANCREAS	HET	Epi	No	0.222249
MCCA0307	HET	2D-EPI	2D-EPI	No	CAPAN2_PANCREAS	HET	Epi	No	0.0860217
MCCA0308	iGD	2D-MESlow	2D-MES	Yes	CAPAN2_PANCREAS	HET	Epi	No	0.130031
MCCA0309	iGD	2D-QM	2D-EPI	No	CAPAN2_PANCREAS	HET	Epi	No	0.23729
MCCA0310	HET	2D-MESlow	2D-MES	Yes	CAPAN2_PANCREAS	HET	Epi	No	0.0673951
MCCA0311	iGD	2D-MESlow	2D-MES	Yes	CAPAN2_PANCREAS	HET	Epi	No	0.0967348
MCCA0312	HET	2D-EPI	2D-EPI	No	CAPAN2_PANCREAS	HET	Epi	No	0.0896982
MCCA0313	iGD	2D-EPI	2D-EPI	No	CAPAN2_PANCREAS	HET	Epi	No	0.180628
MCCA0314	iGD	2D-QM	2D-EPI	No	CAPAN2_PANCREAS	HET	Epi	No	0.188949
MCCA0315	HET	2D-QM	2D-EPI	No	CAPAN2_PANCREAS	HET	Epi	No	0.192582
MCCA0316	iGD	2D-QM	2D-EPI	No	CAPAN2_PANCREAS	HET	Epi	No	0.210237
MCCA0317	iGD	2D-QM	2D-EPI	No	CAPAN2_PANCREAS	HET	Epi	No	0.164023
MCCA0318	iGD	2D-MESlow	2D-MES	Yes	CAPAN2_PANCREAS	HET	Epi	No	0.138302
MCCA0319	HET	2D-EPI	2D-EPI	No	CAPAN2_PANCREAS	HET	Epi	No	0.128731
MCCA0320	iGD	2D-EPI	2D-EPI	No	CAPAN2_PANCREAS	HET	Epi	No	0.196002
MCCA0322	iGD	2D-EPI	2D-EPI	No	CAPAN2_PANCREAS	HET	Epi	No	0.234892
MCCA0323	iGD	2D-QM	2D-EPI	No	CAPAN2_PANCREAS	HET	Epi	No	0.210343
MCCA0274	iGD	2D-MEShigh	2D-MES	Yes	CAPAN2_PANCREAS	HET	Epi	No	0.0838288
MCCA0324	iGD	2D-QM	2D-EPI	Yes	CAPAN2_PANCREAS	HET	Epi	No	0.112432
MCCA0325	iGD	2D-QM	2D-EPI	No	CAPAN2_PANCREAS	HET	Epi	No	0.265686
MCCA0326	HET	2D-QM	2D-EPI	No	CAPAN2_PANCREAS	HET	Epi	No	0.0845791
MCCA0327	iGD	2D-QM	2D-EPI	No	CAPAN2_PANCREAS	HET	Epi	No	0.121121
MCCA0275	HET	2D-MESlow	2D-MES	No	CAPAN2_PANCREAS	HET	Epi	No	0.137211
MCCA0328	iGD	2D-QM	2D-EPI	No	CAPAN2_PANCREAS	HET	Epi	No	0.213585
MCCA0329	HET	2D-EPI	2D-EPI	No	CAPAN2_PANCREAS	HET	Epi	No	0.0827956
MCCA0331	HET	2D-QM	2D-EPI	No	CAPAN2_PANCREAS	HET	Epi	No	0.191827
MCCA0333	HET	2D-QM	2D-EPI	No	CAPAN2_PANCREAS	HET	Epi	No	0.102809
MCCA0334	HET	2D-MESlow	2D-MES	No	CAPAN2_PANCREAS	HET	Epi	No	0.0856061
MCCA0335	HET	2D-MESlow	2D-MES	No	CAPAN2_PANCREAS	HET	Epi	No	0.0852338
MCCA0336	NA	2D-EPI	2D-EPI	No	CAPAN2_PANCREAS	HET	Epi	No	0.240668
MCCA0337	HET	2D-EPI	2D-EPI	No	CAPAN2_PANCREAS	HET	Epi	No	0.162352
MCCA0338	iGD	2D-MESlow	2D-MES	Yes	CAPAN2_PANCREAS	HET	Epi	No	0.0614364
MCCA0339	iGD	2D-MESlow	2D-MES	No	CAPAN2_PANCREAS	HET	Epi	No	0.182661
MCCA0340	iGD	2D-MEShigh	2D-MES	Yes	CAPAN2_PANCREAS	HET	Epi	No	0.104806
MCCA0341	HET	2D-QM	2D-EPI	No	CAPAN2_PANCREAS	HET	Epi	No	0.0904507
MCCA0342	iGD	2D-MEShigh	2D-MES	Yes	CAPAN2_PANCREAS	HET	Epi	No	0.119844
MCCA0343	HET	2D-EPI	2D-EPI	No	CAPAN2_PANCREAS	HET	Epi	No	0.155094
MCCA0344	iGD	2D-MESlow	2D-MES	No	CAPAN2_PANCREAS	HET	Epi	No	0.143385
MCCA0345	iGD	2D-EPI	2D-EPI	No	CAPAN2_PANCREAS	HET	Epi	No	0.187973
MCCA0346	NA	2D-QM	2D-EPI	No	CAPAN2_PANCREAS	HET	Epi	No	0.144566
MCCA0347	iGD	2D-MESlow	2D-MES	No	CAPAN2_PANCREAS	HET	Epi	No	0.167505
MCCA0348	iGD	2D-MESlow	2D-MES	Yes	CAPAN2_PANCREAS	HET	Epi	No	0.130188
MCCA0349	iGD	2D-EPI	2D-EPI	No	CAPAN2_PANCREAS	HET	Epi	No	0.189937
MCCA0350	iGD	2D-MEShigh	2D-MES	Yes	CAPAN2_PANCREAS	HET	Epi	No	0.113687
MCCA0351	HET	2D-EPI	2D-EPI	No	CAPAN2_PANCREAS	HET	Epi	No	0.0947119
MCCA0352	iGD	2D-EPI	2D-EPI	No	CAPAN2_PANCREAS	HET	Epi	No	0.163163
MCCA0353	iGD	2D-EPI	2D-EPI	No	CAPAN2_PANCREAS	HET	Epi	No	0.135851
MCCA0354	iGD	2D-MEShigh	2D-MES	No	CAPAN2_PANCREAS	HET	Epi	No	0.12987
MCCA0355	HET	2D-QM	2D-EPI	No	CAPAN2_PANCREAS	HET	Epi	No	0.168293
MCCA0538	iGD	2D-MESlow	2D-MES	No	CAPAN2_PANCREAS	HET	Epi	No	0.199629
MCCA0356	iGD	2D-MEShigh	2D-MES	Yes	CAPAN2_PANCREAS	HET	Epi	No	0.151873
MCCA0539	iGD	2D-QM	2D-EPI	No	CAPAN2_PANCREAS	HET	Epi	No	0.185521
MCCA0540	iGD	2D-QM	2D-EPI	No	CAPAN2_PANCREAS	HET	Epi	No	0.17665
MCCA0541	iGD	2D-EPI	2D-EPI	No	CAPAN2_PANCREAS	HET	Epi	No	0.168794
MCCA0542	iGD	2D-MESlow	2D-MES	No	CAPAN2_PANCREAS	HET	Epi	No	0.108646
MCCA0543	iGD	2D-QM	2D-EPI	No	CAPAN2_PANCREAS	HET	Epi	No	0.14586
MCCA0544	iGD	2D-QM	2D-EPI	No	CAPAN2_PANCREAS	HET	Epi	No	0.156402
MCCA0545	iGD	2D-QM	2D-EPI	No	CAPAN2_PANCREAS	HET	Epi	No	0.123419
MCCA0546	iGD	2D-MESlow	2D-MES	No	CAPAN2_PANCREAS	HET	Epi	No	0.184044
MCCA0547	iGD	2D-EPI	2D-EPI	No	CAPAN2_PANCREAS	HET	Epi	No	0.228098
MCCA0548	iGD	2D-QM	2D-EPI	No	CAPAN2_PANCREAS	HET	Epi	No	0.193697
MCCA0549	iGD	2D-MESlow	2D-MES	No	CAPAN2_PANCREAS	HET	Epi	No	0.16687
MCCA0537	iGD	2D-MEShigh	2D-MES	Yes	CAPAN2_PANCREAS	HET	Epi	No	0.162842
MCCA0357	iGD	2D-EPI	2D-EPI	No	CAPAN2_PANCREAS	HET	Epi	No	0.18963
MCCA0550	iGD	2D-MEShigh	2D-MES	Yes	CAPAN2_PANCREAS	HET	Epi	No	0.108922
MCCA0551	iGD	2D-EPI	2D-EPI	No	CAPAN2_PANCREAS	HET	Epi	No	0.179533
MCCA0552	iGD	2D-EPI	2D-EPI	No	CAPAN2_PANCREAS	HET	Epi	No	0.168123
MCCA0358	iGD	2D-EPI	2D-EPI	No	CAPAN2_PANCREAS	HET	Epi	No	0.152542
MCCA0359	iGD	2D-EPI	2D-EPI	No	CAPAN2_PANCREAS	HET	Epi	No	0.173193
MCCA0360	iGD	2D-QM	2D-EPI	No	CAPAN2_PANCREAS	HET	Epi	No	0.272699
MCCA0276	iGD	2D-QM	2D-EPI	No	CAPAN2_PANCREAS	HET	Epi	No	0.327573
MCCA0361	iGD	2D-MESlow	2D-MES	No	CAPAN2_PANCREAS	HET	Epi	No	0.360334
MCCA0363	iGD	2D-MESlow	2D-MES	Yes	CAPAN2_PANCREAS	HET	Epi	No	0.0345434
MCCA0559	iGD	2D-EPI	2D-EPI	No	CAPAN2_PANCREAS	HET	Epi	No	0.14525
MCCA0277	HET	2D-QM	2D-EPI	No	CAPAN2_PANCREAS	HET	Epi	No	0.185484
MCCA0365	iGD	2D-MESlow	2D-MES	No	CAPAN2_PANCREAS	HET	Epi	No	0.229108
MCCA0368	iGD	2D-MESlow	2D-MES	Yes	CAPAN2_PANCREAS	HET	Epi	No	0.0779376
MCCA0279	iGD	2D-MEShigh	2D-MES	Yes	CAPAN2_PANCREAS	HET	Epi	No	0.130524
MCCA0369	iGD	2D-MEShigh	2D-MES	Yes	CAPAN2_PANCREAS	HET	Epi	No	0.109581
MCCA0372	iGD	2D-QM	2D-EPI	No	CAPAN2_PANCREAS	HET	Epi	No	0.277137
MCCA0280	iGD	2D-EPI	2D-EPI	No	CAPAN2_PANCREAS	HET	Epi	No	0.181222
MCCA0373	iGD	2D-EPI	2D-EPI	No	CAPAN2_PANCREAS	HET	Epi	No	0.191009
MCCA0374	HET	2D-MESlow	2D-MES	No	CAPAN2_PANCREAS	HET	Epi	No	0.138275
MCCA0375	iGD	2D-EPI	2D-EPI	No	CAPAN2_PANCREAS	HET	Epi	No	0.139158
MCCA0376	iGD	2D-MESlow	2D-MES	No	CAPAN2_PANCREAS	HET	Epi	No	0.152785
MCCA0379	iGD	2D-EPI	2D-EPI	No	CAPAN2_PANCREAS	HET	Epi	No	0.190389
MCCA0380	iGD	2D-MESlow	2D-MES	No	CAPAN2_PANCREAS	HET	Epi	No	0.195278
MCCA0381	HET	2D-MESlow	2D-MES	No	CAPAN2_PANCREAS	HET	Epi	No	0.14844
MCCA0382	iGD	2D-MESlow	2D-MES	No	CAPAN2_PANCREAS	HET	Epi	No	0.110744
MCCA0383	HET	2D-QM	2D-EPI	No	CAPAN2_PANCREAS	HET	Epi	No	0.120529
MCCA0384	iGD	2D-MESlow	2D-MES	Yes	CAPAN2_PANCREAS	HET	Epi	No	0.121661
MCCA0385	iGD	2D-QM	2D-EPI	No	CAPAN2_PANCREAS	HET	Epi	No	0.180792
MCCA0386	HET	2D-QM	2D-EPI	No	CAPAN2_PANCREAS	HET	Epi	No	0.132469
MCCA0560	HET	2D-MESlow	2D-MES	No	CAPAN2_PANCREAS	HET	Epi	No	0.182797
MCCA0387	iGD	2D-QM	2D-EPI	No	CAPAN2_PANCREAS	HET	Epi	No	0.270123
MCCA0388	iGD	2D-QM	2D-EPI	No	CAPAN2_PANCREAS	HET	Epi	No	0.199661
MCCA0389	HET	2D-EPI	2D-EPI	No	CAPAN2_PANCREAS	HET	Epi	No	0.203541
MCCA0554	iGD	2D-QM	2D-EPI	No	CAPAN2_PANCREAS	HET	Epi	No	0.154982
MCCA0561	HET	2D-MESlow	2D-MES	No	CAPAN2_PANCREAS	HET	Epi	No	0.158238
MCCA0281	HET	2D-EPI	2D-EPI	No	CAPAN2_PANCREAS	HET	Epi	No	0.122368
MCCA0390	HET	2D-EPI	2D-EPI	No	CAPAN2_PANCREAS	HET	Epi	No	0.163009
MCCA0391	HET	2D-EPI	2D-EPI	No	CAPAN2_PANCREAS	HET	Epi	No	0.18812
MCCA0555	HET	2D-EPI	2D-EPI	No	CAPAN2_PANCREAS	HET	Epi	No	0.151613
MCCA0556	HET	2D-QM	2D-EPI	No	CAPAN2_PANCREAS	HET	Epi	No	0.158568
MCCA0557	HET	2D-MESlow	2D-MES	No	CAPAN2_PANCREAS	HET	Epi	No	0.185744
MCCA0392	iGD	2D-EPI	2D-EPI	No	CAPAN2_PANCREAS	HET	Epi	No	0.171054
MCCA0393	iGD	2D-MEShigh	2D-MES	Yes	CAPAN2_PANCREAS	HET	Epi	No	0.0753822
MCCA0394	iGD	2D-MEShigh	2D-MES	Yes	CAPAN2_PANCREAS	HET	Epi	No	0.0875904
MCCA0282	iGD	2D-MESlow	2D-MES	Yes	CAPAN2_PANCREAS	HET	Epi	No	0.0939602
MCCA0397	iGD	2D-MESlow	2D-MES	Yes	CAPAN2_PANCREAS	HET	Epi	No	0.0647294
MCCA0398	iGD	2D-QM	2D-EPI	No	CAPAN2_PANCREAS	HET	Epi	No	0.191185
MCCA0401	iGD	2D-EPI	2D-EPI	No	CAPAN2_PANCREAS	HET	Epi	No	0.121176
MCCA0558	HET	2D-QM	2D-EPI	No	CAPAN2_PANCREAS	HET	Epi	No	0.120491
MCCA0402	iGD	2D-QM	2D-EPI	No	CAPAN2_PANCREAS	HET	Epi	No	0.232552
MCCA0403	iGD	2D-QM	2D-EPI	No	CAPAN2_PANCREAS	HET	Epi	No	0.163612
MCCA0404	iGD	2D-EPI	2D-EPI	No	CAPAN2_PANCREAS	HET	Epi	No	0.156141
MCCA0553	iGD	2D-MEShigh	2D-MES	No	CAPAN2_PANCREAS	HET	Epi	No	0.193265
MCCA0405	iGD	2D-EPI	2D-EPI	No	CAPAN2_PANCREAS	HET	Epi	No	0.143109
MCCA0406	HET	2D-MESlow	2D-MES	Yes	CAPAN2_PANCREAS	HET	Epi	No	0.0904606
MCCA0412	iGD	2D-EPI	2D-EPI	No	CAPAN2_PANCREAS	HET	Epi	No	0.198346
MCCA0413	iGD	2D-EPI	2D-EPI	No	CAPAN2_PANCREAS	HET	Epi	No	0.18817
MCCA0283	HET	2D-QM	2D-EPI	No	CAPAN2_PANCREAS	HET	Epi	No	0.187273
MCCA0414	iGD	2D-EPI	2D-EPI	No	CAPAN2_PANCREAS	HET	Epi	No	0.204817
MCCA0415	iGD	2D-EPI	2D-EPI	No	CAPAN2_PANCREAS	HET	Epi	No	0.139147
MCCA0416	HET	2D-MESlow	2D-MES	Yes	CAPAN2_PANCREAS	HET	Epi	No	0.0764014
MCCA0417	iGD	2D-MESlow	2D-MES	No	CAPAN2_PANCREAS	HET	Epi	No	0.138153
MCCA0284	iGD	2D-QM	2D-EPI	No	CAPAN2_PANCREAS	HET	Epi	No	0.157824
MCCA0418	iGD	2D-QM	2D-EPI	No	CAPAN2_PANCREAS	HET	Epi	No	0.188417
MCCA0419	HET	2D-EPI	2D-EPI	No	CAPAN2_PANCREAS	HET	Epi	No	0.181254
MCCA0420	iGD	2D-MEShigh	2D-MES	Yes	CAPAN2_PANCREAS	HET	Epi	No	0.153069
MCCA0422	NA	2D-QM	2D-EPI	No	CAPAN2_PANCREAS	HET	Epi	No	0.154861
MCCA0285	HET	2D-QM	2D-EPI	No	CAPAN2_PANCREAS	HET	Epi	No	0.171944
MCCA0423	HET	2D-EPI	2D-EPI	No	CAPAN2_PANCREAS	HET	Epi	No	0.222884
MCCA0424	iGD	2D-QM	2D-EPI	No	CAPAN2_PANCREAS	HET	Epi	No	0.148314
MCCA0425	HET	2D-QM	2D-EPI	No	CAPAN2_PANCREAS	HET	Epi	No	0.23046
MCCA0286	iGD	2D-QM	2D-EPI	No	CAPAN2_PANCREAS	HET	Epi	No	0.157789
MCCA0426	iGD	2D-EPI	2D-EPI	No	CAPAN2_PANCREAS	HET	Epi	No	0.169527
MCCA0427	iGD	2D-QM	2D-EPI	No	CAPAN2_PANCREAS	HET	Epi	No	0.181202
MCCA0428	iGD	2D-MESlow	2D-MES	No	CAPAN2_PANCREAS	HET	Epi	No	0.150274
MCCA0429	iGD	2D-MESlow	2D-MES	No	CAPAN2_PANCREAS	HET	Epi	No	0.132663
MCCA0430	HET	2D-MESlow	2D-MES	Yes	CAPAN2_PANCREAS	HET	Epi	No	0.0941441
MCCA0431	HET	2D-MESlow	2D-MES	No	CAPAN2_PANCREAS	HET	Epi	No	0.205633
MCCA0432	iGD	2D-MESlow	2D-MES	Yes	CAPAN2_PANCREAS	HET	Epi	No	0.155918
MCCA0287	iGD	2D-QM	2D-EPI	No	CAPAN2_PANCREAS	HET	Epi	No	0.127325
MCCA0433	iGD	2D-QM	2D-EPI	No	CAPAN2_PANCREAS	HET	Epi	No	0.145986
MCCA0434	HET	2D-MESlow	2D-MES	Yes	CAPAN2_PANCREAS	HET	Epi	No	0.0978313
MCCA0288	iGD	2D-EPI	2D-EPI	No	CAPAN2_PANCREAS	HET	Epi	No	0.224904
MCCA0435	iGD	2D-QM	2D-EPI	No	CAPAN2_PANCREAS	HET	Epi	No	0.229259
MCCA0436	HET	2D-EPI	2D-EPI	No	CAPAN2_PANCREAS	HET	Epi	No	0.0803949
MCCA0437	iGD	2D-EPI	2D-EPI	No	CAPAN2_PANCREAS	HET	Epi	No	0.178145
MCCA0290	HET	2D-QM	2D-EPI	No	CFPAC1_PANCREAS	HET	Epi	No	0.105984
MCCA0292	HET	2D-QM	2D-EPI	No	CFPAC1_PANCREAS	HET	Epi	No	0.214458
MCCA0293	iGD	2D-MESlow	2D-MES	No	CFPAC1_PANCREAS	HET	Epi	No	0.25005
MCCA0294	iGD	2D-MEShigh	2D-MES	Yes	CFPAC1_PANCREAS	HET	Epi	No	0.150173
MCCA0271	HET	2D-EPI	2D-EPI	No	CFPAC1_PANCREAS	HET	Epi	No	0.143317
MCCA0295	HET	2D-EPI	2D-EPI	No	CFPAC1_PANCREAS	HET	Epi	No	0.192652
MCCA0296	iGD	2D-QM	2D-EPI	No	CFPAC1_PANCREAS	HET	Epi	No	0.234886
MCCA0272	iGD	2D-QM	2D-EPI	No	CFPAC1_PANCREAS	HET	Epi	No	0.327841
MCCA0297	iGD	2D-MESlow	2D-MES	No	CFPAC1_PANCREAS	HET	Epi	No	0.193765
MCCA0298	iGD	2D-EPI	2D-EPI	No	CFPAC1_PANCREAS	HET	Epi	No	0.215982
MCCA0299	HET	2D-QM	2D-EPI	No	CFPAC1_PANCREAS	HET	Epi	No	0.19367
MCCA0273	iGD	2D-MESlow	2D-MES	Yes	CFPAC1_PANCREAS	HET	Epi	No	0.134172
MCCA0300	iGD	2D-EPI	2D-EPI	No	CFPAC1_PANCREAS	HET	Epi	No	0.221936
MCCA0301	iGD	2D-QM	2D-EPI	No	CFPAC1_PANCREAS	HET	Epi	No	0.208352
MCCA0302	iGD	2D-MEShigh	2D-MES	Yes	CFPAC1_PANCREAS	HET	Epi	No	0.159541
MCCA0303	iGD	2D-EPI	2D-EPI	No	CFPAC1_PANCREAS	HET	Epi	No	0.181103
MCCA0304	HET	2D-EPI	2D-EPI	No	CFPAC1_PANCREAS	HET	Epi	No	0.268302
MCCA0305	iGD	2D-EPI	2D-EPI	No	CFPAC1_PANCREAS	HET	Epi	No	0.18351
MCCA0306	iGD	2D-EPI	2D-EPI	No	CFPAC1_PANCREAS	HET	Epi	No	0.247159
MCCA0307	HET	2D-EPI	2D-EPI	No	CFPAC1_PANCREAS	HET	Epi	No	0.173113
MCCA0308	iGD	2D-MESlow	2D-MES	Yes	CFPAC1_PANCREAS	HET	Epi	No	0.21228
MCCA0309	iGD	2D-QM	2D-EPI	No	CFPAC1_PANCREAS	HET	Epi	No	0.277297
MCCA0310	HET	2D-MESlow	2D-MES	Yes	CFPAC1_PANCREAS	HET	Epi	No	0.16985
MCCA0311	iGD	2D-MESlow	2D-MES	Yes	CFPAC1_PANCREAS	HET	Epi	No	0.188178
MCCA0312	HET	2D-EPI	2D-EPI	No	CFPAC1_PANCREAS	HET	Epi	No	0.194661
MCCA0313	iGD	2D-EPI	2D-EPI	No	CFPAC1_PANCREAS	HET	Epi	No	0.223526
MCCA0314	iGD	2D-QM	2D-EPI	No	CFPAC1_PANCREAS	HET	Epi	No	0.239211
MCCA0315	HET	2D-QM	2D-EPI	No	CFPAC1_PANCREAS	HET	Epi	No	0.243146
MCCA0316	iGD	2D-QM	2D-EPI	No	CFPAC1_PANCREAS	HET	Epi	No	0.25825
MCCA0317	iGD	2D-QM	2D-EPI	No	CFPAC1_PANCREAS	HET	Epi	No	0.243755
MCCA0318	iGD	2D-MESlow	2D-MES	Yes	CFPAC1_PANCREAS	HET	Epi	No	0.192676
MCCA0319	HET	2D-EPI	2D-EPI	No	CFPAC1_PANCREAS	HET	Epi	No	0.195888
MCCA0320	iGD	2D-EPI	2D-EPI	No	CFPAC1_PANCREAS	HET	Epi	No	0.222684
MCCA0322	iGD	2D-EPI	2D-EPI	No	CFPAC1_PANCREAS	HET	Epi	No	0.24085
MCCA0323	iGD	2D-QM	2D-EPI	No	CFPAC1_PANCREAS	HET	Epi	No	0.24629
MCCA0274	iGD	2D-MEShigh	2D-MES	Yes	CFPAC1_PANCREAS	HET	Epi	No	0.125909
MCCA0324	iGD	2D-QM	2D-EPI	Yes	CFPAC1_PANCREAS	HET	Epi	No	0.15005
MCCA0325	iGD	2D-QM	2D-EPI	No	CFPAC1_PANCREAS	HET	Epi	No	0.336594
MCCA0326	HET	2D-QM	2D-EPI	No	CFPAC1_PANCREAS	HET	Epi	No	0.133739
MCCA0327	iGD	2D-QM	2D-EPI	No	CFPAC1_PANCREAS	HET	Epi	No	0.23089
MCCA0275	HET	2D-MESlow	2D-MES	No	CFPAC1_PANCREAS	HET	Epi	No	0.184533
MCCA0328	iGD	2D-QM	2D-EPI	No	CFPAC1_PANCREAS	HET	Epi	No	0.232597
MCCA0329	HET	2D-EPI	2D-EPI	No	CFPAC1_PANCREAS	HET	Epi	No	0.174303
MCCA0331	HET	2D-QM	2D-EPI	No	CFPAC1_PANCREAS	HET	Epi	No	0.238493
MCCA0333	HET	2D-QM	2D-EPI	No	CFPAC1_PANCREAS	HET	Epi	No	0.184962
MCCA0334	HET	2D-MESlow	2D-MES	No	CFPAC1_PANCREAS	HET	Epi	No	0.182502
MCCA0335	HET	2D-MESlow	2D-MES	No	CFPAC1_PANCREAS	HET	Epi	No	0.197621
MCCA0336	NA	2D-EPI	2D-EPI	No	CFPAC1_PANCREAS	HET	Epi	No	0.283551
MCCA0337	HET	2D-EPI	2D-EPI	No	CFPAC1_PANCREAS	HET	Epi	No	0.204111
MCCA0338	iGD	2D-MESlow	2D-MES	Yes	CFPAC1_PANCREAS	HET	Epi	No	0.142912
MCCA0339	iGD	2D-MESlow	2D-MES	No	CFPAC1_PANCREAS	HET	Epi	No	0.247609
MCCA0340	iGD	2D-MEShigh	2D-MES	Yes	CFPAC1_PANCREAS	HET	Epi	No	0.21265
MCCA0341	HET	2D-QM	2D-EPI	No	CFPAC1_PANCREAS	HET	Epi	No	0.183659
MCCA0342	iGD	2D-MEShigh	2D-MES	Yes	CFPAC1_PANCREAS	HET	Epi	No	0.172074
MCCA0343	HET	2D-EPI	2D-EPI	No	CFPAC1_PANCREAS	HET	Epi	No	0.187247
MCCA0344	iGD	2D-MESlow	2D-MES	No	CFPAC1_PANCREAS	HET	Epi	No	0.200128
MCCA0345	iGD	2D-EPI	2D-EPI	No	CFPAC1_PANCREAS	HET	Epi	No	0.204677
MCCA0346	NA	2D-QM	2D-EPI	No	CFPAC1_PANCREAS	HET	Epi	No	0.227146
MCCA0347	iGD	2D-MESlow	2D-MES	No	CFPAC1_PANCREAS	HET	Epi	No	0.208881
MCCA0348	iGD	2D-MESlow	2D-MES	Yes	CFPAC1_PANCREAS	HET	Epi	No	0.195875
MCCA0349	iGD	2D-EPI	2D-EPI	No	CFPAC1_PANCREAS	HET	Epi	No	0.24383
MCCA0350	iGD	2D-MEShigh	2D-MES	Yes	CFPAC1_PANCREAS	HET	Epi	No	0.184805
MCCA0351	HET	2D-EPI	2D-EPI	No	CFPAC1_PANCREAS	HET	Epi	No	0.135151
MCCA0352	iGD	2D-EPI	2D-EPI	No	CFPAC1_PANCREAS	HET	Epi	No	0.175811
MCCA0353	iGD	2D-EPI	2D-EPI	No	CFPAC1_PANCREAS	HET	Epi	No	0.114875
MCCA0354	iGD	2D-MEShigh	2D-MES	No	CFPAC1_PANCREAS	HET	Epi	No	0.226774
MCCA0355	HET	2D-QM	2D-EPI	No	CFPAC1_PANCREAS	HET	Epi	No	0.229111
MCCA0538	iGD	2D-MESlow	2D-MES	No	CFPAC1_PANCREAS	HET	Epi	No	0.2385
MCCA0356	iGD	2D-MEShigh	2D-MES	Yes	CFPAC1_PANCREAS	HET	Epi	No	0.21816
MCCA0539	iGD	2D-QM	2D-EPI	No	CFPAC1_PANCREAS	HET	Epi	No	0.212025
MCCA0540	iGD	2D-QM	2D-EPI	No	CFPAC1_PANCREAS	HET	Epi	No	0.195748
MCCA0541	iGD	2D-EPI	2D-EPI	No	CFPAC1_PANCREAS	HET	Epi	No	0.199373
MCCA0542	iGD	2D-MESlow	2D-MES	No	CFPAC1_PANCREAS	HET	Epi	No	0.163084
MCCA0543	iGD	2D-QM	2D-EPI	No	CFPAC1_PANCREAS	HET	Epi	No	0.198633
MCCA0544	iGD	2D-QM	2D-EPI	No	CFPAC1_PANCREAS	HET	Epi	No	0.178151
MCCA0545	iGD	2D-QM	2D-EPI	No	CFPAC1_PANCREAS	HET	Epi	No	0.149035
MCCA0546	iGD	2D-MESlow	2D-MES	No	CFPAC1_PANCREAS	HET	Epi	No	0.245091
MCCA0547	iGD	2D-EPI	2D-EPI	No	CFPAC1_PANCREAS	HET	Epi	No	0.252052
MCCA0548	iGD	2D-QM	2D-EPI	No	CFPAC1_PANCREAS	HET	Epi	No	0.203349
MCCA0549	iGD	2D-MESlow	2D-MES	No	CFPAC1_PANCREAS	HET	Epi	No	0.223492
MCCA0537	iGD	2D-MEShigh	2D-MES	Yes	CFPAC1_PANCREAS	HET	Epi	No	0.242829
MCCA0357	iGD	2D-EPI	2D-EPI	No	CFPAC1_PANCREAS	HET	Epi	No	0.209174
MCCA0550	iGD	2D-MEShigh	2D-MES	Yes	CFPAC1_PANCREAS	HET	Epi	No	0.194779
MCCA0551	iGD	2D-EPI	2D-EPI	No	CFPAC1_PANCREAS	HET	Epi	No	0.232854
MCCA0552	iGD	2D-EPI	2D-EPI	No	CFPAC1_PANCREAS	HET	Epi	No	0.214132
MCCA0358	iGD	2D-EPI	2D-EPI	No	CFPAC1_PANCREAS	HET	Epi	No	0.165519
MCCA0359	iGD	2D-EPI	2D-EPI	No	CFPAC1_PANCREAS	HET	Epi	No	0.17182
MCCA0360	iGD	2D-QM	2D-EPI	No	CFPAC1_PANCREAS	HET	Epi	No	0.306519
MCCA0276	iGD	2D-QM	2D-EPI	No	CFPAC1_PANCREAS	HET	Epi	No	0.3358
MCCA0361	iGD	2D-MESlow	2D-MES	No	CFPAC1_PANCREAS	HET	Epi	No	0.376455
MCCA0363	iGD	2D-MESlow	2D-MES	Yes	CFPAC1_PANCREAS	HET	Epi	No	0.137778
MCCA0559	iGD	2D-EPI	2D-EPI	No	CFPAC1_PANCREAS	HET	Epi	No	0.158017
MCCA0277	HET	2D-QM	2D-EPI	No	CFPAC1_PANCREAS	HET	Epi	No	0.249313
MCCA0365	iGD	2D-MESlow	2D-MES	No	CFPAC1_PANCREAS	HET	Epi	No	0.280532
MCCA0368	iGD	2D-MESlow	2D-MES	Yes	CFPAC1_PANCREAS	HET	Epi	No	0.169717
MCCA0279	iGD	2D-MEShigh	2D-MES	Yes	CFPAC1_PANCREAS	HET	Epi	No	0.209711
MCCA0369	iGD	2D-MEShigh	2D-MES	Yes	CFPAC1_PANCREAS	HET	Epi	No	0.199742
MCCA0372	iGD	2D-QM	2D-EPI	No	CFPAC1_PANCREAS	HET	Epi	No	0.300682
MCCA0280	iGD	2D-EPI	2D-EPI	No	CFPAC1_PANCREAS	HET	Epi	No	0.228561
MCCA0373	iGD	2D-EPI	2D-EPI	No	CFPAC1_PANCREAS	HET	Epi	No	0.235829
MCCA0374	HET	2D-MESlow	2D-MES	No	CFPAC1_PANCREAS	HET	Epi	No	0.231259
MCCA0375	iGD	2D-EPI	2D-EPI	No	CFPAC1_PANCREAS	HET	Epi	No	0.146736
MCCA0376	iGD	2D-MESlow	2D-MES	No	CFPAC1_PANCREAS	HET	Epi	No	0.22342
MCCA0379	iGD	2D-EPI	2D-EPI	No	CFPAC1_PANCREAS	HET	Epi	No	0.204832
MCCA0380	iGD	2D-MESlow	2D-MES	No	CFPAC1_PANCREAS	HET	Epi	No	0.266952
MCCA0381	HET	2D-MESlow	2D-MES	No	CFPAC1_PANCREAS	HET	Epi	No	0.258453
MCCA0382	iGD	2D-MESlow	2D-MES	No	CFPAC1_PANCREAS	HET	Epi	No	0.184731
MCCA0383	HET	2D-QM	2D-EPI	No	CFPAC1_PANCREAS	HET	Epi	No	0.190881
MCCA0384	iGD	2D-MESlow	2D-MES	Yes	CFPAC1_PANCREAS	HET	Epi	No	0.207685
MCCA0385	iGD	2D-QM	2D-EPI	No	CFPAC1_PANCREAS	HET	Epi	No	0.202652
MCCA0386	HET	2D-QM	2D-EPI	No	CFPAC1_PANCREAS	HET	Epi	No	0.2272
MCCA0560	HET	2D-MESlow	2D-MES	No	CFPAC1_PANCREAS	HET	Epi	No	0.279689
MCCA0387	iGD	2D-QM	2D-EPI	No	CFPAC1_PANCREAS	HET	Epi	No	0.295542
MCCA0388	iGD	2D-QM	2D-EPI	No	CFPAC1_PANCREAS	HET	Epi	No	0.239313
MCCA0389	HET	2D-EPI	2D-EPI	No	CFPAC1_PANCREAS	HET	Epi	No	0.236647
MCCA0554	iGD	2D-QM	2D-EPI	No	CFPAC1_PANCREAS	HET	Epi	No	0.192326
MCCA0561	HET	2D-MESlow	2D-MES	No	CFPAC1_PANCREAS	HET	Epi	No	0.225686
MCCA0281	HET	2D-EPI	2D-EPI	No	CFPAC1_PANCREAS	HET	Epi	No	0.131624
MCCA0390	HET	2D-EPI	2D-EPI	No	CFPAC1_PANCREAS	HET	Epi	No	0.185553
MCCA0391	HET	2D-EPI	2D-EPI	No	CFPAC1_PANCREAS	HET	Epi	No	0.237199
MCCA0555	HET	2D-EPI	2D-EPI	No	CFPAC1_PANCREAS	HET	Epi	No	0.251653
MCCA0556	HET	2D-QM	2D-EPI	No	CFPAC1_PANCREAS	HET	Epi	No	0.227157
MCCA0557	HET	2D-MESlow	2D-MES	No	CFPAC1_PANCREAS	HET	Epi	No	0.243694
MCCA0392	iGD	2D-EPI	2D-EPI	No	CFPAC1_PANCREAS	HET	Epi	No	0.189408
MCCA0393	iGD	2D-MEShigh	2D-MES	Yes	CFPAC1_PANCREAS	HET	Epi	No	0.1703
MCCA0394	iGD	2D-MEShigh	2D-MES	Yes	CFPAC1_PANCREAS	HET	Epi	No	0.180943
MCCA0282	iGD	2D-MESlow	2D-MES	Yes	CFPAC1_PANCREAS	HET	Epi	No	0.184033
MCCA0397	iGD	2D-MESlow	2D-MES	Yes	CFPAC1_PANCREAS	HET	Epi	No	0.174537
MCCA0398	iGD	2D-QM	2D-EPI	No	CFPAC1_PANCREAS	HET	Epi	No	0.207315
MCCA0401	iGD	2D-EPI	2D-EPI	No	CFPAC1_PANCREAS	HET	Epi	No	0.155715
MCCA0558	HET	2D-QM	2D-EPI	No	CFPAC1_PANCREAS	HET	Epi	No	0.206416
MCCA0402	iGD	2D-QM	2D-EPI	No	CFPAC1_PANCREAS	HET	Epi	No	0.235365
MCCA0403	iGD	2D-QM	2D-EPI	No	CFPAC1_PANCREAS	HET	Epi	No	0.210835
MCCA0404	iGD	2D-EPI	2D-EPI	No	CFPAC1_PANCREAS	HET	Epi	No	0.198377
MCCA0553	iGD	2D-MEShigh	2D-MES	No	CFPAC1_PANCREAS	HET	Epi	No	0.261421
MCCA0405	iGD	2D-EPI	2D-EPI	No	CFPAC1_PANCREAS	HET	Epi	No	0.161424
MCCA0406	HET	2D-MESlow	2D-MES	Yes	CFPAC1_PANCREAS	HET	Epi	No	0.187225
MCCA0412	iGD	2D-EPI	2D-EPI	No	CFPAC1_PANCREAS	HET	Epi	No	0.184309
MCCA0413	iGD	2D-EPI	2D-EPI	No	CFPAC1_PANCREAS	HET	Epi	No	0.18006
MCCA0283	HET	2D-QM	2D-EPI	No	CFPAC1_PANCREAS	HET	Epi	No	0.191448
MCCA0414	iGD	2D-EPI	2D-EPI	No	CFPAC1_PANCREAS	HET	Epi	No	0.224515
MCCA0415	iGD	2D-EPI	2D-EPI	No	CFPAC1_PANCREAS	HET	Epi	No	0.194483
MCCA0416	HET	2D-MESlow	2D-MES	Yes	CFPAC1_PANCREAS	HET	Epi	No	0.152329
MCCA0417	iGD	2D-MESlow	2D-MES	No	CFPAC1_PANCREAS	HET	Epi	No	0.210359
MCCA0284	iGD	2D-QM	2D-EPI	No	CFPAC1_PANCREAS	HET	Epi	No	0.226326
MCCA0418	iGD	2D-QM	2D-EPI	No	CFPAC1_PANCREAS	HET	Epi	No	0.236423
MCCA0419	HET	2D-EPI	2D-EPI	No	CFPAC1_PANCREAS	HET	Epi	No	0.208591
MCCA0420	iGD	2D-MEShigh	2D-MES	Yes	CFPAC1_PANCREAS	HET	Epi	No	0.222503
MCCA0422	NA	2D-QM	2D-EPI	No	CFPAC1_PANCREAS	HET	Epi	No	0.224845
MCCA0285	HET	2D-QM	2D-EPI	No	CFPAC1_PANCREAS	HET	Epi	No	0.198812
MCCA0423	HET	2D-EPI	2D-EPI	No	CFPAC1_PANCREAS	HET	Epi	No	0.22492
MCCA0424	iGD	2D-QM	2D-EPI	No	CFPAC1_PANCREAS	HET	Epi	No	0.17764
MCCA0425	HET	2D-QM	2D-EPI	No	CFPAC1_PANCREAS	HET	Epi	No	0.254221
MCCA0286	iGD	2D-QM	2D-EPI	No	CFPAC1_PANCREAS	HET	Epi	No	0.199245
MCCA0426	iGD	2D-EPI	2D-EPI	No	CFPAC1_PANCREAS	HET	Epi	No	0.200695
MCCA0427	iGD	2D-QM	2D-EPI	No	CFPAC1_PANCREAS	HET	Epi	No	0.198985
MCCA0428	iGD	2D-MESlow	2D-MES	No	CFPAC1_PANCREAS	HET	Epi	No	0.224789
MCCA0429	iGD	2D-MESlow	2D-MES	No	CFPAC1_PANCREAS	HET	Epi	No	0.211667
MCCA0430	HET	2D-MESlow	2D-MES	Yes	CFPAC1_PANCREAS	HET	Epi	No	0.160837
MCCA0431	HET	2D-MESlow	2D-MES	No	CFPAC1_PANCREAS	HET	Epi	No	0.261635
MCCA0432	iGD	2D-MESlow	2D-MES	Yes	CFPAC1_PANCREAS	HET	Epi	No	0.247067
MCCA0287	iGD	2D-QM	2D-EPI	No	CFPAC1_PANCREAS	HET	Epi	No	0.156881
MCCA0433	iGD	2D-QM	2D-EPI	No	CFPAC1_PANCREAS	HET	Epi	No	0.172287
MCCA0434	HET	2D-MESlow	2D-MES	Yes	CFPAC1_PANCREAS	HET	Epi	No	0.186372
MCCA0288	iGD	2D-EPI	2D-EPI	No	CFPAC1_PANCREAS	HET	Epi	No	0.262123
MCCA0435	iGD	2D-QM	2D-EPI	No	CFPAC1_PANCREAS	HET	Epi	No	0.25735
MCCA0436	HET	2D-EPI	2D-EPI	No	CFPAC1_PANCREAS	HET	Epi	No	0.171439
MCCA0437	iGD	2D-EPI	2D-EPI	No	CFPAC1_PANCREAS	HET	Epi	No	0.215725
MCCA0290	HET	2D-QM	2D-EPI	No	DANG_PANCREAS	iGD	Epi	No	-0.0261494
MCCA0292	HET	2D-QM	2D-EPI	No	DANG_PANCREAS	iGD	Epi	No	0.105051
MCCA0293	iGD	2D-MESlow	2D-MES	No	DANG_PANCREAS	iGD	Epi	No	0.13329
MCCA0294	iGD	2D-MEShigh	2D-MES	Yes	DANG_PANCREAS	iGD	Epi	No	0.112383
MCCA0271	HET	2D-EPI	2D-EPI	No	DANG_PANCREAS	iGD	Epi	No	-0.0270745
MCCA0295	HET	2D-EPI	2D-EPI	No	DANG_PANCREAS	iGD	Epi	No	0.0641613
MCCA0296	iGD	2D-QM	2D-EPI	No	DANG_PANCREAS	iGD	Epi	No	0.0662058
MCCA0272	iGD	2D-QM	2D-EPI	No	DANG_PANCREAS	iGD	Epi	No	0.187028
MCCA0297	iGD	2D-MESlow	2D-MES	No	DANG_PANCREAS	iGD	Epi	No	0.0658056
MCCA0298	iGD	2D-EPI	2D-EPI	No	DANG_PANCREAS	iGD	Epi	No	0.0670084
MCCA0299	HET	2D-QM	2D-EPI	No	DANG_PANCREAS	iGD	Epi	No	0.071629
MCCA0273	iGD	2D-MESlow	2D-MES	Yes	DANG_PANCREAS	iGD	Epi	No	0.179336
MCCA0300	iGD	2D-EPI	2D-EPI	No	DANG_PANCREAS	iGD	Epi	No	0.098585
MCCA0301	iGD	2D-QM	2D-EPI	No	DANG_PANCREAS	iGD	Epi	No	0.0353137
MCCA0302	iGD	2D-MEShigh	2D-MES	Yes	DANG_PANCREAS	iGD	Epi	No	0.129154
MCCA0303	iGD	2D-EPI	2D-EPI	No	DANG_PANCREAS	iGD	Epi	No	0.0277511
MCCA0304	HET	2D-EPI	2D-EPI	No	DANG_PANCREAS	iGD	Epi	No	0.144158
MCCA0305	iGD	2D-EPI	2D-EPI	No	DANG_PANCREAS	iGD	Epi	No	0.0435646
MCCA0306	iGD	2D-EPI	2D-EPI	No	DANG_PANCREAS	iGD	Epi	No	0.111116
MCCA0307	HET	2D-EPI	2D-EPI	No	DANG_PANCREAS	iGD	Epi	No	0.0138504
MCCA0308	iGD	2D-MESlow	2D-MES	Yes	DANG_PANCREAS	iGD	Epi	No	0.199561
MCCA0309	iGD	2D-QM	2D-EPI	No	DANG_PANCREAS	iGD	Epi	No	0.137082
MCCA0310	HET	2D-MESlow	2D-MES	Yes	DANG_PANCREAS	iGD	Epi	No	0.172227
MCCA0311	iGD	2D-MESlow	2D-MES	Yes	DANG_PANCREAS	iGD	Epi	No	0.140666
MCCA0312	HET	2D-EPI	2D-EPI	No	DANG_PANCREAS	iGD	Epi	No	0.0687935
MCCA0313	iGD	2D-EPI	2D-EPI	No	DANG_PANCREAS	iGD	Epi	No	0.076032
MCCA0314	iGD	2D-QM	2D-EPI	No	DANG_PANCREAS	iGD	Epi	No	0.137692
MCCA0315	HET	2D-QM	2D-EPI	No	DANG_PANCREAS	iGD	Epi	No	0.116055
MCCA0316	iGD	2D-QM	2D-EPI	No	DANG_PANCREAS	iGD	Epi	No	0.16393
MCCA0317	iGD	2D-QM	2D-EPI	No	DANG_PANCREAS	iGD	Epi	No	0.132224
MCCA0318	iGD	2D-MESlow	2D-MES	Yes	DANG_PANCREAS	iGD	Epi	No	0.12633
MCCA0319	HET	2D-EPI	2D-EPI	No	DANG_PANCREAS	iGD	Epi	No	0.0233818
MCCA0320	iGD	2D-EPI	2D-EPI	No	DANG_PANCREAS	iGD	Epi	No	0.0580371
MCCA0322	iGD	2D-EPI	2D-EPI	No	DANG_PANCREAS	iGD	Epi	No	0.0869485
MCCA0323	iGD	2D-QM	2D-EPI	No	DANG_PANCREAS	iGD	Epi	No	0.10923
MCCA0274	iGD	2D-MEShigh	2D-MES	Yes	DANG_PANCREAS	iGD	Epi	No	0.143829
MCCA0324	iGD	2D-QM	2D-EPI	Yes	DANG_PANCREAS	iGD	Epi	No	0.145314
MCCA0325	iGD	2D-QM	2D-EPI	No	DANG_PANCREAS	iGD	Epi	No	0.214005
MCCA0326	HET	2D-QM	2D-EPI	No	DANG_PANCREAS	iGD	Epi	No	-0.0335751
MCCA0327	iGD	2D-QM	2D-EPI	No	DANG_PANCREAS	iGD	Epi	No	0.107188
MCCA0275	HET	2D-MESlow	2D-MES	No	DANG_PANCREAS	iGD	Epi	No	0.11969
MCCA0328	iGD	2D-QM	2D-EPI	No	DANG_PANCREAS	iGD	Epi	No	0.112897
MCCA0329	HET	2D-EPI	2D-EPI	No	DANG_PANCREAS	iGD	Epi	No	0.0544528
MCCA0331	HET	2D-QM	2D-EPI	No	DANG_PANCREAS	iGD	Epi	No	0.141097
MCCA0333	HET	2D-QM	2D-EPI	No	DANG_PANCREAS	iGD	Epi	No	0.010849
MCCA0334	HET	2D-MESlow	2D-MES	No	DANG_PANCREAS	iGD	Epi	No	0.105663
MCCA0335	HET	2D-MESlow	2D-MES	No	DANG_PANCREAS	iGD	Epi	No	0.112072
MCCA0336	NA	2D-EPI	2D-EPI	No	DANG_PANCREAS	iGD	Epi	No	0.151735
MCCA0337	HET	2D-EPI	2D-EPI	No	DANG_PANCREAS	iGD	Epi	No	0.0616202
MCCA0338	iGD	2D-MESlow	2D-MES	Yes	DANG_PANCREAS	iGD	Epi	No	0.16402
MCCA0339	iGD	2D-MESlow	2D-MES	No	DANG_PANCREAS	iGD	Epi	No	0.159925
MCCA0340	iGD	2D-MEShigh	2D-MES	Yes	DANG_PANCREAS	iGD	Epi	No	0.176344
MCCA0341	HET	2D-QM	2D-EPI	No	DANG_PANCREAS	iGD	Epi	No	0.0554293
MCCA0342	iGD	2D-MEShigh	2D-MES	Yes	DANG_PANCREAS	iGD	Epi	No	0.153731
MCCA0343	HET	2D-EPI	2D-EPI	No	DANG_PANCREAS	iGD	Epi	No	0.084509
MCCA0344	iGD	2D-MESlow	2D-MES	No	DANG_PANCREAS	iGD	Epi	No	0.0396676
MCCA0345	iGD	2D-EPI	2D-EPI	No	DANG_PANCREAS	iGD	Epi	No	0.0400771
MCCA0346	NA	2D-QM	2D-EPI	No	DANG_PANCREAS	iGD	Epi	No	0.104709
MCCA0347	iGD	2D-MESlow	2D-MES	No	DANG_PANCREAS	iGD	Epi	No	0.1143
MCCA0348	iGD	2D-MESlow	2D-MES	Yes	DANG_PANCREAS	iGD	Epi	No	0.121825
MCCA0349	iGD	2D-EPI	2D-EPI	No	DANG_PANCREAS	iGD	Epi	No	0.106106
MCCA0350	iGD	2D-MEShigh	2D-MES	Yes	DANG_PANCREAS	iGD	Epi	No	0.158188
MCCA0351	HET	2D-EPI	2D-EPI	No	DANG_PANCREAS	iGD	Epi	No	0.0546773
MCCA0352	iGD	2D-EPI	2D-EPI	No	DANG_PANCREAS	iGD	Epi	No	0.0275498
MCCA0353	iGD	2D-EPI	2D-EPI	No	DANG_PANCREAS	iGD	Epi	No	-0.00974034
MCCA0354	iGD	2D-MEShigh	2D-MES	No	DANG_PANCREAS	iGD	Epi	No	0.147435
MCCA0355	HET	2D-QM	2D-EPI	No	DANG_PANCREAS	iGD	Epi	No	0.105645
MCCA0538	iGD	2D-MESlow	2D-MES	No	DANG_PANCREAS	iGD	Epi	No	0.0984643
MCCA0356	iGD	2D-MEShigh	2D-MES	Yes	DANG_PANCREAS	iGD	Epi	No	0.155259
MCCA0539	iGD	2D-QM	2D-EPI	No	DANG_PANCREAS	iGD	Epi	No	0.114084
MCCA0540	iGD	2D-QM	2D-EPI	No	DANG_PANCREAS	iGD	Epi	No	0.0847876
MCCA0541	iGD	2D-EPI	2D-EPI	No	DANG_PANCREAS	iGD	Epi	No	0.0577092
MCCA0542	iGD	2D-MESlow	2D-MES	No	DANG_PANCREAS	iGD	Epi	No	0.0816941
MCCA0543	iGD	2D-QM	2D-EPI	No	DANG_PANCREAS	iGD	Epi	No	0.0923862
MCCA0544	iGD	2D-QM	2D-EPI	No	DANG_PANCREAS	iGD	Epi	No	0.0795837
MCCA0545	iGD	2D-QM	2D-EPI	No	DANG_PANCREAS	iGD	Epi	No	0.0367697
MCCA0546	iGD	2D-MESlow	2D-MES	No	DANG_PANCREAS	iGD	Epi	No	0.132034
MCCA0547	iGD	2D-EPI	2D-EPI	No	DANG_PANCREAS	iGD	Epi	No	0.149505
MCCA0548	iGD	2D-QM	2D-EPI	No	DANG_PANCREAS	iGD	Epi	No	0.0864899
MCCA0549	iGD	2D-MESlow	2D-MES	No	DANG_PANCREAS	iGD	Epi	No	0.0896282
MCCA0537	iGD	2D-MEShigh	2D-MES	Yes	DANG_PANCREAS	iGD	Epi	No	0.160261
MCCA0357	iGD	2D-EPI	2D-EPI	No	DANG_PANCREAS	iGD	Epi	No	0.0629095
MCCA0550	iGD	2D-MEShigh	2D-MES	Yes	DANG_PANCREAS	iGD	Epi	No	0.178237
MCCA0551	iGD	2D-EPI	2D-EPI	No	DANG_PANCREAS	iGD	Epi	No	0.0947639
MCCA0552	iGD	2D-EPI	2D-EPI	No	DANG_PANCREAS	iGD	Epi	No	0.082791
MCCA0358	iGD	2D-EPI	2D-EPI	No	DANG_PANCREAS	iGD	Epi	No	-0.0157261
MCCA0359	iGD	2D-EPI	2D-EPI	No	DANG_PANCREAS	iGD	Epi	No	0.0412697
MCCA0360	iGD	2D-QM	2D-EPI	No	DANG_PANCREAS	iGD	Epi	No	0.223699
MCCA0276	iGD	2D-QM	2D-EPI	No	DANG_PANCREAS	iGD	Epi	No	0.20406
MCCA0361	iGD	2D-MESlow	2D-MES	No	DANG_PANCREAS	iGD	Epi	No	0.229208
MCCA0363	iGD	2D-MESlow	2D-MES	Yes	DANG_PANCREAS	iGD	Epi	No	0.134869
MCCA0559	iGD	2D-EPI	2D-EPI	No	DANG_PANCREAS	iGD	Epi	No	0.00949266
MCCA0277	HET	2D-QM	2D-EPI	No	DANG_PANCREAS	iGD	Epi	No	0.177751
MCCA0365	iGD	2D-MESlow	2D-MES	No	DANG_PANCREAS	iGD	Epi	No	0.171094
MCCA0368	iGD	2D-MESlow	2D-MES	Yes	DANG_PANCREAS	iGD	Epi	No	0.130025
MCCA0279	iGD	2D-MEShigh	2D-MES	Yes	DANG_PANCREAS	iGD	Epi	No	0.180262
MCCA0369	iGD	2D-MEShigh	2D-MES	Yes	DANG_PANCREAS	iGD	Epi	No	0.179613
MCCA0372	iGD	2D-QM	2D-EPI	No	DANG_PANCREAS	iGD	Epi	No	0.248607
MCCA0280	iGD	2D-EPI	2D-EPI	No	DANG_PANCREAS	iGD	Epi	No	0.061382
MCCA0373	iGD	2D-EPI	2D-EPI	No	DANG_PANCREAS	iGD	Epi	No	0.0731471
MCCA0374	HET	2D-MESlow	2D-MES	No	DANG_PANCREAS	iGD	Epi	No	0.132134
MCCA0375	iGD	2D-EPI	2D-EPI	No	DANG_PANCREAS	iGD	Epi	No	-0.0240058
MCCA0376	iGD	2D-MESlow	2D-MES	No	DANG_PANCREAS	iGD	Epi	No	0.100081
MCCA0379	iGD	2D-EPI	2D-EPI	No	DANG_PANCREAS	iGD	Epi	No	0.058993
MCCA0380	iGD	2D-MESlow	2D-MES	No	DANG_PANCREAS	iGD	Epi	No	0.139861
MCCA0381	HET	2D-MESlow	2D-MES	No	DANG_PANCREAS	iGD	Epi	No	0.135094
MCCA0382	iGD	2D-MESlow	2D-MES	No	DANG_PANCREAS	iGD	Epi	No	0.112843
MCCA0383	HET	2D-QM	2D-EPI	No	DANG_PANCREAS	iGD	Epi	No	0.0231278
MCCA0384	iGD	2D-MESlow	2D-MES	Yes	DANG_PANCREAS	iGD	Epi	No	0.180475
MCCA0385	iGD	2D-QM	2D-EPI	No	DANG_PANCREAS	iGD	Epi	No	0.0506148
MCCA0386	HET	2D-QM	2D-EPI	No	DANG_PANCREAS	iGD	Epi	No	0.0848372
MCCA0560	HET	2D-MESlow	2D-MES	No	DANG_PANCREAS	iGD	Epi	No	0.164371
MCCA0387	iGD	2D-QM	2D-EPI	No	DANG_PANCREAS	iGD	Epi	No	0.185056
MCCA0388	iGD	2D-QM	2D-EPI	No	DANG_PANCREAS	iGD	Epi	No	0.117443
MCCA0389	HET	2D-EPI	2D-EPI	No	DANG_PANCREAS	iGD	Epi	No	0.0934613
MCCA0554	iGD	2D-QM	2D-EPI	No	DANG_PANCREAS	iGD	Epi	No	0.0669344
MCCA0561	HET	2D-MESlow	2D-MES	No	DANG_PANCREAS	iGD	Epi	No	0.0716382
MCCA0281	HET	2D-EPI	2D-EPI	No	DANG_PANCREAS	iGD	Epi	No	0.00228556
MCCA0390	HET	2D-EPI	2D-EPI	No	DANG_PANCREAS	iGD	Epi	No	0.0248422
MCCA0391	HET	2D-EPI	2D-EPI	No	DANG_PANCREAS	iGD	Epi	No	0.0568911
MCCA0555	HET	2D-EPI	2D-EPI	No	DANG_PANCREAS	iGD	Epi	No	0.0867323
MCCA0556	HET	2D-QM	2D-EPI	No	DANG_PANCREAS	iGD	Epi	No	0.0604258
MCCA0557	HET	2D-MESlow	2D-MES	No	DANG_PANCREAS	iGD	Epi	No	0.119369
MCCA0392	iGD	2D-EPI	2D-EPI	No	DANG_PANCREAS	iGD	Epi	No	0.0270042
MCCA0393	iGD	2D-MEShigh	2D-MES	Yes	DANG_PANCREAS	iGD	Epi	No	0.187644
MCCA0394	iGD	2D-MEShigh	2D-MES	Yes	DANG_PANCREAS	iGD	Epi	No	0.13217
MCCA0282	iGD	2D-MESlow	2D-MES	Yes	DANG_PANCREAS	iGD	Epi	No	0.193092
MCCA0397	iGD	2D-MESlow	2D-MES	Yes	DANG_PANCREAS	iGD	Epi	No	0.152618
MCCA0398	iGD	2D-QM	2D-EPI	No	DANG_PANCREAS	iGD	Epi	No	0.0698716
MCCA0401	iGD	2D-EPI	2D-EPI	No	DANG_PANCREAS	iGD	Epi	No	-0.00188313
MCCA0558	HET	2D-QM	2D-EPI	No	DANG_PANCREAS	iGD	Epi	No	0.0752702
MCCA0402	iGD	2D-QM	2D-EPI	No	DANG_PANCREAS	iGD	Epi	No	0.0871833
MCCA0403	iGD	2D-QM	2D-EPI	No	DANG_PANCREAS	iGD	Epi	No	0.082832
MCCA0404	iGD	2D-EPI	2D-EPI	No	DANG_PANCREAS	iGD	Epi	No	0.0297871
MCCA0553	iGD	2D-MEShigh	2D-MES	No	DANG_PANCREAS	iGD	Epi	No	0.15097
MCCA0405	iGD	2D-EPI	2D-EPI	No	DANG_PANCREAS	iGD	Epi	No	-0.00802103
MCCA0406	HET	2D-MESlow	2D-MES	Yes	DANG_PANCREAS	iGD	Epi	No	0.154471
MCCA0412	iGD	2D-EPI	2D-EPI	No	DANG_PANCREAS	iGD	Epi	No	0.0277478
MCCA0413	iGD	2D-EPI	2D-EPI	No	DANG_PANCREAS	iGD	Epi	No	0.00861771
MCCA0283	HET	2D-QM	2D-EPI	No	DANG_PANCREAS	iGD	Epi	No	0.0289298
MCCA0414	iGD	2D-EPI	2D-EPI	No	DANG_PANCREAS	iGD	Epi	No	0.0725123
MCCA0415	iGD	2D-EPI	2D-EPI	No	DANG_PANCREAS	iGD	Epi	No	0.0378169
MCCA0416	HET	2D-MESlow	2D-MES	Yes	DANG_PANCREAS	iGD	Epi	No	0.158072
MCCA0417	iGD	2D-MESlow	2D-MES	No	DANG_PANCREAS	iGD	Epi	No	0.108316
MCCA0284	iGD	2D-QM	2D-EPI	No	DANG_PANCREAS	iGD	Epi	No	0.14167
MCCA0418	iGD	2D-QM	2D-EPI	No	DANG_PANCREAS	iGD	Epi	No	0.135427
MCCA0419	HET	2D-EPI	2D-EPI	No	DANG_PANCREAS	iGD	Epi	No	0.0538517
MCCA0420	iGD	2D-MEShigh	2D-MES	Yes	DANG_PANCREAS	iGD	Epi	No	0.174437
MCCA0422	NA	2D-QM	2D-EPI	No	DANG_PANCREAS	iGD	Epi	No	0.142113
MCCA0285	HET	2D-QM	2D-EPI	No	DANG_PANCREAS	iGD	Epi	No	0.0476089
MCCA0423	HET	2D-EPI	2D-EPI	No	DANG_PANCREAS	iGD	Epi	No	0.0881385
MCCA0424	iGD	2D-QM	2D-EPI	No	DANG_PANCREAS	iGD	Epi	No	0.0217008
MCCA0425	HET	2D-QM	2D-EPI	No	DANG_PANCREAS	iGD	Epi	No	0.100315
MCCA0286	iGD	2D-QM	2D-EPI	No	DANG_PANCREAS	iGD	Epi	No	0.0266382
MCCA0426	iGD	2D-EPI	2D-EPI	No	DANG_PANCREAS	iGD	Epi	No	0.0357663
MCCA0427	iGD	2D-QM	2D-EPI	No	DANG_PANCREAS	iGD	Epi	No	0.0717445
MCCA0428	iGD	2D-MESlow	2D-MES	No	DANG_PANCREAS	iGD	Epi	No	0.123665
MCCA0429	iGD	2D-MESlow	2D-MES	No	DANG_PANCREAS	iGD	Epi	No	0.170274
MCCA0430	HET	2D-MESlow	2D-MES	Yes	DANG_PANCREAS	iGD	Epi	No	0.104534
MCCA0431	HET	2D-MESlow	2D-MES	No	DANG_PANCREAS	iGD	Epi	No	0.172969
MCCA0432	iGD	2D-MESlow	2D-MES	Yes	DANG_PANCREAS	iGD	Epi	No	0.18003
MCCA0287	iGD	2D-QM	2D-EPI	No	DANG_PANCREAS	iGD	Epi	No	0.0322876
MCCA0433	iGD	2D-QM	2D-EPI	No	DANG_PANCREAS	iGD	Epi	No	0.0559808
MCCA0434	HET	2D-MESlow	2D-MES	Yes	DANG_PANCREAS	iGD	Epi	No	0.185506
MCCA0288	iGD	2D-EPI	2D-EPI	No	DANG_PANCREAS	iGD	Epi	No	0.121934
MCCA0435	iGD	2D-QM	2D-EPI	No	DANG_PANCREAS	iGD	Epi	No	0.109942
MCCA0436	HET	2D-EPI	2D-EPI	No	DANG_PANCREAS	iGD	Epi	No	0.0460306
MCCA0437	iGD	2D-EPI	2D-EPI	No	DANG_PANCREAS	iGD	Epi	No	0.0444057
MCCA0290	HET	2D-QM	2D-EPI	No	HPAC_PANCREAS	HET	Epi	No	0.0727651
MCCA0292	HET	2D-QM	2D-EPI	No	HPAC_PANCREAS	HET	Epi	No	0.169479
MCCA0293	iGD	2D-MESlow	2D-MES	No	HPAC_PANCREAS	HET	Epi	No	0.149402
MCCA0294	iGD	2D-MEShigh	2D-MES	Yes	HPAC_PANCREAS	HET	Epi	No	0.108417
MCCA0271	HET	2D-EPI	2D-EPI	No	HPAC_PANCREAS	HET	Epi	No	0.0948354
MCCA0295	HET	2D-EPI	2D-EPI	No	HPAC_PANCREAS	HET	Epi	No	0.159608
MCCA0296	iGD	2D-QM	2D-EPI	No	HPAC_PANCREAS	HET	Epi	No	0.167337
MCCA0272	iGD	2D-QM	2D-EPI	No	HPAC_PANCREAS	HET	Epi	No	0.250628
MCCA0297	iGD	2D-MESlow	2D-MES	No	HPAC_PANCREAS	HET	Epi	No	0.131222
MCCA0298	iGD	2D-EPI	2D-EPI	No	HPAC_PANCREAS	HET	Epi	No	0.162814
MCCA0299	HET	2D-QM	2D-EPI	No	HPAC_PANCREAS	HET	Epi	No	0.13445
MCCA0273	iGD	2D-MESlow	2D-MES	Yes	HPAC_PANCREAS	HET	Epi	No	0.101329
MCCA0300	iGD	2D-EPI	2D-EPI	No	HPAC_PANCREAS	HET	Epi	No	0.199892
MCCA0301	iGD	2D-QM	2D-EPI	No	HPAC_PANCREAS	HET	Epi	No	0.150879
MCCA0302	iGD	2D-MEShigh	2D-MES	Yes	HPAC_PANCREAS	HET	Epi	No	0.10081
MCCA0303	iGD	2D-EPI	2D-EPI	No	HPAC_PANCREAS	HET	Epi	No	0.130897
MCCA0304	HET	2D-EPI	2D-EPI	No	HPAC_PANCREAS	HET	Epi	No	0.202007
MCCA0305	iGD	2D-EPI	2D-EPI	No	HPAC_PANCREAS	HET	Epi	No	0.117343
MCCA0306	iGD	2D-EPI	2D-EPI	No	HPAC_PANCREAS	HET	Epi	No	0.221145
MCCA0307	HET	2D-EPI	2D-EPI	No	HPAC_PANCREAS	HET	Epi	No	0.090155
MCCA0308	iGD	2D-MESlow	2D-MES	Yes	HPAC_PANCREAS	HET	Epi	No	0.149806
MCCA0309	iGD	2D-QM	2D-EPI	No	HPAC_PANCREAS	HET	Epi	No	0.231462
MCCA0310	HET	2D-MESlow	2D-MES	Yes	HPAC_PANCREAS	HET	Epi	No	0.112849
MCCA0311	iGD	2D-MESlow	2D-MES	Yes	HPAC_PANCREAS	HET	Epi	No	0.125292
MCCA0312	HET	2D-EPI	2D-EPI	No	HPAC_PANCREAS	HET	Epi	No	0.0908547
MCCA0313	iGD	2D-EPI	2D-EPI	No	HPAC_PANCREAS	HET	Epi	No	0.204479
MCCA0314	iGD	2D-QM	2D-EPI	No	HPAC_PANCREAS	HET	Epi	No	0.201261
MCCA0315	HET	2D-QM	2D-EPI	No	HPAC_PANCREAS	HET	Epi	No	0.168944
MCCA0316	iGD	2D-QM	2D-EPI	No	HPAC_PANCREAS	HET	Epi	No	0.228807
MCCA0317	iGD	2D-QM	2D-EPI	No	HPAC_PANCREAS	HET	Epi	No	0.162765
MCCA0318	iGD	2D-MESlow	2D-MES	Yes	HPAC_PANCREAS	HET	Epi	No	0.167168
MCCA0319	HET	2D-EPI	2D-EPI	No	HPAC_PANCREAS	HET	Epi	No	0.138938
MCCA0320	iGD	2D-EPI	2D-EPI	No	HPAC_PANCREAS	HET	Epi	No	0.202904
MCCA0322	iGD	2D-EPI	2D-EPI	No	HPAC_PANCREAS	HET	Epi	No	0.21558
MCCA0323	iGD	2D-QM	2D-EPI	No	HPAC_PANCREAS	HET	Epi	No	0.227831
MCCA0274	iGD	2D-MEShigh	2D-MES	Yes	HPAC_PANCREAS	HET	Epi	No	0.0996225
MCCA0324	iGD	2D-QM	2D-EPI	Yes	HPAC_PANCREAS	HET	Epi	No	0.14441
MCCA0325	iGD	2D-QM	2D-EPI	No	HPAC_PANCREAS	HET	Epi	No	0.25709
MCCA0326	HET	2D-QM	2D-EPI	No	HPAC_PANCREAS	HET	Epi	No	0.100291
MCCA0327	iGD	2D-QM	2D-EPI	No	HPAC_PANCREAS	HET	Epi	No	0.148691
MCCA0275	HET	2D-MESlow	2D-MES	No	HPAC_PANCREAS	HET	Epi	No	0.172594
MCCA0328	iGD	2D-QM	2D-EPI	No	HPAC_PANCREAS	HET	Epi	No	0.210125
MCCA0329	HET	2D-EPI	2D-EPI	No	HPAC_PANCREAS	HET	Epi	No	0.121888
MCCA0331	HET	2D-QM	2D-EPI	No	HPAC_PANCREAS	HET	Epi	No	0.200764
MCCA0333	HET	2D-QM	2D-EPI	No	HPAC_PANCREAS	HET	Epi	No	0.115558
MCCA0334	HET	2D-MESlow	2D-MES	No	HPAC_PANCREAS	HET	Epi	No	0.096256
MCCA0335	HET	2D-MESlow	2D-MES	No	HPAC_PANCREAS	HET	Epi	No	0.088795
MCCA0336	NA	2D-EPI	2D-EPI	No	HPAC_PANCREAS	HET	Epi	No	0.22542
MCCA0337	HET	2D-EPI	2D-EPI	No	HPAC_PANCREAS	HET	Epi	No	0.134615
MCCA0338	iGD	2D-MESlow	2D-MES	Yes	HPAC_PANCREAS	HET	Epi	No	0.108541
MCCA0339	iGD	2D-MESlow	2D-MES	No	HPAC_PANCREAS	HET	Epi	No	0.195353
MCCA0340	iGD	2D-MEShigh	2D-MES	Yes	HPAC_PANCREAS	HET	Epi	No	0.138809
MCCA0341	HET	2D-QM	2D-EPI	No	HPAC_PANCREAS	HET	Epi	No	0.0885162
MCCA0342	iGD	2D-MEShigh	2D-MES	Yes	HPAC_PANCREAS	HET	Epi	No	0.148409
MCCA0343	HET	2D-EPI	2D-EPI	No	HPAC_PANCREAS	HET	Epi	No	0.169309
MCCA0344	iGD	2D-MESlow	2D-MES	No	HPAC_PANCREAS	HET	Epi	No	0.0992035
MCCA0345	iGD	2D-EPI	2D-EPI	No	HPAC_PANCREAS	HET	Epi	No	0.184621
MCCA0346	NA	2D-QM	2D-EPI	No	HPAC_PANCREAS	HET	Epi	No	0.168244
MCCA0347	iGD	2D-MESlow	2D-MES	No	HPAC_PANCREAS	HET	Epi	No	0.1776
MCCA0348	iGD	2D-MESlow	2D-MES	Yes	HPAC_PANCREAS	HET	Epi	No	0.166459
MCCA0349	iGD	2D-EPI	2D-EPI	No	HPAC_PANCREAS	HET	Epi	No	0.17924
MCCA0350	iGD	2D-MEShigh	2D-MES	Yes	HPAC_PANCREAS	HET	Epi	No	0.157253
MCCA0351	HET	2D-EPI	2D-EPI	No	HPAC_PANCREAS	HET	Epi	No	0.147366
MCCA0352	iGD	2D-EPI	2D-EPI	No	HPAC_PANCREAS	HET	Epi	No	0.155318
MCCA0353	iGD	2D-EPI	2D-EPI	No	HPAC_PANCREAS	HET	Epi	No	0.128179
MCCA0354	iGD	2D-MEShigh	2D-MES	No	HPAC_PANCREAS	HET	Epi	No	0.15601
MCCA0355	HET	2D-QM	2D-EPI	No	HPAC_PANCREAS	HET	Epi	No	0.165171
MCCA0538	iGD	2D-MESlow	2D-MES	No	HPAC_PANCREAS	HET	Epi	No	0.201801
MCCA0356	iGD	2D-MEShigh	2D-MES	Yes	HPAC_PANCREAS	HET	Epi	No	0.182984
MCCA0539	iGD	2D-QM	2D-EPI	No	HPAC_PANCREAS	HET	Epi	No	0.182434
MCCA0540	iGD	2D-QM	2D-EPI	No	HPAC_PANCREAS	HET	Epi	No	0.185092
MCCA0541	iGD	2D-EPI	2D-EPI	No	HPAC_PANCREAS	HET	Epi	No	0.145149
MCCA0542	iGD	2D-MESlow	2D-MES	No	HPAC_PANCREAS	HET	Epi	No	0.109391
MCCA0543	iGD	2D-QM	2D-EPI	No	HPAC_PANCREAS	HET	Epi	No	0.147223
MCCA0544	iGD	2D-QM	2D-EPI	No	HPAC_PANCREAS	HET	Epi	No	0.167383
MCCA0545	iGD	2D-QM	2D-EPI	No	HPAC_PANCREAS	HET	Epi	No	0.134854
MCCA0546	iGD	2D-MESlow	2D-MES	No	HPAC_PANCREAS	HET	Epi	No	0.194002
MCCA0547	iGD	2D-EPI	2D-EPI	No	HPAC_PANCREAS	HET	Epi	No	0.2182
MCCA0548	iGD	2D-QM	2D-EPI	No	HPAC_PANCREAS	HET	Epi	No	0.18361
MCCA0549	iGD	2D-MESlow	2D-MES	No	HPAC_PANCREAS	HET	Epi	No	0.163835
MCCA0537	iGD	2D-MEShigh	2D-MES	Yes	HPAC_PANCREAS	HET	Epi	No	0.189749
MCCA0357	iGD	2D-EPI	2D-EPI	No	HPAC_PANCREAS	HET	Epi	No	0.180467
MCCA0550	iGD	2D-MEShigh	2D-MES	Yes	HPAC_PANCREAS	HET	Epi	No	0.164378
MCCA0551	iGD	2D-EPI	2D-EPI	No	HPAC_PANCREAS	HET	Epi	No	0.177493
MCCA0552	iGD	2D-EPI	2D-EPI	No	HPAC_PANCREAS	HET	Epi	No	0.174751
MCCA0358	iGD	2D-EPI	2D-EPI	No	HPAC_PANCREAS	HET	Epi	No	0.142963
MCCA0359	iGD	2D-EPI	2D-EPI	No	HPAC_PANCREAS	HET	Epi	No	0.166646
MCCA0360	iGD	2D-QM	2D-EPI	No	HPAC_PANCREAS	HET	Epi	No	0.245159
MCCA0276	iGD	2D-QM	2D-EPI	No	HPAC_PANCREAS	HET	Epi	No	0.294149
MCCA0361	iGD	2D-MESlow	2D-MES	No	HPAC_PANCREAS	HET	Epi	No	0.323251
MCCA0363	iGD	2D-MESlow	2D-MES	Yes	HPAC_PANCREAS	HET	Epi	No	0.102819
MCCA0559	iGD	2D-EPI	2D-EPI	No	HPAC_PANCREAS	HET	Epi	No	0.133142
MCCA0277	HET	2D-QM	2D-EPI	No	HPAC_PANCREAS	HET	Epi	No	0.1816
MCCA0365	iGD	2D-MESlow	2D-MES	No	HPAC_PANCREAS	HET	Epi	No	0.251943
MCCA0368	iGD	2D-MESlow	2D-MES	Yes	HPAC_PANCREAS	HET	Epi	No	0.124631
MCCA0279	iGD	2D-MEShigh	2D-MES	Yes	HPAC_PANCREAS	HET	Epi	No	0.154486
MCCA0369	iGD	2D-MEShigh	2D-MES	Yes	HPAC_PANCREAS	HET	Epi	No	0.145165
MCCA0372	iGD	2D-QM	2D-EPI	No	HPAC_PANCREAS	HET	Epi	No	0.273701
MCCA0280	iGD	2D-EPI	2D-EPI	No	HPAC_PANCREAS	HET	Epi	No	0.18672
MCCA0373	iGD	2D-EPI	2D-EPI	No	HPAC_PANCREAS	HET	Epi	No	0.205475
MCCA0374	HET	2D-MESlow	2D-MES	No	HPAC_PANCREAS	HET	Epi	No	0.149719
MCCA0375	iGD	2D-EPI	2D-EPI	No	HPAC_PANCREAS	HET	Epi	No	0.126895
MCCA0376	iGD	2D-MESlow	2D-MES	No	HPAC_PANCREAS	HET	Epi	No	0.157518
MCCA0379	iGD	2D-EPI	2D-EPI	No	HPAC_PANCREAS	HET	Epi	No	0.177816
MCCA0380	iGD	2D-MESlow	2D-MES	No	HPAC_PANCREAS	HET	Epi	No	0.185231
MCCA0381	HET	2D-MESlow	2D-MES	No	HPAC_PANCREAS	HET	Epi	No	0.151326
MCCA0382	iGD	2D-MESlow	2D-MES	No	HPAC_PANCREAS	HET	Epi	No	0.13264
MCCA0383	HET	2D-QM	2D-EPI	No	HPAC_PANCREAS	HET	Epi	No	0.139268
MCCA0384	iGD	2D-MESlow	2D-MES	Yes	HPAC_PANCREAS	HET	Epi	No	0.160241
MCCA0385	iGD	2D-QM	2D-EPI	No	HPAC_PANCREAS	HET	Epi	No	0.173411
MCCA0386	HET	2D-QM	2D-EPI	No	HPAC_PANCREAS	HET	Epi	No	0.146576
MCCA0560	HET	2D-MESlow	2D-MES	No	HPAC_PANCREAS	HET	Epi	No	0.187322
MCCA0387	iGD	2D-QM	2D-EPI	No	HPAC_PANCREAS	HET	Epi	No	0.261742
MCCA0388	iGD	2D-QM	2D-EPI	No	HPAC_PANCREAS	HET	Epi	No	0.205258
MCCA0389	HET	2D-EPI	2D-EPI	No	HPAC_PANCREAS	HET	Epi	No	0.189701
MCCA0554	iGD	2D-QM	2D-EPI	No	HPAC_PANCREAS	HET	Epi	No	0.148032
MCCA0561	HET	2D-MESlow	2D-MES	No	HPAC_PANCREAS	HET	Epi	No	0.157369
MCCA0281	HET	2D-EPI	2D-EPI	No	HPAC_PANCREAS	HET	Epi	No	0.132801
MCCA0390	HET	2D-EPI	2D-EPI	No	HPAC_PANCREAS	HET	Epi	No	0.173197
MCCA0391	HET	2D-EPI	2D-EPI	No	HPAC_PANCREAS	HET	Epi	No	0.16563
MCCA0555	HET	2D-EPI	2D-EPI	No	HPAC_PANCREAS	HET	Epi	No	0.145494
MCCA0556	HET	2D-QM	2D-EPI	No	HPAC_PANCREAS	HET	Epi	No	0.155022
MCCA0557	HET	2D-MESlow	2D-MES	No	HPAC_PANCREAS	HET	Epi	No	0.177389
MCCA0392	iGD	2D-EPI	2D-EPI	No	HPAC_PANCREAS	HET	Epi	No	0.158737
MCCA0393	iGD	2D-MEShigh	2D-MES	Yes	HPAC_PANCREAS	HET	Epi	No	0.0949894
MCCA0394	iGD	2D-MEShigh	2D-MES	Yes	HPAC_PANCREAS	HET	Epi	No	0.0745925
MCCA0282	iGD	2D-MESlow	2D-MES	Yes	HPAC_PANCREAS	HET	Epi	No	0.141891
MCCA0397	iGD	2D-MESlow	2D-MES	Yes	HPAC_PANCREAS	HET	Epi	No	0.0894794
MCCA0398	iGD	2D-QM	2D-EPI	No	HPAC_PANCREAS	HET	Epi	No	0.193183
MCCA0401	iGD	2D-EPI	2D-EPI	No	HPAC_PANCREAS	HET	Epi	No	0.124764
MCCA0558	HET	2D-QM	2D-EPI	No	HPAC_PANCREAS	HET	Epi	No	0.144292
MCCA0402	iGD	2D-QM	2D-EPI	No	HPAC_PANCREAS	HET	Epi	No	0.220101
MCCA0403	iGD	2D-QM	2D-EPI	No	HPAC_PANCREAS	HET	Epi	No	0.161301
MCCA0404	iGD	2D-EPI	2D-EPI	No	HPAC_PANCREAS	HET	Epi	No	0.16538
MCCA0553	iGD	2D-MEShigh	2D-MES	No	HPAC_PANCREAS	HET	Epi	No	0.213398
MCCA0405	iGD	2D-EPI	2D-EPI	No	HPAC_PANCREAS	HET	Epi	No	0.113653
MCCA0406	HET	2D-MESlow	2D-MES	Yes	HPAC_PANCREAS	HET	Epi	No	0.115423
MCCA0412	iGD	2D-EPI	2D-EPI	No	HPAC_PANCREAS	HET	Epi	No	0.213341
MCCA0413	iGD	2D-EPI	2D-EPI	No	HPAC_PANCREAS	HET	Epi	No	0.169963
MCCA0283	HET	2D-QM	2D-EPI	No	HPAC_PANCREAS	HET	Epi	No	0.146066
MCCA0414	iGD	2D-EPI	2D-EPI	No	HPAC_PANCREAS	HET	Epi	No	0.175015
MCCA0415	iGD	2D-EPI	2D-EPI	No	HPAC_PANCREAS	HET	Epi	No	0.161611
MCCA0416	HET	2D-MESlow	2D-MES	Yes	HPAC_PANCREAS	HET	Epi	No	0.112214
MCCA0417	iGD	2D-MESlow	2D-MES	No	HPAC_PANCREAS	HET	Epi	No	0.140126
MCCA0284	iGD	2D-QM	2D-EPI	No	HPAC_PANCREAS	HET	Epi	No	0.175058
MCCA0418	iGD	2D-QM	2D-EPI	No	HPAC_PANCREAS	HET	Epi	No	0.198755
MCCA0419	HET	2D-EPI	2D-EPI	No	HPAC_PANCREAS	HET	Epi	No	0.176731
MCCA0420	iGD	2D-MEShigh	2D-MES	Yes	HPAC_PANCREAS	HET	Epi	No	0.167156
MCCA0422	NA	2D-QM	2D-EPI	No	HPAC_PANCREAS	HET	Epi	No	0.141132
MCCA0285	HET	2D-QM	2D-EPI	No	HPAC_PANCREAS	HET	Epi	No	0.157192
MCCA0423	HET	2D-EPI	2D-EPI	No	HPAC_PANCREAS	HET	Epi	No	0.212012
MCCA0424	iGD	2D-QM	2D-EPI	No	HPAC_PANCREAS	HET	Epi	No	0.143885
MCCA0425	HET	2D-QM	2D-EPI	No	HPAC_PANCREAS	HET	Epi	No	0.229323
MCCA0286	iGD	2D-QM	2D-EPI	No	HPAC_PANCREAS	HET	Epi	No	0.150394
MCCA0426	iGD	2D-EPI	2D-EPI	No	HPAC_PANCREAS	HET	Epi	No	0.152683
MCCA0427	iGD	2D-QM	2D-EPI	No	HPAC_PANCREAS	HET	Epi	No	0.200028
MCCA0428	iGD	2D-MESlow	2D-MES	No	HPAC_PANCREAS	HET	Epi	No	0.161703
MCCA0429	iGD	2D-MESlow	2D-MES	No	HPAC_PANCREAS	HET	Epi	No	0.168169
MCCA0430	HET	2D-MESlow	2D-MES	Yes	HPAC_PANCREAS	HET	Epi	No	0.112521
MCCA0431	HET	2D-MESlow	2D-MES	No	HPAC_PANCREAS	HET	Epi	No	0.233329
MCCA0432	iGD	2D-MESlow	2D-MES	Yes	HPAC_PANCREAS	HET	Epi	No	0.180718
MCCA0287	iGD	2D-QM	2D-EPI	No	HPAC_PANCREAS	HET	Epi	No	0.141185
MCCA0433	iGD	2D-QM	2D-EPI	No	HPAC_PANCREAS	HET	Epi	No	0.154368
MCCA0434	HET	2D-MESlow	2D-MES	Yes	HPAC_PANCREAS	HET	Epi	No	0.161832
MCCA0288	iGD	2D-EPI	2D-EPI	No	HPAC_PANCREAS	HET	Epi	No	0.201125
MCCA0435	iGD	2D-QM	2D-EPI	No	HPAC_PANCREAS	HET	Epi	No	0.209643
MCCA0436	HET	2D-EPI	2D-EPI	No	HPAC_PANCREAS	HET	Epi	No	0.0797062
MCCA0437	iGD	2D-EPI	2D-EPI	No	HPAC_PANCREAS	HET	Epi	No	0.169614
MCCA0290	HET	2D-QM	2D-EPI	No	HPAFII_PANCREAS	iGD	Epi	No	0.248482
MCCA0292	HET	2D-QM	2D-EPI	No	HPAFII_PANCREAS	iGD	Epi	No	0.259217
MCCA0293	iGD	2D-MESlow	2D-MES	No	HPAFII_PANCREAS	iGD	Epi	No	0.19244
MCCA0294	iGD	2D-MEShigh	2D-MES	Yes	HPAFII_PANCREAS	iGD	Epi	No	0.0547994
MCCA0271	HET	2D-EPI	2D-EPI	No	HPAFII_PANCREAS	iGD	Epi	No	0.253081
MCCA0295	HET	2D-EPI	2D-EPI	No	HPAFII_PANCREAS	iGD	Epi	No	0.213382
MCCA0296	iGD	2D-QM	2D-EPI	No	HPAFII_PANCREAS	iGD	Epi	No	0.349819
MCCA0272	iGD	2D-QM	2D-EPI	No	HPAFII_PANCREAS	iGD	Epi	No	0.302149
MCCA0297	iGD	2D-MESlow	2D-MES	No	HPAFII_PANCREAS	iGD	Epi	No	0.121678
MCCA0298	iGD	2D-EPI	2D-EPI	No	HPAFII_PANCREAS	iGD	Epi	No	0.318154
MCCA0299	HET	2D-QM	2D-EPI	No	HPAFII_PANCREAS	iGD	Epi	No	0.240744
MCCA0273	iGD	2D-MESlow	2D-MES	Yes	HPAFII_PANCREAS	iGD	Epi	No	0.0388093
MCCA0300	iGD	2D-EPI	2D-EPI	No	HPAFII_PANCREAS	iGD	Epi	No	0.316202
MCCA0301	iGD	2D-QM	2D-EPI	No	HPAFII_PANCREAS	iGD	Epi	No	0.271414
MCCA0302	iGD	2D-MEShigh	2D-MES	Yes	HPAFII_PANCREAS	iGD	Epi	No	0.0309096
MCCA0303	iGD	2D-EPI	2D-EPI	No	HPAFII_PANCREAS	iGD	Epi	No	0.302599
MCCA0304	HET	2D-EPI	2D-EPI	No	HPAFII_PANCREAS	iGD	Epi	No	0.285749
MCCA0305	iGD	2D-EPI	2D-EPI	No	HPAFII_PANCREAS	iGD	Epi	No	0.253071
MCCA0306	iGD	2D-EPI	2D-EPI	No	HPAFII_PANCREAS	iGD	Epi	No	0.356986
MCCA0307	HET	2D-EPI	2D-EPI	No	HPAFII_PANCREAS	iGD	Epi	No	0.203993
MCCA0308	iGD	2D-MESlow	2D-MES	Yes	HPAFII_PANCREAS	iGD	Epi	No	0.143055
MCCA0309	iGD	2D-QM	2D-EPI	No	HPAFII_PANCREAS	iGD	Epi	No	0.333193
MCCA0310	HET	2D-MESlow	2D-MES	Yes	HPAFII_PANCREAS	iGD	Epi	No	0.0505294
MCCA0311	iGD	2D-MESlow	2D-MES	Yes	HPAFII_PANCREAS	iGD	Epi	No	0.0633674
MCCA0312	HET	2D-EPI	2D-EPI	No	HPAFII_PANCREAS	iGD	Epi	No	0.14799
MCCA0313	iGD	2D-EPI	2D-EPI	No	HPAFII_PANCREAS	iGD	Epi	No	0.300922
MCCA0314	iGD	2D-QM	2D-EPI	No	HPAFII_PANCREAS	iGD	Epi	No	0.233242
MCCA0315	HET	2D-QM	2D-EPI	No	HPAFII_PANCREAS	iGD	Epi	No	0.262085
MCCA0316	iGD	2D-QM	2D-EPI	No	HPAFII_PANCREAS	iGD	Epi	No	0.297187
MCCA0317	iGD	2D-QM	2D-EPI	No	HPAFII_PANCREAS	iGD	Epi	No	0.284309
MCCA0318	iGD	2D-MESlow	2D-MES	Yes	HPAFII_PANCREAS	iGD	Epi	No	0.162946
MCCA0319	HET	2D-EPI	2D-EPI	No	HPAFII_PANCREAS	iGD	Epi	No	0.280074
MCCA0320	iGD	2D-EPI	2D-EPI	No	HPAFII_PANCREAS	iGD	Epi	No	0.325705
MCCA0322	iGD	2D-EPI	2D-EPI	No	HPAFII_PANCREAS	iGD	Epi	No	0.376849
MCCA0323	iGD	2D-QM	2D-EPI	No	HPAFII_PANCREAS	iGD	Epi	No	0.289839
MCCA0274	iGD	2D-MEShigh	2D-MES	Yes	HPAFII_PANCREAS	iGD	Epi	No	0.0330299
MCCA0324	iGD	2D-QM	2D-EPI	Yes	HPAFII_PANCREAS	iGD	Epi	No	0.0877311
MCCA0325	iGD	2D-QM	2D-EPI	No	HPAFII_PANCREAS	iGD	Epi	No	0.309058
MCCA0326	HET	2D-QM	2D-EPI	No	HPAFII_PANCREAS	iGD	Epi	No	0.29126
MCCA0327	iGD	2D-QM	2D-EPI	No	HPAFII_PANCREAS	iGD	Epi	No	0.21245
MCCA0275	HET	2D-MESlow	2D-MES	No	HPAFII_PANCREAS	iGD	Epi	No	0.223771
MCCA0328	iGD	2D-QM	2D-EPI	No	HPAFII_PANCREAS	iGD	Epi	No	0.299692
MCCA0329	HET	2D-EPI	2D-EPI	No	HPAFII_PANCREAS	iGD	Epi	No	0.208568
MCCA0331	HET	2D-QM	2D-EPI	No	HPAFII_PANCREAS	iGD	Epi	No	0.226942
MCCA0333	HET	2D-QM	2D-EPI	No	HPAFII_PANCREAS	iGD	Epi	No	0.230899
MCCA0334	HET	2D-MESlow	2D-MES	No	HPAFII_PANCREAS	iGD	Epi	No	0.134087
MCCA0335	HET	2D-MESlow	2D-MES	No	HPAFII_PANCREAS	iGD	Epi	No	0.125705
MCCA0336	NA	2D-EPI	2D-EPI	No	HPAFII_PANCREAS	iGD	Epi	No	0.324847
MCCA0337	HET	2D-EPI	2D-EPI	No	HPAFII_PANCREAS	iGD	Epi	No	0.260059
MCCA0338	iGD	2D-MESlow	2D-MES	Yes	HPAFII_PANCREAS	iGD	Epi	No	0.0293393
MCCA0339	iGD	2D-MESlow	2D-MES	No	HPAFII_PANCREAS	iGD	Epi	No	0.24478
MCCA0340	iGD	2D-MEShigh	2D-MES	Yes	HPAFII_PANCREAS	iGD	Epi	No	0.10289
MCCA0341	HET	2D-QM	2D-EPI	No	HPAFII_PANCREAS	iGD	Epi	No	0.181263
MCCA0342	iGD	2D-MEShigh	2D-MES	Yes	HPAFII_PANCREAS	iGD	Epi	No	0.0892275
MCCA0343	HET	2D-EPI	2D-EPI	No	HPAFII_PANCREAS	iGD	Epi	No	0.232553
MCCA0344	iGD	2D-MESlow	2D-MES	No	HPAFII_PANCREAS	iGD	Epi	No	0.26274
MCCA0345	iGD	2D-EPI	2D-EPI	No	HPAFII_PANCREAS	iGD	Epi	No	0.315795
MCCA0346	NA	2D-QM	2D-EPI	No	HPAFII_PANCREAS	iGD	Epi	No	0.221389
MCCA0347	iGD	2D-MESlow	2D-MES	No	HPAFII_PANCREAS	iGD	Epi	No	0.256536
MCCA0348	iGD	2D-MESlow	2D-MES	Yes	HPAFII_PANCREAS	iGD	Epi	No	0.127383
MCCA0349	iGD	2D-EPI	2D-EPI	No	HPAFII_PANCREAS	iGD	Epi	No	0.325675
MCCA0350	iGD	2D-MEShigh	2D-MES	Yes	HPAFII_PANCREAS	iGD	Epi	No	0.0798487
MCCA0351	HET	2D-EPI	2D-EPI	No	HPAFII_PANCREAS	iGD	Epi	No	0.230578
MCCA0352	iGD	2D-EPI	2D-EPI	No	HPAFII_PANCREAS	iGD	Epi	No	0.312681
MCCA0353	iGD	2D-EPI	2D-EPI	No	HPAFII_PANCREAS	iGD	Epi	No	0.321072
MCCA0354	iGD	2D-MEShigh	2D-MES	No	HPAFII_PANCREAS	iGD	Epi	No	0.184598
MCCA0355	HET	2D-QM	2D-EPI	No	HPAFII_PANCREAS	iGD	Epi	No	0.275452
MCCA0538	iGD	2D-MESlow	2D-MES	No	HPAFII_PANCREAS	iGD	Epi	No	0.307095
MCCA0356	iGD	2D-MEShigh	2D-MES	Yes	HPAFII_PANCREAS	iGD	Epi	No	0.205689
MCCA0539	iGD	2D-QM	2D-EPI	No	HPAFII_PANCREAS	iGD	Epi	No	0.302077
MCCA0540	iGD	2D-QM	2D-EPI	No	HPAFII_PANCREAS	iGD	Epi	No	0.28447
MCCA0541	iGD	2D-EPI	2D-EPI	No	HPAFII_PANCREAS	iGD	Epi	No	0.282656
MCCA0542	iGD	2D-MESlow	2D-MES	No	HPAFII_PANCREAS	iGD	Epi	No	0.211956
MCCA0543	iGD	2D-QM	2D-EPI	No	HPAFII_PANCREAS	iGD	Epi	No	0.249631
MCCA0544	iGD	2D-QM	2D-EPI	No	HPAFII_PANCREAS	iGD	Epi	No	0.296726
MCCA0545	iGD	2D-QM	2D-EPI	No	HPAFII_PANCREAS	iGD	Epi	No	0.254846
MCCA0546	iGD	2D-MESlow	2D-MES	No	HPAFII_PANCREAS	iGD	Epi	No	0.250963
MCCA0547	iGD	2D-EPI	2D-EPI	No	HPAFII_PANCREAS	iGD	Epi	No	0.288683
MCCA0548	iGD	2D-QM	2D-EPI	No	HPAFII_PANCREAS	iGD	Epi	No	0.305795
MCCA0549	iGD	2D-MESlow	2D-MES	No	HPAFII_PANCREAS	iGD	Epi	No	0.26145
MCCA0537	iGD	2D-MEShigh	2D-MES	Yes	HPAFII_PANCREAS	iGD	Epi	No	0.205822
MCCA0357	iGD	2D-EPI	2D-EPI	No	HPAFII_PANCREAS	iGD	Epi	No	0.352276
MCCA0550	iGD	2D-MEShigh	2D-MES	Yes	HPAFII_PANCREAS	iGD	Epi	No	0.116488
MCCA0551	iGD	2D-EPI	2D-EPI	No	HPAFII_PANCREAS	iGD	Epi	No	0.303876
MCCA0552	iGD	2D-EPI	2D-EPI	No	HPAFII_PANCREAS	iGD	Epi	No	0.282295
MCCA0358	iGD	2D-EPI	2D-EPI	No	HPAFII_PANCREAS	iGD	Epi	No	0.289186
MCCA0359	iGD	2D-EPI	2D-EPI	No	HPAFII_PANCREAS	iGD	Epi	No	0.33644
MCCA0360	iGD	2D-QM	2D-EPI	No	HPAFII_PANCREAS	iGD	Epi	No	0.279218
MCCA0276	iGD	2D-QM	2D-EPI	No	HPAFII_PANCREAS	iGD	Epi	No	0.33373
MCCA0361	iGD	2D-MESlow	2D-MES	No	HPAFII_PANCREAS	iGD	Epi	No	0.350118
MCCA0363	iGD	2D-MESlow	2D-MES	Yes	HPAFII_PANCREAS	iGD	Epi	No	0.00891538
MCCA0559	iGD	2D-EPI	2D-EPI	No	HPAFII_PANCREAS	iGD	Epi	No	0.325152
MCCA0277	HET	2D-QM	2D-EPI	No	HPAFII_PANCREAS	iGD	Epi	No	0.264106
MCCA0365	iGD	2D-MESlow	2D-MES	No	HPAFII_PANCREAS	iGD	Epi	No	0.319469
MCCA0368	iGD	2D-MESlow	2D-MES	Yes	HPAFII_PANCREAS	iGD	Epi	No	0.0557398
MCCA0279	iGD	2D-MEShigh	2D-MES	Yes	HPAFII_PANCREAS	iGD	Epi	No	0.11004
MCCA0369	iGD	2D-MEShigh	2D-MES	Yes	HPAFII_PANCREAS	iGD	Epi	No	0.105261
MCCA0372	iGD	2D-QM	2D-EPI	No	HPAFII_PANCREAS	iGD	Epi	No	0.295486
MCCA0280	iGD	2D-EPI	2D-EPI	No	HPAFII_PANCREAS	iGD	Epi	No	0.308082
MCCA0373	iGD	2D-EPI	2D-EPI	No	HPAFII_PANCREAS	iGD	Epi	No	0.337785
MCCA0374	HET	2D-MESlow	2D-MES	No	HPAFII_PANCREAS	iGD	Epi	No	0.203216
MCCA0375	iGD	2D-EPI	2D-EPI	No	HPAFII_PANCREAS	iGD	Epi	No	0.304651
MCCA0376	iGD	2D-MESlow	2D-MES	No	HPAFII_PANCREAS	iGD	Epi	No	0.244207
MCCA0379	iGD	2D-EPI	2D-EPI	No	HPAFII_PANCREAS	iGD	Epi	No	0.341527
MCCA0380	iGD	2D-MESlow	2D-MES	No	HPAFII_PANCREAS	iGD	Epi	No	0.215013
MCCA0381	HET	2D-MESlow	2D-MES	No	HPAFII_PANCREAS	iGD	Epi	No	0.178299
MCCA0382	iGD	2D-MESlow	2D-MES	No	HPAFII_PANCREAS	iGD	Epi	No	0.198344
MCCA0383	HET	2D-QM	2D-EPI	No	HPAFII_PANCREAS	iGD	Epi	No	0.237586
MCCA0384	iGD	2D-MESlow	2D-MES	Yes	HPAFII_PANCREAS	iGD	Epi	No	0.113654
MCCA0385	iGD	2D-QM	2D-EPI	No	HPAFII_PANCREAS	iGD	Epi	No	0.350368
MCCA0386	HET	2D-QM	2D-EPI	No	HPAFII_PANCREAS	iGD	Epi	No	0.226121
MCCA0560	HET	2D-MESlow	2D-MES	No	HPAFII_PANCREAS	iGD	Epi	No	0.210273
MCCA0387	iGD	2D-QM	2D-EPI	No	HPAFII_PANCREAS	iGD	Epi	No	0.281806
MCCA0388	iGD	2D-QM	2D-EPI	No	HPAFII_PANCREAS	iGD	Epi	No	0.303177
MCCA0389	HET	2D-EPI	2D-EPI	No	HPAFII_PANCREAS	iGD	Epi	No	0.314434
MCCA0554	iGD	2D-QM	2D-EPI	No	HPAFII_PANCREAS	iGD	Epi	No	0.261254
MCCA0561	HET	2D-MESlow	2D-MES	No	HPAFII_PANCREAS	iGD	Epi	No	0.266547
MCCA0281	HET	2D-EPI	2D-EPI	No	HPAFII_PANCREAS	iGD	Epi	No	0.292443
MCCA0390	HET	2D-EPI	2D-EPI	No	HPAFII_PANCREAS	iGD	Epi	No	0.312996
MCCA0391	HET	2D-EPI	2D-EPI	No	HPAFII_PANCREAS	iGD	Epi	No	0.277366
MCCA0555	HET	2D-EPI	2D-EPI	No	HPAFII_PANCREAS	iGD	Epi	No	0.272505
MCCA0556	HET	2D-QM	2D-EPI	No	HPAFII_PANCREAS	iGD	Epi	No	0.286282
MCCA0557	HET	2D-MESlow	2D-MES	No	HPAFII_PANCREAS	iGD	Epi	No	0.262602
MCCA0392	iGD	2D-EPI	2D-EPI	No	HPAFII_PANCREAS	iGD	Epi	No	0.320313
MCCA0393	iGD	2D-MEShigh	2D-MES	Yes	HPAFII_PANCREAS	iGD	Epi	No	0.0240147
MCCA0394	iGD	2D-MEShigh	2D-MES	Yes	HPAFII_PANCREAS	iGD	Epi	No	0.0627462
MCCA0282	iGD	2D-MESlow	2D-MES	Yes	HPAFII_PANCREAS	iGD	Epi	No	0.0867911
MCCA0397	iGD	2D-MESlow	2D-MES	Yes	HPAFII_PANCREAS	iGD	Epi	No	0.0872259
MCCA0398	iGD	2D-QM	2D-EPI	No	HPAFII_PANCREAS	iGD	Epi	No	0.338725
MCCA0401	iGD	2D-EPI	2D-EPI	No	HPAFII_PANCREAS	iGD	Epi	No	0.282701
MCCA0558	HET	2D-QM	2D-EPI	No	HPAFII_PANCREAS	iGD	Epi	No	0.24089
MCCA0402	iGD	2D-QM	2D-EPI	No	HPAFII_PANCREAS	iGD	Epi	No	0.375903
MCCA0403	iGD	2D-QM	2D-EPI	No	HPAFII_PANCREAS	iGD	Epi	No	0.281816
MCCA0404	iGD	2D-EPI	2D-EPI	No	HPAFII_PANCREAS	iGD	Epi	No	0.298012
MCCA0553	iGD	2D-MEShigh	2D-MES	No	HPAFII_PANCREAS	iGD	Epi	No	0.23491
MCCA0405	iGD	2D-EPI	2D-EPI	No	HPAFII_PANCREAS	iGD	Epi	No	0.360236
MCCA0406	HET	2D-MESlow	2D-MES	Yes	HPAFII_PANCREAS	iGD	Epi	No	0.0511369
MCCA0412	iGD	2D-EPI	2D-EPI	No	HPAFII_PANCREAS	iGD	Epi	No	0.359794
MCCA0413	iGD	2D-EPI	2D-EPI	No	HPAFII_PANCREAS	iGD	Epi	No	0.310218
MCCA0283	HET	2D-QM	2D-EPI	No	HPAFII_PANCREAS	iGD	Epi	No	0.322191
MCCA0414	iGD	2D-EPI	2D-EPI	No	HPAFII_PANCREAS	iGD	Epi	No	0.314763
MCCA0415	iGD	2D-EPI	2D-EPI	No	HPAFII_PANCREAS	iGD	Epi	No	0.286974
MCCA0416	HET	2D-MESlow	2D-MES	Yes	HPAFII_PANCREAS	iGD	Epi	No	0.0443072
MCCA0417	iGD	2D-MESlow	2D-MES	No	HPAFII_PANCREAS	iGD	Epi	No	0.241506
MCCA0284	iGD	2D-QM	2D-EPI	No	HPAFII_PANCREAS	iGD	Epi	No	0.2744
MCCA0418	iGD	2D-QM	2D-EPI	No	HPAFII_PANCREAS	iGD	Epi	No	0.284782
MCCA0419	HET	2D-EPI	2D-EPI	No	HPAFII_PANCREAS	iGD	Epi	No	0.35348
MCCA0420	iGD	2D-MEShigh	2D-MES	Yes	HPAFII_PANCREAS	iGD	Epi	No	0.132531
MCCA0422	NA	2D-QM	2D-EPI	No	HPAFII_PANCREAS	iGD	Epi	No	0.157104
MCCA0285	HET	2D-QM	2D-EPI	No	HPAFII_PANCREAS	iGD	Epi	No	0.326946
MCCA0423	HET	2D-EPI	2D-EPI	No	HPAFII_PANCREAS	iGD	Epi	No	0.354096
MCCA0424	iGD	2D-QM	2D-EPI	No	HPAFII_PANCREAS	iGD	Epi	No	0.366182
MCCA0425	HET	2D-QM	2D-EPI	No	HPAFII_PANCREAS	iGD	Epi	No	0.347901
MCCA0286	iGD	2D-QM	2D-EPI	No	HPAFII_PANCREAS	iGD	Epi	No	0.285443
MCCA0426	iGD	2D-EPI	2D-EPI	No	HPAFII_PANCREAS	iGD	Epi	No	0.294791
MCCA0427	iGD	2D-QM	2D-EPI	No	HPAFII_PANCREAS	iGD	Epi	No	0.340721
MCCA0428	iGD	2D-MESlow	2D-MES	No	HPAFII_PANCREAS	iGD	Epi	No	0.214056
MCCA0429	iGD	2D-MESlow	2D-MES	No	HPAFII_PANCREAS	iGD	Epi	No	0.180043
MCCA0430	HET	2D-MESlow	2D-MES	Yes	HPAFII_PANCREAS	iGD	Epi	No	0.087435
MCCA0431	HET	2D-MESlow	2D-MES	No	HPAFII_PANCREAS	iGD	Epi	No	0.300668
MCCA0432	iGD	2D-MESlow	2D-MES	Yes	HPAFII_PANCREAS	iGD	Epi	No	0.148432
MCCA0287	iGD	2D-QM	2D-EPI	No	HPAFII_PANCREAS	iGD	Epi	No	0.290447
MCCA0433	iGD	2D-QM	2D-EPI	No	HPAFII_PANCREAS	iGD	Epi	No	0.269153
MCCA0434	HET	2D-MESlow	2D-MES	Yes	HPAFII_PANCREAS	iGD	Epi	No	0.11743
MCCA0288	iGD	2D-EPI	2D-EPI	No	HPAFII_PANCREAS	iGD	Epi	No	0.353479
MCCA0435	iGD	2D-QM	2D-EPI	No	HPAFII_PANCREAS	iGD	Epi	No	0.340583
MCCA0436	HET	2D-EPI	2D-EPI	No	HPAFII_PANCREAS	iGD	Epi	No	0.135871
MCCA0437	iGD	2D-EPI	2D-EPI	No	HPAFII_PANCREAS	iGD	Epi	No	0.294525
MCCA0290	HET	2D-QM	2D-EPI	No	HS766T_PANCREAS	iGD	Mes-like	Yes	-0.0391777
MCCA0292	HET	2D-QM	2D-EPI	No	HS766T_PANCREAS	iGD	Mes-like	Yes	0.107775
MCCA0293	iGD	2D-MESlow	2D-MES	No	HS766T_PANCREAS	iGD	Mes-like	Yes	0.158892
MCCA0294	iGD	2D-MEShigh	2D-MES	Yes	HS766T_PANCREAS	iGD	Mes-like	Yes	0.2114
MCCA0271	HET	2D-EPI	2D-EPI	No	HS766T_PANCREAS	iGD	Mes-like	Yes	-0.0145541
MCCA0295	HET	2D-EPI	2D-EPI	No	HS766T_PANCREAS	iGD	Mes-like	Yes	0.108026
MCCA0296	iGD	2D-QM	2D-EPI	No	HS766T_PANCREAS	iGD	Mes-like	Yes	0.0301829
MCCA0272	iGD	2D-QM	2D-EPI	No	HS766T_PANCREAS	iGD	Mes-like	Yes	0.171378
MCCA0297	iGD	2D-MESlow	2D-MES	No	HS766T_PANCREAS	iGD	Mes-like	Yes	0.185427
MCCA0298	iGD	2D-EPI	2D-EPI	No	HS766T_PANCREAS	iGD	Mes-like	Yes	0.0230923
MCCA0299	HET	2D-QM	2D-EPI	No	HS766T_PANCREAS	iGD	Mes-like	Yes	0.125958
MCCA0273	iGD	2D-MESlow	2D-MES	Yes	HS766T_PANCREAS	iGD	Mes-like	Yes	0.22149
MCCA0300	iGD	2D-EPI	2D-EPI	No	HS766T_PANCREAS	iGD	Mes-like	Yes	0.0740203
MCCA0301	iGD	2D-QM	2D-EPI	No	HS766T_PANCREAS	iGD	Mes-like	Yes	0.0598739
MCCA0302	iGD	2D-MEShigh	2D-MES	Yes	HS766T_PANCREAS	iGD	Mes-like	Yes	0.274215
MCCA0303	iGD	2D-EPI	2D-EPI	No	HS766T_PANCREAS	iGD	Mes-like	Yes	0.0134544
MCCA0304	HET	2D-EPI	2D-EPI	No	HS766T_PANCREAS	iGD	Mes-like	Yes	0.13518
MCCA0305	iGD	2D-EPI	2D-EPI	No	HS766T_PANCREAS	iGD	Mes-like	Yes	0.0599438
MCCA0306	iGD	2D-EPI	2D-EPI	No	HS766T_PANCREAS	iGD	Mes-like	Yes	0.0760157
MCCA0307	HET	2D-EPI	2D-EPI	No	HS766T_PANCREAS	iGD	Mes-like	Yes	0.0761068
MCCA0308	iGD	2D-MESlow	2D-MES	Yes	HS766T_PANCREAS	iGD	Mes-like	Yes	0.253399
MCCA0309	iGD	2D-QM	2D-EPI	No	HS766T_PANCREAS	iGD	Mes-like	Yes	0.107605
MCCA0310	HET	2D-MESlow	2D-MES	Yes	HS766T_PANCREAS	iGD	Mes-like	Yes	0.254415
MCCA0311	iGD	2D-MESlow	2D-MES	Yes	HS766T_PANCREAS	iGD	Mes-like	Yes	0.285061
MCCA0312	HET	2D-EPI	2D-EPI	No	HS766T_PANCREAS	iGD	Mes-like	Yes	0.140432
MCCA0313	iGD	2D-EPI	2D-EPI	No	HS766T_PANCREAS	iGD	Mes-like	Yes	0.0943403
MCCA0314	iGD	2D-QM	2D-EPI	No	HS766T_PANCREAS	iGD	Mes-like	Yes	0.15704
MCCA0315	HET	2D-QM	2D-EPI	No	HS766T_PANCREAS	iGD	Mes-like	Yes	0.101995
MCCA0316	iGD	2D-QM	2D-EPI	No	HS766T_PANCREAS	iGD	Mes-like	Yes	0.174852
MCCA0317	iGD	2D-QM	2D-EPI	No	HS766T_PANCREAS	iGD	Mes-like	Yes	0.086723
MCCA0318	iGD	2D-MESlow	2D-MES	Yes	HS766T_PANCREAS	iGD	Mes-like	Yes	0.24095
MCCA0319	HET	2D-EPI	2D-EPI	No	HS766T_PANCREAS	iGD	Mes-like	Yes	0.036581
MCCA0320	iGD	2D-EPI	2D-EPI	No	HS766T_PANCREAS	iGD	Mes-like	Yes	0.0615956
MCCA0322	iGD	2D-EPI	2D-EPI	No	HS766T_PANCREAS	iGD	Mes-like	Yes	0.0340863
MCCA0323	iGD	2D-QM	2D-EPI	No	HS766T_PANCREAS	iGD	Mes-like	Yes	0.128349
MCCA0274	iGD	2D-MEShigh	2D-MES	Yes	HS766T_PANCREAS	iGD	Mes-like	Yes	0.257361
MCCA0324	iGD	2D-QM	2D-EPI	Yes	HS766T_PANCREAS	iGD	Mes-like	Yes	0.244785
MCCA0325	iGD	2D-QM	2D-EPI	No	HS766T_PANCREAS	iGD	Mes-like	Yes	0.127604
MCCA0326	HET	2D-QM	2D-EPI	No	HS766T_PANCREAS	iGD	Mes-like	Yes	-0.030579
MCCA0327	iGD	2D-QM	2D-EPI	No	HS766T_PANCREAS	iGD	Mes-like	Yes	0.116859
MCCA0275	HET	2D-MESlow	2D-MES	No	HS766T_PANCREAS	iGD	Mes-like	Yes	0.149942
MCCA0328	iGD	2D-QM	2D-EPI	No	HS766T_PANCREAS	iGD	Mes-like	Yes	0.106728
MCCA0329	HET	2D-EPI	2D-EPI	No	HS766T_PANCREAS	iGD	Mes-like	Yes	0.0996212
MCCA0331	HET	2D-QM	2D-EPI	No	HS766T_PANCREAS	iGD	Mes-like	Yes	0.182505
MCCA0333	HET	2D-QM	2D-EPI	No	HS766T_PANCREAS	iGD	Mes-like	Yes	0.0524904
MCCA0334	HET	2D-MESlow	2D-MES	No	HS766T_PANCREAS	iGD	Mes-like	Yes	0.172151
MCCA0335	HET	2D-MESlow	2D-MES	No	HS766T_PANCREAS	iGD	Mes-like	Yes	0.190204
MCCA0336	NA	2D-EPI	2D-EPI	No	HS766T_PANCREAS	iGD	Mes-like	Yes	0.136804
MCCA0337	HET	2D-EPI	2D-EPI	No	HS766T_PANCREAS	iGD	Mes-like	Yes	0.0213063
MCCA0338	iGD	2D-MESlow	2D-MES	Yes	HS766T_PANCREAS	iGD	Mes-like	Yes	0.304992
MCCA0339	iGD	2D-MESlow	2D-MES	No	HS766T_PANCREAS	iGD	Mes-like	Yes	0.142845
MCCA0340	iGD	2D-MEShigh	2D-MES	Yes	HS766T_PANCREAS	iGD	Mes-like	Yes	0.228389
MCCA0341	HET	2D-QM	2D-EPI	No	HS766T_PANCREAS	iGD	Mes-like	Yes	0.0907371
MCCA0342	iGD	2D-MEShigh	2D-MES	Yes	HS766T_PANCREAS	iGD	Mes-like	Yes	0.274935
MCCA0343	HET	2D-EPI	2D-EPI	No	HS766T_PANCREAS	iGD	Mes-like	Yes	0.108932
MCCA0344	iGD	2D-MESlow	2D-MES	No	HS766T_PANCREAS	iGD	Mes-like	Yes	0.042155
MCCA0345	iGD	2D-EPI	2D-EPI	No	HS766T_PANCREAS	iGD	Mes-like	Yes	0.028488
MCCA0346	NA	2D-QM	2D-EPI	No	HS766T_PANCREAS	iGD	Mes-like	Yes	0.148064
MCCA0347	iGD	2D-MESlow	2D-MES	No	HS766T_PANCREAS	iGD	Mes-like	Yes	0.146129
MCCA0348	iGD	2D-MESlow	2D-MES	Yes	HS766T_PANCREAS	iGD	Mes-like	Yes	0.290883
MCCA0349	iGD	2D-EPI	2D-EPI	No	HS766T_PANCREAS	iGD	Mes-like	Yes	0.0637117
MCCA0350	iGD	2D-MEShigh	2D-MES	Yes	HS766T_PANCREAS	iGD	Mes-like	Yes	0.287452
MCCA0351	HET	2D-EPI	2D-EPI	No	HS766T_PANCREAS	iGD	Mes-like	Yes	0.0364763
MCCA0352	iGD	2D-EPI	2D-EPI	No	HS766T_PANCREAS	iGD	Mes-like	Yes	0.0210612
MCCA0353	iGD	2D-EPI	2D-EPI	No	HS766T_PANCREAS	iGD	Mes-like	Yes	-0.0289662
MCCA0354	iGD	2D-MEShigh	2D-MES	No	HS766T_PANCREAS	iGD	Mes-like	Yes	0.204781
MCCA0355	HET	2D-QM	2D-EPI	No	HS766T_PANCREAS	iGD	Mes-like	Yes	0.0922107
MCCA0538	iGD	2D-MESlow	2D-MES	No	HS766T_PANCREAS	iGD	Mes-like	Yes	0.143912
MCCA0356	iGD	2D-MEShigh	2D-MES	Yes	HS766T_PANCREAS	iGD	Mes-like	Yes	0.2251
MCCA0539	iGD	2D-QM	2D-EPI	No	HS766T_PANCREAS	iGD	Mes-like	Yes	0.0895003
MCCA0540	iGD	2D-QM	2D-EPI	No	HS766T_PANCREAS	iGD	Mes-like	Yes	0.100789
MCCA0541	iGD	2D-EPI	2D-EPI	No	HS766T_PANCREAS	iGD	Mes-like	Yes	0.0597424
MCCA0542	iGD	2D-MESlow	2D-MES	No	HS766T_PANCREAS	iGD	Mes-like	Yes	0.0784224
MCCA0543	iGD	2D-QM	2D-EPI	No	HS766T_PANCREAS	iGD	Mes-like	Yes	0.0859695
MCCA0544	iGD	2D-QM	2D-EPI	No	HS766T_PANCREAS	iGD	Mes-like	Yes	0.0828582
MCCA0545	iGD	2D-QM	2D-EPI	No	HS766T_PANCREAS	iGD	Mes-like	Yes	0.0549056
MCCA0546	iGD	2D-MESlow	2D-MES	No	HS766T_PANCREAS	iGD	Mes-like	Yes	0.180682
MCCA0547	iGD	2D-EPI	2D-EPI	No	HS766T_PANCREAS	iGD	Mes-like	Yes	0.134138
MCCA0548	iGD	2D-QM	2D-EPI	No	HS766T_PANCREAS	iGD	Mes-like	Yes	0.0822637
MCCA0549	iGD	2D-MESlow	2D-MES	No	HS766T_PANCREAS	iGD	Mes-like	Yes	0.118389
MCCA0537	iGD	2D-MEShigh	2D-MES	Yes	HS766T_PANCREAS	iGD	Mes-like	Yes	0.226957
MCCA0357	iGD	2D-EPI	2D-EPI	No	HS766T_PANCREAS	iGD	Mes-like	Yes	0.0173857
MCCA0550	iGD	2D-MEShigh	2D-MES	Yes	HS766T_PANCREAS	iGD	Mes-like	Yes	0.234254
MCCA0551	iGD	2D-EPI	2D-EPI	No	HS766T_PANCREAS	iGD	Mes-like	Yes	0.0793976
MCCA0552	iGD	2D-EPI	2D-EPI	No	HS766T_PANCREAS	iGD	Mes-like	Yes	0.0859592
MCCA0358	iGD	2D-EPI	2D-EPI	No	HS766T_PANCREAS	iGD	Mes-like	Yes	-0.0145089
MCCA0359	iGD	2D-EPI	2D-EPI	No	HS766T_PANCREAS	iGD	Mes-like	Yes	0.0103918
MCCA0360	iGD	2D-QM	2D-EPI	No	HS766T_PANCREAS	iGD	Mes-like	Yes	0.184554
MCCA0276	iGD	2D-QM	2D-EPI	No	HS766T_PANCREAS	iGD	Mes-like	Yes	0.140906
MCCA0361	iGD	2D-MESlow	2D-MES	No	HS766T_PANCREAS	iGD	Mes-like	Yes	0.127584
MCCA0363	iGD	2D-MESlow	2D-MES	Yes	HS766T_PANCREAS	iGD	Mes-like	Yes	0.308186
MCCA0559	iGD	2D-EPI	2D-EPI	No	HS766T_PANCREAS	iGD	Mes-like	Yes	-0.0148785
MCCA0277	HET	2D-QM	2D-EPI	No	HS766T_PANCREAS	iGD	Mes-like	Yes	0.156497
MCCA0365	iGD	2D-MESlow	2D-MES	No	HS766T_PANCREAS	iGD	Mes-like	Yes	0.15942
MCCA0368	iGD	2D-MESlow	2D-MES	Yes	HS766T_PANCREAS	iGD	Mes-like	Yes	0.202957
MCCA0279	iGD	2D-MEShigh	2D-MES	Yes	HS766T_PANCREAS	iGD	Mes-like	Yes	0.245236
MCCA0369	iGD	2D-MEShigh	2D-MES	Yes	HS766T_PANCREAS	iGD	Mes-like	Yes	0.240978
MCCA0372	iGD	2D-QM	2D-EPI	No	HS766T_PANCREAS	iGD	Mes-like	Yes	0.176618
MCCA0280	iGD	2D-EPI	2D-EPI	No	HS766T_PANCREAS	iGD	Mes-like	Yes	0.0323999
MCCA0373	iGD	2D-EPI	2D-EPI	No	HS766T_PANCREAS	iGD	Mes-like	Yes	0.0446817
MCCA0374	HET	2D-MESlow	2D-MES	No	HS766T_PANCREAS	iGD	Mes-like	Yes	0.17423
MCCA0375	iGD	2D-EPI	2D-EPI	No	HS766T_PANCREAS	iGD	Mes-like	Yes	-0.0261999
MCCA0376	iGD	2D-MESlow	2D-MES	No	HS766T_PANCREAS	iGD	Mes-like	Yes	0.141041
MCCA0379	iGD	2D-EPI	2D-EPI	No	HS766T_PANCREAS	iGD	Mes-like	Yes	0.0255238
MCCA0380	iGD	2D-MESlow	2D-MES	No	HS766T_PANCREAS	iGD	Mes-like	Yes	0.183223
MCCA0381	HET	2D-MESlow	2D-MES	No	HS766T_PANCREAS	iGD	Mes-like	Yes	0.189227
MCCA0382	iGD	2D-MESlow	2D-MES	No	HS766T_PANCREAS	iGD	Mes-like	Yes	0.158041
MCCA0383	HET	2D-QM	2D-EPI	No	HS766T_PANCREAS	iGD	Mes-like	Yes	0.0623034
MCCA0384	iGD	2D-MESlow	2D-MES	Yes	HS766T_PANCREAS	iGD	Mes-like	Yes	0.251151
MCCA0385	iGD	2D-QM	2D-EPI	No	HS766T_PANCREAS	iGD	Mes-like	Yes	-0.000385224
MCCA0386	HET	2D-QM	2D-EPI	No	HS766T_PANCREAS	iGD	Mes-like	Yes	0.121076
MCCA0560	HET	2D-MESlow	2D-MES	No	HS766T_PANCREAS	iGD	Mes-like	Yes	0.199936
MCCA0387	iGD	2D-QM	2D-EPI	No	HS766T_PANCREAS	iGD	Mes-like	Yes	0.217642
MCCA0388	iGD	2D-QM	2D-EPI	No	HS766T_PANCREAS	iGD	Mes-like	Yes	0.114611
MCCA0389	HET	2D-EPI	2D-EPI	No	HS766T_PANCREAS	iGD	Mes-like	Yes	0.0785507
MCCA0554	iGD	2D-QM	2D-EPI	No	HS766T_PANCREAS	iGD	Mes-like	Yes	0.0624067
MCCA0561	HET	2D-MESlow	2D-MES	No	HS766T_PANCREAS	iGD	Mes-like	Yes	0.101741
MCCA0281	HET	2D-EPI	2D-EPI	No	HS766T_PANCREAS	iGD	Mes-like	Yes	-0.00314588
MCCA0390	HET	2D-EPI	2D-EPI	No	HS766T_PANCREAS	iGD	Mes-like	Yes	0.0127689
MCCA0391	HET	2D-EPI	2D-EPI	No	HS766T_PANCREAS	iGD	Mes-like	Yes	0.114028
MCCA0555	HET	2D-EPI	2D-EPI	No	HS766T_PANCREAS	iGD	Mes-like	Yes	0.11877
MCCA0556	HET	2D-QM	2D-EPI	No	HS766T_PANCREAS	iGD	Mes-like	Yes	0.0970179
MCCA0557	HET	2D-MESlow	2D-MES	No	HS766T_PANCREAS	iGD	Mes-like	Yes	0.151759
MCCA0392	iGD	2D-EPI	2D-EPI	No	HS766T_PANCREAS	iGD	Mes-like	Yes	0.0164315
MCCA0393	iGD	2D-MEShigh	2D-MES	Yes	HS766T_PANCREAS	iGD	Mes-like	Yes	0.269429
MCCA0394	iGD	2D-MEShigh	2D-MES	Yes	HS766T_PANCREAS	iGD	Mes-like	Yes	0.21763
MCCA0282	iGD	2D-MESlow	2D-MES	Yes	HS766T_PANCREAS	iGD	Mes-like	Yes	0.271294
MCCA0397	iGD	2D-MESlow	2D-MES	Yes	HS766T_PANCREAS	iGD	Mes-like	Yes	0.214159
MCCA0398	iGD	2D-QM	2D-EPI	No	HS766T_PANCREAS	iGD	Mes-like	Yes	0.0187498
MCCA0401	iGD	2D-EPI	2D-EPI	No	HS766T_PANCREAS	iGD	Mes-like	Yes	-0.0155793
MCCA0558	HET	2D-QM	2D-EPI	No	HS766T_PANCREAS	iGD	Mes-like	Yes	0.0661277
MCCA0402	iGD	2D-QM	2D-EPI	No	HS766T_PANCREAS	iGD	Mes-like	Yes	0.0435956
MCCA0403	iGD	2D-QM	2D-EPI	No	HS766T_PANCREAS	iGD	Mes-like	Yes	0.0769312
MCCA0404	iGD	2D-EPI	2D-EPI	No	HS766T_PANCREAS	iGD	Mes-like	Yes	0.0454484
MCCA0553	iGD	2D-MEShigh	2D-MES	No	HS766T_PANCREAS	iGD	Mes-like	Yes	0.169024
MCCA0405	iGD	2D-EPI	2D-EPI	No	HS766T_PANCREAS	iGD	Mes-like	Yes	-0.0582911
MCCA0406	HET	2D-MESlow	2D-MES	Yes	HS766T_PANCREAS	iGD	Mes-like	Yes	0.241113
MCCA0412	iGD	2D-EPI	2D-EPI	No	HS766T_PANCREAS	iGD	Mes-like	Yes	0.00110108
MCCA0413	iGD	2D-EPI	2D-EPI	No	HS766T_PANCREAS	iGD	Mes-like	Yes	0.00877961
MCCA0283	HET	2D-QM	2D-EPI	No	HS766T_PANCREAS	iGD	Mes-like	Yes	-0.0341156
MCCA0414	iGD	2D-EPI	2D-EPI	No	HS766T_PANCREAS	iGD	Mes-like	Yes	0.0343367
MCCA0415	iGD	2D-EPI	2D-EPI	No	HS766T_PANCREAS	iGD	Mes-like	Yes	0.0287112
MCCA0416	HET	2D-MESlow	2D-MES	Yes	HS766T_PANCREAS	iGD	Mes-like	Yes	0.256308
MCCA0417	iGD	2D-MESlow	2D-MES	No	HS766T_PANCREAS	iGD	Mes-like	Yes	0.124849
MCCA0284	iGD	2D-QM	2D-EPI	No	HS766T_PANCREAS	iGD	Mes-like	Yes	0.103516
MCCA0418	iGD	2D-QM	2D-EPI	No	HS766T_PANCREAS	iGD	Mes-like	Yes	0.114832
MCCA0419	HET	2D-EPI	2D-EPI	No	HS766T_PANCREAS	iGD	Mes-like	Yes	0.0303714
MCCA0420	iGD	2D-MEShigh	2D-MES	Yes	HS766T_PANCREAS	iGD	Mes-like	Yes	0.277705
MCCA0422	NA	2D-QM	2D-EPI	No	HS766T_PANCREAS	iGD	Mes-like	Yes	0.201279
MCCA0285	HET	2D-QM	2D-EPI	No	HS766T_PANCREAS	iGD	Mes-like	Yes	0.0300386
MCCA0423	HET	2D-EPI	2D-EPI	No	HS766T_PANCREAS	iGD	Mes-like	Yes	0.0505769
MCCA0424	iGD	2D-QM	2D-EPI	No	HS766T_PANCREAS	iGD	Mes-like	Yes	-0.0584925
MCCA0425	HET	2D-QM	2D-EPI	No	HS766T_PANCREAS	iGD	Mes-like	Yes	0.0913921
MCCA0286	iGD	2D-QM	2D-EPI	No	HS766T_PANCREAS	iGD	Mes-like	Yes	0.0587511
MCCA0426	iGD	2D-EPI	2D-EPI	No	HS766T_PANCREAS	iGD	Mes-like	Yes	0.0503603
MCCA0427	iGD	2D-QM	2D-EPI	No	HS766T_PANCREAS	iGD	Mes-like	Yes	0.0365207
MCCA0428	iGD	2D-MESlow	2D-MES	No	HS766T_PANCREAS	iGD	Mes-like	Yes	0.131111
MCCA0429	iGD	2D-MESlow	2D-MES	No	HS766T_PANCREAS	iGD	Mes-like	Yes	0.18085
MCCA0430	HET	2D-MESlow	2D-MES	Yes	HS766T_PANCREAS	iGD	Mes-like	Yes	0.256229
MCCA0431	HET	2D-MESlow	2D-MES	No	HS766T_PANCREAS	iGD	Mes-like	Yes	0.179276
MCCA0432	iGD	2D-MESlow	2D-MES	Yes	HS766T_PANCREAS	iGD	Mes-like	Yes	0.231317
MCCA0287	iGD	2D-QM	2D-EPI	No	HS766T_PANCREAS	iGD	Mes-like	Yes	0.0229582
MCCA0433	iGD	2D-QM	2D-EPI	No	HS766T_PANCREAS	iGD	Mes-like	Yes	0.0463736
MCCA0434	HET	2D-MESlow	2D-MES	Yes	HS766T_PANCREAS	iGD	Mes-like	Yes	0.224366
MCCA0288	iGD	2D-EPI	2D-EPI	No	HS766T_PANCREAS	iGD	Mes-like	Yes	0.0517549
MCCA0435	iGD	2D-QM	2D-EPI	No	HS766T_PANCREAS	iGD	Mes-like	Yes	0.0525904
MCCA0436	HET	2D-EPI	2D-EPI	No	HS766T_PANCREAS	iGD	Mes-like	Yes	0.107192
MCCA0437	iGD	2D-EPI	2D-EPI	No	HS766T_PANCREAS	iGD	Mes-like	Yes	0.0107127
MCCA0290	HET	2D-QM	2D-EPI	No	HUPT3_PANCREAS	HET	Epi	No	0.0499664
MCCA0292	HET	2D-QM	2D-EPI	No	HUPT3_PANCREAS	HET	Epi	No	0.141634
MCCA0293	iGD	2D-MESlow	2D-MES	No	HUPT3_PANCREAS	HET	Epi	No	0.168903
MCCA0294	iGD	2D-MEShigh	2D-MES	Yes	HUPT3_PANCREAS	HET	Epi	No	0.109741
MCCA0271	HET	2D-EPI	2D-EPI	No	HUPT3_PANCREAS	HET	Epi	No	0.0658896
MCCA0295	HET	2D-EPI	2D-EPI	No	HUPT3_PANCREAS	HET	Epi	No	0.130008
MCCA0296	iGD	2D-QM	2D-EPI	No	HUPT3_PANCREAS	HET	Epi	No	0.130784
MCCA0272	iGD	2D-QM	2D-EPI	No	HUPT3_PANCREAS	HET	Epi	No	0.208473
MCCA0297	iGD	2D-MESlow	2D-MES	No	HUPT3_PANCREAS	HET	Epi	No	0.0925956
MCCA0298	iGD	2D-EPI	2D-EPI	No	HUPT3_PANCREAS	HET	Epi	No	0.148256
MCCA0299	HET	2D-QM	2D-EPI	No	HUPT3_PANCREAS	HET	Epi	No	0.114812
MCCA0273	iGD	2D-MESlow	2D-MES	Yes	HUPT3_PANCREAS	HET	Epi	No	0.166467
MCCA0300	iGD	2D-EPI	2D-EPI	No	HUPT3_PANCREAS	HET	Epi	No	0.169865
MCCA0301	iGD	2D-QM	2D-EPI	No	HUPT3_PANCREAS	HET	Epi	No	0.131682
MCCA0302	iGD	2D-MEShigh	2D-MES	Yes	HUPT3_PANCREAS	HET	Epi	No	0.127389
MCCA0303	iGD	2D-EPI	2D-EPI	No	HUPT3_PANCREAS	HET	Epi	No	0.0551695
MCCA0304	HET	2D-EPI	2D-EPI	No	HUPT3_PANCREAS	HET	Epi	No	0.20047
MCCA0305	iGD	2D-EPI	2D-EPI	No	HUPT3_PANCREAS	HET	Epi	No	0.0901162
MCCA0306	iGD	2D-EPI	2D-EPI	No	HUPT3_PANCREAS	HET	Epi	No	0.153098
MCCA0307	HET	2D-EPI	2D-EPI	No	HUPT3_PANCREAS	HET	Epi	No	0.0770225
MCCA0308	iGD	2D-MESlow	2D-MES	Yes	HUPT3_PANCREAS	HET	Epi	No	0.179083
MCCA0309	iGD	2D-QM	2D-EPI	No	HUPT3_PANCREAS	HET	Epi	No	0.189925
MCCA0310	HET	2D-MESlow	2D-MES	Yes	HUPT3_PANCREAS	HET	Epi	No	0.127665
MCCA0311	iGD	2D-MESlow	2D-MES	Yes	HUPT3_PANCREAS	HET	Epi	No	0.14461
MCCA0312	HET	2D-EPI	2D-EPI	No	HUPT3_PANCREAS	HET	Epi	No	0.100736
MCCA0313	iGD	2D-EPI	2D-EPI	No	HUPT3_PANCREAS	HET	Epi	No	0.141667
MCCA0314	iGD	2D-QM	2D-EPI	No	HUPT3_PANCREAS	HET	Epi	No	0.184609
MCCA0315	HET	2D-QM	2D-EPI	No	HUPT3_PANCREAS	HET	Epi	No	0.188318
MCCA0316	iGD	2D-QM	2D-EPI	No	HUPT3_PANCREAS	HET	Epi	No	0.2031
MCCA0317	iGD	2D-QM	2D-EPI	No	HUPT3_PANCREAS	HET	Epi	No	0.178229
MCCA0318	iGD	2D-MESlow	2D-MES	Yes	HUPT3_PANCREAS	HET	Epi	No	0.178136
MCCA0319	HET	2D-EPI	2D-EPI	No	HUPT3_PANCREAS	HET	Epi	No	0.0915155
MCCA0320	iGD	2D-EPI	2D-EPI	No	HUPT3_PANCREAS	HET	Epi	No	0.132375
MCCA0322	iGD	2D-EPI	2D-EPI	No	HUPT3_PANCREAS	HET	Epi	No	0.156347
MCCA0323	iGD	2D-QM	2D-EPI	No	HUPT3_PANCREAS	HET	Epi	No	0.170792
MCCA0274	iGD	2D-MEShigh	2D-MES	Yes	HUPT3_PANCREAS	HET	Epi	No	0.134966
MCCA0324	iGD	2D-QM	2D-EPI	Yes	HUPT3_PANCREAS	HET	Epi	No	0.15828
MCCA0325	iGD	2D-QM	2D-EPI	No	HUPT3_PANCREAS	HET	Epi	No	0.271718
MCCA0326	HET	2D-QM	2D-EPI	No	HUPT3_PANCREAS	HET	Epi	No	0.0198459
MCCA0327	iGD	2D-QM	2D-EPI	No	HUPT3_PANCREAS	HET	Epi	No	0.13583
MCCA0275	HET	2D-MESlow	2D-MES	No	HUPT3_PANCREAS	HET	Epi	No	0.175675
MCCA0328	iGD	2D-QM	2D-EPI	No	HUPT3_PANCREAS	HET	Epi	No	0.164499
MCCA0329	HET	2D-EPI	2D-EPI	No	HUPT3_PANCREAS	HET	Epi	No	0.0918374
MCCA0331	HET	2D-QM	2D-EPI	No	HUPT3_PANCREAS	HET	Epi	No	0.138084
MCCA0333	HET	2D-QM	2D-EPI	No	HUPT3_PANCREAS	HET	Epi	No	0.0821184
MCCA0334	HET	2D-MESlow	2D-MES	No	HUPT3_PANCREAS	HET	Epi	No	0.100682
MCCA0335	HET	2D-MESlow	2D-MES	No	HUPT3_PANCREAS	HET	Epi	No	0.110001
MCCA0336	NA	2D-EPI	2D-EPI	No	HUPT3_PANCREAS	HET	Epi	No	0.208015
MCCA0337	HET	2D-EPI	2D-EPI	No	HUPT3_PANCREAS	HET	Epi	No	0.125549
MCCA0338	iGD	2D-MESlow	2D-MES	Yes	HUPT3_PANCREAS	HET	Epi	No	0.143726
MCCA0339	iGD	2D-MESlow	2D-MES	No	HUPT3_PANCREAS	HET	Epi	No	0.187248
MCCA0340	iGD	2D-MEShigh	2D-MES	Yes	HUPT3_PANCREAS	HET	Epi	No	0.200763
MCCA0341	HET	2D-QM	2D-EPI	No	HUPT3_PANCREAS	HET	Epi	No	0.0928493
MCCA0342	iGD	2D-MEShigh	2D-MES	Yes	HUPT3_PANCREAS	HET	Epi	No	0.152003
MCCA0343	HET	2D-EPI	2D-EPI	No	HUPT3_PANCREAS	HET	Epi	No	0.122412
MCCA0344	iGD	2D-MESlow	2D-MES	No	HUPT3_PANCREAS	HET	Epi	No	0.114782
MCCA0345	iGD	2D-EPI	2D-EPI	No	HUPT3_PANCREAS	HET	Epi	No	0.135498
MCCA0346	NA	2D-QM	2D-EPI	No	HUPT3_PANCREAS	HET	Epi	No	0.131508
MCCA0347	iGD	2D-MESlow	2D-MES	No	HUPT3_PANCREAS	HET	Epi	No	0.155448
MCCA0348	iGD	2D-MESlow	2D-MES	Yes	HUPT3_PANCREAS	HET	Epi	No	0.134702
MCCA0349	iGD	2D-EPI	2D-EPI	No	HUPT3_PANCREAS	HET	Epi	No	0.159037
MCCA0350	iGD	2D-MEShigh	2D-MES	Yes	HUPT3_PANCREAS	HET	Epi	No	0.154415
MCCA0351	HET	2D-EPI	2D-EPI	No	HUPT3_PANCREAS	HET	Epi	No	0.102377
MCCA0352	iGD	2D-EPI	2D-EPI	No	HUPT3_PANCREAS	HET	Epi	No	0.107873
MCCA0353	iGD	2D-EPI	2D-EPI	No	HUPT3_PANCREAS	HET	Epi	No	0.0658072
MCCA0354	iGD	2D-MEShigh	2D-MES	No	HUPT3_PANCREAS	HET	Epi	No	0.138041
MCCA0355	HET	2D-QM	2D-EPI	No	HUPT3_PANCREAS	HET	Epi	No	0.142024
MCCA0538	iGD	2D-MESlow	2D-MES	No	HUPT3_PANCREAS	HET	Epi	No	0.158873
MCCA0356	iGD	2D-MEShigh	2D-MES	Yes	HUPT3_PANCREAS	HET	Epi	No	0.178768
MCCA0539	iGD	2D-QM	2D-EPI	No	HUPT3_PANCREAS	HET	Epi	No	0.159604
MCCA0540	iGD	2D-QM	2D-EPI	No	HUPT3_PANCREAS	HET	Epi	No	0.148327
MCCA0541	iGD	2D-EPI	2D-EPI	No	HUPT3_PANCREAS	HET	Epi	No	0.109703
MCCA0542	iGD	2D-MESlow	2D-MES	No	HUPT3_PANCREAS	HET	Epi	No	0.139152
MCCA0543	iGD	2D-QM	2D-EPI	No	HUPT3_PANCREAS	HET	Epi	No	0.141269
MCCA0544	iGD	2D-QM	2D-EPI	No	HUPT3_PANCREAS	HET	Epi	No	0.122018
MCCA0545	iGD	2D-QM	2D-EPI	No	HUPT3_PANCREAS	HET	Epi	No	0.0898421
MCCA0546	iGD	2D-MESlow	2D-MES	No	HUPT3_PANCREAS	HET	Epi	No	0.165892
MCCA0547	iGD	2D-EPI	2D-EPI	No	HUPT3_PANCREAS	HET	Epi	No	0.196013
MCCA0548	iGD	2D-QM	2D-EPI	No	HUPT3_PANCREAS	HET	Epi	No	0.157535
MCCA0549	iGD	2D-MESlow	2D-MES	No	HUPT3_PANCREAS	HET	Epi	No	0.148891
MCCA0537	iGD	2D-MEShigh	2D-MES	Yes	HUPT3_PANCREAS	HET	Epi	No	0.192804
MCCA0357	iGD	2D-EPI	2D-EPI	No	HUPT3_PANCREAS	HET	Epi	No	0.134096
MCCA0550	iGD	2D-MEShigh	2D-MES	Yes	HUPT3_PANCREAS	HET	Epi	No	0.189768
MCCA0551	iGD	2D-EPI	2D-EPI	No	HUPT3_PANCREAS	HET	Epi	No	0.151101
MCCA0552	iGD	2D-EPI	2D-EPI	No	HUPT3_PANCREAS	HET	Epi	No	0.153165
MCCA0358	iGD	2D-EPI	2D-EPI	No	HUPT3_PANCREAS	HET	Epi	No	0.0810675
MCCA0359	iGD	2D-EPI	2D-EPI	No	HUPT3_PANCREAS	HET	Epi	No	0.120064
MCCA0360	iGD	2D-QM	2D-EPI	No	HUPT3_PANCREAS	HET	Epi	No	0.246928
MCCA0276	iGD	2D-QM	2D-EPI	No	HUPT3_PANCREAS	HET	Epi	No	0.240773
MCCA0361	iGD	2D-MESlow	2D-MES	No	HUPT3_PANCREAS	HET	Epi	No	0.293002
MCCA0363	iGD	2D-MESlow	2D-MES	Yes	HUPT3_PANCREAS	HET	Epi	No	0.129877
MCCA0559	iGD	2D-EPI	2D-EPI	No	HUPT3_PANCREAS	HET	Epi	No	0.0940709
MCCA0277	HET	2D-QM	2D-EPI	No	HUPT3_PANCREAS	HET	Epi	No	0.225599
MCCA0365	iGD	2D-MESlow	2D-MES	No	HUPT3_PANCREAS	HET	Epi	No	0.189944
MCCA0368	iGD	2D-MESlow	2D-MES	Yes	HUPT3_PANCREAS	HET	Epi	No	0.115211
MCCA0279	iGD	2D-MEShigh	2D-MES	Yes	HUPT3_PANCREAS	HET	Epi	No	0.184957
MCCA0369	iGD	2D-MEShigh	2D-MES	Yes	HUPT3_PANCREAS	HET	Epi	No	0.179405
MCCA0372	iGD	2D-QM	2D-EPI	No	HUPT3_PANCREAS	HET	Epi	No	0.261669
MCCA0280	iGD	2D-EPI	2D-EPI	No	HUPT3_PANCREAS	HET	Epi	No	0.131146
MCCA0373	iGD	2D-EPI	2D-EPI	No	HUPT3_PANCREAS	HET	Epi	No	0.145854
MCCA0374	HET	2D-MESlow	2D-MES	No	HUPT3_PANCREAS	HET	Epi	No	0.148808
MCCA0375	iGD	2D-EPI	2D-EPI	No	HUPT3_PANCREAS	HET	Epi	No	0.0381069
MCCA0376	iGD	2D-MESlow	2D-MES	No	HUPT3_PANCREAS	HET	Epi	No	0.106879
MCCA0379	iGD	2D-EPI	2D-EPI	No	HUPT3_PANCREAS	HET	Epi	No	0.136902
MCCA0380	iGD	2D-MESlow	2D-MES	No	HUPT3_PANCREAS	HET	Epi	No	0.185228
MCCA0381	HET	2D-MESlow	2D-MES	No	HUPT3_PANCREAS	HET	Epi	No	0.152821
MCCA0382	iGD	2D-MESlow	2D-MES	No	HUPT3_PANCREAS	HET	Epi	No	0.138748
MCCA0383	HET	2D-QM	2D-EPI	No	HUPT3_PANCREAS	HET	Epi	No	0.0780013
MCCA0384	iGD	2D-MESlow	2D-MES	Yes	HUPT3_PANCREAS	HET	Epi	No	0.18695
MCCA0385	iGD	2D-QM	2D-EPI	No	HUPT3_PANCREAS	HET	Epi	No	0.10062
MCCA0386	HET	2D-QM	2D-EPI	No	HUPT3_PANCREAS	HET	Epi	No	0.129646
MCCA0560	HET	2D-MESlow	2D-MES	No	HUPT3_PANCREAS	HET	Epi	No	0.202612
MCCA0387	iGD	2D-QM	2D-EPI	No	HUPT3_PANCREAS	HET	Epi	No	0.199499
MCCA0388	iGD	2D-QM	2D-EPI	No	HUPT3_PANCREAS	HET	Epi	No	0.154618
MCCA0389	HET	2D-EPI	2D-EPI	No	HUPT3_PANCREAS	HET	Epi	No	0.13065
MCCA0554	iGD	2D-QM	2D-EPI	No	HUPT3_PANCREAS	HET	Epi	No	0.1327
MCCA0561	HET	2D-MESlow	2D-MES	No	HUPT3_PANCREAS	HET	Epi	No	0.13515
MCCA0281	HET	2D-EPI	2D-EPI	No	HUPT3_PANCREAS	HET	Epi	No	0.0796992
MCCA0390	HET	2D-EPI	2D-EPI	No	HUPT3_PANCREAS	HET	Epi	No	0.127403
MCCA0391	HET	2D-EPI	2D-EPI	No	HUPT3_PANCREAS	HET	Epi	No	0.134181
MCCA0555	HET	2D-EPI	2D-EPI	No	HUPT3_PANCREAS	HET	Epi	No	0.127519
MCCA0556	HET	2D-QM	2D-EPI	No	HUPT3_PANCREAS	HET	Epi	No	0.128499
MCCA0557	HET	2D-MESlow	2D-MES	No	HUPT3_PANCREAS	HET	Epi	No	0.154693
MCCA0392	iGD	2D-EPI	2D-EPI	No	HUPT3_PANCREAS	HET	Epi	No	0.116104
MCCA0393	iGD	2D-MEShigh	2D-MES	Yes	HUPT3_PANCREAS	HET	Epi	No	0.178259
MCCA0394	iGD	2D-MEShigh	2D-MES	Yes	HUPT3_PANCREAS	HET	Epi	No	0.163073
MCCA0282	iGD	2D-MESlow	2D-MES	Yes	HUPT3_PANCREAS	HET	Epi	No	0.149569
MCCA0397	iGD	2D-MESlow	2D-MES	Yes	HUPT3_PANCREAS	HET	Epi	No	0.110803
MCCA0398	iGD	2D-QM	2D-EPI	No	HUPT3_PANCREAS	HET	Epi	No	0.113906
MCCA0401	iGD	2D-EPI	2D-EPI	No	HUPT3_PANCREAS	HET	Epi	No	0.0897658
MCCA0558	HET	2D-QM	2D-EPI	No	HUPT3_PANCREAS	HET	Epi	No	0.134038
MCCA0402	iGD	2D-QM	2D-EPI	No	HUPT3_PANCREAS	HET	Epi	No	0.161929
MCCA0403	iGD	2D-QM	2D-EPI	No	HUPT3_PANCREAS	HET	Epi	No	0.136394
MCCA0404	iGD	2D-EPI	2D-EPI	No	HUPT3_PANCREAS	HET	Epi	No	0.0859423
MCCA0553	iGD	2D-MEShigh	2D-MES	No	HUPT3_PANCREAS	HET	Epi	No	0.167046
MCCA0405	iGD	2D-EPI	2D-EPI	No	HUPT3_PANCREAS	HET	Epi	No	0.0526356
MCCA0406	HET	2D-MESlow	2D-MES	Yes	HUPT3_PANCREAS	HET	Epi	No	0.168318
MCCA0412	iGD	2D-EPI	2D-EPI	No	HUPT3_PANCREAS	HET	Epi	No	0.110157
MCCA0413	iGD	2D-EPI	2D-EPI	No	HUPT3_PANCREAS	HET	Epi	No	0.0970128
MCCA0283	HET	2D-QM	2D-EPI	No	HUPT3_PANCREAS	HET	Epi	No	0.107039
MCCA0414	iGD	2D-EPI	2D-EPI	No	HUPT3_PANCREAS	HET	Epi	No	0.158258
MCCA0415	iGD	2D-EPI	2D-EPI	No	HUPT3_PANCREAS	HET	Epi	No	0.111381
MCCA0416	HET	2D-MESlow	2D-MES	Yes	HUPT3_PANCREAS	HET	Epi	No	0.164417
MCCA0417	iGD	2D-MESlow	2D-MES	No	HUPT3_PANCREAS	HET	Epi	No	0.135324
MCCA0284	iGD	2D-QM	2D-EPI	No	HUPT3_PANCREAS	HET	Epi	No	0.168122
MCCA0418	iGD	2D-QM	2D-EPI	No	HUPT3_PANCREAS	HET	Epi	No	0.175576
MCCA0419	HET	2D-EPI	2D-EPI	No	HUPT3_PANCREAS	HET	Epi	No	0.129746
MCCA0420	iGD	2D-MEShigh	2D-MES	Yes	HUPT3_PANCREAS	HET	Epi	No	0.174572
MCCA0422	NA	2D-QM	2D-EPI	No	HUPT3_PANCREAS	HET	Epi	No	0.157109
MCCA0285	HET	2D-QM	2D-EPI	No	HUPT3_PANCREAS	HET	Epi	No	0.0915643
MCCA0423	HET	2D-EPI	2D-EPI	No	HUPT3_PANCREAS	HET	Epi	No	0.144499
MCCA0424	iGD	2D-QM	2D-EPI	No	HUPT3_PANCREAS	HET	Epi	No	0.109889
MCCA0425	HET	2D-QM	2D-EPI	No	HUPT3_PANCREAS	HET	Epi	No	0.183337
MCCA0286	iGD	2D-QM	2D-EPI	No	HUPT3_PANCREAS	HET	Epi	No	0.0950813
MCCA0426	iGD	2D-EPI	2D-EPI	No	HUPT3_PANCREAS	HET	Epi	No	0.10732
MCCA0427	iGD	2D-QM	2D-EPI	No	HUPT3_PANCREAS	HET	Epi	No	0.153573
MCCA0428	iGD	2D-MESlow	2D-MES	No	HUPT3_PANCREAS	HET	Epi	No	0.147104
MCCA0429	iGD	2D-MESlow	2D-MES	No	HUPT3_PANCREAS	HET	Epi	No	0.194476
MCCA0430	HET	2D-MESlow	2D-MES	Yes	HUPT3_PANCREAS	HET	Epi	No	0.126054
MCCA0431	HET	2D-MESlow	2D-MES	No	HUPT3_PANCREAS	HET	Epi	No	0.199266
MCCA0432	iGD	2D-MESlow	2D-MES	Yes	HUPT3_PANCREAS	HET	Epi	No	0.197208
MCCA0287	iGD	2D-QM	2D-EPI	No	HUPT3_PANCREAS	HET	Epi	No	0.0869236
MCCA0433	iGD	2D-QM	2D-EPI	No	HUPT3_PANCREAS	HET	Epi	No	0.106625
MCCA0434	HET	2D-MESlow	2D-MES	Yes	HUPT3_PANCREAS	HET	Epi	No	0.192059
MCCA0288	iGD	2D-EPI	2D-EPI	No	HUPT3_PANCREAS	HET	Epi	No	0.179328
MCCA0435	iGD	2D-QM	2D-EPI	No	HUPT3_PANCREAS	HET	Epi	No	0.172746
MCCA0436	HET	2D-EPI	2D-EPI	No	HUPT3_PANCREAS	HET	Epi	No	0.0974932
MCCA0437	iGD	2D-EPI	2D-EPI	No	HUPT3_PANCREAS	HET	Epi	No	0.135641
MCCA0290	HET	2D-QM	2D-EPI	No	HUPT4_PANCREAS	HET	Epi	No	0.0333178
MCCA0292	HET	2D-QM	2D-EPI	No	HUPT4_PANCREAS	HET	Epi	No	0.162818
MCCA0293	iGD	2D-MESlow	2D-MES	No	HUPT4_PANCREAS	HET	Epi	No	0.153615
MCCA0294	iGD	2D-MEShigh	2D-MES	Yes	HUPT4_PANCREAS	HET	Epi	No	0.0744194
MCCA0271	HET	2D-EPI	2D-EPI	No	HUPT4_PANCREAS	HET	Epi	No	0.0904879
MCCA0295	HET	2D-EPI	2D-EPI	No	HUPT4_PANCREAS	HET	Epi	No	0.156406
MCCA0296	iGD	2D-QM	2D-EPI	No	HUPT4_PANCREAS	HET	Epi	No	0.178794
MCCA0272	iGD	2D-QM	2D-EPI	No	HUPT4_PANCREAS	HET	Epi	No	0.215317
MCCA0297	iGD	2D-MESlow	2D-MES	No	HUPT4_PANCREAS	HET	Epi	No	0.0802475
MCCA0298	iGD	2D-EPI	2D-EPI	No	HUPT4_PANCREAS	HET	Epi	No	0.177684
MCCA0299	HET	2D-QM	2D-EPI	No	HUPT4_PANCREAS	HET	Epi	No	0.0928349
MCCA0273	iGD	2D-MESlow	2D-MES	Yes	HUPT4_PANCREAS	HET	Epi	No	0.0588366
MCCA0300	iGD	2D-EPI	2D-EPI	No	HUPT4_PANCREAS	HET	Epi	No	0.165379
MCCA0301	iGD	2D-QM	2D-EPI	No	HUPT4_PANCREAS	HET	Epi	No	0.1209
MCCA0302	iGD	2D-MEShigh	2D-MES	Yes	HUPT4_PANCREAS	HET	Epi	No	0.0852749
MCCA0303	iGD	2D-EPI	2D-EPI	No	HUPT4_PANCREAS	HET	Epi	No	0.10722
MCCA0304	HET	2D-EPI	2D-EPI	No	HUPT4_PANCREAS	HET	Epi	No	0.23338
MCCA0305	iGD	2D-EPI	2D-EPI	No	HUPT4_PANCREAS	HET	Epi	No	0.101486
MCCA0306	iGD	2D-EPI	2D-EPI	No	HUPT4_PANCREAS	HET	Epi	No	0.220715
MCCA0307	HET	2D-EPI	2D-EPI	No	HUPT4_PANCREAS	HET	Epi	No	0.0572493
MCCA0308	iGD	2D-MESlow	2D-MES	Yes	HUPT4_PANCREAS	HET	Epi	No	0.157426
MCCA0309	iGD	2D-QM	2D-EPI	No	HUPT4_PANCREAS	HET	Epi	No	0.248663
MCCA0310	HET	2D-MESlow	2D-MES	Yes	HUPT4_PANCREAS	HET	Epi	No	0.0823326
MCCA0311	iGD	2D-MESlow	2D-MES	Yes	HUPT4_PANCREAS	HET	Epi	No	0.10829
MCCA0312	HET	2D-EPI	2D-EPI	No	HUPT4_PANCREAS	HET	Epi	No	0.0563667
MCCA0313	iGD	2D-EPI	2D-EPI	No	HUPT4_PANCREAS	HET	Epi	No	0.191322
MCCA0314	iGD	2D-QM	2D-EPI	No	HUPT4_PANCREAS	HET	Epi	No	0.19286
MCCA0315	HET	2D-QM	2D-EPI	No	HUPT4_PANCREAS	HET	Epi	No	0.183931
MCCA0316	iGD	2D-QM	2D-EPI	No	HUPT4_PANCREAS	HET	Epi	No	0.187978
MCCA0317	iGD	2D-QM	2D-EPI	No	HUPT4_PANCREAS	HET	Epi	No	0.202636
MCCA0318	iGD	2D-MESlow	2D-MES	Yes	HUPT4_PANCREAS	HET	Epi	No	0.134434
MCCA0319	HET	2D-EPI	2D-EPI	No	HUPT4_PANCREAS	HET	Epi	No	0.114229
MCCA0320	iGD	2D-EPI	2D-EPI	No	HUPT4_PANCREAS	HET	Epi	No	0.206339
MCCA0322	iGD	2D-EPI	2D-EPI	No	HUPT4_PANCREAS	HET	Epi	No	0.236157
MCCA0323	iGD	2D-QM	2D-EPI	No	HUPT4_PANCREAS	HET	Epi	No	0.19402
MCCA0274	iGD	2D-MEShigh	2D-MES	Yes	HUPT4_PANCREAS	HET	Epi	No	0.0733795
MCCA0324	iGD	2D-QM	2D-EPI	Yes	HUPT4_PANCREAS	HET	Epi	No	0.112348
MCCA0325	iGD	2D-QM	2D-EPI	No	HUPT4_PANCREAS	HET	Epi	No	0.268631
MCCA0326	HET	2D-QM	2D-EPI	No	HUPT4_PANCREAS	HET	Epi	No	0.0519596
MCCA0327	iGD	2D-QM	2D-EPI	No	HUPT4_PANCREAS	HET	Epi	No	0.120881
MCCA0275	HET	2D-MESlow	2D-MES	No	HUPT4_PANCREAS	HET	Epi	No	0.147545
MCCA0328	iGD	2D-QM	2D-EPI	No	HUPT4_PANCREAS	HET	Epi	No	0.221837
MCCA0329	HET	2D-EPI	2D-EPI	No	HUPT4_PANCREAS	HET	Epi	No	0.0547515
MCCA0331	HET	2D-QM	2D-EPI	No	HUPT4_PANCREAS	HET	Epi	No	0.147945
MCCA0333	HET	2D-QM	2D-EPI	No	HUPT4_PANCREAS	HET	Epi	No	0.0740975
MCCA0334	HET	2D-MESlow	2D-MES	No	HUPT4_PANCREAS	HET	Epi	No	0.0755214
MCCA0335	HET	2D-MESlow	2D-MES	No	HUPT4_PANCREAS	HET	Epi	No	0.0454328
MCCA0336	NA	2D-EPI	2D-EPI	No	HUPT4_PANCREAS	HET	Epi	No	0.24284
MCCA0337	HET	2D-EPI	2D-EPI	No	HUPT4_PANCREAS	HET	Epi	No	0.154384
MCCA0338	iGD	2D-MESlow	2D-MES	Yes	HUPT4_PANCREAS	HET	Epi	No	0.0812496
MCCA0339	iGD	2D-MESlow	2D-MES	No	HUPT4_PANCREAS	HET	Epi	No	0.198608
MCCA0340	iGD	2D-MEShigh	2D-MES	Yes	HUPT4_PANCREAS	HET	Epi	No	0.133085
MCCA0341	HET	2D-QM	2D-EPI	No	HUPT4_PANCREAS	HET	Epi	No	0.0689352
MCCA0342	iGD	2D-MEShigh	2D-MES	Yes	HUPT4_PANCREAS	HET	Epi	No	0.110723
MCCA0343	HET	2D-EPI	2D-EPI	No	HUPT4_PANCREAS	HET	Epi	No	0.131832
MCCA0344	iGD	2D-MESlow	2D-MES	No	HUPT4_PANCREAS	HET	Epi	No	0.156307
MCCA0345	iGD	2D-EPI	2D-EPI	No	HUPT4_PANCREAS	HET	Epi	No	0.183934
MCCA0346	NA	2D-QM	2D-EPI	No	HUPT4_PANCREAS	HET	Epi	No	0.134183
MCCA0347	iGD	2D-MESlow	2D-MES	No	HUPT4_PANCREAS	HET	Epi	No	0.171005
MCCA0348	iGD	2D-MESlow	2D-MES	Yes	HUPT4_PANCREAS	HET	Epi	No	0.13478
MCCA0349	iGD	2D-EPI	2D-EPI	No	HUPT4_PANCREAS	HET	Epi	No	0.19826
MCCA0350	iGD	2D-MEShigh	2D-MES	Yes	HUPT4_PANCREAS	HET	Epi	No	0.125337
MCCA0351	HET	2D-EPI	2D-EPI	No	HUPT4_PANCREAS	HET	Epi	No	0.132983
MCCA0352	iGD	2D-EPI	2D-EPI	No	HUPT4_PANCREAS	HET	Epi	No	0.161436
MCCA0353	iGD	2D-EPI	2D-EPI	No	HUPT4_PANCREAS	HET	Epi	No	0.113313
MCCA0354	iGD	2D-MEShigh	2D-MES	No	HUPT4_PANCREAS	HET	Epi	No	0.131579
MCCA0355	HET	2D-QM	2D-EPI	No	HUPT4_PANCREAS	HET	Epi	No	0.142341
MCCA0538	iGD	2D-MESlow	2D-MES	No	HUPT4_PANCREAS	HET	Epi	No	0.20711
MCCA0356	iGD	2D-MEShigh	2D-MES	Yes	HUPT4_PANCREAS	HET	Epi	No	0.144365
MCCA0539	iGD	2D-QM	2D-EPI	No	HUPT4_PANCREAS	HET	Epi	No	0.194402
MCCA0540	iGD	2D-QM	2D-EPI	No	HUPT4_PANCREAS	HET	Epi	No	0.191385
MCCA0541	iGD	2D-EPI	2D-EPI	No	HUPT4_PANCREAS	HET	Epi	No	0.1693
MCCA0542	iGD	2D-MESlow	2D-MES	No	HUPT4_PANCREAS	HET	Epi	No	0.133801
MCCA0543	iGD	2D-QM	2D-EPI	No	HUPT4_PANCREAS	HET	Epi	No	0.155384
MCCA0544	iGD	2D-QM	2D-EPI	No	HUPT4_PANCREAS	HET	Epi	No	0.154426
MCCA0545	iGD	2D-QM	2D-EPI	No	HUPT4_PANCREAS	HET	Epi	No	0.114722
[truncated: 4,628 more rows]

## Sheet: MCCA-to-CCLE_BestMatches
Supplementary Table 4. Cross-species comparison of MCCA and CCLE transcriptomes - Top5 best matching CCLE lines reported per MCCA line
[truncated: 509 more rows]

[truncated: 1 more sheets: CCLE-to-MCCA_BestMatches]
