# Supplementary material for: A disease model resource reveals core principles of tissue-specific cancer evolution
Source: Nature. 2026 Feb 25;653(8113):57. doi: 10.1038/s41586-026-10187-2 (PMC13149333; doi:10.1038/s41586-026-10187-2)
Supplement: Supplementary file 4 — Source Data Fig. 4 [file 41586_2026_10187_MOESM4_ESM.zip]

Archive with 512 entries (509 files):
- HCEC1CT/
- HCEC1CT/HCEC1CT-GFP_D10_Dox-00000_B01a_20x_ch00.jpg
- HCEC1CT/HCEC1CT-GFP_D10_Dox-00000_B01b_20x_ch00.jpg
- HCEC1CT/HCEC1CT-GFP_D10_Dox-00000_B01c_20x_ch00.jpg
- HCEC1CT/HCEC1CT-GFP_D10_Dox-00000_B01d_20x_ch00.jpg
- HCEC1CT/HCEC1CT-GFP_D10_Dox-00000_B01e_20x_ch00.jpg
- HCEC1CT/HCEC1CT-GFP_D10_Dox-00000_B01f_20x_ch00.jpg
- HCEC1CT/HCEC1CT-GFP_D10_Dox-00000_B01g_20x_ch00.jpg
- HCEC1CT/HCEC1CT-GFP_D10_Dox-00000_B02a_20x_ch00.jpg
- HCEC1CT/HCEC1CT-GFP_D10_Dox-00000_B02b_20x_ch00.jpg
- HCEC1CT/HCEC1CT-GFP_D10_Dox-00000_B02c_20x_ch00.jpg
- HCEC1CT/HCEC1CT-GFP_D10_Dox-00000_B02d_20x_ch00.jpg
- HCEC1CT/HCEC1CT-GFP_D10_Dox-00000_B02e_20x_ch00.jpg
- HCEC1CT/HCEC1CT-GFP_D10_Dox-00000_B02f_20x_ch00.jpg
- HCEC1CT/HCEC1CT-GFP_D10_Dox-00000_B02g_20x_ch00.jpg
- HCEC1CT/HCEC1CT-GFP_D10_Dox-00000_B03a_20x_ch00.jpg
- HCEC1CT/HCEC1CT-GFP_D10_Dox-00000_B03b_20x_ch00.jpg
- HCEC1CT/HCEC1CT-GFP_D10_Dox-00000_B03c_20x_ch00.jpg
- HCEC1CT/HCEC1CT-GFP_D10_Dox-00000_B03d_20x_ch00.jpg
- HCEC1CT/HCEC1CT-GFP_D10_Dox-00000_B03e_20x_ch00.jpg
- HCEC1CT/HCEC1CT-GFP_D10_Dox-00000_B03f_20x_ch00.jpg
- HCEC1CT/HCEC1CT-GFP_D10_Dox-00000_B03g_20x_ch00.jpg
- HCEC1CT/HCEC1CT-GFP_D10_Dox-02000_F01a_20x_ch00.jpg
- HCEC1CT/HCEC1CT-GFP_D10_Dox-02000_F01b_20x_ch00.jpg
- HCEC1CT/HCEC1CT-GFP_D10_Dox-02000_F01c_20x_ch00.jpg
- HCEC1CT/HCEC1CT-GFP_D10_Dox-02000_F01d_20x_ch00.jpg
- HCEC1CT/HCEC1CT-GFP_D10_Dox-02000_F01e_20x_ch00.jpg
- HCEC1CT/HCEC1CT-GFP_D10_Dox-02000_F01f_20x_ch00.jpg
- HCEC1CT/HCEC1CT-GFP_D10_Dox-02000_F01g_20x_ch00.jpg
- HCEC1CT/HCEC1CT-GFP_D10_Dox-02000_F02a_20x_ch00.jpg
- HCEC1CT/HCEC1CT-GFP_D10_Dox-02000_F02b_20x_ch00.jpg
- HCEC1CT/HCEC1CT-GFP_D10_Dox-02000_F02c_20x_ch00.jpg
- HCEC1CT/HCEC1CT-GFP_D10_Dox-02000_F02d_20x_ch00.jpg
- HCEC1CT/HCEC1CT-GFP_D10_Dox-02000_F02e_20x_ch00.jpg
- HCEC1CT/HCEC1CT-GFP_D10_Dox-02000_F02f_20x_ch00.jpg
- HCEC1CT/HCEC1CT-GFP_D10_Dox-02000_F02g_20x_ch00.jpg
- HCEC1CT/HCEC1CT-GFP_D10_Dox-02000_F03a_20x_ch00.jpg
- HCEC1CT/HCEC1CT-GFP_D10_Dox-02000_F03b_20x_ch00.jpg
- HCEC1CT/HCEC1CT-GFP_D10_Dox-02000_F03c_20x_ch00.jpg
- HCEC1CT/HCEC1CT-GFP_D10_Dox-02000_F03d_20x_ch00.jpg
- HCEC1CT/HCEC1CT-GFP_D10_Dox-02000_F03e_20x_ch00.jpg
- HCEC1CT/HCEC1CT-GFP_D10_Dox-02000_F03f_20x_ch00.jpg
- HCEC1CT/HCEC1CT-GFP_D10_Dox-02000_F03g_20x_ch00.jpg
- HCEC1CT/HCEC1CT-KRAS_D10_Dox-00000_A01c_20x_ch00.jpg
- HCEC1CT/HCEC1CT-KRAS_D10_Dox-00000_A01d_20x_ch00.jpg
- HCEC1CT/HCEC1CT-KRAS_D10_Dox-00000_A01e_20x_ch00.jpg
- HCEC1CT/HCEC1CT-KRAS_D10_Dox-00000_A01f_20x_ch00.jpg
- HCEC1CT/HCEC1CT-KRAS_D10_Dox-00000_A01g_20x_ch00.jpg
- HCEC1CT/HCEC1CT-KRAS_D10_Dox-00000_A02a_20x_ch00.jpg
- HCEC1CT/HCEC1CT-KRAS_D10_Dox-00000_A02b_20x_ch00.jpg
- HCEC1CT/HCEC1CT-KRAS_D10_Dox-00000_A02c_20x_ch00.jpg
- HCEC1CT/HCEC1CT-KRAS_D10_Dox-00000_A02d_20x_ch00.jpg
- HCEC1CT/HCEC1CT-KRAS_D10_Dox-00000_A02e_20x_ch00.jpg
- HCEC1CT/HCEC1CT-KRAS_D10_Dox-00000_A02f_20x_ch00.jpg
- HCEC1CT/HCEC1CT-KRAS_D10_Dox-00000_A02g_20x_ch00.jpg
- HCEC1CT/HCEC1CT-KRAS_D10_Dox-00000_A03a_20x_ch00.jpg
- HCEC1CT/HCEC1CT-KRAS_D10_Dox-00000_A03b_20x_ch00.jpg
- HCEC1CT/HCEC1CT-KRAS_D10_Dox-00000_A03c_20x_ch00.jpg
- HCEC1CT/HCEC1CT-KRAS_D10_Dox-00000_A03d_20x_ch00.jpg
- HCEC1CT/HCEC1CT-KRAS_D10_Dox-00000_A03e_20x_ch00.jpg
- HCEC1CT/HCEC1CT-KRAS_D10_Dox-00000_A03f_20x_ch00.jpg
- HCEC1CT/HCEC1CT-KRAS_D10_Dox-00000_A03g_20x_ch00.jpg
- HCEC1CT/HCEC1CT-KRAS_D10_Dox-00063_B01a_20x_ch00.jpg
- HCEC1CT/HCEC1CT-KRAS_D10_Dox-00063_B01b_20x_ch00.jpg
- HCEC1CT/HCEC1CT-KRAS_D10_Dox-00063_B01c_20x_ch00.jpg
- HCEC1CT/HCEC1CT-KRAS_D10_Dox-00063_B01d_20x_ch00.jpg
- HCEC1CT/HCEC1CT-KRAS_D10_Dox-00063_B01e_20x_ch00.jpg
- HCEC1CT/HCEC1CT-KRAS_D10_Dox-00063_B01f_20x_ch00.jpg
- HCEC1CT/HCEC1CT-KRAS_D10_Dox-00063_B01g_20x_ch00.jpg
- HCEC1CT/HCEC1CT-KRAS_D10_Dox-00063_B02a_20x_ch00.jpg
- HCEC1CT/HCEC1CT-KRAS_D10_Dox-00063_B02b_20x_ch00.jpg
- HCEC1CT/HCEC1CT-KRAS_D10_Dox-00063_B02c_20x_ch00.jpg
- HCEC1CT/HCEC1CT-KRAS_D10_Dox-00063_B02d_20x_ch00.jpg
- HCEC1CT/HCEC1CT-KRAS_D10_Dox-00063_B02e_20x_ch00.jpg
- HCEC1CT/HCEC1CT-KRAS_D10_Dox-00063_B02f_20x_ch00.jpg
- HCEC1CT/HCEC1CT-KRAS_D10_Dox-00063_B02g_20x_ch00.jpg
- HCEC1CT/HCEC1CT-KRAS_D10_Dox-00063_B03a_20x_ch00.jpg
- HCEC1CT/HCEC1CT-KRAS_D10_Dox-00063_B03b_20x_ch00.jpg
- HCEC1CT/HCEC1CT-KRAS_D10_Dox-00063_B03c_20x_ch00.jpg
- HCEC1CT/HCEC1CT-KRAS_D10_Dox-00063_B03d_20x_ch00.jpg
- HCEC1CT/HCEC1CT-KRAS_D10_Dox-00063_B03e_20x_ch00.jpg
- HCEC1CT/HCEC1CT-KRAS_D10_Dox-00063_B03f_20x_ch00.jpg
- HCEC1CT/HCEC1CT-KRAS_D10_Dox-00063_B03g_20x_ch00.jpg
- HCEC1CT/HCEC1CT-KRAS_D10_Dox-00125_C01a_20x_ch00.jpg
- HCEC1CT/HCEC1CT-KRAS_D10_Dox-00125_C01b_20x_ch00.jpg
- HCEC1CT/HCEC1CT-KRAS_D10_Dox-00125_C01c_20x_ch00.jpg
- HCEC1CT/HCEC1CT-KRAS_D10_Dox-00125_C01d_20x_ch00.jpg
- HCEC1CT/HCEC1CT-KRAS_D10_Dox-00125_C01e_20x_ch00.jpg
- HCEC1CT/HCEC1CT-KRAS_D10_Dox-00125_C01f_20x_ch00.jpg
- HCEC1CT/HCEC1CT-KRAS_D10_Dox-00125_C01g_20x_ch00.jpg
- HCEC1CT/HCEC1CT-KRAS_D10_Dox-00125_C02a_20x_ch00.jpg
- HCEC1CT/HCEC1CT-KRAS_D10_Dox-00125_C02b_20x_ch00.jpg
- HCEC1CT/HCEC1CT-KRAS_D10_Dox-00125_C02c_20x_ch00.jpg
- HCEC1CT/HCEC1CT-KRAS_D10_Dox-00125_C02d_20x_ch00.jpg
- HCEC1CT/HCEC1CT-KRAS_D10_Dox-00125_C02e_20x_ch00.jpg
- HCEC1CT/HCEC1CT-KRAS_D10_Dox-00125_C02f_20x_ch00.jpg
- HCEC1CT/HCEC1CT-KRAS_D10_Dox-00125_C02g_20x_ch00.jpg
- HCEC1CT/HCEC1CT-KRAS_D10_Dox-00125_C03a_20x_ch00.jpg
- HCEC1CT/HCEC1CT-KRAS_D10_Dox-00125_C03b_20x_ch00.jpg
- HCEC1CT/HCEC1CT-KRAS_D10_Dox-00125_C03c_20x_ch00.jpg
- HCEC1CT/HCEC1CT-KRAS_D10_Dox-00125_C03d_20x_ch00.jpg
- HCEC1CT/HCEC1CT-KRAS_D10_Dox-00125_C03e_20x_ch00.jpg
- HCEC1CT/HCEC1CT-KRAS_D10_Dox-00125_C03f_20x_ch00.jpg
- HCEC1CT/HCEC1CT-KRAS_D10_Dox-00125_C03g_20x_ch00.jpg
- HCEC1CT/HCEC1CT-KRAS_D10_Dox-00250_D01a_20x_ch00.jpg
- HCEC1CT/HCEC1CT-KRAS_D10_Dox-00250_D01b_20x_ch00.jpg
- HCEC1CT/HCEC1CT-KRAS_D10_Dox-00250_D01c_20x_ch00.jpg
- HCEC1CT/HCEC1CT-KRAS_D10_Dox-00250_D01d_20x_ch00.jpg
- HCEC1CT/HCEC1CT-KRAS_D10_Dox-00250_D01e_20x_ch00.jpg
- HCEC1CT/HCEC1CT-KRAS_D10_Dox-00250_D01f_20x_ch00.jpg
- HCEC1CT/HCEC1CT-KRAS_D10_Dox-00250_D01g_20x_ch00.jpg
- HCEC1CT/HCEC1CT-KRAS_D10_Dox-00250_D02a_20x_ch00.jpg
- HCEC1CT/HCEC1CT-KRAS_D10_Dox-00250_D02b_20x_ch00.jpg
- HCEC1CT/HCEC1CT-KRAS_D10_Dox-00250_D02c_20x_ch00.jpg
- HCEC1CT/HCEC1CT-KRAS_D10_Dox-00250_D02d_20x_ch00.jpg
- HCEC1CT/HCEC1CT-KRAS_D10_Dox-00250_D02e_20x_ch00.jpg
- HCEC1CT/HCEC1CT-KRAS_D10_Dox-00250_D02f_20x_ch00.jpg
- HCEC1CT/HCEC1CT-KRAS_D10_Dox-00250_D02g_20x_ch00.jpg
- HCEC1CT/HCEC1CT-KRAS_D10_Dox-00250_D04a_20x_ch00.jpg
- HCEC1CT/HCEC1CT-KRAS_D10_Dox-00250_D04b_20x_ch00.jpg
- HCEC1CT/HCEC1CT-KRAS_D10_Dox-00250_D04c_20x_ch00.jpg
- HCEC1CT/HCEC1CT-KRAS_D10_Dox-00250_D04d_20x_ch00.jpg
- HCEC1CT/HCEC1CT-KRAS_D10_Dox-00250_D04e_20x_ch00.jpg
- HCEC1CT/HCEC1CT-KRAS_D10_Dox-00250_D04f_20x_ch00.jpg
- HCEC1CT/HCEC1CT-KRAS_D10_Dox-00250_D04g_20x_ch00.jpg
- HCEC1CT/HCEC1CT-KRAS_D10_Dox-00500_E01a_20x_ch00.jpg
- HCEC1CT/HCEC1CT-KRAS_D10_Dox-00500_E01b_20x_ch00.jpg
- HCEC1CT/HCEC1CT-KRAS_D10_Dox-00500_E01c_20x_ch00.jpg
- HCEC1CT/HCEC1CT-KRAS_D10_Dox-00500_E01d_20x_ch00.jpg
- HCEC1CT/HCEC1CT-KRAS_D10_Dox-00500_E01e_20x_ch00.jpg
- HCEC1CT/HCEC1CT-KRAS_D10_Dox-00500_E01f_20x_ch00.jpg
- HCEC1CT/HCEC1CT-KRAS_D10_Dox-00500_E01g_20x_ch00.jpg
- HCEC1CT/HCEC1CT-KRAS_D10_Dox-00500_E02a_20x_ch00.jpg
- HCEC1CT/HCEC1CT-KRAS_D10_Dox-00500_E02b_20x_ch00.jpg
- HCEC1CT/HCEC1CT-KRAS_D10_Dox-00500_E02c_20x_ch00.jpg
- HCEC1CT/HCEC1CT-KRAS_D10_Dox-00500_E02d_20x_ch00.jpg
- HCEC1CT/HCEC1CT-KRAS_D10_Dox-00500_E02e_20x_ch00.jpg
- HCEC1CT/HCEC1CT-KRAS_D10_Dox-00500_E02f_20x_ch00.jpg
- HCEC1CT/HCEC1CT-KRAS_D10_Dox-00500_E02g_20x_ch00.jpg
- HCEC1CT/HCEC1CT-KRAS_D10_Dox-00500_E03a_20x_ch00.jpg
- HCEC1CT/HCEC1CT-KRAS_D10_Dox-00500_E03b_20x_ch00.jpg
- HCEC1CT/HCEC1CT-KRAS_D10_Dox-00500_E03c_20x_ch00.jpg
- HCEC1CT/HCEC1CT-KRAS_D10_Dox-00500_E03d_20x_ch00.jpg
- HCEC1CT/HCEC1CT-KRAS_D10_Dox-00500_E03e_20x_ch00.jpg
- HCEC1CT/HCEC1CT-KRAS_D10_Dox-00500_E03f_20x_ch00.jpg
- HCEC1CT/HCEC1CT-KRAS_D10_Dox-00500_E03g_20x_ch00.jpg
- HCEC1CT/HCEC1CT-KRAS_D10_Dox-01000_F01a_20x_ch00.jpg
- HCEC1CT/HCEC1CT-KRAS_D10_Dox-01000_F01b_20x_ch00.jpg
- HCEC1CT/HCEC1CT-KRAS_D10_Dox-01000_F01c_20x_ch00.jpg
- HCEC1CT/HCEC1CT-KRAS_D10_Dox-01000_F01d_20x_ch00.jpg
- HCEC1CT/HCEC1CT-KRAS_D10_Dox-01000_F01e_20x_ch00.jpg
- HCEC1CT/HCEC1CT-KRAS_D10_Dox-01000_F01f_20x_ch00.jpg
- HCEC1CT/HCEC1CT-KRAS_D10_Dox-01000_F01g_20x_ch00.jpg
- HCEC1CT/HCEC1CT-KRAS_D10_Dox-01000_F02a_20x_ch00.jpg
- HCEC1CT/HCEC1CT-KRAS_D10_Dox-01000_F02b_20x_ch00.jpg
- HCEC1CT/HCEC1CT-KRAS_D10_Dox-01000_F02c_20x_ch00.jpg
- HCEC1CT/HCEC1CT-KRAS_D10_Dox-01000_F02d_20x_ch00.jpg
- HCEC1CT/HCEC1CT-KRAS_D10_Dox-01000_F02e_20x_ch00.jpg
- HCEC1CT/HCEC1CT-KRAS_D10_Dox-01000_F02f_20x_ch00.jpg
- HCEC1CT/HCEC1CT-KRAS_D10_Dox-01000_F02g_20x_ch00.jpg
- HCEC1CT/HCEC1CT-KRAS_D10_Dox-01000_F03a_20x_ch00.jpg
- HCEC1CT/HCEC1CT-KRAS_D10_Dox-01000_F03b_20x_ch00.jpg
- HCEC1CT/HCEC1CT-KRAS_D10_Dox-01000_F03c_20x_ch00.jpg
- HCEC1CT/HCEC1CT-KRAS_D10_Dox-01000_F03d_20x_ch00.jpg
- HCEC1CT/HCEC1CT-KRAS_D10_Dox-01000_F03e20x_ch00.jpg
- HCEC1CT/HCEC1CT-KRAS_D10_Dox-01000_F03f_20x_ch00.jpg
- HCEC1CT/HCEC1CT-KRAS_D10_Dox-01000_F03g_20x_ch00.jpg
- HCEC1CT/HCEC1CT-KRAS_D10_Dox-02000_A01a_20x_ch00.jpg
- HCEC1CT/HCEC1CT-KRAS_D10_Dox-02000_A01b_20x_ch00.jpg
- HCEC1CT/HCEC1CT-KRAS_D10_Dox-02000_A01c_20x_ch00.jpg
- HCEC1CT/HCEC1CT-KRAS_D10_Dox-02000_A01d_20x_ch00.jpg
- HCEC1CT/HCEC1CT-KRAS_D10_Dox-02000_A01e_20x_ch00.jpg
- HCEC1CT/HCEC1CT-KRAS_D10_Dox-02000_A01f_20x_ch00.jpg
- HCEC1CT/HCEC1CT-KRAS_D10_Dox-02000_A01g_20x_ch00.jpg
- HCEC1CT/HCEC1CT-KRAS_D10_Dox-02000_A02a_20x_ch00.jpg
- HCEC1CT/HCEC1CT-KRAS_D10_Dox-02000_A02b_20x_ch00.jpg
- HCEC1CT/HCEC1CT-KRAS_D10_Dox-02000_A02c_20x_ch00.jpg
- HCEC1CT/HCEC1CT-KRAS_D10_Dox-02000_A02d_20x_ch00.jpg
- HCEC1CT/HCEC1CT-KRAS_D10_Dox-02000_A02e_20x_ch00.jpg
- HCEC1CT/HCEC1CT-KRAS_D10_Dox-02000_A02f_20x_ch00.jpg
- HCEC1CT/HCEC1CT-KRAS_D10_Dox-02000_A02g_20x_ch00.jpg
- HCEC1CT/HCEC1CT-KRAS_D10_Dox-02000_A03a_20x_ch00.jpg
- HCEC1CT/HCEC1CT-KRAS_D10_Dox-02000_A03b_20x_ch00.jpg
- HCEC1CT/HCEC1CT-KRAS_D10_Dox-02000_A03c_20x_ch00.jpg
- HCEC1CT/HCEC1CT-KRAS_D10_Dox-02000_A03d_20x_ch00.jpg
- HCEC1CT/HCEC1CT-KRAS_D10_Dox-02000_A03e_20x_ch00.jpg
- HCEC1CT/HCEC1CT-KRAS_D10_Dox-02000_A03f_20x_ch00.jpg
- HCEC1CT/HCEC1CT-KRAS_D10_Dox-02000_A03g_20x_ch00.jpg
- HCEC1CT/HCEC1CT-KRAS_D10_Dox-00000_A01a_20x_ch00.jpg
- HCEC1CT/HCEC1CT-KRAS_D10_Dox-00000_A01b_20x_ch00.jpg
- HPDE/
- HPDE/HPDE-GFP_D10_Dox-00000_C01_20xa_ch00.jpg
- HPDE/HPDE-GFP_D10_Dox-00000_C01_20xb_ch00.jpg
- HPDE/HPDE-GFP_D10_Dox-00000_C01_20xc_ch00.jpg
- HPDE/HPDE-GFP_D10_Dox-00000_C01_20xd_ch00.jpg
- HPDE/HPDE-GFP_D10_Dox-00000_C01_20xe_ch00.jpg
- HPDE/HPDE-GFP_D10_Dox-00000_C02_20xa_ch00.jpg
- HPDE/HPDE-GFP_D10_Dox-00000_C02_20xb_ch00.jpg
- HPDE/HPDE-GFP_D10_Dox-00000_C02_20xc_ch00.jpg
- HPDE/HPDE-GFP_D10_Dox-00000_C02_20xd_ch00.jpg
- HPDE/HPDE-GFP_D10_Dox-00000_C02_20xe_ch00.jpg
- HPDE/HPDE-GFP_D10_Dox-00000_C03_20xa_ch00.jpg
- HPDE/HPDE-GFP_D10_Dox-00000_C03_20xb_ch00.jpg
- HPDE/HPDE-GFP_D10_Dox-00000_C03_20xc_ch00.jpg
- HPDE/HPDE-GFP_D10_Dox-00000_C03_20xd_ch00.jpg
- HPDE/HPDE-GFP_D10_Dox-00000_C03_20xe_ch00.jpg
- HPDE/HPDE-GFP_D10_Dox-00000_C04_20xa_ch00.jpg
- HPDE/HPDE-GFP_D10_Dox-00000_C04_20xb_ch00.jpg
- HPDE/HPDE-GFP_D10_Dox-00000_C04_20xc_ch00.jpg
- HPDE/HPDE-GFP_D10_Dox-00000_C04_20xd_ch00.jpg
- HPDE/HPDE-GFP_D10_Dox-00000_C04_20xe_ch00.jpg
- HPDE/HPDE-GFP_D10_Dox-10000_D01_20xa_ch00.jpg
- HPDE/HPDE-GFP_D10_Dox-10000_D01_20xb_ch00.jpg
- HPDE/HPDE-GFP_D10_Dox-10000_D01_20xc_ch00.jpg
- HPDE/HPDE-GFP_D10_Dox-10000_D01_20xd_ch00.jpg
- HPDE/HPDE-GFP_D10_Dox-10000_D01_20xe_ch00.jpg
- HPDE/HPDE-GFP_D10_Dox-10000_D02_20xa_ch00.jpg
- HPDE/HPDE-GFP_D10_Dox-10000_D02_20xb_ch00.jpg
- HPDE/HPDE-GFP_D10_Dox-10000_D02_20xc_ch00.jpg
- HPDE/HPDE-GFP_D10_Dox-10000_D02_20xd_ch00.jpg
- HPDE/HPDE-GFP_D10_Dox-10000_D02_20xe_ch00.jpg
- HPDE/HPDE-GFP_D10_Dox-10000_D03_20xa_ch00.jpg
- HPDE/HPDE-GFP_D10_Dox-10000_D03_20xb_ch00.jpg
- HPDE/HPDE-GFP_D10_Dox-10000_D03_20xc_ch00.jpg
- HPDE/HPDE-GFP_D10_Dox-10000_D03_20xd_ch00.jpg
- HPDE/HPDE-GFP_D10_Dox-10000_D03_20xe_ch00.jpg
- HPDE/HPDE-GFP_D10_Dox-10000_D04_20xa_ch00.jpg
- HPDE/HPDE-GFP_D10_Dox-10000_D04_20xb_ch00.jpg
- HPDE/HPDE-GFP_D10_Dox-10000_D04_20xc_ch00.jpg
- HPDE/HPDE-GFP_D10_Dox-10000_D04_20xd_ch00.jpg
- HPDE/HPDE-GFP_D10_Dox-10000_D04_20xe_ch00.jpg
- HPDE/HPDE-KRAS_D10_Dox-00000_A01_20xa_ch00.jpg
- HPDE/HPDE-KRAS_D10_Dox-00000_A01_20xb_ch00.jpg
- HPDE/HPDE-KRAS_D10_Dox-00000_A01_20xc_ch00.jpg
- HPDE/HPDE-KRAS_D10_Dox-00000_A01_20xd_ch00.jpg
- HPDE/HPDE-KRAS_D10_Dox-00000_A01_20xe_ch00.jpg
- HPDE/HPDE-KRAS_D10_Dox-00000_A02_20xa_ch00.jpg
- HPDE/HPDE-KRAS_D10_Dox-00000_A02_20xb_ch00.jpg
- HPDE/HPDE-KRAS_D10_Dox-00000_A02_20xc_ch00.jpg
- HPDE/HPDE-KRAS_D10_Dox-00000_A02_20xd_ch00.jpg
- HPDE/HPDE-KRAS_D10_Dox-00000_A02_20xe_ch00.jpg
- HPDE/HPDE-KRAS_D10_Dox-00000_A03_20xa_ch00.jpg
- HPDE/HPDE-KRAS_D10_Dox-00000_A03_20xb_ch00.jpg
- HPDE/HPDE-KRAS_D10_Dox-00000_A03_20xc_ch00.jpg
- HPDE/HPDE-KRAS_D10_Dox-00000_A03_20xd_ch00.jpg
- HPDE/HPDE-KRAS_D10_Dox-00000_A03_20xe_ch00.jpg
- HPDE/HPDE-KRAS_D10_Dox-00000_A04_20xa_ch00.jpg
- HPDE/HPDE-KRAS_D10_Dox-00000_A04_20xb_ch00.jpg
- HPDE/HPDE-KRAS_D10_Dox-00000_A04_20xc_ch00.jpg
- HPDE/HPDE-KRAS_D10_Dox-00000_A04_20xd_ch00.jpg
- HPDE/HPDE-KRAS_D10_Dox-00000_A04_20xe_ch00.jpg
- HPDE/HPDE-KRAS_D10_Dox-00001_B01_20xa_ch00.jpg
- HPDE/HPDE-KRAS_D10_Dox-00001_B01_20xb_ch00.jpg
- HPDE/HPDE-KRAS_D10_Dox-00001_B01_20xc_ch00.jpg
- HPDE/HPDE-KRAS_D10_Dox-00001_B01_20xd_ch00.jpg
- HPDE/HPDE-KRAS_D10_Dox-00001_B01_20xe_ch00.jpg
- HPDE/HPDE-KRAS_D10_Dox-00001_B02_20xa_ch00.jpg
- HPDE/HPDE-KRAS_D10_Dox-00001_B02_20xb_ch00.jpg
- HPDE/HPDE-KRAS_D10_Dox-00001_B02_20xc_ch00.jpg
- HPDE/HPDE-KRAS_D10_Dox-00001_B02_20xd_ch00.jpg
- HPDE/HPDE-KRAS_D10_Dox-00001_B02_20xe_ch00.jpg
- HPDE/HPDE-KRAS_D10_Dox-00001_B03_20xa_ch00.jpg
- HPDE/HPDE-KRAS_D10_Dox-00001_B03_20xb_ch00.jpg
- HPDE/HPDE-KRAS_D10_Dox-00001_B03_20xc_ch00.jpg
- HPDE/HPDE-KRAS_D10_Dox-00001_B03_20xd_ch00.jpg
- HPDE/HPDE-KRAS_D10_Dox-00001_B03_20xe_ch00.jpg
- HPDE/HPDE-KRAS_D10_Dox-00001_B04_20xa_ch00.jpg
- HPDE/HPDE-KRAS_D10_Dox-00001_B04_20xb_ch00.jpg
- HPDE/HPDE-KRAS_D10_Dox-00001_B04_20xc_ch00.jpg
- HPDE/HPDE-KRAS_D10_Dox-00001_B04_20xd_ch00.jpg
- HPDE/HPDE-KRAS_D10_Dox-00001_B04_20xe_ch00.jpg
- HPDE/HPDE-KRAS_D10_Dox-00010_C01_20xa_ch00.jpg
- HPDE/HPDE-KRAS_D10_Dox-00010_C01_20xb_ch00.jpg
- HPDE/HPDE-KRAS_D10_Dox-00010_C01_20xc_ch00.jpg
- HPDE/HPDE-KRAS_D10_Dox-00010_C01_20xd_ch00.jpg
- HPDE/HPDE-KRAS_D10_Dox-00010_C01_20xe_ch00.jpg
- HPDE/HPDE-KRAS_D10_Dox-00010_C02_20xa_ch00.jpg
- HPDE/HPDE-KRAS_D10_Dox-00010_C02_20xb_ch00.jpg
- HPDE/HPDE-KRAS_D10_Dox-00010_C02_20xc_ch00.jpg
- HPDE/HPDE-KRAS_D10_Dox-00010_C02_20xd_ch00.jpg
- HPDE/HPDE-KRAS_D10_Dox-00010_C02_20xe_ch00.jpg
- HPDE/HPDE-KRAS_D10_Dox-00010_C03_20xa_ch00.jpg
- HPDE/HPDE-KRAS_D10_Dox-00010_C03_20xb_ch00.jpg
- HPDE/HPDE-KRAS_D10_Dox-00010_C03_20xc_ch00.jpg
- HPDE/HPDE-KRAS_D10_Dox-00010_C03_20xd_ch00.jpg
- HPDE/HPDE-KRAS_D10_Dox-00010_C03_20xe_ch00.jpg
- HPDE/HPDE-KRAS_D10_Dox-00010_C04_20xa_ch00.jpg
- HPDE/HPDE-KRAS_D10_Dox-00010_C04_20xb_ch00.jpg
- HPDE/HPDE-KRAS_D10_Dox-00010_C04_20xc_ch00.jpg
- HPDE/HPDE-KRAS_D10_Dox-00010_C04_20xd_ch00.jpg
- HPDE/HPDE-KRAS_D10_Dox-00010_C04_20xe_ch00.jpg
- HPDE/HPDE-KRAS_D10_Dox-00100_D01_20xa_ch00.jpg
- HPDE/HPDE-KRAS_D10_Dox-00100_D01_20xb_ch00.jpg
- HPDE/HPDE-KRAS_D10_Dox-00100_D01_20xc_ch00.jpg
- HPDE/HPDE-KRAS_D10_Dox-00100_D01_20xd_ch00.jpg
- HPDE/HPDE-KRAS_D10_Dox-00100_D01_20xe_ch00.jpg
- HPDE/HPDE-KRAS_D10_Dox-00100_D02_20xa_ch00.jpg
- HPDE/HPDE-KRAS_D10_Dox-00100_D02_20xb_ch00.jpg
- HPDE/HPDE-KRAS_D10_Dox-00100_D02_20xc_ch00.jpg
- HPDE/HPDE-KRAS_D10_Dox-00100_D02_20xd_ch00.jpg
[truncated: 212 more entries]
